# Supplementary material for: Systems-Based Analyses of Brain Regions Functionally Impacted in Parkinson's Disease Reveals Underlying Causal Mechanisms
Source: PLoS One. 2014 Aug 29;9(8):e102909. doi: 10.1371/journal.pone.0102909 (PMC4149353; doi:10.1371/journal.pone.0102909)
Supplement: Table S1 — Patient information. (XLSX) [file pone.0102909.s001.xlsx]

## Sheet: Supplementary Table S1
Supplementary Table S1. Patient information

## Sheet: Overview
Tissue	Sample Size Microarray	Age	Gender
Substantia Nigra
Normal	14	Average 69.3 +/- 24.4	M (6) F(8)
Parkinson's disease	16	Average 74.7+/- 6.8	M (14) F(2)
Striatum
Normal	17	Average 72.1 +/- 14.6	M (9) F(8)
Parkinson's disease	17	Average 74.4+/- 7.7	M (13) F(4)
Cortex
Normal	20	Average 78.1 +/- 10.6	M (10) F(10)
Parkinson's disease	16	Average 74.6 +/- 7.2	M (9) F(7)
Tissue	Sample Size RNAseq	Age	Gender
Substantia Nigra
Normal	3	87.3 +/- 5.5	M (0) F (3)
Parkinson's disease	3	79.0 +/- 5.6	M (2) F (1)
Striatum
Normal	3	67.7 +/- 4.0	M (2) F (1)
Parkinson's disease	3	70.7 +/- 9.5	M (2) F (1)
Cortex
Normal	3	67.7 +/- 4.0	M (2) F (1)
Parkinson's disease	3	70.7 +/- 9.5	M (2) F (1)
Tissue	Sample Size Proteomics	Age	Gender
Substantia Nigra
Normal
Parkinson's disease
Striatum
Normal	3	67.7 +/- 4.0	M (2) F (1)
Parkinson's disease	3	70.7 +/- 9.5	M (2) F (1)
Cortex
Normal	7	76.7 +/- 10.8	M (3) F (4)
Parkinson's disease	5	75.2 +/- 9.2	M (4) F (1)

## Sheet: Overview IDs
OMICs ID	Source	Sample Site	Neuropathology Diagnosis	Age (years)	Gender	Microarray	RNAseq	Proteomics
34744	Genelogic	Substantia Nigra	Normal	85	FEMALE	X
43854	Genelogic	Substantia Nigra	Normal	34	MALE	X
43862	Genelogic	Substantia Nigra	Normal	34	MALE	X
43874	Genelogic	Substantia Nigra	Normal	26	MALE	X
43884	Genelogic	Substantia Nigra	Normal	41	MALE	X
103965	Genelogic	Substantia Nigra	Normal	74	MALE	X
103968	Genelogic	Substantia Nigra	Normal	83	FEMALE	X
103994	Genelogic	Substantia Nigra	Normal	89	FEMALE	X
104049	Genelogic	Substantia Nigra	Normal	>90	FEMALE	X
104064	Genelogic	Substantia Nigra	Normal	85	FEMALE	X
106939	Genelogic	Substantia Nigra	Normal	67	MALE	X
201247	UCLA Brain Bank	Substantia Nigra	Normal	91	FEMALE	X	X
201251	UCLA Brain Bank	Substantia Nigra	Normal	90	FEMALE	X	X
201255	UCLA Brain Bank	Substantia Nigra	Normal	81	FEMALE	X	X
40549	Genelogic	Substantia Nigra	Parkinson's disease	77	MALE	X
40577	Genelogic	Substantia Nigra	Parkinson's disease	74	MALE	X
54243	Genelogic	Substantia Nigra	Parkinson's disease	88	MALE	X
54266	Genelogic	Substantia Nigra	Parkinson's disease	63	MALE	X
59118	Genelogic	Substantia Nigra	Parkinson's disease	65	FEMALE	X
59120	Genelogic	Substantia Nigra	Parkinson's disease	74	MALE	X
59122	Genelogic	Substantia Nigra	Parkinson's disease	71	MALE	X
102301	Genelogic	Substantia Nigra	Parkinson's disease	71	MALE	X
102315	Genelogic	Substantia Nigra	Parkinson's disease	78	MALE	X
102474	Genelogic	Substantia Nigra	Parkinson's disease	83	MALE	X
106077	Genelogic	Substantia Nigra	Parkinson's disease	74	MALE	X
106917	Genelogic	Substantia Nigra	Parkinson's disease	71	MALE	X
106927	Genelogic	Substantia Nigra	Parkinson's disease	69	MALE	X
201236	UCLA Brain Bank	Substantia Nigra	Parkinson's disease	80	MALE	X	X
201240	UCLA Brain Bank	Substantia Nigra	Parkinson's disease	84	MALE	X	X
201244	UCLA Brain Bank	Substantia Nigra	Parkinson's disease	73	FEMALE	X	X
OMICs ID	Source	Sample Site	Neuropathology Diagnosis	Age (years)	Gender	Microarray	RNAseq	Proteomics
43367	Genelogic	Striatum	Normal	69	MALE	X
43375	Genelogic	Striatum	Normal	>90	FEMALE	X
43443	Genelogic	Striatum	Normal	66	MALE	X
43461	Genelogic	Striatum	Normal	85	FEMALE	X
44984	Genelogic	Striatum	Normal	79	FEMALE	X
50698	Genelogic	Striatum	Normal	82	FEMALE	X
50722	Genelogic	Striatum	Normal	74	MALE	X
103991	Genelogic	Striatum	Normal	65	MALE	X
104046	Genelogic	Striatum	Normal	65	MALE	X
124336	Genelogic	Striatum	Normal	44	MALE	X
124355	Genelogic	Striatum	Normal	41	MALE	X
201249	UCLA Brain Bank	Striatum	Normal	91	FEMALE	X
201253	UCLA Brain Bank	Striatum	Normal	90	FEMALE	X
201257	UCLA Brain Bank	Striatum	Normal	81	FEMALE	X
201263	Glenda Halliday	Striatum	Normal	64	MALE	X	X	X
201265	Glenda Halliday	Striatum	Normal	72	MALE	X	X	X
201267	Glenda Halliday	Striatum	Normal	67	FEMALE	X	X	X
38891	Genelogic	Striatum	Parkinson's disease	65	FEMALE	X
40575	Genelogic	Striatum	Parkinson's disease	74	MALE	X
54236	Genelogic	Striatum	Parkinson's disease	88	MALE	X
57600	Genelogic	Striatum	Parkinson's disease	66	MALE	X
102299	Genelogic	Striatum	Parkinson's disease	71	MALE	X
102465	Genelogic	Striatum	Parkinson's disease	66	FEMALE	X
102472	Genelogic	Striatum	Parkinson's disease	83	MALE	X
103625	Genelogic	Striatum	Parkinson's disease	74	MALE	X
103630	Genelogic	Striatum	Parkinson's disease	77	MALE	X
106926	Genelogic	Striatum	Parkinson's disease	69	MALE	X
107059	Genelogic	Striatum	Parkinson's disease	82	MALE	X
201238	UCLA Brain Bank	Striatum	Parkinson's disease	80	MALE	X
201243	UCLA Brain Bank	Striatum	Parkinson's disease	84	MALE	X
201246	UCLA Brain Bank	Striatum	Parkinson's disease	73	FEMALE	X
201269	Glenda Halliday	Striatum	Parkinson's disease	60	FEMALE	X	X	X
201271	Glenda Halliday	Striatum	Parkinson's disease	74	MALE	X	X	X
201273	Glenda Halliday	Striatum	Parkinson's disease	78	MALE	X	X	X
OMICs ID	Source	Sample Site	Neuropathology Diagnosis	Age (years)	Gender	Microarray	RNAseq	Proteomics
201250	UCLA Brain Bank	Cortex	Normal	91	FEMALE	X		X
201254	UCLA Brain Bank	Cortex	Normal	90	FEMALE	X		X
201264	Glenda Halliday	Cortex	Normal	64	MALE	X	X	X
201266	Glenda Halliday	Cortex	Normal	72	MALE	X	X	X
201268	Glenda Halliday	Cortex	Normal	67	FEMALE	X	X	X
GSM715944	GSE28894 (GEO)	Cortex	Normal	85	MALE	X
GSM715945	GSE28894 (GEO)	Cortex	Normal	86	MALE	X
GSM715946	GSE28894 (GEO)	Cortex	Normal	81	MALE	X
GSM715947	GSE28894 (GEO)	Cortex	Normal	83	MALE	X
GSM715948	GSE28894 (GEO)	Cortex	Normal	79	MALE	X
GSM715949	GSE28894 (GEO)	Cortex	Normal	63	MALE	X
GSM715950	GSE28894 (GEO)	Cortex	Normal	57	MALE	X
GSM715951	GSE28894 (GEO)	Cortex	Normal	78	FEMALE	X
GSM715952	GSE28894 (GEO)	Cortex	Normal	71	MALE	X
GSM715953	GSE28894 (GEO)	Cortex	Normal	68	FEMALE	X
GSM715954	GSE28894 (GEO)	Cortex	Normal	91	FEMALE	X
GSM715955	GSE28894 (GEO)	Cortex	Normal	84	FEMALE	X
GSM715956	GSE28894 (GEO)	Cortex	Normal	73	FEMALE	X
GSM715957	GSE28894 (GEO)	Cortex	Normal	93	FEMALE	X
GSM715958	GSE28894 (GEO)	Cortex	Normal	85	FEMALE	X
201239	UCLA Brain Bank	Cortex	Parkinson's disease	80	MALE	X		X
201241	UCLA Brain Bank	Cortex	Parkinson's disease	84	MALE	X		X
201270	Glenda Halliday	Cortex	Parkinson's disease	60	FEMALE	X	X	X
201272	Glenda Halliday	Cortex	Parkinson's disease	74	MALE	X	X	X
201274	Glenda Halliday	Cortex	Parkinson's disease	78	MALE	X	X	X
GSM715959	GSE28894 (GEO)	Cortex	Parkinson's disease	62	FEMALE	X
GSM715960	GSE28894 (GEO)	Cortex	Parkinson's disease	87	FEMALE	X
GSM715961	GSE28894 (GEO)	Cortex	Parkinson's disease	81	MALE	X
GSM715962	GSE28894 (GEO)	Cortex	Parkinson's disease	77	FEMALE	X
GSM715963	GSE28894 (GEO)	Cortex	Parkinson's disease	70	MALE	X
GSM715964	GSE28894 (GEO)	Cortex	Parkinson's disease	73	FEMALE	X
GSM715965	GSE28894 (GEO)	Cortex	Parkinson's disease	77	MALE	X
GSM715966	GSE28894 (GEO)	Cortex	Parkinson's disease	75	MALE	X
GSM715967	GSE28894 (GEO)	Cortex	Parkinson's disease	69	FEMALE	X
GSM715968	GSE28894 (GEO)	Cortex	Parkinson's disease	72	MALE	X
GSM715969	GSE28894 (GEO)	Cortex	Parkinson's disease	74	FEMALE	X
	Non-PD Neurodegeneration Samples
201261	Glenda Halliday	Cortex	Normal	81	MALE	X		X
201262	Glenda Halliday	Cortex	Normal	72	FEMALE	X		X
201264	Glenda Halliday	Cortex	Normal	64	MALE	X		X
201258	Glenda Halliday	Cortex	non PD neurodegeneration (DLB)	76	MALE	X
201259	Glenda Halliday	Cortex	non PD neurodegeneration (DLB)	58	MALE	X
201260	Glenda Halliday	Cortex	non PD neurodegeneration (DLB)	77	FEMALE	X
			*Notes: Samples highlighted in light purple were used both for Normal (PD) and Normal (non PD neurodegeneration) comparisons
43375	Genelogic	Striatum	Normal	> 90	FEMALE	X
43461	Genelogic	Striatum	Normal	85	FEMALE	X
50698	Genelogic	Striatum	Normal	82	FEMALE	X
43371	Genelogic	Striatum	non PD neurodegeneration	> 90	FEMALE	X
43385	Genelogic	Striatum	non PD neurodegeneration	89	FEMALE	X
43387	Genelogic	Striatum	non PD neurodegeneration	86	FEMALE	X

## Sheet: Genelogic
OMICs ID	Source	Unique ID#	Diagnosis	Sample Site	Pathology/Morphology	At Sample Time: Primary Donor Primary Disease	Hoehn and Yahr stage	Cumulative Age at first presenting symptoms Reported Value (years)	General Sample Description	Death Cause	Pathology QC Report	At Sample Time: Age (years)	Race/Ethnicity	Gender	At Sample Time: BMI Reported Value	At Sample Time: General Autopsy Data ApoE results	At Sample Time: Brain pH Reported Value	At Sample Time: Brain weight/ total Reported Value	At Sample Time: Post-mortem Interval Reported Value
43874	Genelogic	191645	Normal	Substantia Nigra	Normal tissue	Cardiac arrhythmia			NORMAL SUBSTANTIA NIGRA; CAUSE OF DEATH, IDIOPATHIC CARDIAC CONDUCTION SYSTEM DISEASE.	CARDIAC ARRHYTHMIA	NO IMAGES TAKEN.	26	HISPANIC/LATINO	MALE	25.5 kg/m^2				720 min
43854	Genelogic	191640	Normal	Substantia Nigra	Normal tissue	Asthma			NORMAL SUBSTANTIA NIGRA, RIGHT; CAUSE OF DEATH, ACUTE ASTHMATIC BRONCHITIS.	ASTHMA		34	WHITE	MALE	24.1 kg/m^2				690 min
43862	Genelogic	191642	Normal	Substantia Nigra	Normal tissue	Victim of trauma			NORMAL SUBSTANTIA NIGRA; CAUSE OF DEATH, TRAUMATIC INJURY. HISTORY OF COCAINE ABUSE.	GUNSHOT WOUND		34	BLACK OR AFRICAN AMERICAN	MALE	23.1 kg/m^2				840 min
43884	Genelogic	191648	Normal	Substantia Nigra	Normal tissue	Coronary artery disease			NORMAL SUBSTANTIA NIGRA, RIGHT; CAUSE OF DEATH, ACUTE MYOCARDIAL INFARCTION.	MYOCARDIAL INFARCTION	NO IMAGES TAKEN.	41	WHITE	MALE	32.9 kg/m^2				720 min
106939	Genelogic	200756	Normal	Substantia Nigra	Normal tissue	Coronary artery disease			NORMAL SUBSTANTIA NIGRA; CAUSE OF DEATH, ATHEROSCLEROTIC HEART DISEASE.	CORONARY ARTERY DISEASE		67	WHITE	MALE	28.5 kg/m^2				1470 min
103965	Genelogic	159815	Normal	Substantia Nigra	Normal tissue	Disease type AND/OR category unknown			SUBSTANTIA NIGRA; NORMAL DONOR, CAUSE OF DEATH NOT STATED, PAST HISTORY OF CARCINOMA OF PROSTATE. PER SUBMITTING SITE'S PATHOLOGY REPORT, MICROINFARCT IN OCCIPITAL CORTEX.	UNKNOWN	NO IMAGES TAKEN.	74	WHITE	MALE					255 min
103968	Genelogic	162318	Normal	Substantia Nigra	Normal tissue	End stage kidney disease			SUBSTANTIA NIGRA FROM NORMAL DONOR; CAUSE OF DEATH, END STAGE RENAL DISEASE, ETIOLOGY NOT STATED. PER SUBMITTING SITE'S PATHOLOGY REPORT, NORMAL BRAIN.	CHRONIC RENAL FAILURE	NO IMAGES TAKEN.	83	WHITE	FEMALE					780 min
104064	Genelogic	196805	Normal	Substantia Nigra	Normal tissue	Cardiac arrest			NORMAL SUBSTANTIA NIGRA, RIGHT SIDE; CAUSE OF DEATH, CARDIOPULMONARY FAILURE, ETIOLOGY NOT STATED. SUBMITTED PATHOLOGY REPORT INDICATES FOCAL CHANGES CONSISTENT WITH DONOR'S AGE.	CARDIAC ARREST	NO IMAGES TAKEN.	85	WHITE	FEMALE					240 min
34744	Genelogic	187784	Normal	Substantia Nigra	Normal tissue	Primary malignant neoplasm			NORMAL SUBSTANTIA NIGRA; CAUSE OF DEATH, MALIGNANT MELANOMA, PRIMARY SITE NOT SPECIFIED.	MALIGNANT MELANOMA	BRAIN WITH NO HISTOPATHOLOGIC ABNORMALITY.	85	WHITE	FEMALE	17.7 kg/m^2				300 min
103994	Genelogic	196747	Normal	Substantia Nigra	Normal tissue	Coronary artery disease			NORMAL SUBSTANTIA NIGRA; CAUSE OF DEATH, ATHEROSCLEROTIC HEART DISEASE. SUBMITTED PATHOLOGY REPORT INDICATES CYSTIC MICROINFARCT IN FRONTAL CORTEX, LACUNAR INFARCT IN BASAL GANGLIA, AND FOCAL WHITE MATTER GLIOSIS.	CARDIAC ARREST		89	(HISPANIC/LATINO, WHITE)	FEMALE					270 min
104049	Genelogic	196748	Normal	Substantia Nigra	Normal tissue	Cardiac arrest			NORMAL SUBSTANTIA NIGRA, RIGHT SIDE; CAUSE OF DEATH, CARDIOPULMONARY ARREST, RENAL FAILURE. SUBMITTED PATHOLOGY REPORT INDICATES ACUTE INFARCT OF RIGHT OCCIPITAL LOBE AND AGE-RELATED CHANGES.	CARDIAC ARREST	NO IMAGES TAKEN.	> 90.0	WHITE	FEMALE					210 min
124355	Genelogic	200760	Normal	Striatum	Normal tissue	Heart disease			NORMAL PUTAMEN, RIGHT; CAUSE OF DEATH, ACUTE MYOCARDIAL INFARCTION.	MYOCARDIAL INFARCTION		41	WHITE	MALE	32.9 kg/m^2				720 min
124336	Genelogic	200759	Normal	Striatum	Normal tissue	Coronary artery disease			NORMAL PUTAMEN, RIGHT; CAUSE OF DEATH, MYOCARDIAL INFARCTION.	MYOCARDIAL INFARCTION	NO IMAGES TAKEN.	44	WHITE	MALE	24.6 kg/m^2				1140 min
43443	Genelogic	187366	Normal	Striatum	Normal tissue	Cardiac arrest			NORMAL PUTAMEN; CAUSE OF DEATH, CARDIAC ARREST, ETIOLOGY UNSTATED. PER PATHOLOGY SUMMARY, BRAIN WITH NO SIGNIFICANT NEUROPATHOLOGICAL ABNORMALITIES.	CARDIAC ARREST		66	WHITE	MALE		e3/e3	6.3	1402 g	454 min
104046	Genelogic	196748	Normal	Striatum	Normal tissue	Cardiac arrest			NORMAL PUTAMEN; CAUSE OF DEATH, HEART DISEASE, TYPE NOT SPECIFIED. PER SUBMITTING SITE'S PATHOLOGY REPORT, NORMAL BRAIN.	HEART DISEASE	NO IMAGES TAKEN.	65	WHITE	MALE	27 kg/m^2				720 min
103991	Genelogic	196747	Normal	Striatum	Normal tissue	Coronary artery disease			NORMAL PUTAMEN; CAUSE OF DEATH MYOCARDIAL INFARCTION. PER SUBMITTING SITE'S PATHOLOGY REPORT, NORMAL BRAIN.	MYOCARDIAL INFARCTION		65	WHITE	MALE	29 kg/m^2				630 min
43367	Genelogic	156142	Normal	Striatum	Normal tissue	Primary malignant neoplasm of lung			NORMAL PUTAMEN; CAUSE OF DEATH, "CANCER OF LUNG." PER PATH. SUMMARY: ADULT BRAIN WITH NO SIGNIFICANT NEUROPATHOLOGIC ABNORMALITIES.	METASTATIC CANCER	NORMAL BRAIN (GLOBAL DIAGNOSIS FOR ALL DONOR BRAIN REGIONS; GLGC NEUROPATHOLOGY CONSULTANT REVIEW).	69	BLACK OR AFRICAN AMERICAN	MALE		e3/e3	6.3	1080 g	255 min
50722	Genelogic	191648	Normal	Striatum	Normal tissue	Coronary artery disease			NORMAL PUTAMEN; CAUSE OF DEATH, CARDIAC ARREST, ETIOLOGY NOT STATED. PER PATHOLOGY SUMMARY, BRAIN WITH NO SIGNIFICANT NEUROPATHOLOGICAL ABNORMALITIES.	CARDIAC ARREST	NO IMAGES TAKEN.	74	BLACK OR AFRICAN AMERICAN	MALE		e3/e4	6.2	1216 g	995 min
44984	Genelogic	156190	Normal	Striatum	Normal tissue	Sepsis			PUTAMEN; CAUSE OF DEATH, SEPSIS. PER PATHOLOGY SUMMARY: ADULT BRAIN WITHOUT SIGNIFICANT HISTOPATHOLOGIC ABNORMALITY.	SEPSIS		79	WHITE	FEMALE		e3/e3	5.9	979 g	515 min
50698	Genelogic	192260	Normal	Striatum	Normal tissue	Coronary artery disease			PUTAMEN; CAUSE OF DEATH, CARDIOPULMONARY ARREST, ETIOLOGY NOT STATED. PER PATHOLOGY SUMMARY: MILD-MOD. SENILE PLAQUES, SPARSE TANGLES IN HIPPOCAMPUS, PARAHIPPOCAMPAL GYRUS AND SUBCORTICAL NUCLEI, C/W AGE RELATED CHANGES.	CARDIORESPIRATORY FAILURE	NO IMAGES TAKEN.	82	WHITE	FEMALE		e3/e4	6.1	1005 g	340 min
43461	Genelogic	187382	Normal	Striatum	Normal tissue	Cardiac arrest			NORMAL PUTAMEN; CAUSE OF DEATH, MYOCARDIAL INFARCTION. PER PATH. SUMMARY: ADULT BRAIN WITHOUT SIGNIFICANT HISTOPATHOLOGIC ABNORMALITY.	MYOCARDIAL INFARCTION		85	WHITE	FEMALE		e3/e3	6.3	1130 g	260 min
43375	Genelogic	156174	Normal	Striatum	Normal tissue	Coronary artery disease			NORMAL PUTAMEN, RIGHT SIDE; CAUSE OF DEATH, CARDIOPULMONARY ARREST, RENAL FAILURE. SUBMITTED PATHOLOGY REPORT INDICATES ACUTE INFARCT OF RIGHT OCCIPITAL LOBE AND AGE-RELATED CHANGES.	CARDIAC ARREST	AGE RELATED CHANGES (GLOBAL DIAGNOSIS FOR ALL DONOR BRAIN REGIONS; GLGC NEUROPATHOLOGY CONSULTANT REVIEW).	> 90.0	WHITE	FEMALE					210 min
43371	Genelogic	156154	Cerebral degeneration	Striatum	Senile plaque	Cardiac arrest			PUTAMEN; CAUSE OF DEATH, MYOCARDIAL INFARCTION. PER PATH. SUMMARY: VERY SPARSE PLAQUES IN NEOCORTEX, MOD.-SEVERE TANGLES IN HIPPOCAMPUS, PARAHIPPOCAMPAL GYRUS AND BASAL NUCLEUS OF MEYNERT. C/W AGE-RELATED CHANGES.	MYOCARDIAL INFARCTION	POSSIBLE ALZHEIMER'S DISEASE (GLOBAL DIAGNOSIS FOR ALL DONOR BRAIN REGIONS; GLGC NEUROPATHOLOGY CONSULTANT REVIEW).	> 90.0	WHITE	FEMALE		e3/e3	6.5	1026 g	423 min
43387	Genelogic	156226	Cerebral degeneration	Striatum	Senile plaque	Cardiac arrest			PUTAMEN; CAUSE OF DEATH, CARDIAC ARREST. PER PATH. SUMMARY, ABSENCE OF PLAQUES BUT SEVERE TANGLES IN HIPPOCAMPUS AND ENTORHINAL CORTEX, SUGGESTING EARLY ALZHEIMER'S DISEASE. HOWEVER, INSUFFICIENT NEUROPATH. CHANGES FOR DX. OF AD.	CARDIAC ARREST	AGE RELATED CHANGES (GLOBAL DIAGNOSIS FOR ALL DONOR BRAIN REGIONS; GLGC NEUROPATHOLOGY CONSULTANT REVIEW).	86	WHITE	FEMALE		e2/e2	6.5	1061 g	230 min
43385	Genelogic	156214	Cerebral degeneration	Striatum	Senile plaque	Coronary artery disease			NORMAL PUTAMEN; CAUSE OF DEATH, ATHEROSCLEROTIC HEART DISEASE. SUBMITTED PATHOLOGY REPORT INDICATES CYSTIC MICROINFARCT IN FRONTAL CORTEX, LACUNAR INFARCT IN BASAL GANGLIA, AND FOCAL WHITE MATTER GLIOSIS.	CARDIAC ARREST	AGE RELATED CHANGES (GLOBAL DIAGNOSIS FOR ALL DONOR BRAIN REGIONS; GLGC NEUROPATHOLOGY CONSULTANT REVIEW).	89	(HISPANIC/LATINO, WHITE)	FEMALE					270 min
54266	Genelogic	195049	Parkinson's disease	Substantia Nigra	Degeneration	Parkinson's disease	5	53	DEGENERATED SUBSTANTIA NIGRA FROM DONOR WITH PARKINSON'S DISEASE. PER PATHOLOGY REPORT, THE SUBSTANTIA NIGRA SHOWS PROMINENT NEURONAL LOSS WITH DEPIGMENTATION, NEURONAL SHRINKAGE AND A RARE LEWY BODY, C/W PARKINSON'S DISEASE.	CARDIORESPIRATORY FAILURE	NO IMAGES TAKEN.	63	(HISPANIC/LATINO, WHITE)	MALE					240 min
59118	Genelogic	189231	Parkinson's disease	Substantia Nigra	Degeneration	Parkinson's disease	3-4	50	DEGENERATED SUBSTANTIA NIGRA FROM DONOR WITH PARKINSON'S DISEASE. PER PATHOLOGY REPORT, MODERATE NEURONAL LOSS AND GLIOSIS IN SUBSTANTIA NIGRA WITH SPARSE LEWY BODIES AND EXTRACELLULAR MELANIN.	CARDIORESPIRATORY FAILURE		65	WHITE	FEMALE					165 min
106927	Genelogic	200755	Parkinson's disease	Substantia Nigra	Degeneration	Parkinson's disease	5	59	DEGENERATED SUBSTANTIA NIGRA FROM DONOR WITH PARKINSON'S DISEASE. PER PATHOLOGY REPORT, SECTIONS OF THE BRAINSTEM INCLUDING SUBSTANTIA NIGRA SHOW FOCAL NEURONAL LOSS WITH PIGMENTARY EXTRAVASATION, MODERATE GLIOSIS AND OCCASIONAL LEWY BODIES. MILD ALZHEIMER TYPE II ASTROCYTOSIS.	PARKINSON'S DISEASE	NO IMAGES TAKEN.	69	WHITE	MALE					255 min
102301	Genelogic	199278	Parkinson's disease	Substantia Nigra	Degeneration	Parkinson's disease	5	44	DEGENERATED SUBSTANTIA NIGRA, RIGHT SIDE, FROM DONOR WITH PARKINSON'S DISEASE. PER PATHOLOGY REPORT, THE SUBSTANTIA NIGRA SHOWS MODERATE NEURONAL LOSS AND DEPIGMENTATION ASSOCIATED WITH GLIOSIS AND SEVERAL LEWY BOSIES, C/W PARKINSON'S DISEASE. A MICROINFARCT IS SEEN IN THE CAUDATE NUCLEUS.	GASTROINTESTINAL HEMORRHAGE		71	WHITE	MALE					720 min
59122	Genelogic	189792	Parkinson's disease	Substantia Nigra	Degeneration	Parkinson's disease	5	51	DEGENERATED SUBSTANTIA NIGRA FROM DONOR WITH PARKINSON'S DISEASE. PER PATHOLOGY REPORT, THE SUBSTANTIA NIGRA SHOWS FOCAL NEURONAL LOSS AND DEPIGMENTATION WITH MODERATE GLIOSIS AND SEVERAL LEWY BODIES, C/W PARKINSON'S DISEASE. THERE IS FOCAL THALAMIC-SUBTHALAMIC DEGENERATION.	CORONARY ARTERY DISEASE	MARKED PIGMENT DEPLETION IN SUBSTANTIA NIGRA, C/W PARKINSON'S DISEASE.	71	WHITE	MALE					900 min
106917	Genelogic	200754	Parkinson's disease	Substantia Nigra	Degeneration	Parkinson's disease	4	46	DEGENERATED SUBSTANTIA NIGRA FROM DONOR WITH PARKINSON'S DISEASE.	PNEUMONIA		71	WHITE	MALE					330 min
40577	Genelogic	189793	Parkinson's disease	Substantia Nigra	Degeneration	Parkinson's disease	4-5	50	DEGENERATED SUBSTANTIA NIGRA FROM DONOR WITH PARKINSON'S DISEASE. PER PATHOLOGY REPORT, THE SUBSTANTIA NIGRA AND LOCUS CERULEUS BOTH SHOW MODERATE NEURONAL LOSS AND DEPIGMENTATION WITH FOCAL GLIOSIS AND RARE LEWY BODIES. THERE IS A SMALL PERIVENTRICULAR INFARCT.	PARKINSON'S DISEASE	PIGMENT DEPLETION IN SUBSTANTIA NIGRA, C/W PARKINSON'S DISEASE.	74	WHITE	MALE					240 min
59120	Genelogic	189232	Parkinson's disease	Substantia Nigra	Degeneration	Parkinson's disease	5	67	DEGENERATED SUBSTANTIA NIGRA FROM DONOR WITH PARKINSON'S DISEASE. PER PATHOLOGY REPORT, SUBSTANTIA NIGRA SHOWS MARKED GLIOSIS, PIGMENTARY LOSS, NEURONAL LOSS, AND SCATTERED EXTRACELLUALR NEUROMELANIN PIGMENT.	PARKINSON'S DISEASE		74	WHITE	MALE					300 min
106077	Genelogic	200313	Parkinson's disease	Substantia Nigra	Degeneration	Parkinson's disease	4	64	DEGENERATED SUBSTANTIA NIGRA (RIGHT) FROM DONOR WITH PARKINSON'S DISEASE. PER PATHOLOGY REPORT, THE SUBSTANTIA NIGRA SHOWS A MODERATE DEGREE OF NEURONAL LOSS, PIGMMENT EXTRAVASATION AND GLIOSIS WITH RARE LEWY BODIES, C/W PARKINSON'S DISEASE. MODERATE NUMBERS OF NEURITIC PLAQUES ARE PRESENT IN THE FRONTAL, PARIETAL, AND TEMPORAL CORTEX, AMYGDALA, CINGULATE GYRUS AND PARAHIPPOCAMPAL GYRUS, AND TO A…	PARKINSON'S DISEASE	NO IMAGES TAKEN.	74	WHITE	MALE					1230 min
40549	Genelogic	189791	Parkinson's disease	Substantia Nigra	Degeneration	Parkinson's disease	5	62	DEGENERATED SUBSTANTIA NIGRA FROM DONOR WITH PARKINSON'S DISEASE. PER PATHOLOGY REPORT, SUBSTANTIA NIGRA AND LOCUS CERULEUS SHOW PROMINENT NEURONAL LOSS WITH FEW REMAINING PIGMENTED CELLS, SOME EXTRAVASATED MELANIN AND OCCASIONAL LEWY BODIES C/W PARKINSON'S DISEASE. FEW NEURITIC PLAQUES IN HIPPOCAMPUS C/W AGING.	PARKINSON'S DISEASE	SCATTERED NEUROFIBRILLARY TANGLES AND RARE PLAQUES IN HIPPOCAMPUS; COULD BE AGE-RELATED CHANGE. SUBSTANTIA NIGRA: PIGMENTED NEURONS PRESENT, BUT DEFINITE DEPLETION COMPARED TO A NORMAL CONTROL. NO LEWY BODIES IDENTIFIED. C/W PARKINSON'S DISEASE.	77	WHITE	MALE					240 min
102315	Genelogic	199280	Parkinson's disease	Substantia Nigra	Degeneration	Parkinson's disease	5	56	DEGENERATED SUBSTANTIA NIGRA, RIGHT SIDE, FROM DONOR WITH PARKINSON'S DISEASE. PER PATHOLOGY REPORT, LOSS OF PIGMENTED NEURONS IN THE SUBSTANTIA NIGRA AND LOCUS CERULEUS AND OCCASIONAL LEWY BODIES IN THE SUBSTANTIA NIGRA, C/W PARKINSON'S DISEASE. IMMUNOSTAINS SHOW NUMEROUS DIFFUSE AND NEURITIC PLAQUES AND SCATTERED NEUROFIBRILLARY TANGLES IN NEOCORTICAL AREAS AND HIPPOCAMPUS, C/W ALZHEIMER'S DISE…	PARKINSON'S DISEASE		78	WHITE	MALE					480 min
102474	Genelogic	199395	Parkinson's disease	Substantia Nigra	Degeneration	Parkinson's disease	4	80	DEGENERATED SUBSTANTIA NIGRA, RIGHT SIDE, FROM DONOR WITH PARKINSON'S DISEASE. PER PATHOLOGY REPORT, THE SUBSTANTIA NIGRA SHOWS FOCAL NEURONAL LOSS AND PIGMENTARY EXTRAVASATION, WITH OCCASIONAL INTRACYTOPLASMIC LEWY BODIES.	PARKINSON'S DISEASE		83	WHITE	MALE					360 min
54243	Genelogic	195048	Parkinson's disease	Substantia Nigra	Degeneration	Parkinson's disease	4	77	DEGENERATED SUBSTANTIA NIGRA FROM DONOR WITH PARKINGON'S DISEASE. PER PATHOLOGY REPORT, THE SUBSTANTIA NIGRA SHOWS MODERATE NEURONAL LOSS, DEPIGMENTATION, MILD GLIOSIS, AND OCCASIONAL LEWY BODIES, C/W PARKINSON'S DISEASE. AN OLD LACUNAR INFARCT IS SEEN IN BASAL GANGLIA.	ASPIRATION PNEUMONIA	NO IMAGES TAKEN.	88	WHITE	MALE					135 min
38891	Genelogic	189231	Parkinson's disease	Striatum	Normal tissue	Parkinson's disease	3-4	50	MORPHOLOGICALLY NORMAL PUTAMEN FROM DONOR WITH PARKINSON'S DISEASE. PER PATHOLOGY REPORT, MODERATE NEURONAL LOSS AND GLIOSIS IN SUBSTANTIA NIGRA WITH SPARSE LEWY BODIES AND EXTRACELLULAR MELANIN.	CARDIORESPIRATORY FAILURE		65	WHITE	FEMALE	e3/e3	6	1003 g	250 min
57600	Genelogic	197258	Parkinson's disease	Striatum	Normal tissue	Parkinson's disease	5	55	MORPHOLOGICALLY NORMAL PUTAMEN FROM DONOR WITH PARKINSON'S DISEASE. PER PATHOLOGY REPORT, THE PONTOMESENCEPHALIC JUNCTION SHOWS MILD NEURONAL LOSS, GLIOSIS AND FOCAL EXTRAVASATION OF NEUROMELANIN, WITH OCCASIONAL LEWY BODIES.	PARKINSON'S DISEASE	NO IMAGES TAKEN.	66	(HISPANIC/LATINO, WHITE)	MALE					300 min
102465	Genelogic	199394	Parkinson's disease	Striatum	Normal tissue	Parkinson's disease	5	56	MORPHOLOGICALLY NORMAL PUTAMEN, LEFT SIDE, FROM DONOR WITH PARKINSON'S DISEASE. PER PATHOLOGY REPORT, THE SUBSTANTIA NIGRA SHOWS A MODERATE DEGREE OF NEURONAL LOSS AND GLIOSIS WITH EXTRACELLULAR MELANIN AND SEVERAL WELL-DEFINED LEWY BODIES, C/W PARKINSON'S DISEASE.	ACUTE RESPIRATORY INSUFFICIENCY	NO IMAGES TAKEN.	66	WHITE	FEMALE					600 min
106926	Genelogic	200755	Parkinson's disease	Striatum	Normal tissue	Parkinson's disease	5	59	MORPHOLOGICALLY NORMAL PUTAMEN (RIGHT) FROM DONOR WITH PARKINSON'S DISEASE. PER PATHOLOGY REPORT, SECTIONS OF THE BRAINSTEM INCLUDING SUBSTANTIA NIGRA SHOW FOCAL NEURONAL LOSS WITH PIGMENTARY EXTRAVASATION, MODERATE GLIOSIS AND OCCASIONAL LEWY BODIES. MILD ALZHEIMER TYPE II ASTROCYTOSIS.	PARKINSON'S DISEASE	NO IMAGES TAKEEN.	69	WHITE	MALE					165 min
102299	Genelogic	199278	Parkinson's disease	Striatum	Normal tissue	Parkinson's disease	5	44	MORPHOLOGICALLY NORMAL PUTAMEN, RIGHT SIDE, FROM DONOR WITH PARKINSON'S DISEASE. PER PATHOLOGY REPORT, THE SUBSTANTIA NIGRA SHOWS MODERATE NEURONAL LOSS AND DEPIGMENTATION ASSOCIATED WITH GLIOSIS AND SEVERAL LEWY BOSIES, C/W PARKINSON'S DISEASE. A MICROINFARCT IS SEEN IN THE CAUDATE NUCLEUS.	GASTROINTESTINAL HEMORRHAGE		71	WHITE	MALE					720 min
40575	Genelogic	189793	Parkinson's disease	Striatum	Normal tissue	Parkinson's disease	4-5	50	MORPHOLOGICALLY NORMAL PUTAMEN FROM DONOR WITH PARKINSON'S DISEASE. PER PATHOLOGY REPORT, THE SUBSTANTIA NIGRA AND LOCUS CERULEUS BOTH SHOW MODERATE NEURONAL LOSS AND DEPIGMENTATION WITH FOCAL GLIOSIS AND RARE LEWY BODIES. THERE IS A SMALL PERIVENTRICULAR INFARCT.	PARKINSON'S DISEASE	PIGMENT DEPLETION IN SUBSTANTIA NIGRA, C/W PARKINSON'S DISEASE.	74	WHITE	MALE					240 min
103625	Genelogic	189232	Parkinson's disease	Striatum	Normal tissue	Parkinson's disease	5	67	MORPHOLOGICALLY NORMAL PUTAMEN FROM DONOR WITH PARKINSON'S DISEASE. PER PATHOLOGY REPORT, SUBSTANTIA NIGRA SHOWS MARKED GLIOSIS, PIGMENTARY LOSS, NEURONAL LOSS, AND SCATTERED EXTRACELLUALR NEUROMELANIN PIGMENT.	PARKINSON'S DISEASE		74	WHITE	MALE					900 min
103630	Genelogic	189791	Parkinson's disease	Striatum	Normal tissue	Parkinson's disease	5	62	MORPHOLOGICALLY NORMAL PUTAMEN FROM DONOR WITH PARKINSON'S DISEASE. PER PATHOLOGY REPORT, SUBSTANTIA NIGRA AND LOCUS CERULEUS SHOW PROMINENT NEURONAL LOSS WITH FEW REMAINING PIGMENTED CELLS, SOME EXTRAVASATED MELANIN AND OCCASIONAL LEWY BODIES C/W PARKINSON'S DISEASE. FEW NEURITIC PLAQUES IN HIPPOCAMPUS C/W AGING.	PARKINSON'S DISEASE	SCATTERED NEUROFIBRILLARY TANGLES AND RARE PLAQUES IN HIPPOCAMPUS; COULD BE AGE-RELATED CHANGE. SUBSTANTIA NIGRA: PIGMENTED NEURONS PRESENT, BUT DEFINITE DEPLETION COMPARED TO A NORMAL CONTROL. NO LEWY BODIES IDENTIFIED. C/W PARKINSON'S DISEASE.	77	WHITE	MALE					240 min
107059	Genelogic	200761	Parkinson's disease	Striatum	Normal tissue	Parkinson's disease	3	74	MORPHOLOGICALLY NORMAL PUTAMEN FROM DONOR WITH PARKINSON'S DISEASE.	CARDIORESPIRATORY FAILURE		82	WHITE	MALE					240 min
102472	Genelogic	199395	Parkinson's disease	Striatum	Normal tissue	Parkinson's disease	4	80	MORPHOLOGICALLY NORMAL PUTAMEN, RIGHT SIDE, FROM DONOR WITH PARKINSON'S DISEASE. PER PATHOLOGY REPORT, THE SUBSTANTIA NIGRA SHOWS FOCAL NEURONAL LOSS AND PIGMENTARY EXTRAVASATION, WITH OCCASIONAL INTRACYTOPLASMIC LEWY BODIES.	PARKINSON'S DISEASE		83	WHITE	MALE					135 min
54236	Genelogic	195048	Parkinson's disease	Striatum	Normal tissue	Parkinson's disease	4	77	MORPHOLOGICALLY NORMAL PUTAMEN FROM DONOR WITH PARKINSON'S DISEASE. PER PATHOLOGY REPORT, THE SUBSTANTIA NIGRA SHOWS MODERATE NEURONAL LOSS, DEPIGMENTATION, MILD GLIOSIS, AND OCCASIONAL LEWY BODIES, C/W PARKINSON'S DISEASE. AN OLD LACUNAR INFARCT IS SEEN IN BASAL GANGLIA.	ASPIRATION PNEUMONIA	NO IMAGES TAKEN.	88	WHITE	MALE					1230 min

## Sheet: Glenda Halliday
OMICs ID	Source	Unique ID#	Diagnosis	Sample Site	Coronal Slab #	Bisect	PMI (hours)	Autolysis	Age (years)	Gender	Duration (years)	COD	Lewy Stage	Nigral Loss	Neuritic Stage	Plaque	CDR	Hoehn and Yahr stage
201258	Glenda Halliday (Duke)	9	DLB	Cortex			0.5		76	MALE	8	cardiac	6, region affected	severe	3	moderate	3	5
201259	Glenda Halliday (Duke)	10	DLB	Cortex			2.5		58	MALE	5	cardiac	6, region affected	severe	1	moderate	3	5
201260	Glenda Halliday (Duke)	13	DLB	Cortex			1.5		77	FEMALE	7	cardiac	6, region affected	moderate	2	moderate	2	5
201261	Glenda Halliday (Duke)	24	Normal	Cortex			7		81	MALE	-	cancer	0, no LB	none	1	0	0	0
201262	Glenda Halliday (Duke)	30	Normal	Cortex			3		72	FEMALE	-	respiratory	0, no LB	none	0	0	0	0
201263	Glenda Halliday (Austin)	55	Normal	Striatum			27.5		64	MALE	-	cardiac	0, no LB	none	0	0	0	0
201264	Glenda Halliday (Austin)	55	Normal	Cortex			27.5		64	MALE	-	cardiac	0, no LB	none	0	0	0	0
201265	Glenda Halliday (Austin)	56	Normal	Striatum			19		72	MALE	-	cardiac	0, no LB	none	0	0	0	0
201266	Glenda Halliday (Austin)	56	Normal	Cortex			19		72	MALE	-	cardiac	0, no LB	none	0	0	0	0
201267	Glenda Halliday (Austin)	59	Normal	Striatum			16		67	FEMALE	-	cardiac	0, no LB	none	0	0	0	0
201268	Glenda Halliday (Austin)	59	Normal	Cortex			16		67	FEMALE	-	cardiac	0, no LB	none	0	0	0	0
201269	Glenda Halliday (Austin)	69	Parkinson's disease	Striatum			48		60	FEMALE	7	respiratory	4, region affected	severe	0	0	0	3
201270	Glenda Halliday (Austin)	69	Parkinson's disease	Cortex			48		60	FEMALE	7	respiratory	4, no LB	severe	0	0	0	3
201271	Glenda Halliday (Austin)	70	Parkinson's disease	Striatum			24		74	MALE	15	cardiac	4, region affected	moderate	2	mild, diffuse plaque	0	5
201272	Glenda Halliday (Austin)	70	Parkinson's disease	Cortex			24		74	MALE	15	cardiac	4, no LB	moderate	2	mild, diffuse plaque	0	5
201273	Glenda Halliday (Austin)	72	Parkinson's disease	Striatum			23		78	MALE	36	cardiac	5, region affected	severe	0	mild, diffuse plaque	0.5	5
201274	Glenda Halliday (Austin)	72	Parkinson's disease	Cortex			23		78	MALE	36	cardiac	5, no LB	severe	0	mild, diffuse plaque	0.5	5
*Notes:	Duke & Austin are the hospitals the brains were retrieved from		PD cases were autopsy-confirmed levodopa responsive and non-demented									Cause of death	Braak staging /6	evaluated as mild, moderate or severe	Braak staging /6	evaluated as mild, moderate or severe	clinical dementia rating scale /3	Hoehn & Yahr /5
			Normals and DLB cases did not have any levodopa medication use										Neurobiol Aging 2003;24:197-211	Lancet Neurol. 2009 Dec;8(12):1150-7.	Acta Neuropathol 1991;82, 239-259	Neurology, 1991. 41(April): 479-486	Int Psychogeriatr 1997, 9 Suppl 1:173-176	1967. Neurology 1998;50(2):318 and 316 pages following

## Sheet: UCLA Brain Bank
OMICs ID	Source	Unique ID#	Diagnosis	Sample Site	PMI (hours)	Age (years)	Gender	COD	General Sample Description	Autolysis	Coronal Slab #	Bisect
201236	UCLA Brain Bank	2899	Parkinson's disease	Substantia Nigra	NA	80	MALE	NA	Marked depigmentation, neuronal loss and frequent Lewy bodies in the substantia nigra and locus ceruleus.	14.5	CBL1	N
201238	UCLA Brain Bank	2899	Parkinson's disease	Striatum	NA	80	MALE	NA	Morphologically Normal	14.5	6_4	Y (6_3)
201239	UCLA Brain Bank	2899	Parkinson's disease	Cortex	NA	80	MALE	NA	Morphologically Normal	14.5	3_2	Y (3_1)
201240	UCLA Brain Bank	2990	Parkinson's disease	Substantia Nigra	NA	84	MALE	NA	Marked neuronal loss and depigmentation with frequent Lewy bodies in the substantia nigra and locus ceruleus.	16.5	12_2	Y (12_1)
201241	UCLA Brain Bank	2990	Parkinson's disease	Cortex	NA	84	MALE	NA	Morphologically Normal	16.5	3_2	Y (3_1)
201243	UCLA Brain Bank	2990	Parkinson's disease	Striatum	NA	84	MALE	NA	Morphologically Normal	16.5	7_4	Y (7_3)
201244	UCLA Brain Bank	3290	Parkinson's disease	Substantia Nigra	10.2	73	FEMALE	NA	Pigmented neuronal cellularity is decreased with focal areas of extracellular pigment.There are a few scattered well-formed Lewy bodies found throughout the substantia nigra and locus ceruleus.	10.2	10_2	Y (10_1)
201246	UCLA Brain Bank	3290	Parkinson's disease	Striatum	10.2	73	FEMALE	NA	Morphologically Normal	10.2	6_4	Y (6_3)
201247	UCLA Brain Bank	3346	Normal	Substantia Nigra	10	91	FEMALE	Cardiac related	Morphologically Normal, no evidence of hypoxia or gliosis.	10	11_2	Y (11_1)
201249	UCLA Brain Bank	3346	Normal	Striatum	10	91	FEMALE	Cardiac related	Morphologically Normal, no evidence of hypoxia or gliosis.	10	7_4	Y (7_3)
201250	UCLA Brain Bank	3346	Normal	Cortex	10	91	FEMALE	Cardiac related	Morphologically Normal, no evidence of hypoxia or gliosis.	10	3_2	Y (3_1)
201251	UCLA Brain Bank	3322	Normal	Substantia Nigra	22	90	FEMALE	NA	Morphologically Normal, no evidence of neurodegenerative disease	11.8	9_2	Y (9_1)
201253	UCLA Brain Bank	3322	Normal	Striatum	22	90	FEMALE	NA	Morphologically Normal	11.8	6_4	Y (6_3)
201254	UCLA Brain Bank	3322	Normal	Cortex	22	90	FEMALE	NA	Morphologically Normal, Cortical neuronal cellularity is normal and there is no extracellular spongiosis or gliosis.	11.8	4_2	Y (4_1)
201255	UCLA Brain Bank	3280	Normal	Substantia Nigra	11.3	81	FEMALE	Cardiac related	Morphologically Normal	11.3	10_2	Y (10_1)
201257	UCLA Brain Bank	3280	Normal	Striatum	11.3	81	FEMALE	Cardiac related	Morphologically Normal	11.3	8_4	Y (8_3)
