# Supplementary material for: Systems-Based Analyses of Brain Regions Functionally Impacted in Parkinson's Disease Reveals Underlying Causal Mechanisms
Source: PLoS One. 2014 Aug 29;9(8):e102909. doi: 10.1371/journal.pone.0102909 (PMC4149353; doi:10.1371/journal.pone.0102909)
Supplement: Table S2 — DEG lists for microarray. (XLSX) [file pone.0102909.s002.xlsx]

## Sheet: Supplementary Table S2
Supplementary Table S2. DEG lists for microarray

## Sheet: Cortex PD UP
Entrez	Symbol	Fold Change
8653	DDX3Y	3.38509
8287	USP9Y	2.63768
7404	UTY	2.57488
6401	SELE	2.52551
8284	KDM5D	2.46047
51316	PLAC8	2.36722
246213	SLC17A8	2.28396
6192	RPS4Y1	2.21717
83741	TFAP2D	2.15731
22829	NLGN4Y	2.09384
246126	TXLNG2P	2.08125
9086	EIF1AY	1.96278
84663		1.95857
1116	CHI3L1	1.84424
114134	SLC2A13	1.83536
55410	NCRNA00185	1.81392
51761	ATP8A2	1.80882
132204	SYNPR	1.79207
285093	C2orf85	1.79003
84870	RSPO3	1.76493
118932	ANKRD22	1.74635
4986	OPRK1	1.74481
2562	GABRB3	1.73701
131034	CPNE4	1.72745
2532	DARC	1.71678
5650	KLK7	1.70848
4287	ATXN3	1.69378
6526	SLC5A3	1.6808
1131	CHRM3	1.67952
150572	SMYD1	1.64667
3569	IL6	1.62962
134353	LSM11	1.62207
767579	SNORD114-3	1.61578
51361	HOOK1	1.60311
2044	EPHA5	1.60108
9332	CD163	1.59859
2162	F13A1	1.59557
1608	DGKG	1.59454
221692	PHACTR1	1.58269
9607	CARTPT	1.58043
2830	GPR6	1.5775
54112	GPR88	1.57734
6323	SCN1A	1.56889
7544	ZFY	1.56756
119	ADD2	1.56382
201780	SLC10A4	1.55992
57611	ISLR2	1.55865
53831	GPR84	1.55121
6863	TAC1	1.54985
64084	CLSTN2	1.54449
284757	LOC284757	1.54309
6586	SLIT3	1.53575
108	ADCY2	1.53279
158158	RASEF	1.53266
2932	GSK3B	1.53232
1133	CHRM5	1.52709
79958	DENND1C	1.52544
6262	RYR2	1.52189
11255	HRH3	1.52118
163882	C1orf71	1.51592
65997	RASL11B	1.51342
51393	TRPV2	1.50486
139221	MUM1L1	1.50139
3763	KCNJ6	1.50044
114787	GPRIN1	1.49677
728744	LOC728744	1.49609
9420	CYP7B1	1.49189
57863	CADM3	1.49149
9319	TRIP13	1.48996
5173	PDYN	1.48991
60680	BRUNOL5	1.4899
4929	NR4A2	1.48798
23092	ARHGAP26	1.48656
83735	C8orf16	1.48534
817	CAMK2D	1.48349
196500	C12orf53	1.48348
57551	TAOK1	1.48134
22873	DZIP1	1.48001
139411	PTCHD1	1.47806
9975	NR1D2	1.47751
4760	NEUROD1	1.47683
79707	NOL9	1.47478
777	CACNA1E	1.47318
5265	SERPINA1	1.47
4878	NPPA	1.46883
79057	PRRG3	1.46805
51807	TUBA8	1.46688
80034	CSRNP3	1.4665
7357	UGCG	1.46643
51365	PLA1A	1.46563
51760	SYT17	1.4649
8463	TEAD2	1.46136
10927	SPIN1	1.46132
84687	PPP1R9B	1.46044
54438	GFOD1	1.4595
84628	NTNG2	1.45902
199675	C19orf59	1.45729
148753	FAM163A	1.4571
257000	PLAC2	1.45604
162655	ZNF519	1.45594
28231	SLCO4A1	1.45582
2002	ELK1	1.45408
554226	ANKRD30BL	1.45297
8927	BSN	1.45268
4208	MEF2C	1.45051
116135	LRRC3B	1.45024
904	CCNT1	1.4498
389634	LOC389634	1.44751
2983	GUCY1B3	1.44388
80790	CMIP	1.44356
54457	TAF7L	1.44296
83643	CCDC3	1.44232
9536	PTGES	1.44204
79762	C1orf115	1.44174
337876	CHSY3	1.43895
794	CALB2	1.43771
929	CD14	1.43726
3745	KCNB1	1.43682
390077	OR52N2	1.43668
83959	SLC4A11	1.43604
79772	MCTP1	1.43298
8120	AP3B2	1.43099
1816	DRD5	1.4299
478	ATP1A3	1.42874
1154	CISH	1.42799
4923	NTSR1	1.42768
3706	ITPKA	1.42567
23266	LPHN2	1.42553
1646	AKR1C2	1.4255
9235	IL32	1.4253
7054	TH	1.42389
56833	SLAMF8	1.42237
8547	FCN3	1.41912
84060	RBM48	1.41839
54551	MAGEL2	1.41829
725	C4BPB	1.41732
8507	ENC1	1.41632
4747	NEFL	1.41434
6036	RNASE2	1.41259
56704	JPH1	1.41184
1429	CRYZ	1.41068
2357	FPR1	1.40957
55007	FAM118A	1.40885
116496	FAM129A	1.40708
114795	TMEM132B	1.40663
4495	MT1G	1.40624
202151	RANBP3L	1.40591
11249	NXPH2	1.4059
55966	AJAP1	1.40572
2564	GABRE	1.4055
387849	REP15	1.40327
83850	FAM62C	1.40323
8516	ITGA8	1.40311
3595	IL12RB2	1.40263
127933	UHMK1	1.40232
23005	MAPKBP1	1.40165
72	ACTG2	1.40149
4975	OMP	1.40027
5581	PRKCE	1.40027
11122	PTPRT	1.39945
285150	FLJ33534	1.39937
1621	DBH	1.39937
25928	SOSTDC1	1.39816
26059	ERC2	1.39811
57168	ASPHD2	1.3962
23476	BRD4	1.39608
2016	EMX1	1.39592
4625	MYH7	1.39559
79751	SLC25A22	1.39467
27245	AHDC1	1.39274
2911	GRM1	1.39245
85477	SCIN	1.39085
2268	FGR	1.39012
149018	LELP1	1.38978
9530	BAG4	1.38977
8243	SMC1A	1.38821
57554	LRRC7	1.38805
23109	DDN	1.38735
135	ADORA2A	1.38663
55187	VPS13D	1.38653
26256	CABYR	1.38569
3356	HTR2A	1.38566
57338	JPH3	1.38482
85455	DISP2	1.38456
11113	CIT	1.3842
134728	IRAK1BP1	1.3836
3119	HLA-DQB1	1.38096
5063	PAK3	1.38088
285761	DCBLD1	1.38061
128553	TSHZ2	1.37999
9033	PKD2L1	1.37963
6326	SCN2A	1.37953
246119	TTTY10	1.37854
200350	FOXD4L1	1.37848
22839	DLGAP4	1.37817
23327	NEDD4L	1.37785
57817	HAMP	1.37679
2742	GLRA2	1.37632
2334	AFF2	1.37593
8788	DLK1	1.37583
55224	ETNK2	1.37567
57084	SLC17A6	1.37504
148014	TTC9B	1.37482
53405	CLIC5	1.37477
10368	CACNG3	1.37472
1006	CDH8	1.37471
55264	C21orf77	1.37426
144165	PRICKLE1	1.37322
338761	C1QL4	1.3732
57532	NUFIP2	1.37312
5021	OXTR	1.37294
64218	SEMA4A	1.37234
122402	TDRD9	1.3719
4858	NOVA2	1.37144
56475	RPRM	1.37113
54557	SGTB	1.37112
92196	DAPL1	1.37099
12	SERPINA3	1.37055
3741	KCNA5	1.36995
93664	CADPS2	1.36993
57292	KIR2DL5A	1.36992
493	ATP2B4	1.36912
9149	DYRK1B	1.36906
5646	PRSS3	1.36722
51440	HPCAL4	1.36546
58157	NGB	1.36472
3778	KCNMA1	1.36447
26507	CNNM1	1.3643
146330	FBXL16	1.36365
10230	NBR2	1.36277
10888	GPR83	1.36259
57484	RNF150	1.3623
123688	LOC123688	1.36194
3631	INPP4A	1.36191
3177	SLC29A2	1.3612
114757	CYGB	1.36101
54566	EPB41L4B	1.36042
1301	COL11A1	1.36034
285676	ZNF454	1.35959
51326	ARL17P1	1.35958
84502	JPH4	1.35947
285016	FAM150B	1.35946
145773	FAM81A	1.35868
138046	RALYL	1.35785
121274	ZNF641	1.35718
84940	CORO6	1.35712
8541	PPFIA3	1.35681
3897	L1CAM	1.35637
56924	PAK6	1.35549
6571	SLC18A2	1.35545
389458	LOC389458	1.35505
256536	TCERG1L	1.35459
79094	CHAC1	1.35389
22808	MRAS	1.35369
257019	FRMD3	1.35331
57689	LRRC4C	1.35286
3798	KIF5A	1.35258
10156	RASA4	1.35237
53358	SHC3	1.35175
127254	C1orf173	1.35164
2952	GSTT1	1.35125
6351	CCL4	1.35061
8193	DPF1	1.3504
129684	CNTNAP5	1.34975
124751	KRBA2	1.34968
151126	ZNF385B	1.34885
220164	DOK6	1.34789
350383	GPR142	1.34777
80144	FRAS1	1.34768
22849	CPEB3	1.34766
23732	C9orf4	1.34755
5178	PEG3	1.34715
25837	RAB26	1.34704
343990	C2orf55	1.34661
4862	NPAS2	1.34645
9476	NAPSA	1.34642
124045	C16orf55	1.3458
10437	IFI30	1.34577
53630	BCMO1	1.34501
10738	RFPL3	1.34467
26659	OR7A5	1.34408
146433	IL34	1.34374
57030	SLC17A7	1.34372
10087	COL4A3BP	1.34361
22983	MAST1	1.3436
9956	HS3ST2	1.34292
22859	LPHN1	1.34221
3904	LAIR2	1.34086
8842	PROM1	1.34022
54550	NECAB2	1.33997
202559	KHDRBS2	1.33824
5593	PRKG2	1.33795
245938	DEFB125	1.33788
285	ANGPT2	1.33785
7008	TEF	1.33756
200407	CREG2	1.33746
23396	PIP5K1C	1.33693
23309	SIN3B	1.33674
3267	AGFG1	1.33634
23504	RIMBP2	1.33624
23670	TMEM2	1.33623
4921	DDR2	1.33609
26235	FBXL4	1.33583
51085	MLXIPL	1.3354
5155	PDGFB	1.33481
51130	ASB3	1.33481
7070	THY1	1.33474
79605	PGBD5	1.33463
8534	CHST1	1.33446
6525	SMTN	1.33379
146206	RLTPR	1.33309
80727	TTYH3	1.33256
5763	PTMS	1.33215
6531	SLC6A3	1.33184
1393	CRHBP	1.33154
6402	SELL	1.33149
114990	VASN	1.33107
79007	DBNDD1	1.33105
401190	RGS7BP	1.33074
374383	DKFZp686O24166	1.33074
339965	FLJ25770	1.33064
2039	EPB49	1.33037
255104	TMCO4	1.33021
8774	NAPG	1.33009
80228	ORAI2	1.32987
54472	TOLLIP	1.32964
57497	LRFN2	1.3296
9394	HS6ST1	1.32934
3274	HRH2	1.32852
134548	ANKRD43	1.32826
6275	S100A4	1.32816
869	CBLN1	1.32799
8092	ALX1	1.3276
6854	SYN2	1.32748
2596	GAP43	1.32739
54437	SEMA5B	1.32731
127074	OR2T4	1.32719
84634	KISS1R	1.32676
3630	INS	1.3264
11178	LZTS1	1.32627
133522	PPARGC1B	1.32562
54477	PLEKHA5	1.3251
3219	HOXB9	1.32498
23096	IQSEC2	1.32466
9783	RIMS3	1.32459
5542	PRB1	1.32427
1053	CEBPE	1.32346
84312	BRMS1L	1.32343
388610	TRNP1	1.3221
340554	ZC3H12B	1.32191
1729	DIAPH1	1.32191
117154	DACH2	1.32191
54480	CSGLCA-T	1.3219
407738	FAM19A1	1.32189
3208	HPCA	1.32184
57526	PCDH19	1.32165
402176	RPL21P44	1.32104
79814	AGMAT	1.32095
54329	GPR85	1.32093
9503	XAGE1D	1.32089
83714	NRIP2	1.32061
51678	MPP6	1.32056
9722	NOS1AP	1.32055
10444	ZER1	1.32031
713	C1QB	1.32013
3780	KCNN1	1.32001
2736	GLI2	1.31997
9312	KCNB2	1.31962
84630	TTBK1	1.31956
3799	KIF5B	1.31883
23467	NPTXR	1.31873
56135	PCDHAC1	1.31832
53829	P2RY13	1.31797
2901	GRIK5	1.31782
121256	TMEM132D	1.31766
2904	GRIN2B	1.31759
9762	ProSAPiP1	1.31753
23633	KPNA6	1.31749
1047	CLGN	1.31744
11237	RNF24	1.31718
4524	MTHFR	1.31704
54552	GNL3L	1.31692
23166	STAB1	1.3167
84451	KIAA1804	1.31658
26776	SNORA71B	1.31654
22918	CD93	1.31652
25797	QPCT	1.31613
654433	LOC654433	1.31515
8822	FGF17	1.31492
149111	CNIH3	1.31423
139741	ACTRT1	1.31392
4629	MYH11	1.31386
10645	CAMKK2	1.31373
6347	CCL2	1.31323
22870	SAPS1	1.31319
83698	CALN1	1.31313
389206	BEND4	1.3131
284613	CYB561D1	1.31297
1296	COL8A2	1.3127
64137	ABCG4	1.31251
84530	KIAA1853	1.31235
4624	MYH6	1.31208
7204	TRIO	1.31196
4886	NPY1R	1.3117
11326	VSIG4	1.31122
4501	MT1X	1.31069
23255	KIAA0802	1.31023
440279	UNC13C	1.31023
114786	XKR4	1.3102
1996	ELAVL4	1.30977
9610	RIN1	1.30935
389421	LIN28B	1.30915
4719	NDUFS1	1.30891
27439	CECR6	1.30885
677838	SNORA61	1.30851
9636	ISG15	1.30829
55791	C1orf103	1.30806
1740	DLG2	1.30767
150864	FAM117B	1.30732
51291	GMIP	1.30715
4499	MT1M	1.30691
714	C1QC	1.30681
388591	RNF207	1.3065
59350	RXFP1	1.30641
28714	TRAJ41	1.30629
338094	FAM151A	1.30619
390616	ANKRD34C	1.30583
56623	INPP5E	1.30571
152485	ZNF827	1.30557
147645	VSIG10L	1.30556
124402	FAM100A	1.30554
10407	SPAG11B	1.30552
84968	PNMA6A	1.30544
9348	NDST3	1.30496
862	RUNX1T1	1.30456
81544	GDPD5	1.30399
11069	RAPGEF4	1.30393
22890	ZBTB1	1.30371
4753	NELL2	1.30361
54530	C1orf218	1.30344
431707	LHX8	1.30336
9699	RIMS2	1.30335
283755	HERC2P3	1.30329
8061	FOSL1	1.30325
10943	MSL3	1.30313
23657	SLC7A11	1.3026
4884	NPTX1	1.30206
2744	GLS	1.30184
23316	CUX2	1.30177
116179	TGM7	1.30168
3434	IFIT1	1.30131
1040	CDS1	1.30097
815	CAMK2A	1.30081
5138	PDE2A	1.30037
79844	ZDHHC11	1.30037
10299	2012-03-06	1.30028
23767	FLRT3	1.29977
5885	RAD21	1.29966
58538	MPP4	1.29898
163126	EID2	1.29878
158038	LINGO2	1.29862
5005	ORM2	1.29816
84767	SPRYD5	1.298
23704	KCNE4	1.29792
1745	DLX1	1.29761
1759	DNM1	1.29702
90249	UNC5A	1.29698
203427	SLC25A43	1.29657
23314	SATB2	1.29651
51209	RAB9B	1.29648
9568	GABBR2	1.29643
6508	SLC4A3	1.29611
3755	KCNG1	1.29606
9143	SYNGR3	1.29547
3291	HSD11B2	1.29532
7473	WNT3	1.29532
57146	TMEM159	1.29519
142679	DUSP19	1.2949
4133	MAP2	1.29489
79750	ZNF385D	1.29487
5020	OXT	1.29476
6712	SPTBN2	1.29438
3156	HMGCR	1.29436
9743	RICS	1.29384
7087	ICAM5	1.29364
338675	OR5AP2	1.29345
9215	LARGE	1.29345
1951	CELSR3	1.29341
9994	CASP8AP2	1.29338
22843	PPM1E	1.29301
80069	C6orf208	1.2928
29841	GRHL1	1.29254
115	ADCY9	1.29253
3358	HTR2C	1.29248
8809	IL18R1	1.29209
89845	ABCC10	1.29199
528	ATP6V1C1	1.29195
166	AES	1.29184
54962	TIPIN	1.2917
79699	ZYG11B	1.29134
339302	CPLX4	1.29054
10739	RFPL2	1.29013
3199	HOXA2	1.29011
4023	LPL	1.29003
3082	HGF	1.28998
63929	XPNPEP3	1.28936
26471	NUPR1	1.28931
8372	HYAL3	1.28893
26050	SLITRK5	1.28861
91050	CCDC149	1.28828
84221	C21orf56	1.28828
1645	AKR1C1	1.28791
6228	RPS23	1.28785
2115	ETV1	1.28782
9911	TMCC2	1.28773
30010	NXPH1	1.28742
126792	B3GALT6	1.28733
3797	KIF3C	1.28685
114132	SIGLEC11	1.28671
138649	ANKRD19	1.28661
1128	CHRM1	1.28638
4649	MYO9A	1.28636
10900	RUNDC3A	1.28625
6280	S100A9	1.28612
25799	ZNF324	1.28598
26040	SETBP1	1.28571
10446	LRRN2	1.28543
899	CCNF	1.28538
8618	CADPS	1.28518
3083	HGFAC	1.28513
3241	HPCAL1	1.28509
120196	C11orf69	1.2849
23362	PSD3	1.28437
5087	PBX1	1.28405
143098	MPP7	1.28377
140883	ZNF280B	1.28362
89927	C16orf45	1.28357
221074	SLC39A12	1.28355
64919	BCL11B	1.28339
163933	FAM43B	1.28336
10659	CUGBP2	1.28305
23543	RBM9	1.28301
8692	HYAL2	1.28268
11067	C10orf10	1.28258
55530	SVOP	1.28238
285513	GPRIN3	1.28236
10615	SPAG5	1.2822
115207	KCTD12	1.28212
23152	CIC	1.28185
1618	DAZL	1.28166
79680	C22orf29	1.28162
55138	FAM90A1	1.28152
164832	LONRF2	1.28099
10522	DEAF1	1.28069
57118	CAMK1D	1.28062
83636	C19orf12	1.28004
79012	CAMKV	1.28004
5532	PPP3CB	1.27984
139804	RBMXL3	1.27962
25924	MYRIP	1.2794
58189	WFDC1	1.27917
254263	CNIH2	1.2791
3899	AFF3	1.27908
5310	PKD1	1.27877
23098	SARM1	1.27873
341277	OVCH2	1.27814
23676	SMPX	1.27814
9258	MFHAS1	1.27806
79014	C16orf67	1.27793
5616	PRKY	1.27791
6785	ELOVL4	1.27766
91107	TRIM47	1.27766
4489	MT1A	1.27632
775	CACNA1C	1.27607
9087	TMSB4Y	1.276
222865	TMEM130	1.27592
2191	FAP	1.27591
1524	CX3CR1	1.27566
118924	FRA10AC1	1.27561
729238	SFTPA2	1.27526
7707	ZNF148	1.27518
10904	BLCAP	1.2751
29799	YPEL1	1.27452
55294	FBXW7	1.2735
5362	PLXNA2	1.27345
712	C1QA	1.27343
404217	CTXN1	1.27309
23338	PHF15	1.27309
11001	SLC27A2	1.27291
9615	GDA	1.27271
6372	CXCL6	1.27264
684	BST2	1.27248
9898	UBAP2L	1.27239
6335	SCN9A	1.27212
6728	SRP19	1.27211
152065	C3orf22	1.27205
6503	SLA	1.27201
5218	PFTK1	1.272
4131	MAP1B	1.27174
121551	BTBD11	1.27157
10725	NFAT5	1.27151
63908	NAPB	1.27147
7057	THBS1	1.27141
6714	SRC	1.27134
57172	CAMK1G	1.271
2587	GALR1	1.27091
400506	C16orf88	1.27083
374875	HSD11B1L	1.27074
126917	IFFO2	1.27037
94137	RP1L1	1.27036
90462	ZNF605	1.27023
442194	OR10C1	1.26991
2019	EN1	1.26986
57151	LYZL6	1.26977
3596	IL13	1.26959
766	CA7	1.26959
1894	ECT2	1.26958
6274	S100A3	1.26947
79827	ASAM	1.26943
2644	GCHFR	1.26937
55814	BDP1	1.26874
80714	PBX4	1.2684
6860	SYT4	1.26828
54466	SPIN2A	1.26813
55638	GOLSYN	1.26806
23648	SSBP3	1.26798
3064	HTT	1.26798
2280	FKBP1A	1.26784
324	APC	1.26773
10636	RGS14	1.26768
5534	PPP3R1	1.26738
5104	SERPINA5	1.26736
8851	CDK5R1	1.26718
8938	BAIAP3	1.26714
79948	PRG2	1.26695
84501	SPIRE2	1.26689
8496	PPFIBP1	1.26672
6096	RORB	1.26647
8470	SORBS2	1.26623
117531	TMC1	1.26619
54977	SLC25A38	1.26615
84645	C22orf23	1.26606
80309	SPHKAP	1.2654
8715	NOL4	1.26526
285852	TREML4	1.26523
50509	COL5A3	1.26484
55190	NUDT11	1.26473
57727	NCOA5	1.26427
23002	DAAM1	1.26421
1010	CDH12	1.26411
440482	ANKRD20A5	1.26399
2559	GABRA6	1.26364
256586	LYSMD2	1.26354
26575	RGS17	1.2631
885	CCK	1.26262
28964	GIT1	1.2626
51560	RAB6B	1.2624
79039	DDX54	1.26209
128025	WDR64	1.2617
5267	SERPINA4	1.26163
387851	AK3L2	1.26145
344658	SAMD7	1.2612
78986	DUSP26	1.26099
79228	THOC6	1.26089
353497	POLN	1.26084
313	AOAH	1.26081
4674	NAP1L2	1.26056
9764	KIAA0513	1.26023
5976	UPF1	1.26008
2258	FGF13	1.2597
64400	AKTIP	1.25945
27246	RNF115	1.25936
8997	KALRN	1.25921
148281	SYT6	1.25913
55728	N4BP2	1.25876
23373	CRTC1	1.25869
91608	RASL10B	1.25864
5927	KDM5A	1.25862
10369	CACNG2	1.25857
29989	OBP2B	1.25846
23567	ZNF346	1.25825
2161	F12	1.2581
574028	CLLU1	1.25765
169166	SNX31	1.25762
10384	BTN3A3	1.25745
54674	LRRN3	1.25744
29850	TRPM5	1.25739
4982	TNFRSF11B	1.25718
11075	STMN2	1.257
10602	CDC42EP3	1.25664
160760	PPTC7	1.25663
440925	LOC440925	1.2566
57639	CCDC146	1.25637
6279	S100A8	1.25628
3808	KIR2DS3	1.25616
54726	OTUD4	1.25615
4761	NEUROD2	1.25614
84708	LNX1	1.25607
100289635	ZNF605	1.25565
6853	SYN1	1.25548
100507433	LOC100507433	1.25512
644634	LOC644634	1.25503
8739	HRK	1.25499
25989	ULK3	1.25496
64232	MS4A5	1.25486
22924	MAPRE3	1.25468
7164	TPD52L1	1.25462
23510	KCTD2	1.25453
57528	KCTD16	1.25449
2560	GABRB1	1.25444
154865	IQUB	1.25443
51062	ATL1	1.2544
3131	HLF	1.25422
192683	SCAMP5	1.25416
26973	CHORDC1	1.25406
11251	GPR44	1.25402
132332	TMEM155	1.25397
166336	PRICKLE2	1.25373
2775	GNAO1	1.25368
23623	RUSC1	1.25361
1949	EFNB3	1.25358
8624	PSMG1	1.25356
5673	PSG5	1.25338
10505	SEMA4F	1.25335
10457	GPNMB	1.25326
84984	CEP19	1.25324
59082	CARD18	1.253
2975	GTF3C1	1.25299
87	ACTN1	1.25286
399947	C11orf87	1.25272
1349	COX7B	1.25232
3739	KCNA4	1.25225
646214	LOC646214	1.25224
28512	NKIRAS1	1.25222
26232	FBXO2	1.25218
5036	PA2G4	1.25217
8448	DOC2A	1.25202
5529	PPP2R5E	1.25169
5322	PLA2G5	1.25152
10458	BAIAP2	1.25149
7092	TLL1	1.25137
7504	XK	1.25127
219928	MRGPRF	1.25127
57576	KIF17	1.25123
1113	CHGA	1.25118
64375	IKZF4	1.25113
7200	TRH	1.25102
79805	VASH2	1.25076
85409	NKD2	1.25071
8497	PPFIA4	1.25065
4033	LRMP	1.25057
8536	CAMK1	1.25045
10718	NRG3	1.25037
140685	ZBTB46	1.25036
56977	STOX2	1.25027
282973	JAKMIP3	1.25008
5603	MAPK13	1.25006
1268	CNR1	1.24993
9455	HOMER2	1.24982
5570	PKIB	1.24977
386618	KCTD4	1.24976
51231	VRK3	1.24965
26494	OR8G1	1.24947
80315	CPEB4	1.24946
64409	WBSCR17	1.24936
154661	RUNDC3B	1.24927
151835	CPNE9	1.24914
3700	ITIH4	1.24897
285755	PPIL6	1.24892
124565	SLC38A10	1.2489
146664	MGAT5B	1.2488
57595	PDZD4	1.24879
9228	DLGAP2	1.24855
5214	PFKP	1.24852
113691	MGC16703	1.24816
494470	RNF165	1.2481
5122	PCSK1	1.24806
10347	ABCA7	1.24802
388662	SLC6A17	1.24775
57626	KLHL1	1.24759
5050	PAFAH1B3	1.2475
10691	GMEB1	1.24746
341350	OVCH1	1.24731
27244	SESN1	1.2472
6557	SLC12A1	1.24718
79143	MBOAT7	1.24698
7325	UBE2E2	1.2468
10797	MTHFD2	1.24661
10814	CPLX2	1.24655
284312	ZSCAN1	1.24648
7432	VIP	1.24641
117157	SH2D1B	1.24641
126205	NLRP8	1.24638
63978	PRDM14	1.24611
5800	PTPRO	1.24606
27039	PKD2L2	1.24605
10630	PDPN	1.246
163033	ZNF579	1.24588
116441	TM4SF18	1.24588
4253	CTAGE5	1.24578
25960	GPR124	1.2457
2036	EPB41L1	1.24561
116443	GRIN3A	1.2454
63982	ANO3	1.24531
10590	SCGN	1.24513
939	CD27	1.24502
113835	ZNF257	1.24482
4807	NHLH1	1.24463
6543	SLC8A2	1.24451
10666	CD226	1.24451
54985	HCFC1R1	1.24429
9057	SLC7A6	1.24403
23101	MCF2L2	1.24363
5153	PDE1B	1.24358
4130	MAP1A	1.24353
51168	MYO15A	1.2431
6489	ST8SIA1	1.243
644139	PIRT	1.24295
401260	FLJ41649	1.24272
128434	VSTM2L	1.24271
83694	RPS6KL1	1.24263
9629	CLCA3P	1.24247
793	CALB1	1.24245
56978	PRDM8	1.24241
4134	MAP4	1.24229
4645	MYO5B	1.24225
165186	FAM179A	1.2422
816	CAMK2B	1.24208
389812	LCN15	1.2419
93343	FAM125A	1.24173
80264	ZNF430	1.24172
2018	EMX2	1.24152
94032	CAMK2N2	1.24137
79097	TRIM48	1.24118
91752	ZNF804A	1.24117
5798	PTPRN	1.24112
5045	FURIN	1.24085
54715	A2BP1	1.24077
9540	TP53I3	1.24075
400713	ZNF880	1.24068
26496	OR10A3	1.24032
143630	UBQLNL	1.24009
1589	CYP21A2	1.24007
11259	FILIP1L	1.24001
9241	NOG	1.23999
115761	ARL11	1.23997
157376	C8orf78	1.23995
171019	ADAMTS19	1.23975
158833	AWAT1	1.23968
29081	METTL5	1.23961
5775	PTPN4	1.23943
353332	KRTAP12-1	1.23941
23168	RTF1	1.23927
55201	MAP1S	1.23878
966	CD59	1.23869
222962	SLC29A4	1.23857
219453	OR8K5	1.23809
27099	C7orf54	1.23801
9955	HS3ST3A1	1.23797
64098	PARVG	1.23787
5582	PRKCG	1.23783
10500	SEMA6C	1.23779
127253	TYW3	1.23779
84258	SYT3	1.23771
23429	RYBP	1.2376
55450	CAMK2N1	1.23739
2978	GUCA1A	1.23717
473	RERE	1.23701
6648	SOD2	1.237
590	BCHE	1.23691
5361	PLXNA1	1.23685
160897	GPR180	1.23667
652	BMP4	1.23666
9028	RHBDL1	1.23666
51270	TFDP3	1.23654
2558	GABRA5	1.23618
9466	IL27RA	1.23608
64407	RGS18	1.23595
652251	LOC652251	1.23576
133746	JMY	1.2356
168433	RNF133	1.23553
5837	PYGM	1.23545
441426	LOC441426	1.23541
160518	DENND5B	1.2354
3572	IL6ST	1.23536
148137	C19orf55	1.23521
100302650	LOC100302650	1.2351
64771	C6orf106	1.23487
124739	USP43	1.23443
8346	HIST1H2BI	1.23431
49861	CLDN20	1.23428
79598	CEP97	1.2341
50807	ASAP1	1.23402
115265	DDIT4L	1.23395
57574	2012-03-04	1.23378
56917	MEIS3	1.23375
5922	RASA2	1.23348
347902	AMIGO2	1.23339
57578	KIAA1409	1.2333
8912	CACNA1H	1.23314
7783	ZP2	1.23301
23551	RASD2	1.233
7301	TYRO3	1.23287
721	C4B	1.23283
9014	TAF1B	1.23277
8728	ADAM19	1.23275
10365	KLF2	1.2327
50937	CDON	1.23265
4502	MT2A	1.23244
340146	SLC35D3	1.23241
1742	DLG4	1.23235
339403	RXFP4	1.23222
245973	ATP6V1C2	1.23218
283209	PGM2L1	1.23216
154007	SNRNP48	1.23208
5308	PITX2	1.23207
2207	FCER1G	1.23204
778	CACNA1F	1.23189
285905	INTS4L1	1.23157
9600	PITPNM1	1.23147
1994	ELAVL1	1.23101
26037	SIPA1L1	1.23083
78990	OTUB2	1.23067
4139	MARK1	1.23062
116844	LRG1	1.23062
23125	CAMTA2	1.23061
30814	PLA2G2E	1.23056
9899	SV2B	1.23049
57535	KIAA1324	1.23043
374655	ZNF710	1.23041
9892	SNAP91	1.23034
339476	C1orf99	1.23034
85462	FHDC1	1.23024
50650	ARHGEF3	1.23004
388272	C16orf87	1.23
2556	GABRA3	1.22998
2051	EPHB6	1.22986
5349	FXYD3	1.22978
10526	IPO8	1.2297
10124	ARL4A	1.22947
4332	MNDA	1.22945
9208	LRRFIP1	1.22939
57524	CASKIN1	1.22937
55022	PID1	1.22936
7480	WNT10B	1.22923
140880	CST11	1.22914
147081	C17orf69	1.22914
160419	C12orf50	1.22912
157	ADRBK2	1.22882
152	ADRA2C	1.22866
4045	LSAMP	1.22853
84243	ZDHHC18	1.22852
440867	FLJ16124	1.2284
79949	C10orf81	1.22836
389558	FAM180A	1.22835
4160	MC4R	1.22827
83888	FGFBP2	1.22814
57732	ZFYVE28	1.22802
490	ATP2B1	1.228
22996	TTC39A	1.22799
123803	NTAN1	1.22798
3228	HOXC12	1.22785
9353	SLIT2	1.22757
55195	C14orf105	1.22739
10219	KLRG1	1.2273
78997	GDAP1L1	1.22712
22930	RAB3GAP1	1.2271
57369	GJD2	1.22701
6530	SLC6A2	1.22676
404037	HAPLN4	1.22668
65259	C16orf28	1.22665
391194	OR2M2	1.22663
57596	BEGAIN	1.22659
152189	CMTM8	1.22636
647115	FLJ36848	1.22632
148534	TMEM56	1.22624
4900	NRGN	1.22611
81563	C1orf21	1.22611
80153	EDC3	1.22606
7402	UTRN	1.22589
8518	IKBKAP	1.22587
3614	IMPDH1	1.22563
201134	CEP112	1.22563
25854	FAM149A	1.22561
389791	LOC389791	1.22551
5058	PAK1	1.22547
26999	CYFIP2	1.22526
474	ATOH1	1.22518
8687	KRT38	1.22515
6649	SOD3	1.22485
1417	CRYBB3	1.22476
83869	TTTY14	1.22467
130749	CPO	1.22467
10409	BASP1	1.22433
2649	NR6A1	1.22428
2030	SLC29A1	1.22428
51172	NAGPA	1.22416
3965	LGALS9	1.22413
9852	EPM2AIP1	1.22401
151354	FAM84A	1.22394
23705	CADM1	1.2239
64857	PLEKHG2	1.22369
1850	DUSP8	1.22355
2832	NPBWR2	1.2235
114794	ELFN2	1.22337
2185	PTK2B	1.22335
5598	MAPK7	1.22331
25827	FBXL2	1.22328
9832	JAKMIP2	1.22327
169044	COL22A1	1.22294
1647	GADD45A	1.22291
8557	TCAP	1.2228
9776	KIAA0652	1.22271
85460	ZNF518B	1.22229
57410	SCYL1	1.22193
402665	IGLON5	1.22186
222662	LHFPL5	1.22155
635	BHMT	1.22142
398	ARHGDIG	1.22135
358	AQP1	1.22123
164127	C1orf65	1.22116
1016	CDH18	1.22112
785	CACNB4	1.22103
56675	NRIP3	1.221
149708	WFDC5	1.22099
57864	SLC46A2	1.22091
2322	FLT3	1.22088
26155	NOC2L	1.22087
7782	SLC30A4	1.22083
387597	ILDR2	1.22067
390195	OR5AN1	1.22064
2745	GLRX	1.2204
6855	SYP	1.22037
7433	VIPR1	1.22035
3707	ITPKB	1.2203
80059	LRRTM4	1.22029
57648	KIAA1522	1.22016
5367	PMCH	1.22013
8862	APLN	1.21992
4850	CNOT4	1.21975
26301	GBGT1	1.2197
8366	HIST1H4B	1.21965
196264	MPZL3	1.21962
84734	FAM167B	1.21935
23248	RPRD2	1.21934
84612	PARD6B	1.21932
7390	UROS	1.21931
5915	RARB	1.21928
387104	C6orf174	1.21917
10863	ADAM28	1.21904
597	BCL2A1	1.21901
401024	FLJ44048	1.219
23046	KIF21B	1.21892
10486	CAP2	1.21829
55017	C14orf119	1.21807
770	CA11	1.21804
163404	PAP2D	1.21803
9392	TGFBRAP1	1.21799
10451	VAV3	1.21795
7223	TRPC4	1.21793
10076	PTPRU	1.2179
2011	MARK2	1.21783
253738	EBF3	1.21781
6898	TAT	1.2178
23060	ZNF609	1.21778
284018	C17orf58	1.21772
6014	RIT2	1.21758
91368	CDKN2AIPNL	1.21757
1763	DNA2	1.21736
64106	NPFFR1	1.21734
7097	TLR2	1.2173
5476	CTSA	1.21722
5801	PTPRR	1.21709
7804	LRP8	1.21707
55238	SLC38A7	1.21666
5156	PDGFRA	1.21633
259249	MRGPRX1	1.21632
63933	CCDC90A	1.21632
26238	C6orf123	1.2163
57699	CPNE5	1.21617
54955	C1orf109	1.21612
4008	LMO7	1.21608
84804	MFSD9	1.21594
55799	CACNA2D3	1.21586
51002	TPRKB	1.21579
64149	C17orf75	1.21578
55540	IL17RB	1.21564
11181	TREH	1.2155
7123	CLEC3B	1.21537
55879	GABRQ	1.21528
7533	YWHAH	1.21527
442444	FAM47C	1.2152
8622	PDE8B	1.21509
54545	MTMR12	1.21507
2923	PDIA3	1.21505
400867	FLJ45139	1.21497
2247	FGF2	1.21485
2328	FMO3	1.21458
84952	CGNL1	1.21433
4288	MKI67	1.21426
84911	ZNF382	1.21413
91057	CCDC34	1.21395
63893	UBE2O	1.21389
401994	OR14I1	1.21385
3872	KRT17	1.21381
391112	OR6Y1	1.21375
6404	SELPLG	1.21371
8499	PPFIA2	1.21363
94234	FOXQ1	1.21353
3360	HTR4	1.21352
9340	GLP2R	1.21332
8941	CDK5R2	1.21326
57495	KIAA1239	1.21316
64097	EPB41L4A	1.21313
22995	CEP152	1.21303
440533	PSG8	1.213
7169	TPM2	1.21296
124401	ANKS3	1.21287
51735	RAPGEF6	1.21281
10777	ARPP-21	1.21275
10894	LYVE1	1.21271
341116	MS4A10	1.21271
113278	C20orf54	1.21269
11005	SPINK5	1.21262
55103	RALGPS2	1.21258
10787	NCKAP1	1.21254
4494	MT1F	1.21243
127623	OR2B11	1.2124
10144	FAM13A	1.21238
326625	MMAB	1.21224
384	ARG2	1.21219
56652	C10orf2	1.21191
64431	ACTR6	1.21189
9931	HELZ	1.2118
6750	SST	1.21172
284029	C17orf44	1.21171
89778	SERPINB11	1.21166
440083	PRB2	1.21158
90523	C6orf142	1.21151
79791	FBXO31	1.21142
25901	CCDC28A	1.21141
3316	HSPB2	1.21138
161725	OTUD7A	1.21135
92211	PCDH21	1.21133
135927	C7orf34	1.2113
79607	FAM118B	1.21128
55885	LMO3	1.21121
10043	TOM1	1.21117
7482	WNT2B	1.21109
91782	CHMP7	1.21079
1804	DPP6	1.21074
51101	FAM164A	1.21073
158763	ARHGAP36	1.21042
53826	FXYD6	1.21035
92154	MTSS1L	1.21026
150946	FAM59B	1.21023
9399	STOML1	1.21019
5296	PIK3R2	1.21014
286499	FAM133A	1.21004
284009	LOC284009	1.20988
57478	USP31	1.20987
2852	GPER	1.20987
23178	PASK	1.20973
117166	WFIKKN1	1.20968
29951	PDZRN4	1.20966
9583	ENTPD4	1.20965
863	CBFA2T3	1.20963
5366	PMAIP1	1.20961
221468	TMEM217	1.20959
340390	KIAA1875	1.20951
22865	SLITRK3	1.20939
9758	FRMPD4	1.20935
136263	C7orf45	1.20932
4952	OCRL	1.20924
120425	AMICA1	1.20918
9854	C2CD2L	1.2091
93100	NAPRT1	1.20905
51655	RASD1	1.20898
196403	DTX3	1.20897
23277	KIAA0664	1.20883
286101	ZNF252	1.20883
5604	MAP2K1	1.20873
29123	ANKRD11	1.20869
2622	GAS8	1.20856
7620	ZNF69	1.2084
6253	RTN2	1.20824
84814	PPAPDC3	1.20821
6249	CLIP1	1.20814
2137	EXTL3	1.20803
1063	CENPF	1.20798
124	ADH1A	1.20794
388957	DKFZp686K16132	1.20768
9462	RASAL2	1.20734
4293	MAP3K9	1.20731
90627	STARD13	1.20727
91039	DPP9	1.20722
388284	C16orf86	1.20721
11189	TNRC4	1.20713
6809	STX3	1.20712
27247	NFU1	1.20689
1212	CLTB	1.20688
256356	GK5	1.20647
731986	LOC731986	1.20647
5357	PLS1	1.20642
53615	MBD3	1.20639
306	ANXA3	1.20632
80205	CHD9	1.20624
170487	C20orf134	1.20618
23428	SLC7A8	1.20617
81035	COLEC12	1.20614
3934	LCN2	1.20612
119682	OR51L1	1.20603
158983	H2BFWT	1.206
255626	HIST1H2BA	1.20585
55297	CCDC91	1.20568
116085	SLC22A12	1.20563
51318	MRPL35	1.20552
10391	CORO2B	1.2055
93622	LOC93622	1.20539
5493	PPL	1.20534
145226	RDH12	1.20533
311	ANXA11	1.20529
57541	ZNF398	1.20522
340719	NANOS1	1.20511
23271	CAMSAP1L1	1.20505
9573	GDF3	1.20502
131177	FAM3D	1.20491
55228	PNMAL1	1.20489
25936	NSL1	1.20485
11022	TDRKH	1.2048
123041	SLC24A4	1.20479
219957	OR9Q2	1.20477
338567	KCNK18	1.20471
1310	COL19A1	1.20466
1158	CKM	1.20457
3982	LIM2	1.20435
9069	CLDN12	1.20433
10539	GLRX3	1.20428
9140	ATG12	1.20428
23154	NCDN	1.20427
23034	SAMD4A	1.20425
125113	KRT222P	1.20423
157753	TMEM74	1.20415
84448	ABLIM2	1.2041
9825	SPATA2	1.204
10653	SPINT2	1.20379
80097	MZT2B	1.20377
5610	EIF2AK2	1.20374
219493	OR5AR1	1.20373
8876	VNN1	1.20351
140459	ASB6	1.20348
5579	PRKCB	1.20341
57619	SHROOM3	1.20337
83723	FAM57B	1.20334
9760	TOX	1.2033
51559	NT5DC3	1.20325
3055	HCK	1.20317
8431	NR0B2	1.20289
84894	LINGO1	1.20282
56660	KCNK12	1.20282
3671	ISLR	1.20279
56884	FSTL5	1.20272
4359	MPZ	1.20268
57713	SFMBT2	1.20259
25864	ABHD14A	1.20242
84679	SLC9A7	1.20221
57586	SYT13	1.20218
7026	NR2F2	1.20209
2914	GRM4	1.20208
219771	CCNY	1.20201
3660	IRF2	1.20197
4608	MYBPH	1.2019
5268	SERPINB5	1.20186
5746	PTH2R	1.20185
57191	VN1R1	1.20181
399726	C10orf114	1.20169
8778	SIGLEC5	1.20165
164592	CCDC116	1.20164
56967	C14orf132	1.20162
8030	CCDC6	1.20134
64748	LPPR2	1.20129
26015	RPAP1	1.20128
8365	HIST1H4H	1.20122
116	ADCYAP1	1.20108
55964	2012-09-03	1.2009
51351	ZNF117	1.2009
84331	FAM195A	1.20084
81706	PPP1R14C	1.2008
64118	DUS1L	1.2007
83259	PCDH11Y	1.20067
79703	C11orf80	1.20067
23381	SMG5	1.20067
5865	RAB3B	1.20062
341567	H1FNT	1.20057
223075	CCDC129	1.20049
2786	GNG4	1.20046
84520	C14orf142	1.20039
2912	GRM2	1.20034
11188	NISCH	1.20024
83448	PUS7L	1.20024
10715	CERS1	1.2002
8543	LMO4	1.20014
388335	TMEM220	1.20012
4908	NTF3	1.20008
27012	KCNV1	1.20003

## Sheet: Cortex PD DOWN
Entrez	Symbol	Fold Change
146802	SLC47A2	-8.8994
3127	HLA-DRB5	-5.43624
399949	C11orf88	-5.28441
286207	C9orf117	-4.7024
5858	PZP	-3.57072
3123	HLA-DRB1	-3.34287
6348	CCL3	-3.08874
9576	SPAG6	-3.05791
144809	C13orf30	-3.02886
730422	LOC730422	-3.02206
3310	HSPA6	-2.75092
54102	CLIC6	-2.67664
83659	TEKT1	-2.67421
138255	C9orf135	-2.51664
828	CAPS	-2.47409
4051	CYP4F3	-2.45204
5996	RGS1	-2.28426
6351	CCL4	-2.25606
127795	C1orf87	-2.17467
79645	EFCAB1	-2.14691
85016	C11orf70	-2.12429
728358	LOC728358	-2.10335
131096	KCNH8	-2.0954
467	ATF3	-2.06589
400891	LOC400891	-2.05398
66002	CYP4F12	-2.03395
2353	FOS	-1.99837
161502	C15orf26	-1.99717
728830	LOC728830	-1.98915
1880	GPR183	-1.94154
3491	CYR61	-1.9412
7298	TYMS	-1.92035
84873	GPR128	-1.9169
80217	C10orf79	-1.90897
201625	DNAH12	-1.90152
1958	EGR1	-1.89256
115584	SLC5A11	-1.89152
3552	IL1A	-1.88121
5630	PRPH	-1.87789
494514	C18orf56	-1.86953
387934	FABP5L1	-1.86656
10628	TXNIP	-1.86415
146845	WDR16	-1.86118
255119	C4orf22	-1.85831
83853	ROPN1L	-1.85221
51364	ZMYND10	-1.83906
389799	C9orf171	-1.83446
12	SERPINA3	-1.82908
161003	STOML3	-1.79723
133	ADM	-1.79586
57467	HHATL	-1.79055
441519	CT45A3	-1.78063
219621	C10orf107	-1.76864
54830	NUP62CL	-1.76784
8908	GYG2	-1.75835
3303	HSPA1A	-1.75409
2318	FLNC	-1.74912
443	ASPA	-1.7472
4162	MCAM	-1.74544
2302	FOXJ1	-1.74538
8632	DNAH17	-1.74492
266743	NPAS4	-1.73236
6563	SLC14A1	-1.72745
26206	SPAG8	-1.7258
51119	SBDS	-1.71849
3371	TNC	-1.7182
170692	ADAMTS18	-1.71741
83657	DYNLRB2	-1.7121
4099	MAG	-1.70628
5743	PTGS2	-1.70165
10351	ABCA8	-1.70145
60494	CCDC81	-1.70059
25890	ABI3BP	-1.69705
85414	SLC45A3	-1.69213
220	ALDH1A3	-1.68998
2840	GPR17	-1.68588
9507	ADAMTS4	-1.67758
5166	PDK4	-1.67748
3043	HBB	-1.67214
5346	PLIN	-1.67138
1287	COL4A5	-1.66925
161931	ADAD2	-1.66847
1462	VCAN	-1.66342
83539	CHST9	-1.66314
6157	RPL27A	-1.66113
7057	THBS1	-1.65208
4256	MGP	-1.65154
7123	CLEC3B	-1.64788
55314	TMEM144	-1.64607
342035	GLDN	-1.64592
7832	BTG2	-1.64318
80125	CCDC33	-1.64257
5354	PLP1	-1.63962
10647	SCGB1D2	-1.63716
4118	MAL	-1.6347
9510	ADAMTS1	-1.62808
2065	ERBB3	-1.62803
128218	TMEM125	-1.62688
92304	SCGB3A1	-1.62605
7869	SEMA3B	-1.62417
928	CD9	-1.62251
5010	CLDN11	-1.62223
116173	CMTM5	-1.62206
23187	PHLDB1	-1.62157
51700	CYB5R2	-1.6214
83894	TTC29	-1.62014
3576	IL8	-1.61717
2012	EMP1	-1.61605
2633	GBP1	-1.61288
9452	ITM2A	-1.60912
79901	CYBRD1	-1.60811
2289	FKBP5	-1.60643
9725	TMEM63A	-1.60568
216	ALDH1A1	-1.60554
2346	FOLH1	-1.60353
7538	ZFP36	-1.6035
1604	CD55	-1.60298
6446	SGK1	-1.60192
3293	HSD17B3	-1.59925
51148	CERCAM	-1.59604
5168	ENPP2	-1.59584
389084	C2orf82	-1.59451
26030	PLEKHG3	-1.59222
6441	SFTPD	-1.58874
10753	CAPN9	-1.58702
220136	CCDC11	-1.58534
10610	ST6GALNAC2	-1.58489
133121	ENPP6	-1.58349
57475	PLEKHH1	-1.5824
1836	SLC26A2	-1.58167
9575	CLOCK	-1.58075
257177	C1orf192	-1.57918
25932	CLIC4	-1.57465
23632	CA14	-1.57439
23452	ANGPTL2	-1.57221
93377	OPALIN	-1.56771
117283	IP6K3	-1.56702
10657	KHDRBS1	-1.56364
1318	SLC31A2	-1.55652
759	CA1	-1.55626
257062	TMEM146	-1.55602
1519	CTSO	-1.55323
64834	ELOVL1	-1.55045
4352	MPL	-1.55026
71	ACTG1	-1.54916
200132	TCTEX1D1	-1.54902
3164	NR4A1	-1.5477
2202	EFEMP1	-1.54398
441521	CT45A5	-1.53839
57639	CCDC146	-1.53176
4741	NEFM	-1.53155
3304	HSPA1B	-1.53113
7276	TTR	-1.52955
151790	WDR49	-1.5294
3726	JUNB	-1.52763
5158	PDE6B	-1.52701
10875	FGL2	-1.52669
9134	CCNE2	-1.52572
91947	ARRDC4	-1.52486
1906	EDN1	-1.52426
7103	TSPAN8	-1.52383
4340	MOG	-1.5218
6035	RNASE1	-1.52062
1356	CP	-1.52061
440689	HIST2H2BF	-1.51976
94274	PPP1R14A	-1.51883
3673	ITGA2	-1.51687
123283	TARSL2	-1.51568
2286	FKBP2	-1.51567
1142	CHRNB3	-1.51482
3045	HBD	-1.5144
55258	THNSL2	-1.51368
1490	CTGF	-1.51229
6387	CXCL12	-1.51077
10826	C5orf4	-1.51057
5054	SERPINE1	-1.51044
6285	S100B	-1.51038
57471	ERMN	-1.50896
1267	CNP	-1.50866
399694	SHC4	-1.50826
9705	ST18	-1.50767
26022	TMEM98	-1.50688
3231	HOXD1	-1.50606
5935	RBM3	-1.50506
5653	KLK6	-1.50399
84624	FNDC1	-1.50392
9586	CREB5	-1.50379
55130	ARMC4	-1.50352
4116	MAGOH	-1.50299
2565	GABRG1	-1.50296
933	CD22	-1.50284
285	ANGPT2	-1.50109
80129	C6orf97	-1.50045
871	SERPINH1	-1.49941
51090	PLLP	-1.49919
151887	CCDC80	-1.49798
4947	OAZ2	-1.49665
278	AMY1C	-1.49637
4698	NDUFA5	-1.49561
246778	IL27	-1.49452
79899	FLJ14213	-1.49428
117248	GALNTL2	-1.49326
151651	EFHB	-1.49295
3021	H3F3B	-1.49252
10450	PPIE	-1.48944
221409	SPATS1	-1.48722
166929	SGMS2	-1.48668
55556	ENOSF1	-1.48633
57165	GJC2	-1.48348
641654	HEPN1	-1.48297
666	BOK	-1.4815
301	ANXA1	-1.48143
2635	GBP3	-1.48127
9023	CH25H	-1.47906
7439	BEST1	-1.47851
84735	CNDP1	-1.47622
54076	C21orf37	-1.47462
126820	WDR63	-1.4732
26166	RGS22	-1.47252
24141	LAMP5	-1.47156
6579	SLCO1A2	-1.47144
4815	NINJ2	-1.47026
8406	SRPX	-1.4701
388	RHOB	-1.46929
731809	LOC731809	-1.46827
9124	PDLIM1	-1.46818
84223	IQCG	-1.46648
201229	C17orf108	-1.4661
55619	DOCK10	-1.46539
282809	WDR51B	-1.46373
51450	PRRX2	-1.46367
79689	STEAP4	-1.46345
6423	SFRP2	-1.46212
3725	JUN	-1.46043
10912	GADD45G	-1.46018
2123	EVI2A	-1.45887
4142	MAS1	-1.45835
23645	PPP1R15A	-1.45749
2619	GAS1	-1.45624
90506	LRRC46	-1.45606
5730	PTGDS	-1.45572
4860	PNP	-1.45455
378938	MALAT1	-1.45376
1052	CEBPD	-1.45286
130502	TTC32	-1.45234
8481	OFD1	-1.45151
4907	NT5E	-1.45134
3337	DNAJB1	-1.45101
132671	SPATA18	-1.45003
116328	C8orf34	-1.44895
3953	LEPR	-1.44804
7412	VCAM1	-1.44743
220004	C11orf66	-1.44701
10216	PRG4	-1.44698
7456	WIPF1	-1.44643
118663	BTBD16	-1.44637
79152	FA2H	-1.44623
4291	MLF1	-1.44586
22887	FOXJ3	-1.44561
65975	STK33	-1.44557
4034	LRCH4	-1.44509
280	AMY2B	-1.44482
51129	ANGPTL4	-1.44478
1843	DUSP1	-1.4442
284422	C19orf77	-1.44394
11145	PLA2G16	-1.44317
51673	TPPP3	-1.44198
114569	MAL2	-1.44195
10083	USH1C	-1.44186
6001	RGS10	-1.4402
6430	SFRS5	-1.43959
633	BGN	-1.43925
7368	UGT8	-1.43873
7556	ZNF10	-1.43852
2920	CXCL2	-1.43727
9180	OSMR	-1.43711
25805	BAMBI	-1.43681
10085	EDIL3	-1.4365
85445	CNTNAP4	-1.43463
139212	CXorf41	-1.43441
24139	EML2	-1.43355
5156	PDGFRA	-1.43346
54899	PXK	-1.4331
91147	TMEM67	-1.43279
164781	WDR69	-1.43198
170575	GIMAP1	-1.43164
83700	JAM3	-1.4313
10964	IFI44L	-1.43078
729416	RPLP1P6	-1.42952
3671	ISLR	-1.42849
9429	ABCG2	-1.42762
79987	SVEP1	-1.42719
5305	PIP4K2A	-1.42699
23564	DDAH2	-1.42606
26118	WSB1	-1.42493
83876	MRO	-1.42466
220416	LRRC63	-1.42446
146754	DNAH2	-1.42389
9098	USP6	-1.42357
56005	C19orf10	-1.42223
5552	SRGN	-1.42029
338328	GPIHBP1	-1.41996
8338	HIST2H2AC	-1.41844
4071	TM4SF1	-1.41829
9473	C1orf38	-1.4182
187	APLNR	-1.41817
1842	ECM2	-1.41809
9745	ZNF536	-1.41793
2053	EPHX2	-1.4178
26236	C6orf54	-1.41737
72	ACTG2	-1.41677
9926	LPGAT1	-1.41558
10215	OLIG2	-1.41438
162998	OR7D2	-1.41277
8339	HIST1H2BG	-1.41201
3991	LIPE	-1.41144
51327	ERAF	-1.41082
152007	GLIPR2	-1.41066
629	CFB	-1.41053
8605	PLA2G4C	-1.40928
7431	VIM	-1.40892
1997	ELF1	-1.40847
10350	ABCA9	-1.40846
23213	SULF1	-1.40792
1846	DUSP4	-1.40781
387036	GUSBL1	-1.40781
132228	C3orf45	-1.40778
1415	CRYBB2	-1.40755
51114	ZDHHC9	-1.40741
53828	FXYD4	-1.40698
2162	F13A1	-1.40681
10110	SGK2	-1.40614
5337	PLD1	-1.40584
20	ABCA2	-1.40572
1593	CYP27A1	-1.40571
1325	CORT	-1.40564
4602	MYB	-1.40496
84866	TMEM25	-1.40433
121227	LRIG3	-1.40334
91431	LOC91431	-1.40289
92565	FANK1	-1.40226
5046	PCSK6	-1.40205
9765	ZFYVE16	-1.40202
221442	LOC221442	-1.40179
1558	CYP2C8	-1.40074
64805	P2RY12	-1.40071
51104	FAM108B1	-1.40062
57007	CXCR7	-1.4002
255743	NPNT	-1.39941
7923	HSD17B8	-1.39906
57561	ARRDC3	-1.39829
7425	VGF	-1.39803
83982	IFI27L2	-1.39793
54149	C21orf91	-1.39737
64399	HHIP	-1.39661
8801	SUCLG2	-1.39654
6414	SEPP1	-1.39593
11135	CDC42EP1	-1.39556
79740	ZBBX	-1.39417
23493	HEY2	-1.39413
1902	LPAR1	-1.39253
25978	CHMP2B	-1.39221
219348	PLAC9	-1.39198
374977	C1orf175	-1.39195
84787	SUV420H2	-1.39036
8082	SSPN	-1.38978
55281	TMEM140	-1.38926
79628	SH3TC2	-1.38728
221476	PI16	-1.3869
220963	SLC16A9	-1.38648
732160	LOC732160	-1.38625
29106	SCG3	-1.38601
5816	PVALB	-1.38593
90102	PHLDB2	-1.38578
6038	RNASE4	-1.38525
134492	NUDCD2	-1.38525
1650	DDOST	-1.38482
1446	CSN1S1	-1.3841
7076	TIMP1	-1.38408
144811	C13orf31	-1.38375
11155	LDB3	-1.38355
9120	SLC16A6	-1.38304
56246	MRAP	-1.38141
2	A2M	-1.38135
6750	SST	-1.38111
51365	PLA1A	-1.37959
55916	NXT2	-1.37934
401152	C4orf3	-1.37924
5178	PEG3	-1.37869
125875	CLDND2	-1.37783
160777	CCDC60	-1.37747
10165	SLC25A13	-1.37745
1515	CTSL2	-1.37738
5872	RAB13	-1.37603
349236	C9orf164	-1.37587
5757	PTMA	-1.37513
9516	LITAF	-1.37475
5208	PFKFB2	-1.37474
341883	LRRC9	-1.37463
960	CD44	-1.37395
63895	FAM38B	-1.37352
267	AMFR	-1.37334
5175	PECAM1	-1.37247
7351	UCP2	-1.37219
6242	RTKN	-1.37208
118491	TTC18	-1.37165
57162	PELI1	-1.37082
27123	DKK2	-1.37039
1811	SLC26A3	-1.37022
339145	FAM92B	-1.37003
10728	PTGES3	-1.36902
999	CDH1	-1.36882
10226	M6PRBP1	-1.36852
147685	C19orf18	-1.36827
5376	PMP22	-1.36776
23678	SGK3	-1.36767
392255	GDF6	-1.36763
65108	MARCKSL1	-1.36708
23460	ABCA6	-1.36695
8673	VAMP8	-1.3668
25879	WDSOF1	-1.36639
79582	SPAG16	-1.36623
221662	RBM24	-1.36619
84168	ANTXR1	-1.36616
132321	C4orf33	-1.36576
79856	SNX22	-1.36556
57602	USP36	-1.36537
55304	SPTLC3	-1.36486
51281	ANKMY1	-1.3648
4056	LTC4S	-1.3646
163782	KANK4	-1.3645
4821	NKX2-2	-1.36434
8337	HIST2H2AA3	-1.36418
1739	DLG1	-1.36411
1153	CIRBP	-1.36395
64332	NFKBIZ	-1.36316
338645	LUZP2	-1.36311
3823	KLRC3	-1.36291
2628	GATM	-1.36263
9295	SFRS11	-1.36261
80127	C14orf45	-1.36246
221914	GPC2	-1.36234
3695	ITGB7	-1.36217
25840	METTL7A	-1.36212
22802	CLCA4	-1.3621
254050	LRRC43	-1.36179
55503	TRPV6	-1.36162
9514	GAL3ST1	-1.36152
4267	CD99	-1.36137
3959	LGALS3BP	-1.36042
8763	CD164	-1.36014
7957	EPM2A	-1.35972
684	BST2	-1.35969
11080	DNAJB4	-1.35968
5789	PTPRD	-1.35951
84142	FAM175A	-1.35873
5629	PROX1	-1.35871
84061	MAGT1	-1.35736
59353	TMEM35	-1.35721
284119	PTRF	-1.35718
1512	CTSH	-1.35667
7263	TST	-1.35638
9121	SLC16A5	-1.35576
4124	MAN2A1	-1.35545
63973	NEUROG2	-1.35494
825	CAPN3	-1.3549
58496	LY6G5B	-1.35485
7128	TNFAIP3	-1.35471
4678	NASP	-1.3541
285800	PRR18	-1.35394
3977	LIFR	-1.3538
4036	LRP2	-1.35379
873	CBR1	-1.35377
6863	TAC1	-1.35373
1839	HBEGF	-1.35366
989	2012-09-07	-1.35334
10276	NET1	-1.35315
7018	TF	-1.35315
11027	LILRA2	-1.35313
2979	GUCA1B	-1.35268
847	CAT	-1.35263
94015	TTYH2	-1.3526
93190	C1orf158	-1.35235
2760	GM2A	-1.3517
2634	GBP2	-1.35115
221035	REEP3	-1.35106
6590	SLPI	-1.35041
54443	ANLN	-1.35003
84288	EFCAB2	-1.34945
80896	NPL	-1.34939
219670	C10orf63	-1.34903
7534	YWHAZ	-1.3488
6900	CNTN2	-1.34874
53919	SLCO1C1	-1.34866
219333	USP12	-1.34826
6635	SNRPE	-1.34821
23198	PSME4	-1.34761
119587	CPXM2	-1.34757
58480	RHOU	-1.34731
122060	SLAIN1	-1.34688
285754	FLJ37396	-1.34679
11046	SLC35D2	-1.34668
376940	ZC3H6	-1.34666
27250	PDCD4	-1.34616
3008	HIST1H1E	-1.34614
26355	FAM162A	-1.34604
150967	PKI55	-1.346
30812	SOX8	-1.34517
9414	TJP2	-1.34489
84281	MGC13057	-1.34483
22916	NCBP2	-1.34475
342908	ZNF404	-1.34468
84504	NKX6-2	-1.34357
9349	RPL23	-1.34351
100	ADA	-1.34317
51604	PIGT	-1.34301
5151	PDE8A	-1.34291
9843	HEPH	-1.34291
590	BCHE	-1.34286
2705	GJB1	-1.34254
96610	LOC96610	-1.34241
4255	MGMT	-1.34217
64093	SMOC1	-1.34201
51191	HERC5	-1.34144
56952	PRTFDC1	-1.34144
259	AMBP	-1.34129
4828	NMB	-1.3409
116372	LYPD1	-1.34078
51747	CROP	-1.34071
57124	CD248	-1.34058
121952	METTL21CP1	-1.34056
81853	TMEM14B	-1.34044
65251	ZNF649	-1.34014
440093	LOC440093	-1.34012
56948	SDR39U1	-1.33975
5365	PLXNB3	-1.33897
151648	SGOL1	-1.33856
9318	COPS2	-1.33826
9044	BTAF1	-1.33784
10157	AASS	-1.33753
1413	CRYBA4	-1.33622
28513	CDH19	-1.33565
728454	DEFB4P	-1.33551
19	ABCA1	-1.33458
126147	NTN5	-1.33422
9126	SMC3	-1.33394
133686	C5orf33	-1.33387
6747	SSR3	-1.33376
55329	MNS1	-1.33318
92737	DNER	-1.33316
54886	RP11-35N6.1	-1.33279
150291	C22orf27	-1.33278
472	ATM	-1.33266
4170	MCL1	-1.33223
183	AGT	-1.33199
2934	GSN	-1.33184
2729	GCLC	-1.33166
175	AGA	-1.33159
6814	STXBP3	-1.3312
4864	NPC1	-1.33073
26002	MOXD1	-1.33061
1468	SLC25A10	-1.33042
128153	SPATA17	-1.33014
4147	MATN2	-1.32988
25780	RASGRP3	-1.32985
4958	OMD	-1.32963
93643	TJAP1	-1.32959
79905	TMC7	-1.32957
90288	C3orf25	-1.3291
56132	PCDHB3	-1.32877
4192	MDK	-1.32862
130872	AHSA2	-1.32859
10150	MBNL2	-1.32812
10233	LRRC23	-1.32812
79038	ZFYVE21	-1.32799
89765	RSPH1	-1.32738
25976	TIPARP	-1.32711
84417	C2orf40	-1.32706
10205	MPZL2	-1.32697
8549	LGR5	-1.32694
79739	TTLL7	-1.32682
952	CD38	-1.32657
1316	KLF6	-1.32656
84824	FCRLA	-1.3258
8671	SLC4A4	-1.3257
201456	FBXO15	-1.3255
23446	SLC44A1	-1.32522
339745	SPOPL	-1.32497
89978	ATPBD4	-1.32488
114908	TMEM123	-1.32461
1299	COL9A3	-1.32459
1466	CSRP2	-1.32456
92960	PEX11G	-1.32451
3759	KCNJ2	-1.32448
54757	FAM20A	-1.32405
92749	C2orf39	-1.32336
677	ZFP36L1	-1.32328
7942	TFEB	-1.32323
158297	FAM154A	-1.3232
9559	VPS26A	-1.32319
6663	SOX10	-1.32293
10855	HPSE	-1.32275
79633	FAT4	-1.32272
1959	EGR2	-1.32263
22918	CD93	-1.32242
11201	POLI	-1.32222
222223	KIAA1324L	-1.32217
162963	ZNF610	-1.32215
28985	MCTS1	-1.32207
55244	SLC47A1	-1.32189
8495	PPFIBP2	-1.32183
9026	HIP1R	-1.32153
54431	DNAJC10	-1.32133
8608	RDH16	-1.32098
84791	C1orf97	-1.3208
54941	RNF125	-1.32075
302	ANXA2	-1.32063
124602	KIF19	-1.3206
9209	LRRFIP2	-1.31988
55277	FGGY	-1.31988
4616	GADD45B	-1.31983
3108	HLA-DMA	-1.31982
57714	KIAA1618	-1.31979
55858	TMEM165	-1.31979
84935	C13orf33	-1.31965
30833	NT5C	-1.31936
5358	PLS3	-1.31909
56131	PCDHB4	-1.31907
29116	MYLIP	-1.31898
934	CD24	-1.31847
2316	FLNA	-1.31691
11280	SCN11A	-1.31622
4922	NTS	-1.31603
54541	DDIT4	-1.31598
201305	SPNS3	-1.31518
54820	NDE1	-1.31453
6591	SNAI2	-1.31448
4752	NEK3	-1.3139
8857	FCGBP	-1.31377
90624	LYRM7	-1.31342
7373	COL14A1	-1.31327
829	CAPZA1	-1.31315
138474	TAF1L	-1.31313
70	ACTC1	-1.31276
345895	RSPH4A	-1.31266
1195	CLK1	-1.31247
23500	DAAM2	-1.31228
5122	PCSK1	-1.31194
2706	GJB2	-1.31186
288	ANK3	-1.31185
27237	ARHGEF16	-1.31177
2913	GRM3	-1.31128
90592	ZNF700	-1.3112
114327	EFHC1	-1.31091
10179	RBM7	-1.31064
374986	FAM73A	-1.31057
23604	DAPK2	-1.31023
130814	PQLC3	-1.31009
84899	TMTC4	-1.3099
11238	CA5B	-1.30958
401190	RGS7BP	-1.30924
55125	CEP192	-1.30887
2530	FUT8	-1.30851
23142	DCUN1D4	-1.30835
4885	NPTX2	-1.30831
10278	EFS	-1.30806
399563	FLJ43806	-1.30758
9037	SEMA5A	-1.30734
51053	GMNN	-1.30732
386676	KRTAP10-9	-1.30682
7403	UTX	-1.30668
4929	NR4A2	-1.30628
284186	TMEM105	-1.30571
29092	LINC00339	-1.30559
54504	CPVL	-1.30517
55755	CDK5RAP2	-1.30514
254958	REXO1L1	-1.305
124491	TMEM170A	-1.30474
10512	SEMA3C	-1.30452
80201	HKDC1	-1.30434
168002	DACT2	-1.3037
57458	TMCC3	-1.30302
712	C1QA	-1.30294
26035	GLCE	-1.30251
57126	CD177	-1.30234
389337	FLJ41603	-1.30129
8418	CMAHP	-1.30109
2317	FLNB	-1.30086
55319	C4orf43	-1.30058
2861	GPR37	-1.3005
4642	MYO1D	-1.30048
84693	MCEE	-1.30045
56062	KLHL4	-1.30032
27031	NPHP3	-1.29995
6558	SLC12A2	-1.29979
7803	PTP4A1	-1.29978
10314	LANCL1	-1.2997
51704	GPRC5B	-1.29937
5997	RGS2	-1.29875
3306	HSPA2	-1.29874
24146	CLDN15	-1.29871
83941	TM2D1	-1.29861
7289	TULP3	-1.2984
1396	CRIP1	-1.29838
8544	PIR	-1.2982
6733	SRPK2	-1.29815
54826	GIN1	-1.29798
23325	KIAA1033	-1.29759
64116	SLC39A8	-1.29743
2774	GNAL	-1.29709
1728	NQO1	-1.29704
7379	UPK2	-1.29702
53371	NUP54	-1.29685
6856	SYPL1	-1.29662
116461	TSEN15	-1.29651
51313	C4orf18	-1.29628
200728	TMEM17	-1.29617
10655	DMRT2	-1.29611
218	ALDH3A1	-1.29573
3988	LIPA	-1.29555
55536	CDCA7L	-1.29518
79730	NSUN7	-1.29517
4211	MEIS1	-1.29511
2180	ACSL1	-1.29483
11039	SMA4	-1.2947
79844	ZDHHC11	-1.29458
1770	DNAH9	-1.29404
4155	MBP	-1.2933
7444	VRK2	-1.29327
3860	KRT13	-1.29299
5053	PAH	-1.29248
340543	TCEAL5	-1.2922
339512	C1orf110	-1.29217
28986	MAGEH1	-1.29215
25894	PLEKHG4	-1.29208
55166	CENPQ	-1.29193
1028	CDKN1C	-1.2919
401562	LCNL1	-1.29186
6344	SCTR	-1.29163
2213	FCGR2B	-1.2915
125704	FAM69C	-1.29123
2029	ENSA	-1.29117
80763	C12orf39	-1.29095
4792	NFKBIA	-1.29062
401172	FLJ33360	-1.29061
9863	MAGI2	-1.2906
1964	EIF1AX	-1.29028
4005	LMO2	-1.28993
3553	IL1B	-1.28988
10082	GPC6	-1.28988
105	ADARB2	-1.28986
8637	EIF4EBP3	-1.28963
11322	TMC6	-1.28957
8344	HIST1H2BE	-1.28952
4851	NOTCH1	-1.28942
54619	CCNJ	-1.28909
9709	HERPUD1	-1.28904
51601	LIPT1	-1.289
10741	RBBP9	-1.28891
85449	KIAA1755	-1.28884
25870	SUMF2	-1.28881
10766	TOB2	-1.28865
3012	HIST1H2AE	-1.28841
3597	IL13RA1	-1.28836
3309	HSPA5	-1.2882
10140	TOB1	-1.28786
58475	MS4A7	-1.28746
6428	SRSF3	-1.28737
55640	FLVCR2	-1.28712
80346	REEP4	-1.28686
54361	WNT4	-1.28661
333	APLP1	-1.2866
93663	ARHGAP18	-1.28659
23520	ANP32C	-1.28591
6391	SDHC	-1.28577
151011	2012-09-10	-1.28572
57801	HES4	-1.28522
90701	SEC11C	-1.28517
8743	TNFSF10	-1.28493
79846	C7orf63	-1.28467
23620	NTSR2	-1.28455
79716	NPEPL1	-1.2843
23122	CLASP2	-1.28421
89876	C3orf15	-1.28407
64123	ELTD1	-1.28406
11183	MAP4K5	-1.28403
27109	ATP5S	-1.284
25793	FBXO7	-1.28396
55466	DNAJA4	-1.2839
23052	ENDOD1	-1.28389
8458	TTF2	-1.28375
5350	PLN	-1.28351
9557	CHD1L	-1.28318
57609	DIP2B	-1.28315
221458	KIF6	-1.28308
51710	ZNF44	-1.28299
162515	SLC16A11	-1.28298
85403	EAF1	-1.28295
348807	CCDC37	-1.28258
3678	ITGA5	-1.28235
28996	HIPK2	-1.28233
2495	FTH1	-1.28194
1545	CYP1B1	-1.28177
3485	IGFBP2	-1.28166
3632	INPP5A	-1.28162
57153	SLC44A2	-1.28148
6129	RPL7	-1.28145
5105	PCK1	-1.28114
5005	ORM2	-1.28098
164284	APCDD1L	-1.28077
1259	CNGA1	-1.28025
51727	CMPK1	-1.28008
55154	MSTO1	-1.28003
203228	C9orf72	-1.28003
27034	ACAD8	-1.27974
3834	KIF25	-1.2797
307	ANXA4	-1.27946
9201	DCLK1	-1.27944
2244	FGB	-1.27931
5334	PLCL1	-1.27912
159195	USP54	-1.2791
5734	PTGER4	-1.27909
10617	STAMBP	-1.27901
91181	NUP210L	-1.279
29956	LASS2	-1.27864
55752	2012-09-11	-1.27845
56261	RP5-1022P6.2	-1.27842
347730	LRRTM1	-1.2784
64764	CREB3L2	-1.27834
51135	IRAK4	-1.27815
2838	GPR15	-1.27797
7385	UQCRC2	-1.27797
51228	GLTP	-1.27796
92092	ZC3HAV1L	-1.27796
3151	HMGN2	-1.27781
5959	RDH5	-1.27777
84129	ACAD11	-1.27769
84263	HSDL2	-1.27759
259296	TAS2R50	-1.27737
9813	KIAA0494	-1.27733
124222	PAQR4	-1.27711
1514	CTSL1	-1.277
85450	ITPRIP	-1.27698
27019	DNAI1	-1.27689
4336	MOBP	-1.27678
84307	ZNF397	-1.27676
50854	C6orf48	-1.27653
64925	CCDC71	-1.27631
10094	ARPC3	-1.27615
4544	MTNR1B	-1.27605
286887	KRT6C	-1.2757
9332	CD163	-1.27568
976	CD97	-1.27564
26353	HSPB8	-1.27563
317749	DHRS4L2	-1.27558
8871	SYNJ2	-1.27545
8612	PPAP2C	-1.27508
23313	C22orf9	-1.27504
3569	IL6	-1.27474
50840	TAS2R14	-1.27469
83938	C10orf11	-1.27468
84795	C10orf33	-1.27463
353164	TAS2R42	-1.27434
8301	PICALM	-1.27419
55805	LRP2BP	-1.27407
159	ADSS	-1.27399
23569	PADI4	-1.27396
57556	SEMA6A	-1.27393
11066	SNRNP35	-1.27391
116444	GRIN3B	-1.27365
123	PLIN2	-1.27362
745	C11orf9	-1.27356
496	ATP4B	-1.27353
2350	FOLR2	-1.27346
26090	ABHD12	-1.27342
4233	MET	-1.27303
54741	LEPROT	-1.27299
51056	LAP3	-1.27295
7415	VCP	-1.27291
55601	DDX60	-1.27229
53829	P2RY13	-1.27224
219431	OR4S2	-1.2722
1815	DRD4	-1.27185
10208	USPL1	-1.27181
5673	PSG5	-1.27178
7257	TSNAX	-1.27125
4353	MPO	-1.27098
81575	APOLD1	-1.27098
27156	RTDR1	-1.27078
4643	MYO1E	-1.27039
26266	SLC13A4	-1.27037
79992	AGPAT4-IT1	-1.27033
5264	PHYH	-1.27021
80122	YSK4	-1.27015
165679	C3orf57	-1.27
79644	SRD5A3	-1.26995
90011	KIR3DX1	-1.26995
339855	KY	-1.26995
8349	HIST2H2BE	-1.26989
167410	LIX1	-1.26978
56849	TCEAL7	-1.26963
79817	MOBKL2B	-1.26923
83787	ARMC10	-1.26911
831	CAST	-1.26903
3188	HNRNPH2	-1.26898
7388	UQCRH	-1.26895
54796	BNC2	-1.26889
63923	TNN	-1.26887
525	ATP6V1B1	-1.26876
59	ACTA2	-1.26858
10437	IFI30	-1.26846
3422	IDI1	-1.26834
59348	ZNF350	-1.26828
112817	C10orf65	-1.26815
55356	SLC22A15	-1.26803
4595	MUTYH	-1.26766
195814	SDR16C5	-1.26762
57477	SHROOM4	-1.26762
84141	FAM176A	-1.26749
30851	TAX1BP3	-1.26744
138803	OR13C3	-1.26722
23469	PHF3	-1.26708
3638	INSIG1	-1.26705
64114	TMBIM1	-1.26702
30008	EFEMP2	-1.26693
345757	FAM174A	-1.26691
1825	DSC3	-1.26658
728188	LOC728188	-1.26649
2532	DARC	-1.2664
4837	NNMT	-1.26637
5588	PRKCQ	-1.26605
1908	EDN3	-1.2659
4148	MATN3	-1.26589
284004	HEXDC	-1.26569
55118	CRTAC1	-1.26554
5287	PIK3C2B	-1.2655
79686	C14orf139	-1.26546
84002	B3GNT5	-1.26535
10897	YIF1A	-1.26529
6527	SLC5A4	-1.26506
9340	GLP2R	-1.26504
1003	CDH5	-1.26468
55353	LAPTM4B	-1.26433
54933	RHBDL2	-1.26421
92597	MOBKL1A	-1.26386
284433	OR10H5	-1.26378
1192	CLIC1	-1.26377
7318	UBA7	-1.26375
1438	CSF2RA	-1.26364
3148	HMGB2	-1.26337
9320	TRIP12	-1.26328
400757	C1orf141	-1.26315
9045	RPL14	-1.26309
6324	SCN1B	-1.26309
4995	OR3A2	-1.26281
159090	FAM122B	-1.26252
8790	FPGT	-1.26174
285313	IGSF10	-1.26154
133690	CAPSL	-1.26092
3249	HPN	-1.26059
3097	HIVEP2	-1.26
352954	STAG3OS	-1.25998
1794	DOCK2	-1.25981
83987	CCDC8	-1.25956
10397	NDRG1	-1.25956
11329	STK38	-1.25947
4485	MST1	-1.25945
6422	SFRP1	-1.25921
55818	KDM3A	-1.25919
957	ENTPD5	-1.25918
83543	AIF1L	-1.2588
7374	UNG	-1.25874
3702	ITK	-1.25868
285668	C5orf64	-1.25866
51110	LACTB2	-1.25863
729991	MEF2BNB	-1.25859
8864	PER2	-1.25854
84690	SPATA22	-1.2584
1657	DMXL1	-1.25839
1307	COL16A1	-1.25838
118442	GPR62	-1.25823
79083	MLPH	-1.25815
595	CCND1	-1.25793
128346	C1orf162	-1.25775
84886	C1orf198	-1.2577
5663	PSEN1	-1.25765
9060	PAPSS2	-1.25745
9337	CNOT8	-1.25728
11309	SLCO2B1	-1.25724
1595	CYP51A1	-1.25701
83930	STARD3NL	-1.25696
55063	ZCWPW1	-1.25688
221091	LRRN4CL	-1.25681
151254	ALS2CR11	-1.25681
695	BTK	-1.25678
10693	CCT6B	-1.25664
10561	IFI44	-1.25654
7039	TGFA	-1.25654
11149	BVES	-1.2565
1360	CPB1	-1.25643
11067	C10orf10	-1.25641
400686	FLJ43870	-1.25636
285203	C3orf64	-1.2563
79768	C15orf29	-1.25628
28655	TRAV27	-1.25623
130132	RFTN2	-1.25603
3384	ICAM2	-1.25594
123872	LRRC50	-1.25579
440343	LOC440343	-1.25575
9104	RGN	-1.25572
951	CD37	-1.25567
55236	UBA6	-1.25559
5003	SLC22A18AS	-1.25515
25832	NBPF14	-1.25504
11104	KATNA1	-1.25485
283874	LOC283874	-1.25482
83440	ADPGK	-1.25477
1968	EIF2S3	-1.25475
91807	MYLK3	-1.25474
27296	TP53TG5	-1.25471
8291	DYSF	-1.25456
57507	ZNF608	-1.25452
95681	CEP41	-1.25443
133923	ZNF474	-1.25438
644563	LOC644563	-1.25419
10627	MYL12A	-1.25404
80184	CEP290	-1.25392
5289	PIK3C3	-1.2539
1491	CTH	-1.25389
3996	LLGL1	-1.25365
6913	TBX15	-1.25354
5324	PLAG1	-1.25341
127396	ZNF684	-1.2534
55647	RAB20	-1.25338
283927	NUDT7	-1.25336
165215	FAM171B	-1.25322
10972	TMED10	-1.25316
10455	PECI	-1.25291
3399	ID3	-1.2529
4634	MYL3	-1.25281
10672	GNA13	-1.25279
6659	SOX4	-1.25265
95	ACY1	-1.25259
8803	SUCLA2	-1.2524
5378	PMS1	-1.25231
55151	TMEM38B	-1.25213
3792	KEL	-1.2521
55720	TSR1	-1.25177
254956	MORN5	-1.25175
79885	HDAC11	-1.25169
122402	TDRD9	-1.25162
3921	RPSA	-1.25157
5567	PRKACB	-1.25148
64518	TEKT3	-1.25108
26873	OPLAH	-1.25098
27152	INTU	-1.25095
25878	MXRA5	-1.2509
1213	CLTC	-1.2508
200162	SPAG17	-1.25078
26061	HACL1	-1.25075
11138	TBC1D8	-1.25073
57172	CAMK1G	-1.25069
55857	NCRNA00153	-1.25069
222068	TMED4	-1.25043
8417	STX7	-1.25014
25859	PART1	-1.25004
400242	FLJ45244	-1.24989
4650	MYO9B	-1.24973
3162	HMOX1	-1.24958
593	BCKDHA	-1.24953
1649	DDIT3	-1.24941
81034	SLC25A32	-1.24935
4074	M6PR	-1.24908
56901	NDUFA4L2	-1.24899
285753	C6orf182	-1.24896
1264	CNN1	-1.24892
219287	FAM123A	-1.24888
10357	HMGB1L1	-1.24881
78989	COLEC11	-1.24878
3920	LAMP2	-1.24866
27315	FRAG1	-1.24858
1903	S1PR3	-1.24852
1831	TSC22D3	-1.24844
83879	CDCA7	-1.24836
65979	PHACTR4	-1.2483
4323	MMP14	-1.24825
286023	FLJ40288	-1.24801
286827	TRIM59	-1.24795
11221	DUSP10	-1.24782
83592	AKR1E2	-1.24778
54842	MFSD6	-1.24768
4685	NCAM2	-1.24736
730	C7	-1.24734
1373	CPS1	-1.24726
3945	LDHB	-1.24697
6238	RRBP1	-1.24684
10804	GJB6	-1.24639
23478	SEC11A	-1.24619
137872	ADHFE1	-1.24594
489	ATP2A3	-1.24592
3137	HLA-J	-1.24581
127687	C1orf122	-1.24577
90161	HS6ST2	-1.24567
1298	COL9A2	-1.24547
10993	SDS	-1.24543
80227	PAAF1	-1.24539
5033	P4HA1	-1.24515
7525	YES1	-1.24508
9451	EIF2AK3	-1.24502
998	CDC42	-1.2447
358	AQP1	-1.24462
149134	LOC149134	-1.24455
4621	MYH3	-1.24403
6726	SRP9	-1.24397
4857	NOVA1	-1.24392
5327	PLAT	-1.24373
3344	FOXN2	-1.24345
84918	LRP11	-1.24343
26119	LDLRAP1	-1.24341
60681	FKBP10	-1.24339
29091	STXBP6	-1.24333
64110	MAGEF1	-1.24333
162966	ZNF600	-1.2431
442535	LOC442535	-1.24301
7045	TGFBI	-1.2427
6556	SLC11A1	-1.24249
5411	PNN	-1.24236
11234	HPS5	-1.24229
84648	LCE3D	-1.24223
91603	ZNF830	-1.24214
257236	CCDC96	-1.24206
83641	FAM107B	-1.242
7913	DEK	-1.24187
285382	C3orf70	-1.2418
445347	TARP	-1.24154
151827	LRRC34	-1.24153
55213	RCBTB1	-1.24134
79989	TTC26	-1.2413
54780	NSMCE4A	-1.24123
55502	HES6	-1.24121
54777	C10orf92	-1.24115
256364	EML3	-1.24105
1265	CNN2	-1.24093
339559	ZNF642	-1.24084
55227	LRRC1	-1.24078
29121	CLEC2D	-1.24062
84925	DIRC2	-1.24056
56681	SAR1A	-1.24045
80005	DOCK5	-1.24037
2857	GPR34	-1.24016
5746	PTH2R	-1.24008
4953	ODC1	-1.23996
79789	CLMN	-1.23967
56474	CTPS2	-1.23961
8343	HIST1H2BF	-1.23957
65068	ALS2CR14	-1.23954
11168	PSIP1	-1.23953
56139	PCDHA10	-1.23953
79054	TRPM8	-1.23949
23150	FRMD4B	-1.23938
3992	FADS1	-1.23924
118738	ZNF488	-1.23914
388561	ZNF761	-1.23905
387263	C6orf120	-1.23899
29969	MDFIC	-1.23896
6917	TCEA1	-1.2389
64784	CRTC3	-1.23881
79003	MIS12	-1.23854
79993	ELOVL7	-1.23851
55248	TMEM206	-1.23849
3691	ITGB4	-1.23827
94056	SYAP1	-1.23826
55086	CXorf57	-1.23804
26123	TCTN3	-1.23781
8996	NOL3	-1.23772
220388	CCDC89	-1.23767
64423	INF2	-1.23759
392392	OR1K1	-1.23756
26585	GREM1	-1.23755
50507	NOX4	-1.2375
10231	RCAN2	-1.2375
6188	RPS3	-1.23743
9457	FHL5	-1.23738
347734	SLC35B2	-1.23738
2770	GNAI1	-1.23738
254778	C8orf46	-1.23731
3105	HLA-A	-1.23725
23462	HEY1	-1.23717
140890	SFRS12	-1.2371
9022	CLIC3	-1.23692
5074	PAWR	-1.23683
162427	FAM134C	-1.23669
254394	MCM9	-1.23662
54482	CCDC76	-1.23661
51075	TMX2	-1.2365
90488	C12orf23	-1.23643
157657	C8orf37	-1.23629
429	ASCL1	-1.23627
1671	DEFA6	-1.23621
25891	DKFZP586H2123	-1.2361
143496	OR52B4	-1.23606
51285	RASL12	-1.23562
260429	PRSS33	-1.2356
5803	PTPRZ1	-1.23553
199692	ZNF627	-1.23551
93587	RG9MTD2	-1.23551
154043	CNKSR3	-1.23544
51125	GOLGA7	-1.23542
158471	PRUNE2	-1.23533
375759	C9orf50	-1.23515
51660	BRP44L	-1.23515
4117	MAK	-1.23505
139081	MAGEC3	-1.23502
153643	FAM81B	-1.23497
155060	ZNF783	-1.23493
4521	NUDT1	-1.23487
8826	IQGAP1	-1.23474
9363	RAB33A	-1.23471
51263	MRPL30	-1.23469
26084	SGEF	-1.23468
797	CALCB	-1.23448
55819	RNF130	-1.23446
221294	NT5DC1	-1.23434
83935	TMEM133	-1.23414
28957	MRPS28	-1.23407
2212	FCGR2A	-1.23402
92689	FAM114A1	-1.2338
144455	E2F7	-1.23368
25790	CCDC19	-1.23365
2965	GTF2H1	-1.23359
57001	ACN9	-1.23332
51250	C6orf203	-1.23322
51024	FIS1	-1.23321
283635	FAM177A1	-1.23318
114907	FBXO32	-1.23314
1381	CRABP1	-1.23308
57834	CYP4F11	-1.23307
26064	RAI14	-1.23307
57835	SLC4A5	-1.23305
9831	ZNF623	-1.23302
29948	OSGIN1	-1.23301
11186	RASSF1	-1.23285
29119	CTNNA3	-1.23277
5318	PKP2	-1.23268
57539	WDR35	-1.23265
255394	TCP11L2	-1.23256
8615	USO1	-1.23245
2549	GAB1	-1.23239
79845	RNF122	-1.23232
10825	NEU3	-1.23212
140609	NEK7	-1.23196
948	CD36	-1.23192
1776	DNASE1L3	-1.23184
1812	DRD1	-1.23173
56624	ASAH2	-1.23166
10308	ZNF267	-1.23152
83849	SYT15	-1.23146
10901	DHRS4	-1.2314
51226	COPZ2	-1.23124
6774	STAT3	-1.23122
440104	TMEM198B	-1.2312
29995	LMCD1	-1.23119
5454	POU3F2	-1.23095
10190	TXNDC9	-1.23083
54884	RETSAT	-1.23079
169166	SNX31	-1.23055
7381	UQCRB	-1.23051
114883	OSBPL9	-1.23013
89894	TMEM116	-1.23003
9341	VAMP3	-1.22958
5205	ATP8B1	-1.22952
731823	LOC731823	-1.22946
5136	PDE1A	-1.22944
6776	STAT5A	-1.22938
7450	VWF	-1.22931
5783	PTPN13	-1.22928
6431	SRSF6	-1.22919
375307	C2orf62	-1.22917
8367	HIST1H4E	-1.22916
83896	KRTAP3-1	-1.22892
2952	GSTT1	-1.22889
116362	RBP7	-1.22888
2487	FRZB	-1.22877
6039	RNASE6	-1.22866
154141	MBOAT1	-1.22852
9849	ZNF518A	-1.22832
64793	CCDC21	-1.2283
112487	C14orf126	-1.22827
55853	C10orf110	-1.22817
57613	KIAA1467	-1.22782
94235	GNG8	-1.2278
378464	MORN2	-1.22777
9674	KIAA0040	-1.22771
79710	MORC4	-1.22755
10181	RBM5	-1.2275
1428	CRYM	-1.22749
27291	C10orf28	-1.22746
84938	ATG4C	-1.22716
7552	ZNF711	-1.22715
84695	LOXL3	-1.22715
56944	OLFML3	-1.2269
114780	PKD1L2	-1.22686
9518	GDF15	-1.22683
286262	C9orf75	-1.22678
27238	GPKOW	-1.22656
84225	ZMYND15	-1.22649
57167	SALL4	-1.2263
1464	CSPG4	-1.22622
353322	ANKRD37	-1.22618
79576	NKAP	-1.22613
128864	C20orf144	-1.22612
54	ACP5	-1.22608
27125	AFF4	-1.22605
6876	TAGLN	-1.22604
8626	TP63	-1.22591
2200	FBN1	-1.2258
23677	SH3BP4	-1.22577
6678	SPARC	-1.22563
83716	CRISPLD2	-1.22561
84236	RHBDD1	-1.22559
84217	ZMYND12	-1.22553
386675	KRTAP10-7	-1.22553
83786	FRMD8	-1.22552
142910	LIPJ	-1.22552
9948	WDR1	-1.22549
9052	GPRC5A	-1.22539
4629	MYH11	-1.22537
84283	TMEM79	-1.22535
64077	LHPP	-1.22532
23398	PPWD1	-1.22529
79839	CCDC102B	-1.22527
29920	PYCR2	-1.22524
132949	AASDH	-1.22513
83538	TTC25	-1.22512
7716	VEZF1	-1.22504
6319	SCD	-1.22502
55612	FERMT1	-1.22502
51205	ACP6	-1.22492
94241	TP53INP1	-1.22471
6894	TARBP1	-1.2247
84343	HPS3	-1.22466
3488	IGFBP5	-1.22462
127018	LYPLAL1	-1.22436
55300	PI4K2B	-1.22436
4638	MYLK	-1.22433
5062	PAK2	-1.22416
79685	SAP30L	-1.22411
8573	CASK	-1.22402
7094	TLN1	-1.22397
8577	TMEFF1	-1.22387
54855	FAM46C	-1.22384
6948	TCN2	-1.22377
4969	OGN	-1.22375
5589	PRKCSH	-1.22374
9497	SLC4A7	-1.22369
51474	LIMA1	-1.22369
23015	GOLGA8A	-1.22355
10162	LPCAT3	-1.22347
29090	C18orf55	-1.22333
23405	DICER1	-1.22325
147727	LOC147727	-1.22325
1026	CDKN1A	-1.22319
116496	FAM129A	-1.22282
256076	COL29A1	-1.22278
219436	OR5D14	-1.22272
51000	SLC35B3	-1.22268
8842	PROM1	-1.22259
139793	PAGE3	-1.22238
10788	IQGAP2	-1.22236
9619	ABCG1	-1.22221
51068	NMD3	-1.22219
84065	TMEM222	-1.22209
51122	COMMD2	-1.22203
8392	OR3A3	-1.22203
5137	PDE1C	-1.22199
3456	IFNB1	-1.22181
80303	EFHD1	-1.22176
8013	NR4A3	-1.22167
7185	TRAF1	-1.22151
2335	FN1	-1.22144
114792	KLHL32	-1.22143
53905	DUOX1	-1.22134
11211	FZD10	-1.22129
337978	KRTAP21-2	-1.22125
56650	CLDND1	-1.22121
10933	MORF4L1	-1.22106
8733	GPAA1	-1.22104
138241	C9orf85	-1.22103
214	ALCAM	-1.22097
4826	NNAT	-1.22097
54801	FAM29A	-1.22096
5770	PTPN1	-1.22075
220213	OTUD1	-1.2207
10490	VTI1B	-1.22068
29980	DONSON	-1.22062
55179	FAIM	-1.22053
22915	MMRN1	-1.22049
9789	SPCS2	-1.22033
728776	hCG_17955	-1.22031
1738	DLD	-1.22024
2354	FOSB	-1.2202
55766	H2AFJ	-1.22017
2329	FMO4	-1.22004
4924	NUCB1	-1.22001
3099	HK2	-1.21989
4129	MAOB	-1.21989
285126	DNAJC5G	-1.21987
143502	OR52I2	-1.21983
2109	ETFB	-1.21979
10324	KBTBD10	-1.21975
55367	LRDD	-1.21957
2009	EML1	-1.2195
55573	CDV3	-1.21949
80310	PDGFD	-1.21944
57216	VANGL2	-1.21937
548644	POLR2J3	-1.2192
147429	C18orf16	-1.21919
134466	ZNF300P1	-1.21905
84897	TBRG1	-1.21902
7739	ZNF185	-1.21887
374955	SPATA21	-1.21882
5414	2012-09-04	-1.21875
7465	WEE1	-1.21868
10507	SEMA4D	-1.21849
140834	C20orf62	-1.21828
4646	MYO6	-1.21823
22820	COPG	-1.21812
340371	NRBP2	-1.21808
91833	WDR20	-1.21782
92291	CAPN13	-1.2178
9267	CYTH1	-1.21767
10186	LHFP	-1.21761
23621	BACE1	-1.21753
4040	LRP6	-1.21746
2150	F2RL1	-1.21746
8575	PRKRA	-1.21732
8623	ASMTL	-1.21714
284424	MIR7-3HG	-1.21711
2444	FRK	-1.2171
57571	CARNS1	-1.21698
400627	FLJ46026	-1.21693
4126	MANBA	-1.21691
51528	C14orf100	-1.21681
8644	AKR1C3	-1.21677
7108	TM7SF2	-1.21676
138162	C9orf116	-1.21665
23362	PSD3	-1.21665
55357	TBC1D2	-1.21663
203	AK1	-1.21642
182	JAG1	-1.21637
23243	ANKRD28	-1.21629
79366	NSBP1	-1.21628
9127	P2RX6	-1.21627
340075	ARSI	-1.21622
84698	CAPS2	-1.21606
9187	SLC24A1	-1.21601
140803	TRPM6	-1.21587
2263	FGFR2	-1.21586
3490	IGFBP7	-1.21582
51571	FAM49B	-1.21574
60484	HAPLN2	-1.21572
392	ARHGAP1	-1.2157
144608	C12orf60	-1.21558
221188	GPR114	-1.21553
727877	LOC727877	-1.21549
84641	HIATL1	-1.21543
7681	MKRN3	-1.21533
147920	IGFL2	-1.21533
23764	MAFF	-1.21525
22933	SIRT2	-1.21518
692227	SNORD104	-1.21507
80258	EFHC2	-1.21506
153561	GUSBP1	-1.21502
441294	LOC441294	-1.21496
439934	C4orf11	-1.21493
130940	CCDC148	-1.21485
728554	LOC728554	-1.21472
89122	TRIM4	-1.21472
25957	SFRS18	-1.21469
222537	HS3ST5	-1.21467
219743	TYSND1	-1.21465
84839	RAX2	-1.21461
284	ANGPT1	-1.2144
8712	PAGE1	-1.21436
201725	C4orf46	-1.21434
196294	IMMP1L	-1.21426
51438	MAGEC2	-1.21425
119559	SFXN4	-1.21407
55839	CENPN	-1.21391
5638	PRRG1	-1.21388
6339	SCNN1D	-1.21387
2683	B4GALT1	-1.21386
9282	MED14	-1.21383
9802	DAZAP2	-1.21378
51643	TMBIM4	-1.21378
220296	HEPACAM	-1.21367
51111	SUV420H1	-1.21363
80349	WDR61	-1.21359
5129	PCTK3	-1.21357
84527	ZNF559	-1.21356
2950	GSTP1	-1.21351
23268	DNMBP	-1.21351
55652	SLC48A1	-1.2135
399512	SLC25A35	-1.21348
6843	VAMP1	-1.21341
10553	HTATIP2	-1.21333
2215	FCGR3B	-1.21331
57509	MTUS1	-1.21323
5523	PPP2R3A	-1.21321
79906	MORN1	-1.21301
6744	SSFA2	-1.21297
3978	LIG1	-1.21284
2124	EVI2B	-1.2127
199920	C1orf168	-1.21266
2875	GPT	-1.2126
84680	ACCS	-1.21258
689	BTF3	-1.21257
8870	IER3	-1.21256
23555	TSPAN15	-1.21254
11341	SCRG1	-1.21248
79725	THAP9	-1.2124
55796	MBNL3	-1.21239
9824	ARHGAP11A	-1.21237
1203	CLN5	-1.21231
1231	CCR2	-1.2123
3149	HMGB3	-1.21226
114885	OSBPL11	-1.21221
23097	CDC2L6	-1.21214
4257	MGST1	-1.21204
9352	TXNL1	-1.2118
220108	FAM124A	-1.21168
203562	TMEM31	-1.2116
196	AHR	-1.21154
56604	TUBB4Q	-1.21151
200010	SLC5A9	-1.21149
55769	ZNF83	-1.21143
6361	CCL17	-1.21141
60481	ELOVL5	-1.21136
79583	TMEM231	-1.21133
9792	SERTAD2	-1.2112
50805	IRX4	-1.21117
285464	CRIPAK	-1.21109
644353	ZCCHC18	-1.21106
28227	PPP2R3B	-1.21104
57562	KIAA1377	-1.21075
283471	TMPRSS12	-1.21075
5191	PEX7	-1.21065
64432	MRPS25	-1.21055
256987	SERINC5	-1.21045
3930	LBR	-1.21044
152503	SH3D19	-1.21035
23205	ACSBG1	-1.21034
90187	EMILIN3	-1.21027
79971	GPR177	-1.21024
23376	KIAA0776	-1.21023
8467	SMARCA5	-1.21017
91624	NEXN	-1.21015
10560	SLC19A2	-1.21009
56121	PCDHB15	-1.21005
1105	CHD1	-1.21005
10800	CYSLTR1	-1.21003
2217	FCGRT	-1.21002
26036	ZNF451	-1.21002
131544	CRYBG3	-1.20999
388022	LOC388022	-1.20998
10449	ACAA2	-1.20996
200958	MUC20	-1.20993
8323	FZD6	-1.20991
412	STS	-1.20984
22981	RP4-691N24.1	-1.20967
9200	PTPLA	-1.20951
9925	ZBTB5	-1.20945
257054	LOC257054	-1.20941
7247	TSN	-1.20934
3703	STT3A	-1.20933
57404	CYP20A1	-1.20925
404550	C16orf74	-1.20924
84631	SLITRK2	-1.20913
25934	NIPSNAP3A	-1.20905
51691	LSM8	-1.20904
1601	DAB2	-1.20892
1942	EFNA1	-1.20892
8555	CDC14B	-1.20887
731	C8A	-1.20878
5962	RDX	-1.20874
7766	ZNF223	-1.20872
7763	ZFAND5	-1.20864
10438	C1D	-1.20861
7086	TKT	-1.20855
2995	GYPC	-1.20852
1297	COL9A1	-1.20847
2108	ETFA	-1.20845
390756	OR3A4	-1.20841
29990	PILRB	-1.20841
9694	TTC35	-1.20817
150159	SLC9B1	-1.20807
64288	ZNF323	-1.20804
23155	CLCC1	-1.20795
6880	TAF9	-1.20783
857	CAV1	-1.20764
4239	MFAP4	-1.20763
399665	FAM102A	-1.20758
115209	OMA1	-1.20757
5939	RBMS2	-1.20749
823	CAPN1	-1.20743
167681	PRSS35	-1.20741
147184	TMEM99	-1.2073
84266	ALKBH7	-1.20727
54800	KLHL24	-1.20718
1832	DSP	-1.20716
162239	ZFP1	-1.20715
143	PARP4	-1.20715
5436	POLR2G	-1.20705
55829	SELS	-1.20693
3065	HDAC1	-1.2069
3166	HMX1	-1.20688
1278	COL1A2	-1.20683
3187	HNRNPH1	-1.20677
2010	EMD	-1.20676
401494	PTPLAD2	-1.20674
3773	KCNJ16	-1.20671
400986	LOC400986	-1.20669
9517	SPTLC2	-1.20661
57570	TRMT5	-1.2066
30061	SLC40A1	-1.20658
9670	IPO13	-1.20656
22795	NID2	-1.20647
80012	PHC3	-1.20644
119392	C10orf78	-1.20615
152559	PAQR3	-1.20589
9890	LPPR4	-1.20586
6272	SORT1	-1.20579
200373	hCG_17324	-1.2057
653	BMP5	-1.20567
121601	ANO4	-1.20565
114034	TOE1	-1.20559
221692	PHACTR1	-1.2055
26251	KCNG2	-1.20545
55293	UEVLD	-1.20536
3643	INSR	-1.20529
6281	S100A10	-1.20528
2620	GAS2	-1.20525
55171	TBCCD1	-1.20515
142940	TRUB1	-1.20505
79600	TCTN1	-1.205
133584	EGFLAM	-1.20487
260293	CYP4X1	-1.20484
2771	GNAI2	-1.20475
6355	CCL8	-1.20472
292	SLC25A5	-1.20463
4057	LTF	-1.20461
100130428	LOC100130428	-1.2045
8537	BCAS1	-1.20448
55268	ECHDC2	-1.20437
167153	PAPD4	-1.20436
1436	CSF1R	-1.20432
128414	NKAIN4	-1.20414
503834	DPRX	-1.20407
858	CAV2	-1.20405
780	DDR1	-1.20404
22863	KIAA0831	-1.20403
202374	STK32A	-1.204
4319	MMP10	-1.20399
3628	INPP1	-1.20395
440993	LOC440993	-1.20394
79006	METRN	-1.20394
2578	GAGE6	-1.20391
5479	PPIB	-1.20382
3191	HNRNPL	-1.20369
256815	C10orf67	-1.20368
57414	RHBDD2	-1.20367
157506	RDH10	-1.2036
79776	ZFHX4	-1.20357
5118	PCOLCE	-1.20355
4144	MAT2A	-1.20355
23048	FNBP1	-1.20352
152404	IGSF11	-1.20337
160335	TMTC2	-1.20334
23383	KIAA0892	-1.20331
8991	SELENBP1	-1.20328
3140	MR1	-1.20328
135932	TMEM139	-1.2032
5792	PTPRF	-1.20317
84833	USMG5	-1.20311
158747	MOSPD2	-1.2031
7168	TPM1	-1.20296
55093	WDYHV1	-1.20286
950	SCARB2	-1.20276
54799	MBTD1	-1.20274
144100	PLEKHA7	-1.20266
10189	THOC4	-1.20256
2290	FOXG1	-1.20254
5149	PDE6H	-1.20252
53346	TM6SF1	-1.20245
8089	YEATS4	-1.20241
80264	ZNF430	-1.20241
7922	SLC39A7	-1.2024
55102	ATG2B	-1.20239
9172	MYOM2	-1.20232
57221	KIAA1244	-1.20229
23272	C3orf63	-1.20228
2246	FGF1	-1.20224
9404	LPXN	-1.20216
308	ANXA5	-1.20216
55289	ACOXL	-1.20215
26973	CHORDC1	-1.20211
5096	PCCB	-1.20209
7993	UBXN8	-1.20202
8702	B4GALT4	-1.20202
219	ALDH1B1	-1.20198
84298	LLPH	-1.20193
57188	ADAMTSL3	-1.20192
149421	C1orf215	-1.20188
115123	2012-03-03	-1.20184
100533106	ZHX1-C8ORF76	-1.20176
23657	SLC7A11	-1.20176
2625	GATA3	-1.20175
8224	SYN3	-1.20173
221421	RSPH9	-1.20162
9130	FAM50A	-1.20162
53981	CPSF2	-1.20161
53637	S1PR5	-1.20159
283	ANG	-1.2015
128344	C1orf88	-1.20128
6628	SNRPB	-1.20126
9480	ONECUT2	-1.20115
169200	TMEM64	-1.20112
11277	TREX1	-1.2011
27306	PGDS	-1.20108
1376	CPT2	-1.20101
23704	KCNE4	-1.20099
23743	BHMT2	-1.20097
120114	FAT3	-1.20094
54981	C9orf95	-1.2009
26504	CNNM4	-1.20085
5627	PROS1	-1.20081
51501	C11orf73	-1.20079
23521	RPL13A	-1.2007
146556	C16orf89	-1.20063
92675	DTD1	-1.20049
89932	PAPLN	-1.20041
81341	OR10W1	-1.20037
170622	COMMD6	-1.20031
2556	GABRA3	-1.20019
2581	GALC	-1.20014

## Sheet: Striatum PD UP
Entrez	Symbol	Fold Change
10000	AKT3	1.28167
10003	NAALAD2	1.29203
100128252	LOC100128252	1.45551
100289635	ZNF605	1.21757
10049	DNAJB6	1.32981
1005	CDH7	1.28888
100506965	LOC100506965	1.30564
100507433	LOC100507433	1.20243
10057	ABCC5	1.20855
1006	CDH8	1.40811
10081	PDCD7	1.29392
10087	COL4A3BP	1.27785
10097	ACTR2	1.22267
10109	ARPC2	1.23222
10125	RASGRP1	1.33734
10147	SUGP2	1.22898
1020	CDK5	1.20295
1022	CDK7	1.31083
10230	NBR2	1.247
10231	RCAN2	1.34632
10283	CWC27	1.33774
10285	SMNDC1	1.20373
1036	CDO1	1.23855
1039	CDR2	1.24993
10390	CEPT1	1.35643
1040	CDS1	1.24178
10457	GPNMB	1.31044
10480	EIF3M	1.22177
10486	CAP2	1.46536
1054	CEBPG	1.27112
10550	ARL6IP5	1.25849
10569	SLU7	1.21096
10598	AHSA1	1.3936
1060	CENPC1	1.22302
10613	ERLIN1	1.24925
10625	IVNS1ABP	1.42948
10636	RGS14	1.22483
10638	SPHAR	1.25863
10645	CAMKK2	1.21569
10659	CELF2	1.20885
10678	B3GNT2	1.27161
10690	FUT9	1.37116
10725	NFAT5	1.44425
10752	CHL1	1.28727
10769	PLK2	1.74347
10777	ARPP21	1.84711
10787	NCKAP1	1.28128
10793	ZNF273	1.43437
10808	HSPH1	1.69992
10846	PDE10A	1.6752
10873	ME3	1.25717
10884	MRPS30	1.4556
10891	PPARGC1A	1.20798
10910	SUGT1	1.29278
10914	PAPOLA	1.52409
10926	DBF4	1.21883
10953	TOMM34	1.23363
10963	STIP1	1.44125
11059	WWP1	1.21179
11075	STMN2	1.45894
11080	DNAJB4	1.24463
111	ADCY5	1.35433
11103	KRR1	1.38906
11113	CIT	1.44969
1114	CHGB	1.23367
1116	CHI3L1	1.2651
11164	NUDT5	1.26026
11179	ZNF277	1.28339
11198	SUPT16H	1.35755
1123	CHN1	1.34213
11237	RNF24	1.23286
11244	ZHX1	1.32724
11255	HRH3	1.22914
112609	MRAP2	1.45056
11275	KLHL2	1.39671
112942	CCDC104	1.26255
1132	CHRM4	1.2165
11320	MGAT4A	1.2906
114041	C21orf88	1.27668
114134	SLC2A13	1.25323
114569	MAL2	1.74628
114659	LRRC37B	1.34922
114793	FMNL2	1.20447
114795	TMEM132B	1.25176
114799	ESCO1	1.31219
114815	SORCS1	1.21896
114818	KLHL29	1.33815
114880	OSBPL6	1.27772
114882	OSBPL8	1.40188
114900	C1QTNF4	1.22249
115265	DDIT4L	1.55159
115294	PCMTD1	1.34387
115827	RAB3C	1.33713
116068	LYSMD3	1.22512
116254	C6orf72	1.32671
1164	CKS2	1.33035
116841	SNAP47	1.2547
116966	WDR17	1.5901
117178	SSX2IP	1.3709
117247	SLC16A10	1.20426
1193	CLIC2	1.22274
119504	ANAPC16	1.32663
120103	SLC36A4	1.34367
120114	FAT3	1.44941
122402	TDRD9	1.6487
122553	TRAPPC6B	1.28138
124411	ZNF720	1.34099
124923	SGK494	1.48681
126231	ZNF573	1.35188
128710	C20orf94	1.32086
129401	NUP35	1.20304
130540	ALS2CR12	1.27472
130872	AHSA2	1.25302
132204	SYNPR	1.42563
132299	OCIAD2	1.20765
134430	WDR36	1.20207
134548	ANKRD43	1.41794
134553	C5orf24	1.35537
134728	IRAK1BP1	1.56968
135	ADORA2A	1.86846
1350	COX7C	1.20254
1363	CPE	1.2272
1389	CREBL2	1.26253
139065	SLITRK4	1.24769
139818	DOCK11	1.37777
140679	SLC32A1	1.48436
1407	CRY1	1.21084
140733	MACROD2	1.26323
140767	NRSN1	1.36969
140901	STK35	1.24427
143098	MPP7	1.20175
143686	SESN3	1.30339
145173	B3GALTL	1.53223
145389	SLC38A6	1.23095
145447	ABHD12B	1.31477
145853	C15orf61	1.24492
1459	CSNK2A2	1.21614
146540	ZNF785	1.2929
147727	LOC147727	1.46627
147923	ZNF420	1.40668
147929	ZNF565	1.2178
147947	ZNF542	1.29543
148523	C1orf51	1.25842
148641	SLC35F3	1.60106
150275	CCDC117	1.20722
150622	LOC150622	1.26861
151126	ZNF385B	1.61278
151258	SLC38A11	1.32518
151525	WDSUB1	1.26984
151556	GPR155	1.55183
151987	PPP4R2	1.68545
152485	ZNF827	1.27262
152789	JAKMIP1	1.43039
152926	PPM1K	1.57725
153020	RASGEF1B	1.20206
153642	ARSK	1.42572
153830	RNF145	1.45692
154007	SNRNP48	1.3778
157807	CLVS1	1.29821
158399	ZNF483	1.27504
158696	LOC158696	1.29015
1602	DACH1	2.02685
160418	TMTC3	1.21539
160518	DENND5B	1.22334
1607	DGKB	1.52491
160851	DGKH	1.2778
1612	DAPK1	1.39547
161253	REM2	1.21448
1615	DARS	1.27302
1620	DBC1	1.37692
1629	DBT	1.23951
163081	ZNF567	1.39194
163087	ZNF383	1.22697
163882	CNST	1.23153
1645	AKR1C1	1.27752
1646	AKR1C2	1.35723
164832	LONRF2	1.41671
165215	FAM171B	1.99674
165324	UBXN2A	1.39973
1660	DHX9	1.2564
1690	COCH	1.52449
1728	NQO1	1.30497
1730	DIAPH2	1.45498
1740	DLG2	1.20272
1750	DLX6	1.2145
1763	DNA2	1.2888
1804	DPP6	1.30713
1812	DRD1	1.66615
1813	DRD2	1.28782
1910	EDNRB	1.30158
1917	EEF1A2	1.24359
196528	ARID2	1.20548
1974	EIF4A2	1.25646
1983	EIF5	1.3097
201163	FLCN	1.353
201283	AMZ2P1	1.27217
2035	EPB41	1.29221
2036	EPB41L1	1.21899
2045	EPHA7	1.43657
2047	EPHB1	1.237
2051	EPHB6	1.35791
2058	EPRS	1.27856
2066	ERBB4	1.26542
2135	EXTL2	1.38878
2138	EYA1	1.61255
219539	YPEL4	1.22388
219833	C11orf45	1.23245
22	ABCB7	1.34453
220164	DOK6	1.24007
221061	FAM171A1	1.27134
221074	SLC39A12	1.38921
221178	SPATA13	1.23455
221336	BEND6	1.31328
221400	TDRD6	1.33729
221692	PHACTR1	2.72548
221955	DAGLB	1.25142
222236	NAPEPLD	1.31422
222865	TMEM130	1.29981
224	ALDH3A2	1.43202
2258	FGF13	1.30963
2259	FGF14	1.38194
2280	FKBP1A	1.21404
22824	HSPA4L	1.29803
22829	NLGN4Y	1.23091
22866	CNKSR2	1.46949
2287	FKBP3	1.24587
22871	NLGN1	1.22033
2290	FOXG1	1.2779
22911	WDR47	1.31765
22924	MAPRE3	1.20789
23022	PALLD	1.24817
23037	PDZD2	1.22266
23040	MYT1L	1.39689
23057	NMNAT2	1.33425
23077	MYCBP2	1.20333
2308	FOXO1	1.2586
23089	PEG10	1.21198
23092	ARHGAP26	1.26509
231	AKR1B1	1.22359
23109	DDN	1.29664
23112	TNRC6B	1.2799
23116	FAM179B	1.25459
23154	NCDN	1.34743
23175	LPIN1	1.29576
23178	PASK	1.69994
23210	JMJD6	1.23582
23215	PRRC2C	1.28673
23221	RHOBTB2	1.22245
23228	PLCL2	1.25834
23229	ARHGEF9	1.28173
23236	PLCB1	1.48484
23240	KIAA0922	1.26789
23253	ANKRD12	1.28958
23261	CAMTA1	1.26148
23266	LPHN2	1.33382
23269	MGA	1.24154
23270	TSPYL4	1.23567
23271	CAMSAP2	1.39861
23285	KIAA1107	1.3912
23301	EHBP1	1.25812
23321	TRIM2	1.2354
23327	NEDD4L	1.57709
23362	PSD3	1.51805
23389	MED13L	1.26086
23392	KIAA0368	1.31332
23435	TARDBP	1.27194
23446	SLC44A1	1.20262
23462	HEY1	1.26234
23468	CBX5	1.2623
23524	SRRM2	1.21572
23528	ZNF281	1.33664
23536	ADAT1	1.30313
23551	RASD2	1.32648
23613	ZMYND8	1.2212
23633	KPNA6	1.26523
23704	KCNE4	1.32356
23710	GABARAPL1	1.25702
23732	C9orf4	1.38214
23764	MAFF	1.39988
23768	FLRT2	1.2788
24141	LAMP5	1.54104
246126	TXLNG2P	1.28512
2483	FRG1	1.20046
253152	EPHX4	1.58882
253461	ZBTB38	1.30233
253559	CADM2	1.28859
254122	SNX32	1.32288
254170	FBXO33	1.48621
2555	GABRA2	1.44802
2557	GABRA4	1.21251
2558	GABRA5	1.50081
2560	GABRB1	1.26961
2561	GABRB2	1.37711
2562	GABRB3	1.3537
2563	GABRD	1.27255
2566	GABRG2	1.50538
256714	MAP7D2	1.33765
2571	GAD1	1.21181
2572	GAD2	1.66287
25769	SLC24A2	1.38533
25791	NGEF	1.37821
25830	SULT4A1	1.20488
25831	HECTD1	1.28084
25840	METTL7A	1.31626
25849	PARM1	1.84545
2589	GALNT1	1.26676
25896	INTS7	1.32063
25907	TMEM158	1.22698
25914	RTTN	1.25325
259282	BOD1L	1.32461
25957	PNISR	1.59402
26019	UPF2	1.21213
26033	ATRNL1	1.3236
26034	IPCEF1	1.48691
26035	GLCE	1.22909
26037	SIPA1L1	1.3337
26043	UBXN7	1.25786
26050	SLITRK5	1.20216
26057	ANKRD17	1.23669
26060	APPL1	1.21999
26115	TANC2	1.38167
26122	EPC2	1.23646
26156	RSL1D1	1.26069
261726	TIPRL	1.21149
261729	STEAP2	1.26846
26230	TIAM2	1.20653
26258	PLDN	1.22303
26278	SACS	1.40336
2635	GBP3	1.22366
2648	KAT2A	1.2423
26507	CNNM1	1.35013
26586	CKAP2	1.20857
266722	HS6ST3	1.23933
2669	GEM	1.2191
2681	GGTA1P	1.25675
26953	RANBP6	1.21604
26960	NBEA	1.30132
2697	GJA1	1.20902
26973	CHORDC1	1.63975
26993	AKAP8L	1.29791
27020	NPTN	1.28296
27075	TSPAN13	1.27924
27086	FOXP1	1.42892
271	AMPD2	1.30828
27115	PDE7B	1.33004
27122	DKK3	1.29065
27165	GLS2	1.27675
27229	TUBGCP4	1.20571
27244	SESN1	1.26422
27306	HPGDS	1.20386
27332	ZNF638	1.3084
27333	GOLIM4	1.24739
2734	GLG1	1.2482
2743	GLRB	1.28618
2744	GLS	1.34094
27445	PCLO	1.58727
2774	GNAL	2.12491
2785	GNG3	1.22849
2820	GPD2	1.23135
2823	GPM6A	1.23663
28231	SLCO4A1	1.2577
2830	GPR6	1.57731
283174	LOC283174	1.2427
283209	PGM2L1	1.212
283401	FLJ33996	1.58884
283417	DPY19L2	1.2109
283455	KSR2	1.23048
2835	GPR12	1.47978
283521	LINC00282	1.4954
283588	LOC283588	1.49774
284443	ZNF493	1.22789
284702	HNRNPU-AS1	1.37077
28512	NKIRAS1	1.26551
285172	FAM126B	1.31303
285533	RNF175	1.20069
286046	XKR6	1.20642
286097	EFHA2	1.27284
286205	SCAI	1.3924
286410	ATP11C	1.2105
28755	TRAC	1.51605
2890	GRIA1	1.30791
2892	GRIA3	1.72669
29028	ATAD2	1.2051
29068	ZBTB44	1.25363
29078	NDUFAF4	1.31932
29080	CCDC59	1.40086
29090	TIMM21	1.24022
29101	SSU72	1.24096
29106	SCG3	1.37832
29123	ANKRD11	1.38489
2936	GSR	1.22529
2947	GSTM3	1.21947
2957	GTF2A1	1.30318
2961	GTF2E2	1.22499
2971	GTF3A	1.30744
29799	YPEL1	1.53644
2982	GUCY1A3	1.77352
2983	GUCY1B3	1.36113
29923	HILPDA	1.49907
29967	LRP12	1.54677
3015	H2AFZ	1.52636
3017	HIST1H2BD	1.37666
30819	KCNIP2	1.31995
309	ANXA6	1.22084
3097	HIVEP2	1.22892
3099	HK2	1.24181
3113	HLA-DPA1	1.21819
313	AOAH	1.20147
3131	HLF	1.29912
3208	HPCA	1.43255
3291	HSD11B2	1.62738
3301	DNAJA1	1.30271
3303	HSPA1A	1.32771
3304	HSPA1B	1.71834
3305	HSPA1L	1.24899
3308	HSPA4	1.20939
3320	HSP90AA1	1.35063
3358	HTR2C	1.47216
338651	LOC338651	1.23789
339287	MSL1	1.20007
339487	ZBTB8OS	1.25257
340146	SLC35D3	1.28011
3423	IDS	1.28074
347730	LRRTM1	1.27032
349075	ZNF713	1.2352
351	APP	1.22345
353322	ANKRD37	1.33523
355	FAS	1.22422
3598	IL13RA2	1.25313
3622	ING2	1.24551
3631	INPP4A	1.22891
3632	INPP5A	1.57858
3642	INSM1	1.24477
3696	ITGB8	1.20169
3703	STT3A	1.21222
3708	ITPR1	1.31205
3716	JAK1	1.20439
3736	KCNA1	1.5548
3739	KCNA4	1.21517
3745	KCNB1	1.36189
374887	YJEFN3	1.24789
3751	KCND2	1.76791
375484	C5orf25	1.24017
375612	LHFPL3	1.2837
3761	KCNJ4	1.3018
3775	KCNK1	1.23269
3776	KCNK2	1.34886
3778	KCNMA1	1.22972
378708	APITD1	1.35128
378938	MALAT1	2.2838
3797	KIF3C	1.26741
3815	KIT	1.56531
3838	KPNA2	1.22918
3839	KPNA3	1.236
384	ARG2	1.34178
3845	KRAS	1.31075
386618	KCTD4	1.31316
387104	C6orf174	1.30957
387923	SERP2	1.25304
387978	C14orf23	1.75288
388403	YPEL2	1.20184
388753	C1orf31	1.20402
388962	BOLA3	1.26403
389073	C2orf80	1.25867
389136	VGLL3	1.20306
389203	C4orf52	1.29307
3912	LAMB1	1.25632
3920	LAMP2	1.20572
399474	TMEM200B	1.36995
399947	C11orf87	1.30727
4008	LMO7	1.72268
401190	RGS7BP	3.02357
401494	PTPLAD2	1.4915
401505	TOMM5	1.26479
4023	LPL	1.68584
4038	LRP4	1.33915
4045	LSAMP	1.21615
406	ARNTL	1.3518
407026	MIR29C	1.37565
4072	EPCAM	1.35927
4074	M6PR	1.28149
4133	MAP2	1.53079
4135	MAP6	1.21403
4137	MAPT	1.29967
4139	MARK1	1.21563
4154	MBNL1	1.21495
4212	MEIS2	1.53365
4300	MLLT3	1.6202
4311	MME	1.63613
4330	MN1	1.20888
4338	MOCS2	1.21606
440275	EIF2AK4	1.27203
4494	MT1F	1.57642
4495	MT1G	2.02325
4499	MT1M	1.78448
4501	MT1X	1.64631
4502	MT2A	1.27879
4528	MTIF2	1.26394
4628	MYH10	1.34695
4644	MYO5A	1.39332
4649	MYO9A	1.4893
4674	NAP1L2	1.23812
4683	NBN	1.28822
4702	NDUFA8	1.28629
4719	NDUFS1	1.33254
472	ATM	1.23363
4725	NDUFS5	1.21075
4741	NEFM	1.27931
4744	NEFH	1.56529
4747	NEFL	1.22129
4753	NELL2	1.47137
478	ATP1A3	1.40428
4781	NFIB	1.23681
481	ATP1B1	1.25952
4820	NKTR	1.20904
4826	NNAT	1.22039
4848	CNOT2	1.22683
4852	NPY	1.28014
4867	NPHP1	1.25016
4884	NPTX1	1.35303
4886	NPY1R	1.52015
490	ATP2B1	1.6061
4900	NRGN	1.40774
4905	NSF	1.47158
4916	NTRK3	1.28572
4973	OLR1	1.22123
4978	OPCML	1.55276
5027	P2RX7	1.30265
5028	P2RY1	1.20205
5033	P4HA1	1.3515
5042	PABPC3	1.24293
50632	CALY	1.28165
5066	PAM	1.31012
5090	PBX3	1.33487
51046	ST8SIA3	1.38522
51059	FAM135B	1.20515
51062	ATL1	1.25555
51108	METTL9	1.43534
51155	HN1	1.21161
51209	RAB9B	1.26939
5121	PCP4	1.73142
5126	PCSK2	1.32875
5128	CDK17	1.30291
51290	ERGIC2	1.60132
51306	FAM13B	1.21295
51321	AMZ2	1.2359
51351	ZNF117	1.20511
51361	HOOK1	1.52221
51362	CDC40	1.34893
51363	CHST15	1.23851
5138	PDE2A	1.3855
51382	ATP6V1D	1.23657
51386	EIF3L	1.21754
51406	NOL7	1.28286
51412	ACTL6B	1.22331
51422	PRKAG2	1.30066
51449	PCYOX1	1.26238
51520	LARS	1.21543
51527	C14orf129	1.22122
5153	PDE1B	1.42906
51606	ATP6V1H	1.24863
51617	HMP19	1.5133
51663	ZFR	1.45086
51678	MPP6	1.21188
5170	PDPK1	1.26435
5173	PDYN	1.24326
51773	RSF1	1.34006
5178	PEG3	1.71819
5179	PENK	2.03669
5218	CDK14	1.37925
528	ATP6V1C1	1.26237
5291	PIK3CB	1.48589
5295	PIK3R1	1.20758
5352	PLOD2	1.28831
54112	GPR88	1.92804
54165	DCUN1D1	1.20991
54205	CYCS	1.20175
54407	SLC38A2	1.45244
54477	PLEKHA5	1.27767
54504	CPVL	1.20904
54529	ASNSD1	1.20337
54585	LZTFL1	1.23356
546	ATRX	1.32815
54602	NDFIP2	1.22626
54629	FAM63B	1.21712
54664	TMEM106B	1.22091
54700	RRN3	1.24454
54704	PDP1	1.20373
54715	RBFOX1	1.5281
54726	OTUD4	1.26491
54737	MPHOSPH8	1.2417
54762	GRAMD1C	1.23686
54800	KLHL24	1.36689
5481	PPID	1.50066
54811	ZNF562	1.2037
54822	TRPM7	1.21832
54832	VPS13C	1.28174
54836	BSPRY	1.22681
54874	FNBP1L	1.69724
54914	KIAA1797	1.31517
54965	PIGX	1.31024
54970	TTC12	1.26999
54989	ZNF770	1.36975
54997	TESC	1.43981
5501	PPP1CC	1.21101
55015	PRPF39	1.25998
5502	PPP1R1A	1.27804
55054	ATG16L1	1.2038
55076	TMEM45A	1.54952
55082	ARGLU1	1.24296
55088	C10orf118	1.38508
5510	PPP1R7	1.33229
55153	SDAD1	1.32002
55167	MSL2	1.36094
55183	RIF1	1.25911
55188	RIC8B	1.47868
55196	C12orf35	1.38425
55225	RAVER2	1.35203
55233	MOB1A	1.21945
55251	PCMTD2	1.23072
5527	PPP2R5C	1.22598
55284	UBE2W	1.4412
55288	RHOT1	1.3348
5530	PPP3CA	1.61729
5532	PPP3CB	1.38935
5534	PPP3R1	1.59758
55342	STRBP	1.52625
55344	PLCXD1	1.21265
55410	NCRNA00185	1.39566
55425	KIAA1704	1.3948
55435	AP1AR	1.34245
55471	C2orf56	1.2332
55512	SMPD3	1.20652
55531	ELMOD1	1.64226
55540	IL17RB	1.37415
55607	PPP1R9A	1.4028
55632	G2E3	1.30531
55656	INTS8	1.38755
5569	PKIA	1.27133
55711	FAR2	1.29983
55729	ATF7IP	1.30766
55737	VPS35	1.32814
55749	CCAR1	1.20979
55754	TMEM30A	1.20434
55761	TTC17	1.41768
55769	ZNF83	1.20473
5577	PRKAR2B	1.44723
5579	PRKCB	1.51583
55791	LRIF1	1.23273
55799	CACNA2D3	1.40473
55800	SCN3B	1.23491
55814	BDP1	1.23887
55818	KDM3A	1.34844
55827	DCAF6	1.23959
55847	CISD1	1.76417
55853	IDI2-AS1	1.21362
5587	PRKD1	1.35561
55870	ASH1L	1.30908
55876	GSDMB	1.34375
55885	LMO3	1.37373
5590	PRKCZ	1.24307
5594	MAPK1	1.2754
55970	GNG12	1.23952
5604	MAP2K1	1.31353
5611	DNAJC3	1.20047
56122	PCDHB14	1.3622
56256	SERTAD4	1.78695
563	AZGP1	1.44552
5634	PRPS2	1.26062
56341	PRMT8	1.23752
56479	KCNQ5	1.21994
5649	RELN	1.24735
56521	DNAJC12	1.20853
56704	JPH1	1.48489
56853	CELF4	1.21252
56899	ANKS1B	1.23424
56910	STARD7	1.2223
56937	PMEPA1	1.49436
56994	CHPT1	1.20466
57062	DDX24	1.31146
57118	CAMK1D	1.35685
57144	PAK7	1.22024
57162	PELI1	1.31122
57168	ASPHD2	1.71666
57172	CAMK1G	1.28574
57180	ACTR3B	1.27047
57187	THOC2	1.28354
57209	ZNF248	1.26533
5723	PSPH	1.36227
57338	JPH3	1.39884
57415	C3orf14	1.22947
57419	SLC24A3	1.29414
57446	NDRG3	1.37369
57464	FAM40B	1.50096
57484	RNF150	1.47506
57512	GPR158	1.56305
57528	KCTD16	1.3008
57535	KIAA1324	1.37176
57552	NCEH1	1.60335
57554	LRRC7	1.5698
57562	KIAA1377	1.41505
57569	ARHGAP20	1.20416
57573	ZNF471	1.24826
57584	ARHGAP21	1.28763
57608	KIAA1462	1.20712
5763	PTMS	1.26079
57633	LRRN1	1.70073
57646	USP28	1.26878
57677	ZFP14	1.27393
57678	GPAM	1.25852
57683	ZDBF2	1.43217
57685	CACHD1	1.31663
57687	VAT1L	1.30985
577	BAI3	1.23303
57703	CWC22	1.2119
5775	PTPN4	1.46809
5778	PTPN7	1.22737
5797	PTPRM	1.29576
5800	PTPRO	1.43103
58494	JAM2	1.20312
58499	ZNF462	1.22187
58528	RRAGD	1.40034
5867	RAB4A	1.24575
5906	RAP1A	1.30206
5909	RAP1GAP	1.39662
5915	RARB	1.2211
5928	RBBP4	1.2922
5929	RBBP5	1.35214
59338	PLEKHA1	1.41068
59339	PLEKHA2	1.36269
59353	TMEM35	1.34166
5996	RGS1	1.58132
5999	RGS4	1.23076
6000	RGS7	1.24603
6001	RGS10	1.21184
6014	RIT2	1.28884
6039	RNASE6	1.23043
6049	RNF6	1.24654
60496	AASDHPPT	1.34551
60680	CELF5	1.22612
6092	ROBO2	1.29382
6095	RORA	1.30356
6192	RPS4Y1	1.49743
6197	RPS6KA3	1.2652
6262	RYR2	1.93054
6263	RYR3	1.23671
6323	SCN1A	1.63584
6326	SCN2A	1.40903
6330	SCN4B	1.72398
6386	SDCBP	1.27295
63908	NAPB	1.22637
63982	ANO3	1.94958
64062	RBM26	1.48154
641649	TMEM91	1.21337
64168	NECAB1	1.22266
64225	ATL2	1.44235
64282	PAPD5	1.36234
64388	GREM2	1.331
64397	ZFP106	1.27745
644150	WIPF3	1.27483
6447	SCG5	1.25515
6456	SH3GL2	1.22284
646113	FLJ43390	1.22966
646658	SYNDIG1L	1.45359
64750	SMURF2	1.21696
64805	P2RY12	1.22819
64863	METTL4	1.21936
64864	RFX7	1.20889
64919	BCL11B	1.4147
6496	SIX3	1.31865
64968	MRPS6	1.44533
65055	REEP1	1.21085
651746	ANKRD33B	1.33862
65243	ZNF643	1.28117
65244	SPATS2	1.31053
6526	SLC5A3	1.6476
654790	PCP4L1	1.74604
659	BMPR2	1.35679
66036	MTMR9	1.20678
6616	SNAP25	1.43514
6643	SNX2	1.22712
6657	SOX2	1.312
6696	SPP1	1.21096
6697	SPR	1.25229
6785	ELOVL4	1.51696
6857	SYT1	1.64909
6860	SYT4	1.26913
6863	TAC1	2.02653
6867	TACC1	1.2106
688	KLF5	1.55673
6907	TBL1X	1.28742
7029	TFDP2	1.20314
7049	TGFBR3	1.38867
7068	THRB	1.47856
7070	THY1	1.60321
7091	TLE4	1.21755
7101	NR2E1	1.26607
7102	TSPAN7	1.24148
713	C1QB	1.32799
714	C1QC	1.27872
7150	TOP1	1.6196
7162	TPBG	1.48516
7164	TPD52L1	1.39776
7184	HSP90B1	1.24449
719	C3AR1	1.25002
7259	TSPYL1	1.23169
7266	DNAJC7	1.31648
7267	TTC3	1.23493
729967	MORN2	1.40696
7360	UGP2	1.2258
7381	UQCRB	1.21843
7428	VHL	1.20813
7430	EZR	1.34787
7514	XPO1	1.27186
7529	YWHAB	1.29161
7533	YWHAH	1.23328
7580	ZNF32	1.28753
7587	ZNF37A	1.29045
7644	ZNF91	1.32146
7678	ZNF124	1.23774
7697	ZNF138	1.5836
770	CA11	1.23024
771	CA12	1.62322
7743	ZNF189	1.24907
7748	ZNF195	1.45739
7754	ZNF204P	1.27973
7763	ZFAND5	1.26499
777	CACNA1E	1.39453
7798	LUZP1	1.25834
783	CACNB2	1.24089
785	CACNB4	1.63629
7852	CXCR4	1.37134
7857	SCG2	1.23004
7871	SLMAP	1.31692
7881	KCNAB1	1.74863
79012	CAMKV	1.37584
79048	SECISBP2	1.29198
79053	ALG8	1.20779
79074	C2orf49	1.20955
79101	TAF1D	1.5685
7915	ALDH5A1	1.21024
79158	GNPTAB	1.22712
79161	C7orf23	1.20638
793	CALB1	1.43136
79365	BHLHE41	1.20505
79441	HAUS3	1.27461
79609	METTL21D	1.45033
79611	ACSS3	1.28211
79612	NAA16	1.23118
79624	C6orf211	1.38475
79646	PANK3	1.20643
79657	RPAP3	1.2051
79673	ZNF329	1.24388
79675	FASTKD1	1.24791
79698	ZMAT4	1.29513
79718	TBL1XR1	1.51938
79736	TEFM	1.21659
79739	TTLL7	1.29835
79772	MCTP1	2.30526
79781	IQCA1	1.4691
79864	C11orf63	1.27076
7991	TUSC3	1.26496
79959	CEP76	1.20932
79982	DNAJB14	1.277
80018	NAA25	1.3509
80034	CSRNP3	1.35186
80059	LRRTM4	1.67244
801	CALM1	1.27087
80155	NAA15	1.25158
80167	C4orf29	1.22407
80184	CEP290	1.31315
80204	FBXO11	1.21172
80210	ARMC9	1.21422
8030	CCDC6	1.49115
80315	CPEB4	1.2353
80318	GKAP1	1.3229
80746	TSEN2	1.30778
80823	BHLHB9	1.2211
814	CAMK4	1.59386
81553	FAM49A	1.46929
816	CAMK2B	1.34294
81617	CAB39L	1.30216
81831	NETO2	1.41641
81832	NETO1	1.26935
81856	ZNF611	1.2112
81873	ARPC5L	1.20462
81889	FAHD1	1.39175
8224	SYN3	1.37276
8284	KDM5D	1.61097
8287	USP9Y	1.32837
830	CAPZA2	1.29005
8303	SNN	1.21122
83591	THAP2	1.31739
83604	TMEM47	1.3103
8364	HIST1H4C	1.68261
83693	HSDL1	1.24247
83698	CALN1	1.31042
8379	MAD1L1	1.22521
8382	NME5	1.23884
83860	TAF3	1.24395
83875	BCO2	1.28109
83891	SNX25	1.23755
83939	EIF2A	1.27365
84059	GPR98	1.23975
84060	RBM48	1.34676
8408	ULK1	1.34574
84140	FAM161A	1.25378
84154	RPF2	1.25159
84189	SLITRK6	1.65163
84280	BTBD10	1.39992
84328	LZIC	1.29818
8439	NSMAF	1.26227
84455	EFCAB7	1.24962
84527	ZNF559	1.23689
84529	C15orf41	1.29839
8453	CUL2	1.21018
84553	C6orf168	1.2343
84560	MT4	1.20278
84663		1.35294
84679	SLC9A7	1.57023
8470	SORBS2	1.2344
84708	LNX1	1.33677
8473	OGT	1.30385
84759	PCGF1	1.22402
84851	TRIM52	1.34987
84867	PTPN5	1.52169
84898	PLXDC2	1.33965
84924	ZNF566	1.22279
84984	CEP19	1.33388
85004	RERG	1.45445
8507	ENC1	1.21462
8514	KCNAB2	1.23829
85236	HIST1H2BK	1.4319
8526	DGKE	1.42284
8536	CAMK1	1.2353
85443	DCLK3	1.38965
85459	KIAA1731	1.2607
85460	ZNF518B	1.26981
85465	EPT1	1.20143
85477	SCIN	1.33671
8554	PIAS1	1.2297
8565	YARS	1.34798
8604	SLC25A12	1.26111
8615	USO1	1.29882
8635	RNASET2	1.34129
8644	AKR1C3	1.43062
8648	NCOA1	1.21189
8649	LAMTOR3	1.22201
8653	DDX3Y	1.70231
87	ACTN1	1.48746
8715	NOL4	1.43814
8745	ADAM23	1.31413
8787	RGS9	1.52934
88	ACTN2	1.32515
8803	SUCLA2	1.20481
8861	LDB1	1.22817
8880	FUBP1	1.23403
8906	AP1G2	1.30322
8936	WASF1	1.2543
894	CCND2	1.22333
89765	RSPH1	1.29885
90025	UBE2CBP	1.27647
90161	HS6ST2	1.28988
90293	KLHL13	1.4426
904	CCNT1	1.25242
90410	IFT20	1.23961
90529	C1orf201	1.24994
9063	PIAS2	1.22885
9069	CLDN12	1.39
9086	EIF1AY	1.36451
9100	USP10	1.26459
91012	CERS5	1.22826
9118	INA	1.42781
9126	SMC3	2.16891
91272	BOD1	1.22951
91419	XRCC6BP1	1.51422
91624	NEXN	1.27642
91775	FAM55C	1.21686
9185	REPS2	1.2164
91851	CHRDL1	1.22664
9188	DDX21	1.2675
9201	DCLK1	1.27027
9211	LGI1	1.33456
92211	CDHR1	1.29143
9270	ITGB1BP1	1.26028
92906	HNRPLL	1.21974
9348	NDST3	1.49619
9355	LHX2	1.70665
93594	WDR67	1.25055
9360	PPIG	1.43833
9365	KL	1.70571
9369	NRXN3	1.21901
93953	ACRC	1.32545
9397	NMT2	1.44993
94081	SFXN1	1.20952
9412	MED21	1.26552
9456	HOMER1	1.36314
9480	ONECUT2	1.58508
9481	SLC25A27	1.27509
9495	AKAP5	1.69108
9508	ADAMTS3	1.47476
9520	NPEPPS	1.25778
9522	SCAMP1	1.38624
9556	C14orf2	1.22405
956	ENTPD3	1.57725
95681	CEP41	1.23573
9581	PREPL	1.22626
9588	PRDX6	1.21029
9659	PDE4DIP	1.27944
9663	LPIN2	1.21707
9665	KIAA0430	1.20376
9671	WSCD2	1.24788
9703	KIAA0100	1.23845
9743	ARHGAP32	1.57559
9758	FRMPD4	1.28034
9796	PHYHIP	1.33336
9840	KIAA0748	1.79099
9851	KIAA0753	1.24277
9868	TOMM70A	1.34086
9877	ZC3H11A	1.25905
9881	TRANK1	1.25039
9890	LPPR4	1.54894
9903	KLHL21	1.2271
9915	ARNT2	1.23629
9924	PAN2	1.23637
9975	NR1D2	1.40906

## Sheet: Striatum PD DOWN
Entrez	Symbol	Fold Change
1003	CDH5	-1.39735
100505929	C21orf37	-1.4264
10083	USH1C	-1.39733
10105	PPIF	-1.27429
10110	SGK2	-1.32273
1012	CDH13	-1.39531
10135	NAMPT	-1.45194
10165	SLC25A13	-1.22333
10174	SORBS3	-1.23811
10266	RAMP2	-1.28128
10268	RAMP3	-1.20857
10276	NET1	-1.24793
10278	EFS	-1.36967
10284	SAP18	-1.21816
10382	TUBB4A	-1.23556
10398	MYL9	-1.5913
10420	TESK2	-1.23381
10485	C1orf61	-1.26516
10507	SEMA4D	-1.48343
10512	SEMA3C	-1.22375
10518	CIB2	-1.22093
10541	ANP32B	-1.38992
10561	IFI44	-1.23344
1059	CENPB	-1.29696
10628	TXNIP	-1.26864
1073	CFL2	-1.29044
10755	GIPC1	-1.21915
10801	2013-09-09	-1.25656
10882	C1QL1	-1.21408
10897	YIF1A	-1.22836
10964	IFI44L	-1.4766
10974	C10orf116	-1.4553
11035	RIPK3	-1.22676
11135	CDC42EP1	-1.38789
11145	PLA2G16	-1.21161
1117	CHI3L2	-1.34212
11226	GALNT6	-1.37982
11240	PADI2	-1.39605
112817	HOGA1	-1.22983
11284	PNKP	-1.20363
113177	IZUMO4	-1.21778
113675	SDSL	-1.20212
114798	SLITRK1	-1.36554
114801	TMEM200A	-1.27658
1153	CIRBP	-1.56632
115584	SLC5A11	-1.22681
115677	NOSTRIN	-1.23681
115908	CTHRC1	-1.205
116173	CMTM5	-1.87884
116362	RBP7	-1.53203
116448	OLIG1	-1.31838
117248	GALNTL2	-1.50202
118442	GPR62	-1.30151
118738	ZNF488	-1.39945
12	SERPINA3	-1.21452
122060	SLAIN1	-1.24786
122416	ANKRD9	-1.2752
122622	ADSSL1	-1.20217
123041	SLC24A4	-1.2025
123606	NIPA1	-1.22944
124222	PAQR4	-1.2174
126075	CCDC159	-1.20196
1267	CNP	-1.22387
127687	C1orf122	-1.23463
128218	TMEM125	-1.57346
128414	NKAIN4	-1.45977
1298	COL9A2	-1.50211
1299	COL9A3	-1.40722
131096	KCNH8	-1.49463
131870	NUDT16	-1.25028
132720	C4orf32	-1.2095
133022	TRAM1L1	-1.21121
133121	ENPP6	-1.50576
133383	C5orf35	-1.20312
134	ADORA1	-1.2059
1360	CPB1	-1.38264
1373	CPS1	-1.24634
138255	C9orf135	-1.22423
139221	MUM1L1	-1.34253
1393	CRHBP	-1.23347
140576	S100A16	-1.26005
140706	C20orf160	-1.26081
143282	FGFBP3	-1.3398
145270	PRIMA1	-1.27579
145781	GCOM1	-1.22432
1466	CSRP2	-1.29927
147381	CBLN2	-1.37282
147495	APCDD1	-1.22456
148870	CCDC27	-1.20553
1490	CTGF	-1.21659
149345	SHISA4	-1.30532
150356	CHADL	-1.402
151011	2013-09-10	-1.48925
1519	CTSO	-1.43621
152007	GLIPR2	-1.33223
1522	CTSZ	-1.22188
153572	IRX2	-1.32993
154215	NKAIN2	-1.48672
155066	ATP6V0E2	-1.21344
158763	ARHGAP36	-1.22419
160335	TMTC2	-1.48965
163782	KANK4	-1.46564
169200	TMEM64	-1.21699
169270	ZNF596	-1.28145
170692	ADAMTS18	-1.35325
1727	CYB5R3	-1.27937
175	AGA	-1.28418
1785	DNM2	-1.20071
1842	ECM2	-1.25294
187	APLNR	-2.14493
1902	LPAR1	-1.25987
1903	S1PR3	-1.26099
1906	EDN1	-1.53692
192668	CYS1	-1.21842
196463	PLBD2	-1.20022
1977	EIF4E	-1.23347
198437	C20orf201	-1.20236
1996	ELAVL4	-1.57064
199964	TMEM61	-1.20177
200150	PLD5	-1.25019
200407	CREG2	-1.30416
2016	EMX1	-1.20058
201780	SLC10A4	-1.25779
2022	ENG	-1.20205
2053	EPHX2	-1.21505
2065	ERBB3	-1.22231
210	ALAD	-1.24581
2162	F13A1	-1.32179
2173	FABP7	-1.65512
2184	FAH	-1.22111
219654	ZCCHC24	-1.44072
220108	FAM124A	-1.27451
220965	FAM13C	-1.28489
221184	CPNE2	-1.29169
221303	FAM162B	-1.20749
221395	GPR116	-1.22035
2224	FDPS	-1.2039
222962	SLC29A4	-1.20991
2246	FGF1	-1.25875
2261	FGFR3	-1.21605
2274	FHL2	-1.25784
22821	RASA3	-1.23273
22845	DOLK	-1.22079
22846	VASH1	-1.24677
22895	RPH3A	-1.4316
22903	BTBD3	-1.20458
22918	CD93	-1.24819
23048	FNBP1	-1.21521
23120	ATP10B	-1.39571
23127	GLT25D2	-1.23977
23129	PLXND1	-1.32703
23148	NACAD	-1.33269
23180	RFTN1	-1.55528
23187	PHLDB1	-1.25443
23220	DTX4	-1.28514
23237	ARC	-1.21275
23287	AGTPBP1	-1.3705
23303	KIF13B	-1.2891
23308	ICOSLG	-1.22034
23314	SATB2	-1.2614
23371	TENC1	-1.3476
23406	COTL1	-1.25429
23414	ZFPM2	-1.26285
2346	FOLH1	-1.70501
23467	NPTXR	-1.24737
23500	DAAM2	-1.57215
2353	FOS	-1.28885
23555	TSPAN15	-1.22768
23620	NTSR2	-1.27354
23621	BACE1	-1.31347
23630	KCNE1L	-1.29448
23632	CA14	-1.56121
23645	PPP1R15A	-1.20078
23671	TMEFF2	-1.23565
24147	FJX1	-1.25841
2487	FRZB	-1.38401
2517	FUCA1	-1.32127
256364	EML3	-1.20799
256472	TMEM151A	-1.22233
256536	TCERG1L	-1.22629
256987	SERINC5	-1.20837
25780	RASGRP3	-1.25946
25802	LMOD1	-1.20029
25805	BAMBI	-1.23361
25858	C11orf20	-1.20799
25891	PAMR1	-1.29191
25924	MYRIP	-1.29538
25932	CLIC4	-1.31167
25960	GPR124	-1.23607
26022	TMEM98	-1.27956
26032	SUSD5	-1.33173
26038	CHD5	-1.22388
26064	RAI14	-1.21326
26776	SNORA71B	-1.31637
2687	GGT5	-1.39998
2705	GJB1	-1.26943
27087	B3GAT1	-1.30073
27106	ARRDC2	-1.36231
27147	DENND2A	-1.25948
27151	CPAMD8	-1.24652
27242	TNFRSF21	-1.49822
27316	RBMX	-1.2706
27324	TOX3	-1.49835
2819	GPD1	-1.3182
2834	PRLHR	-1.23877
283635	FAM177A1	-1.33836
2840	GPR17	-1.25969
284119	PTRF	-1.31702
284358	MAMSTR	-1.24228
285668	C5orf64	-1.20123
285800	PRR18	-1.45488
286256	LCN12	-1.21159
286343	C9orf150	-1.26231
28778	IGLV6-57	-1.21265
28951	TRIB2	-1.20883
28966	SNX24	-1.23074
28972	SPCS1	-1.21264
28988	DBNL	-1.22892
2900	GRIK4	-1.20089
29119	CTNNA3	-1.31024
2920	CXCL2	-1.29183
2949	GSTM5	-1.29635
2954	GSTZ1	-1.2457
29880	ALG5	-1.21039
29920	PYCR2	-1.29776
2997	GYS1	-1.20302
29995	LMCD1	-1.25738
302	ANXA2	-1.31775
3021	H3F3B	-1.26861
3043	HBB	-2.61742
3045	HBD	-1.20147
30812	SOX8	-1.23897
30850	CDR2L	-1.28599
3211	HOXB1	-1.21531
3231	HOXD1	-1.40961
3241	HPCAL1	-1.24807
3250	HPR	-1.32191
3371	TNC	-1.68408
338328	GPIHBP1	-1.47135
339221	ENPP7	-1.23679
3397	ID1	-1.3058
340371	NRBP2	-1.47273
341	APOC1	-1.43935
3418	IDH2	-1.24605
342035	GLDN	-2.05773
3429	IFI27	-1.33905
347734	SLC35B2	-1.34561
348093	RBPMS2	-1.22538
3485	IGFBP2	-1.2611
3486	IGFBP3	-1.23243
3487	IGFBP4	-1.27327
348938	NIPAL4	-1.20637
349136	WDR86	-1.25212
352954	GATS	-1.30663
3566	IL4R	-1.23048
358	AQP1	-1.21864
3679	ITGA7	-1.2439
3755	KCNG1	-1.26703
375704	ENHO	-1.24535
3763	KCNJ6	-1.29678
376497	SLC27A1	-1.22414
3787	KCNS1	-1.21623
3791	KDR	-1.26988
388336	SHISA6	-1.38647
389084	C2orf82	-1.3091
389336	C5orf46	-1.24709
3934	LCN2	-1.2579
3955	LFNG	-1.2663
3956	LGALS1	-1.39992
3959	LGALS3BP	-1.3155
3991	LIPE	-1.23454
3992	FADS1	-1.29275
4000	LMNA	-1.26586
401097	C3orf80	-1.28234
401548	SNX30	-1.30015
4016	LOXL1	-1.22929
403323	FLJ20444	-1.43338
4036	LRP2	-1.29315
4057	LTF	-1.20842
407738	FAM19A1	-1.43358
4099	MAG	-1.60044
4118	MAL	-1.41005
414	ARSD	-1.20068
4155	MBP	-1.27948
4162	MCAM	-1.31031
4163	MCC	-1.25656
4176	MCM7	-1.23617
4256	MGP	-1.42931
431707	LHX8	-1.32381
4336	MOBP	-1.87118
4340	MOG	-1.34883
435	ASL	-1.36767
440560	PRAMEF11	-1.21776
443	ASPA	-1.2386
4430	MYO1B	-1.28975
445	ASS1	-1.48835
4609	MYC	-1.32136
4629	MYH11	-1.29432
4636	MYL5	-1.41251
4642	MYO1D	-1.26807
4752	NEK3	-1.41549
4760	NEUROD1	-1.26155
4761	NEUROD2	-1.26964
4784	NFIX	-1.21089
4804	NGFR	-1.47131
4815	NINJ2	-1.29383
4821	NKX2-2	-1.25336
4828	NMB	-1.21705
4855	NOTCH4	-1.23363
494115	RBMXL1	-1.596
494514	C18orf56	-1.25512
5010	CLDN11	-1.39319
5013	OTX1	-1.21743
5021	OXTR	-1.26186
50614	GALNT9	-1.24056
51005	AMDHD2	-1.20414
51084	CRYL1	-1.2619
51090	PLLP	-1.39501
51114	ZDHHC9	-1.4028
51117	COQ4	-1.23605
51148	CERCAM	-1.28498
51226	COPZ2	-1.23879
51285	RASL12	-1.26462
5129	CDK18	-1.34825
51299	NRN1	-1.21867
51352	WT1-AS	-1.21568
5136	PDE1A	-1.46529
51421	AMOTL2	-1.24286
5151	PDE8A	-1.33521
51523	CXXC5	-1.21373
5154	PDGFA	-1.20172
51673	TPPP3	-1.59388
51693	TRAPPC2L	-1.26438
51700	CYB5R2	-1.39557
51703	ACSL5	-1.31408
5176	SERPINF1	-1.20683
51764	GNG13	-1.22581
53	ACP2	-1.29698
5327	PLAT	-1.43452
53371	NUP54	-1.20963
5346	PLIN1	-1.22757
5365	PLXNB3	-1.2602
5368	PNOC	-1.2217
5376	PMP22	-1.24197
53826	FXYD6	-1.43095
5414	2013-09-04	-1.29535
54207	KCNK10	-1.28776
54463	FAM134B	-1.22555
54538	ROBO4	-1.21226
5475	PPEF1	-1.20183
54843	SYTL2	-1.45513
54898	ELOVL2	-1.22892
54910	SEMA4C	-1.22375
5493	PPL	-1.23944
54933	RHBDL2	-1.32445
54988	ACSM5	-1.22817
55008	HERC6	-1.22918
55013	CCDC109B	-1.25483
55133	SRBD1	-1.20804
55170	PRMT6	-1.23156
55224	ETNK2	-1.29711
5523	PPP2R3A	-1.20466
55248	TMEM206	-1.25055
55258	THNSL2	-1.33178
55277	FGGY	-1.20238
55556	ENOSF1	-1.37607
55588	MED29	-1.20061
55652	SLC48A1	-1.24988
55679	LIMS2	-1.30968
55808	ST6GALNAC1	-1.25329
55829	SELS	-1.20045
5588	PRKCQ	-1.27761
55930	MYO5C	-1.28716
56062	KLHL4	-1.332
5625	PRODH	-1.24294
56253	CRTAM	-1.24462
5638	PRRG1	-1.24648
5653	KLK6	-1.49866
56660	KCNK12	-1.22375
56892	C8orf4	-1.4831
56895	AGPAT4	-1.33899
56920	SEMA3G	-1.44026
56934	CA10	-1.21221
56955	MEPE	-1.21937
56963	RGMA	-1.26714
56998	CTNNBIP1	-1.22888
57030	SLC17A7	-1.5066
57060	PCBP4	-1.37081
57126	CD177	-1.20302
57134	MAN1C1	-1.38979
57153	SLC44A2	-1.24077
57175	CORO1B	-1.2035
5732	PTGER2	-1.20001
57348	TTYH1	-1.36783
5745	PTH1R	-1.31356
57458	TMCC3	-1.34264
57467	HHATL	-1.22428
5747	PTK2	-1.21637
57471	ERMN	-1.33238
57475	PLEKHH1	-1.40787
57480	PLEKHG1	-1.21149
57493	HEG1	-1.29854
57495	KIAA1239	-1.22432
57513	CASKIN2	-1.22573
57526	PCDH19	-1.21127
57571	CARNS1	-2.11524
57577	KIAA1407	-1.22058
57636	ARHGAP23	-1.28241
57644	MYH7B	-1.25553
57698	KIAA1598	-1.25779
57719	ANO8	-1.25121
57722	IGDCC4	-1.44744
57795	FAM5B	-1.36067
580	BARD1	-1.25638
5816	PVALB	-1.30986
58189	WFDC1	-1.24822
5825	ABCD3	-1.30317
58476	TP53INP2	-1.90136
58480	RHOU	-1.26119
58533	SNX6	-1.35849
5866	RAB3IL1	-1.20599
59	ACTA2	-1.59171
5935	RBM3	-1.33999
59352	LGR6	-1.32221
5936	RBM4	-1.21297
5947	RBP1	-1.47414
6035	RNASE1	-1.39152
60484	HAPLN2	-1.25668
6242	RTKN	-1.31563
6271	S100A1	-1.21526
6279	S100A8	-1.27593
6283	S100A12	-1.26571
6284	S100A13	-1.30533
6285	S100B	-1.57431
6319	SCD	-1.49571
63974	NEUROD6	-1.2352
6401	SELE	-1.40571
64077	LHPP	-1.40391
64081	PBLD	-1.29982
64094	SMOC2	-1.22944
64108	RTP4	-1.21868
64114	TMBIM1	-1.20658
64318	NOC3L	-1.22528
644139	PIRT	-1.43976
6457	SH3GL3	-1.31701
64714	PDIA2	-1.20988
64798	DEPTOR	-1.30462
64834	ELOVL1	-1.41616
64847	SPATA20	-1.24562
64849	SLC13A3	-1.26545
65078	RTN4R	-1.30335
65108	MARCKSL1	-1.5768
6527	SLC5A4	-1.24986
652968	GATSL3	-1.20496
653121	ZBTB8A	-1.22323
6535	SLC6A8	-1.24198
6538	SLC6A11	-1.20225
6574	SLC20A1	-1.21194
6575	SLC20A2	-1.3401
6579	SLCO1A2	-1.46133
6583	SLC22A4	-1.22014
65988	ZNF747	-1.21198
66000	TMEM108	-1.43974
66008	TRAK2	-1.21286
6609	SMPD1	-1.20629
6623	SNCG	-1.22183
6663	SOX10	-1.23487
678	ZFP36L2	-1.21167
683	BST1	-1.20895
6856	SYPL1	-1.20064
6876	TAGLN	-1.62881
7018	TF	-1.33856
7043	TGFB3	-1.51666
7048	TGFBR2	-1.24525
7052	TGM2	-1.21863
7071	KLF10	-1.2097
7079	TIMP4	-1.2344
7103	TSPAN8	-1.46469
7108	TM7SF2	-1.27663
7123	CLEC3B	-1.30248
7130	TNFAIP6	-1.21518
7145	TNS1	-1.20926
7263	TST	-1.30442
727936	GXYLT2	-1.32534
7298	TYMS	-1.4066
730102	LOC730102	-1.31775
7351	UCP2	-1.20065
7412	VCAM1	-1.40459
7424	VEGFC	-1.22618
7432	VIP	-1.20447
7444	VRK2	-1.21347
7447	VSNL1	-1.24149
745	C11orf9	-1.28248
7450	VWF	-1.23819
7456	WIPF1	-1.47727
7508	XPC	-1.20614
7545	ZIC1	-1.36496
7546	ZIC2	-1.31266
759	CA1	-1.25989
762	CA4	-1.29465
7739	ZNF185	-1.23205
780	DDR1	-1.33274
7803	PTP4A1	-1.20571
7832	BTG2	-1.32832
7869	SEMA3B	-1.56661
78991	PCYOX1L	-1.27617
79006	METRN	-1.24332
79097	TRIM48	-1.20325
79144	PPDPF	-1.5446
79152	FA2H	-1.3215
79191	IRX3	-1.3703
79628	SH3TC2	-1.20038
79640	C22orf46	-1.22185
79643	CHMP6	-1.2067
79652	TMEM204	-1.35716
79667	FLJ13197	-1.23586
79686	LINC00341	-1.4278
79785	RERGL	-1.26651
79856	SNX22	-1.28235
79899	PRR5L	-1.2555
79912	PYROXD1	-1.37284
79957	PAQR6	-1.90472
79961	DENND2D	-1.20349
79992	AGPAT4-IT1	-1.28023
80022	MYO15B	-1.23551
80227	PAAF1	-1.23121
80725	SRCIN1	-1.25655
8073	PTP4A2	-1.21902
80781	COL18A1	-1.32579
80816	ASXL3	-1.23611
81035	COLEC12	-1.48484
81551	STMN4	-1.23515
81578	COL21A1	-1.28672
81606	LBH	-1.30502
81628	TSC22D4	-1.32476
81848	SPRY4	-1.346
8218	CLTCL1	-1.25217
8320	EOMES	-1.20191
8323	FZD6	-1.24824
83543	AIF1L	-1.49908
83595	SOX7	-1.2256
83641	FAM107B	-1.2439
83648	FAM167A	-1.30606
83690	CRISPLD1	-1.23668
83871	RAB34	-1.26773
83937	RASSF4	-1.22288
83988	NCALD	-1.21035
8406	SRPX	-1.41807
84105	PCBD2	-1.26484
8418	CMAHP	-1.23914
84253	GARNL3	-1.20931
84327	ZBED3	-1.42723
8437	RASAL1	-1.25089
84435	GPR123	-1.25013
84525	HOPX	-1.3201
84549	MAK16	-1.23086
84557	MAP1LC3A	-1.2488
84617	TUBB6	-1.25986
84628	NTNG2	-1.39818
84752	B3GNT9	-1.25263
84809	CROCCP2	-1.20294
84886	C1orf198	-1.27167
84899	TMTC4	-1.29474
8490	RGS5	-1.49852
84986	ARHGAP19	-1.24543
8502	PKP4	-1.26378
8537	BCAS1	-1.31581
85395	FAM207A	-1.33249
85414	SLC45A3	-1.22223
85445	CNTNAP4	-1.31527
8549	LGR5	-1.21704
8623	ASMTL	-1.20233
8632	DNAH17	-1.2615
865	CBFB	-1.21236
8692	HYAL2	-1.24618
8736	MYOM1	-1.22003
87769	A2LD1	-1.20074
8824	CES2	-1.32866
885	CCK	-1.41956
887	CCKBR	-1.23592
8871	SYNJ2	-1.2819
8975	USP13	-1.22436
8996	NOL3	-1.21649
90007	MIDN	-1.22259
90121	TSR2	-1.20105
9023	CH25H	-1.20949
9053	MAP7	-1.20425
90933	TRIM41	-1.29727
9124	PDLIM1	-1.26736
9134	CCNE2	-1.65342
91404	SESTD1	-1.27926
9158	FIBP	-1.22469
916	CD3E	-1.20172
91947	ARRDC4	-1.34195
92270	ATP6AP1L	-1.23221
9235	IL32	-1.23744
9244	CRLF1	-1.41036
92579	G6PC3	-1.26463
92745	SLC38A5	-1.28013
9289	GPR56	-1.25461
92912	UBE2Q2	-1.22221
93010	B3GNT7	-1.21954
93185	IGSF8	-1.22902
93210	PGAP3	-1.22339
9332	CD163	-1.29058
93343	FAM125A	-1.22919
93377	OPALIN	-1.91088
9341	VAMP3	-1.26512
94015	TTYH2	-1.23775
9415	FADS2	-1.2563
94234	FOXQ1	-1.29016
94274	PPP1R14A	-1.61182
9464	HAND2	-1.21823
9465	AKAP7	-1.2044
9514	GAL3ST1	-1.21302
9516	LITAF	-1.24023
952	CD38	-1.2222
9525	VPS4B	-1.29661
9568	GABBR2	-1.22968
957	ENTPD5	-1.22322
9578	CDC42BPB	-1.25354
9586	CREB5	-1.22849
9615	GDA	-1.66839
9636	ISG15	-1.32868
9644	SH3PXD2A	-1.32063
9674	KIAA0040	-1.25959
9705	ST18	-1.24217
9725	TMEM63A	-1.20312
9745	ZNF536	-1.40677
976	CD97	-1.24713
9765	ZFYVE16	-1.27018
9766	KIAA0247	-1.20571
9770	RASSF2	-1.2907
9839	ZEB2	-1.34258
9846	GAB2	-1.49777
9891	NUAK1	-1.28778
9956	HS3ST2	-1.31242

## Sheet: S.Nigra PD UP
Entrez	Symbol	Fold Change
100	ADA	1.26089
100128288	LOC100128288	1.20656
100130503	LOC100130503	1.24125
10023	FRAT1	1.20696
100289635	ZNF605	1.24172
100289678	ZNF783	1.20386
100316904	SAP25	1.4008
10049	DNAJB6	1.58311
100507025	LOC100507025	1.56709
100507399	HCG8	1.2257
100507575	LOC100507575	1.23904
10057	ABCC5	1.24651
100653022	PP12719	1.21119
10066	SCAMP2	1.21207
10085	EDIL3	1.26059
10098	TSPAN5	1.27266
10155	TRIM28	1.36789
10163	WASF2	1.22932
10180	RBM6	1.38793
10194	TSHZ1	1.34241
10212	DDX39A	1.20215
10217	CTDSPL	1.26061
10230	NBR2	1.25935
10253	SPRY2	1.21982
10263	CDK2AP2	1.60187
10267	RAMP1	1.26374
10272	FSTL3	1.20061
1028	CDKN1C	1.52258
10301	DLEU1	1.22726
1031	CDKN2C	1.32382
10312	TCIRG1	1.38897
10362	HMG20B	1.28919
10365	KLF2	1.23128
10390	CEPT1	1.22824
10391	CORO2B	1.2964
10397	NDRG1	1.4049
10404	PGCP	1.22036
10411	RAPGEF3	1.21824
10420	TESK2	1.20361
10432	RBM14	1.37296
10457	GPNMB	1.86688
10459	MAD2L2	1.28726
10482	NXF1	1.2123
105	ADARB2	1.26753
1050	CEBPA	1.23999
1051	CEBPB	1.39433
1052	CEBPD	1.35525
10521	DDX17	1.37067
10553	HTATIP2	1.30189
10572	SIVA1	1.20988
10577	NPC2	1.29702
10581	IFITM2	1.26021
1059	CENPB	1.24935
10598	AHSA1	1.7361
10608	MXD4	1.21669
10616	RBCK1	1.29823
10625	IVNS1ABP	1.32802
10634	GAS2L1	1.23409
10650	SLMO1	1.23228
10715	CERS1	1.32466
10725	NFAT5	1.20697
10726	NUDC	1.29602
10728	PTGES3	1.30639
10749	KIF1C	1.40391
10807	SDCCAG3	1.31603
10808	HSPH1	1.34112
10809	STARD10	1.31168
10899	JTB	1.21117
10908	PNPLA6	1.57292
10912	GADD45G	1.3415
10914	PAPOLA	1.2897
10928	RALBP1	1.26799
10948	STARD3	1.28911
10963	STIP1	1.43427
10992	SF3B2	1.33645
11011	TLK2	1.21853
11033	ADAP1	1.26593
11044	PAPD7	1.26739
11067	C10orf10	1.23547
11076	TPPP	1.30333
1108	CHD4	1.20486
1112	FOXN3	1.22398
11133	KPTN	1.29438
11145	PLA2G16	1.34982
11147	HHLA3	1.29664
1116	CHI3L1	2.23187
11164	NUDT5	1.23553
11170	FAM107A	1.23036
11180	WDR6	1.27647
11183	MAP4K5	1.21142
11186	RASSF1	1.29109
1119	CHKA	1.31923
11228	RASSF8	1.21578
11234	HPS5	1.35154
11237	RNF24	1.3361
1124	CHN2	1.4412
112483	SAT2	1.25769
11275	KLHL2	1.23746
11313	LYPLA2	1.27277
11322	TMC6	1.34779
11326	VSIG4	1.31755
11329	STK38	1.26819
11343	MGLL	1.25487
114	ADCY8	1.21082
114793	FMNL2	1.30982
114799	ESCO1	1.26605
114823	LENG8	1.33767
114907	FBXO32	1.23472
115019	SLC26A9	1.20267
115098	CCDC124	1.29214
115209	OMA1	1.33074
115265	DDIT4L	1.50507
115330	GPR146	1.31618
115584	SLC5A11	1.74366
115948	CCDC151	1.24405
115992	RNF166	1.25087
1160	CKMT2	1.21822
116842	LEAP2	1.20736
116983	ACAP3	1.44588
116985	ARAP1	1.33229
116987	AGAP1	1.23655
117283	IP6K3	1.55467
118442	GPR62	1.24891
118611	C10orf90	1.26886
118738	ZNF488	1.24119
1193	CLIC2	1.26869
1195	CLK1	1.34533
119504	ANAPC16	1.40926
1196	CLK2	1.24042
1198	CLK3	1.50402
12	SERPINA3	1.3166
1201	CLN3	1.27276
123096	SLC25A29	1.34686
124222	PAQR4	1.27163
124446	TMEM219	1.23807
124512	METTL23	1.27424
124923	SGK494	1.43527
124976	SPNS2	1.25646
126231	ZNF573	1.20255
126917	IFFO2	1.22301
128710	C20orf94	1.34165
129530	LYG1	1.29115
129531	MITD1	1.22551
1297	COL9A1	1.31244
130132	RFTN2	1.24101
130271	PLEKHH2	1.23362
1307	COL16A1	1.37596
130872	AHSA2	1.60875
1312	COMT	1.25505
131601	TPRA1	1.22047
1318	SLC31A2	1.27885
132160	PPM1M	1.23044
132949	AASDH	1.23742
133	ADM	1.23477
133121	ENPP6	1.24879
134548	ANKRD43	1.6202
134549	SHROOM1	1.2412
135	ADORA2A	1.24531
1356	CP	1.27048
138151	NACC2	1.35708
140467	ZNF358	1.21105
1407	CRY1	1.27612
140885	SIRPA	1.31244
140901	STK35	1.2113
1410	CRYAB	1.52755
142678	MIB2	1.25208
1427	CRYGS	1.24914
143903	LAYN	1.25523
145270	PRIMA1	1.23791
1464	CSPG4	1.20549
146664	MGAT5B	1.29436
146760	RTN4RL1	1.20375
147040	KCTD11	1.23325
1471	CST3	1.27738
147650	LINC00085	1.47571
147727	LOC147727	1.41722
147923	ZNF420	1.25012
148156	ZNF558	1.24333
148641	SLC35F3	1.48144
148898	C1orf213	1.21401
149563	C1orf64	1.20349
150275	CCDC117	1.20796
150622	LOC150622	1.49417
1509	CTSD	1.2025
150946	FAM59B	1.38677
151525	WDSUB1	1.27406
151647	FAM19A4	1.27154
151987	PPP4R2	1.51926
152926	PPM1K	1.29228
153328	SLC25A48	1.23595
153579	BTNL9	1.43205
153830	RNF145	1.37252
154007	SNRNP48	1.48003
154043	CNKSR3	1.24826
154141	MBOAT1	1.27312
154467	CCDC167	1.2459
1573	CYP2J2	1.33999
158471	PRUNE2	1.2097
158747	MOSPD2	1.2258
159195	USP54	1.43088
1593	CYP27A1	1.46159
16	AARS	1.29379
163786	SASS6	1.21739
1643	DDB2	1.39859
1645	AKR1C1	1.55356
165	AEBP1	1.20896
165324	UBXN2A	1.4704
1663	DDX11	1.25232
1675	CFD	1.23354
1677	DFFB	1.39187
1718	DHCR24	1.57797
1728	NQO1	1.45835
1755	DMBT1	1.20414
1760	DMPK	1.38151
1763	DNA2	1.44808
1785	DNM2	1.3001
1786	DNMT1	1.2115
1798	DPAGT1	1.23265
1843	DUSP1	1.30822
1855	DVL1	1.21253
1856	DVL2	1.23822
1912	PHC2	1.22499
1936	EEF1D	1.22597
1952	CELSR2	1.42044
196441	ZFC3H1	1.24799
197258	FUK	1.21742
197259	MLKL	1.20418
1984	EIF5A	1.21325
1998	ELF2	1.22703
20	ABCA2	1.43787
200081	TXLNA	1.26797
2011	MARK2	1.20633
201161	CENPV	1.47404
201163	FLCN	1.21293
201266	SLC39A11	1.42275
2014	EMP3	1.20267
203190	LGI3	1.32416
2052	EPHX1	1.59811
2122	MECOM	1.20386
2123	EVI2A	1.21529
2180	ACSL1	1.20111
2191	FAP	1.24717
219539	YPEL4	1.20987
2196	FAT2	1.23697
219699	UNC5B	1.29988
220002	CYBASC3	1.27386
220213	OTUD1	1.23671
221016	CCDC7	1.27748
221061	FAM171A1	1.31968
221184	CPNE2	1.21979
221400	TDRD6	1.58932
221442	LOC221442	1.52628
221496	LEMD2	1.24345
221692	PHACTR1	1.23687
222166	C7orf41	1.56149
222236	NAPEPLD	1.36351
22794	CASC3	1.31369
22808	MRAS	1.32411
22829	NLGN4Y	1.2143
22846	VASH1	1.23642
2288	FKBP4	1.21121
22880	MORC2	1.28955
22882	ZHX2	1.27155
22889	KIAA0907	1.23471
2289	FKBP5	1.28935
22890	ZBTB1	1.23482
22905	EPN2	1.27176
22913	RALY	1.22893
22933	SIRT2	1.26947
2296	FOXC1	1.22128
23013	SPEN	1.24219
23022	PALLD	1.24666
23023	TMCC1	1.222
23053	KIAA0913	1.29002
23054	NCOA6	1.2063
2308	FOXO1	1.21086
23081	KDM4C	1.21399
23102	TBC1D2B	1.22837
23125	CAMTA2	1.36872
23126	POGZ	1.27158
23127	GLT25D2	1.42804
23129	PLXND1	1.21883
23149	FCHO1	1.22516
2316	FLNA	1.21959
23163	GGA3	1.20805
23166	STAB1	1.22952
23174	ZCCHC14	1.21162
23175	LPIN1	1.28959
23176	2013-09-08	1.24384
23189	KANK1	1.26048
23194	FBXL7	1.26526
23207	PLEKHM2	1.22814
2321	FLT1	1.34908
23210	JMJD6	1.32519
23239	PHLPP1	1.36022
23241	PACS2	1.34281
23242	COBL	1.68698
23272	FAM208A	1.2879
2330	FMO5	1.2083
23302	WSCD1	1.25594
23303	KIF13B	1.20295
23313	KIAA0930	1.36708
23314	SATB2	1.5004
23318	ZCCHC11	1.23668
23321	TRIM2	1.20499
23336	SYNM	1.30109
23338	PHF15	1.41155
23370	ARHGEF18	1.21022
23380	SRGAP2	1.20693
23381	SMG5	1.25607
23384	SPECC1L	1.20241
23396	PIP5K1C	1.23097
23435	TARDBP	1.28673
23446	SLC44A1	1.57342
23467	NPTXR	1.25197
23492	CBX7	1.23205
23513	SCRIB	1.22622
23515	MORC3	1.2085
23524	SRRM2	1.37964
23526	HMHA1	1.24877
23528	ZNF281	1.56805
23536	ADAT1	1.20786
23589	CARHSP1	1.34211
23613	ZMYND8	1.23871
23643	LY96	1.38533
23654	PLXNB2	1.34203
23670	TMEM2	1.20529
23677	SH3BP4	1.29837
23704	KCNE4	1.58037
23761	PISD	1.20341
23764	MAFF	1.5625
25	ABL1	1.32504
2512	FTL	1.25751
2549	GAB1	1.25576
2563	GABRD	1.25608
256435	ST6GALNAC3	1.28621
257364	SNX33	1.20646
25769	SLC24A2	1.23207
25777	SUN2	1.4751
25780	RASGRP3	1.34275
25792	CIZ1	1.28779
25798	BRI3	1.31476
25799	ZNF324	1.22227
258010	SVIP	1.29521
25817	FAM19A5	1.34914
25825	BACE2	1.29887
25829	TMEM184B	1.23018
25840	METTL7A	1.22452
25861	DFNB31	1.39831
25873	RPL36	1.22385
25914	RTTN	1.31693
25925	ZNF521	1.25084
25956	SEC31B	1.35416
25957	PNISR	1.5743
25966	C2CD2	1.33927
25970	SH2B1	1.2507
26020	LRP10	1.2387
26022	TMEM98	1.30908
26048	ZNF500	1.20365
26119	LDLRAP1	1.4977
26121	PRPF31	1.21872
26122	EPC2	1.22521
26160	IFT172	1.26995
2620	GAS2	1.2295
26227	PHGDH	1.33881
26233	FBXL6	1.22354
26235	FBXL4	1.26948
2634	GBP2	1.42268
2644	GCHFR	1.20322
26471	NUPR1	1.71801
2648	KAT2A	1.45971
26585	GREM1	1.22156
26659	OR7A5	1.34859
2669	GEM	1.44911
26959	HBP1	1.35864
26973	CHORDC1	1.60889
26993	AKAP8L	1.3393
27005	USP21	1.52498
27013	CNPPD1	1.21598
27087	B3GAT1	1.22506
27106	ARRDC2	1.40526
27143	KIAA1274	1.26313
27151	CPAMD8	1.28376
27244	SESN1	1.26669
27332	ZNF638	1.3354
27345	KCNMB4	1.26594
27352	SGSM3	1.20664
274	BIN1	1.25089
2788	GNG7	1.23683
2791	GNG11	1.29142
28227	PPP2R3B	1.24404
28231	SLCO4A1	2.00772
28232	SLCO3A1	1.42465
282973	JAKMIP3	1.62784
283	ANG	1.20584
283537	SLC46A3	1.21064
283576	ZDHHC22	1.34438
283588	LOC283588	1.62667
283848	CES4A	1.23633
283870	C16orf79	1.23673
283991	FAM100B	1.20205
2840	GPR17	1.21391
284004	HEXDC	1.23101
284207	METRNL	1.22171
284702	HNRNPU-AS1	1.61426
285	ANGPT2	1.55372
28513	CDH19	1.21529
285527	FRYL	1.33056
286006	C7orf53	1.27837
286257	C9orf142	1.35336
286262	TPRN	1.22582
28638	TRBC2	1.3724
2872	MKNK2	1.59461
2874	GPS2	1.22894
28984	C13orf15	1.47521
28999	KLF15	1.33593
29072	SETD2	1.29159
29074	MRPL18	1.20214
29091	STXBP6	1.24756
29117	BRD7	1.36316
29123	ANKRD11	1.48342
29127	RACGAP1	1.28137
2957	GTF2A1	1.22282
2971	GTF3A	1.26507
2990	GUSB	1.23198
29901	SAC3D1	1.31452
29911	HOOK2	1.20776
29919	C18orf8	1.29917
29923	HILPDA	1.57798
29945	ANAPC4	1.22941
29948	OSGIN1	1.27526
29956	CERS2	1.28822
29980	DONSON	1.33768
29990	PILRB	1.43529
3005	H1F0	1.31839
3006	HIST1H1C	2.01811
3014	H2AFX	1.26542
3017	HIST1H2BD	1.51376
3065	HDAC1	1.28171
3075	CFH	1.36195
30812	SOX8	1.26367
30827	CXXC1	1.28395
30850	CDR2L	1.37939
3099	HK2	1.2907
3104	ZBTB48	1.25273
3162	HMOX1	1.34268
3181	HNRNPA2B1	1.28223
3189	HNRNPH3	1.24665
321	APBA2	1.29655
3249	HPN	1.24916
3290	HSD11B1	1.26325
3292	HSD17B1	1.27634
3300	DNAJB2	1.42789
3301	DNAJA1	1.36293
3303	HSPA1A	1.49112
3304	HSPA1B	1.601
3305	HSPA1L	1.41151
3306	HSPA2	1.28206
3310	HSPA6	1.33175
3316	HSPB2	1.20627
333	APLP1	1.31982
3337	DNAJB1	1.35044
338328	GPIHBP1	1.33934
3384	ICAM2	1.28283
338773	TMEM119	1.2448
339287	MSL1	1.26446
339983	NAT8L	1.23503
340591	CA5BP1	1.25893
342908	ZNF404	1.20016
3434	IFIT1	1.2591
347	APOD	1.42322
3475	IFRD1	1.32715
3488	IGFBP5	1.43051
353116	RILPL1	1.405
353322	ANKRD37	1.57039
3587	IL10RA	1.26589
359845	FAM101B	1.20972
3628	INPP1	1.21447
3636	INPPL1	1.30068
3643	INSR	1.22252
3661	IRF3	1.41114
3665	IRF7	1.2365
369	ARAF	1.21055
3693	ITGB5	1.21639
37	ACADVL	1.28945
3707	ITPKB	1.2722
3716	JAK1	1.23579
3728	JUP	1.28589
374378	GALNTL4	1.34456
374882	TMEM205	1.20246
375743	PTAR1	1.28227
3759	KCNJ2	1.47822
376497	SLC27A1	1.22334
3766	KCNJ10	1.20326
3775	KCNK1	1.37306
378938	MALAT1	2.28791
3801	KIFC3	1.2012
3815	KIT	1.48279
3818	KLKB1	1.24782
387104	C6orf174	1.26165
387521	TMEM189	1.35801
388650	FAM69A	1.21633
389541	C7orf59	1.20496
3911	LAMA5	1.24522
3913	LAMB2	1.32393
3916	LAMP1	1.21345
3920	LAMP2	1.42932
3958	LGALS3	1.2788
3959	LGALS3BP	1.26448
3988	LIPA	1.27348
399665	FAM102A	1.29993
399694	SHC4	1.57077
400506	C16orf88	1.45237
401190	RGS7BP	1.33251
401494	PTPLAD2	1.21028
402	ARL2	1.24388
403341	ZBTB34	1.2135
4036	LRP2	1.48376
4038	LRP4	1.49096
4041	LRP5	1.2619
4047	LSS	1.20412
4054	LTBP3	1.33879
407026	MIR29C	1.52754
4071	TM4SF1	1.21348
4074	M6PR	1.20502
4097	MAFG	1.24983
4099	MAG	1.29514
4124	MAN2A1	1.38286
4134	MAP4	1.25957
4137	MAPT	1.25675
4144	MAT2A	1.22081
415116	PIM3	1.32201
4166	CHST6	1.32016
4176	MCM7	1.4377
4215	MAP3K3	1.38432
4277	MICB	1.22788
4282	MIF	1.2196
4296	MAP3K11	1.32857
4302	MLLT6	1.22708
4303	FOXO4	1.50286
4306	NR3C2	1.21314
4357	MPST	1.22221
4494	MT1F	1.73868
4495	MT1G	2.01904
4499	MT1M	1.74474
4501	MT1X	1.51034
4502	MT2A	1.25302
4504	MT3	1.33735
4552	MTRR	1.23909
4642	MYO1D	1.42071
4643	MYO1E	1.27155
4649	MYO9A	1.28122
4650	MYO9B	1.30284
4678	NASP	1.29907
4684	NCAM1	1.34673
472	ATM	1.21495
4756	NEO1	1.31071
4760	NEUROD1	1.23718
4775	NFATC3	1.20519
4781	NFIB	1.22971
4782	NFIC	1.36514
4792	NFKBIA	1.2394
4804	NGFR	1.33763
4821	NKX2-2	1.34649
4832	NME3	1.39294
4839	NOP2	1.20979
4864	NPC1	1.43887
4885	NPTX2	2.08141
4926	NUMA1	1.23281
49856	WRAP73	1.23387
5027	P2RX7	1.76139
5033	P4HA1	1.60167
50509	COL5A3	1.30944
50626	CYHR1	1.25172
5067	CNTN3	1.23678
5080	PAX6	1.22253
50865	HEBP1	1.25098
5091	PC	1.33491
5092	PCBD1	1.23835
5101	PCDH9	1.29778
51011	FAHD2A	1.21114
51027	BOLA1	1.23398
5104	SERPINA5	1.29285
51070	NOSIP	1.20721
51093	RRNAD1	1.25453
51097	SCCPDH	1.37537
51181	DCXR	1.26327
51188	SS18L2	1.20952
51191	HERC5	1.24374
51192	CKLF	1.24136
51228	GLTP	1.52728
51230	PHF20	1.20414
5129	CDK18	1.45671
51290	ERGIC2	1.22953
51295	ECSIT	1.20565
51315	KRCC1	1.2186
51316	PLAC8	1.24188
51317	PHF21A	1.23893
51365	PLA1A	1.38603
51368	TEX264	1.23184
5137	PDE1C	1.25517
51429	SNX9	1.23338
51490	C9orf114	1.30883
51507	C20orf43	1.20671
51547	SIRT7	1.36384
51555	PEX5L	1.57931
51564	HDAC7	1.21161
5159	PDGFRB	1.20611
51593	SRRT	1.20012
51621	KLF13	1.30943
51629	SLC25A39	1.31532
51642	MRPL48	1.20039
51655	RASD1	1.33758
51657	STYXL1	1.22822
5166	PDK4	1.2699
51663	ZFR	1.28697
51696	HECA	1.25752
51704	GPRC5B	1.37212
51747	LUC7L3	1.30218
51751	HIGD1B	1.31836
5190	PEX6	1.33041
5269	SERPINB6	1.23687
5296	PIK3R2	1.22619
5305	PIP4K2A	1.38366
5334	PLCL1	1.23892
53343	NUDT9	1.22414
5337	PLD1	1.22538
5351	PLOD1	1.47607
53615	MBD3	1.27149
53635	PTOV1	1.48791
5364	PLXNB1	1.28068
5365	PLXNB3	1.23494
53917	RAB24	1.31909
54067	C21orf49	1.20245
5409	PNMT	1.22912
5420	PODXL	1.20853
5435	POLR2F	1.35287
5437	POLR2H	1.31916
54407	SLC38A2	1.44824
54482	CCDC76	1.22533
54541	DDIT4	1.94179
546	ATRX	1.20581
547	KIF1A	1.34355
5476	CTSA	1.2043
54800	KLHL24	1.22745
5481	PPID	1.29521
54832	VPS13C	1.37531
54893	MTMR10	1.37838
54921	CHTF8	1.20401
54923	LIME1	1.24877
54930	HAUS4	1.20728
54936	ADPRHL2	1.20087
54963	UCKL1	1.2259
54971	BANP	1.39938
54973	CPSF3L	1.21374
54981	C9orf95	1.20567
550	AUP1	1.36085
55007	FAM118A	1.28624
55035	NOL8	1.24861
55082	ARGLU1	1.31849
55096	EBLN2	1.36639
55114	ARHGAP17	1.27764
55118	CRTAC1	1.22398
55128	TRIM68	1.22534
55139	ANKZF1	1.2594
55144	LRRC8D	1.24174
55153	SDAD1	1.24455
55167	MSL2	1.49038
55182	RNF220	1.44457
55191	NADSYN1	1.24075
55196	C12orf35	1.27825
55227	LRRC1	1.46327
5525	PPP2R5A	1.20599
55274	PHF10	1.25218
55281	TMEM140	1.45954
55315	SLC29A3	1.21163
55316	RSAD1	1.39034
55344	PLCXD1	1.28758
55349	CHDH	1.27688
55367	PIDD	1.45083
55410	NCRNA00185	1.44772
55540	IL17RB	1.70979
5557	PRIM1	1.20864
55571	C2orf29	1.25041
55578	FAM48A	1.30104
55596	ZCCHC8	1.22763
55608	ANKRD10	1.33418
55621	TRMT1	1.28215
55636	CHD7	1.20396
55656	INTS8	1.26944
55657	ZNF692	1.50015
55707	NECAP2	1.31794
55719	FAM178A	1.24876
55761	TTC17	1.34027
55769	ZNF83	1.36611
55786	ZNF415	1.27728
55793	FAM63A	1.23674
55795	PCID2	1.25114
55819	RNF130	1.47688
55841	WWC3	1.32651
55857	PLK1S1	1.20721
55858	TMEM165	1.29146
55870	ASH1L	1.2395
55876	GSDMB	1.49699
55893	ZNF395	1.28759
55900	ZNF302	1.27261
55920	RCC2	1.25697
56006	SMG9	1.40798
5605	MAP2K2	1.26766
5613	PRKX	1.55266
5616	PRKY	1.2502
56253	CRTAM	1.34246
56256	SERTAD4	1.3279
563	AZGP1	1.92955
5634	PRPS2	1.23853
5649	RELN	2.01786
5653	KLK6	1.4569
5654	HTRA1	1.20418
56660	KCNK12	1.48894
56898	BDH2	1.22077
56910	STARD7	1.23864
56927	GPR108	1.22857
56946	C11orf30	1.20735
5696	PSMB8	1.2015
56983	POGLUT1	1.22997
57109	REXO4	1.24612
57130	ATP13A1	1.22222
57162	PELI1	1.23961
57176	VARS2	1.31601
57187	THOC2	1.22156
57190	SEPN1	1.23209
57209	ZNF248	1.2491
5723	PSPH	1.37651
5725	PTBP1	1.41349
57396	CLK4	1.32402
57406	ABHD6	1.38415
57467	HHATL	1.45462
57478	USP31	1.49198
57553	MICAL3	1.33504
57556	SEMA6A	1.27106
57573	ZNF471	1.2576
57580	PREX1	1.45957
57584	ARHGAP21	1.35115
57585	CRAMP1L	1.20645
5763	PTMS	1.28219
57633	LRRN1	1.37032
57645	POGK	1.37123
57658	CALCOCO1	1.31894
57677	ZFP14	1.23115
57678	GPAM	1.29866
57701	NCKAP5L	1.23622
5774	PTPN3	1.20744
5775	PTPN4	1.26913
57819	LSM2	1.3323
57820	CCNB1IP1	1.21086
57862	ZNF410	1.21133
5796	PTPRK	1.31544
5816	PVALB	1.4612
58191	CXCL16	1.2142
5822	PWP2	1.24467
5830	PEX5	1.23474
58473	PLEKHB1	1.27305
58526	MID1IP1	1.51977
58528	RRAGD	1.23565
5860	QDPR	1.32932
5863	RGL2	1.27447
587	BCAT2	1.35051
5871	MAP4K2	1.20784
5894	RAF1	1.28131
5900	RALGDS	1.32577
5906	RAP1A	1.24983
5970	RELA	1.41259
5977	DPF2	1.27005
5986	RFNG	1.31941
5996	RGS1	1.21163
604	BCL6	1.51705
6046	BRD2	1.23488
60484	HAPLN2	1.45583
6094	ROM1	1.21025
6095	RORA	1.27794
6158	RPL28	1.20526
6181	RPLP2	1.23772
6192	RPS4Y1	3.12773
6194	RPS6	1.22374
6242	RTKN	1.23848
6272	SORT1	1.26336
6275	S100A4	1.49546
6277	S100A6	1.34733
6279	S100A8	1.24764
6299	SALL1	1.22741
6305	SBF1	1.22775
6324	SCN1B	1.30138
63895	PIEZO2	1.46346
63920	C5orf54	1.26617
64062	RBM26	1.22502
64077	LHPP	1.38705
64098	PARVG	1.2017
64135	IFIH1	1.31218
6414	SEPP1	1.3304
64208	POPDC3	1.22662
64282	PAPD5	1.26727
64288	ZNF323	1.59679
6432	SRSF7	1.20497
64333	ARHGAP9	1.23003
64421	DCLRE1C	1.21289
64427	TTC31	1.26684
6446	SGK1	1.47652
6468	FBXW4	1.33857
64714	PDIA2	1.24212
6474	SHOX2	1.24987
64743	WDR13	1.21324
64745	METTL17	1.29964
64773	FAM113A	1.31431
6478	SIAH2	1.26052
64780	MICAL1	1.21036
64784	CRTC3	1.25444
64881	PCDH20	2.39774
6494	SIPA1	1.21135
64968	MRPS6	1.50334
64969	MRPS5	1.33548
64981	MRPL34	1.20527
6522	SLC4A2	1.29841
6525	SMTN	1.52856
6526	SLC5A3	1.36163
6535	SLC6A8	1.27004
6539	SLC6A12	1.40854
655	BMP7	1.22983
65992	DDRGK1	1.24013
6603	SMARCD2	1.24076
6625	SNRNP70	1.33698
6626	SNRPA	1.24065
6640	SNTA1	1.24574
6650	SOLH	1.29674
666	BOK	1.80966
6663	SOX10	1.20766
6666	SOX12	1.22641
6695	SPOCK1	1.3647
6696	SPP1	1.3119
6697	SPR	1.21572
6749	SSRP1	1.225
677838	SNORA61	1.27669
6810	STX4	1.22925
684	BST2	1.42354
6900	CNTN2	1.30768
6901	TAZ	1.32563
692227	SNORD104	1.47755
6934	TCF7L2	1.31092
6938	TCF12	1.30774
6993	DYNLT1	1.21128
7018	TF	1.27251
7025	NR2F1	1.37996
7043	TGFB3	1.44635
7058	THBS2	1.27221
706	TSPO	1.30563
7068	THRB	1.20901
7074	TIAM1	1.30668
7075	TIE1	1.30748
7076	TIMP1	1.28203
7089	TLE2	1.20135
7094	TLN1	1.27424
7100	TLR5	1.22122
7101	NR2E1	1.29697
7103	TSPAN8	1.26515
712	C1QA	1.33183
713	C1QB	1.37356
7132	TNFRSF1A	1.22448
714	C1QC	1.27116
7145	TNS1	1.24759
7150	TOP1	1.74057
7165	TPD52L2	1.31777
718	C3	1.29079
7186	TRAF2	1.3213
7189	TRAF6	1.24837
7203	CCT3	1.33783
7216	TRO	1.21058
729614	FLJ37453	1.20581
7297	TYK2	1.41142
7301	TYRO3	1.35969
7343	UBTF	1.20684
7349	UCN	1.38389
7368	UGT8	1.21357
7374	UNG	1.24922
7376	NR1H2	1.21674
7404	UTY	1.26582
7423	VEGFB	1.22588
7439	BEST1	1.29155
7461	CLIP2	1.45742
7462	LAT2	1.21588
7514	XPO1	1.39333
7544	ZFY	1.21603
7545	ZIC1	1.36574
7546	ZIC2	1.20701
7547	ZIC3	1.20506
7580	ZNF32	1.30769
7587	ZNF37A	1.29704
760	CA2	1.47987
7620	ZNF69	1.26093
770	CA11	1.38715
7704	ZBTB16	1.48841
7753	ZNF202	1.20478
7852	CXCR4	1.57356
78987	CRELD1	1.35967
78989	COLEC11	1.23699
790	CAD	1.30484
79001	VKORC1	1.24762
79002	C19orf43	1.20793
79066	METTL16	1.21323
790955	C11orf83	1.24768
79101	TAF1D	1.21456
79152	FA2H	1.2692
79155	TNIP2	1.28601
79161	C7orf23	1.28655
7920	ABHD16A	1.22258
79364	ZXDC	1.22257
79587	CARS2	1.28942
79602	ADIPOR2	1.34695
79603	CERS4	1.41021
79640	C22orf46	1.2439
79651	RHBDF2	1.24626
79683	ZDHHC14	1.34326
79685	SAP30L	1.26529
79709	GLT25D1	1.24826
79718	TBL1XR1	1.29411
79724	ZNF768	1.25693
79734	KCTD17	1.21095
79735	TBC1D17	1.22749
79739	TTLL7	1.26194
79746	ECHDC3	1.2623
79762	C1orf115	1.20934
79778	MICALL2	1.49758
79789	CLMN	1.45439
79813	EHMT1	1.28643
79817	MOB3B	1.21764
79888	LPCAT1	1.22906
79902	NUP85	1.32675
79903	NAA60	1.21046
79929	MAP6D1	1.29093
7994	KAT6A	1.23989
79953	SYNDIG1	1.26277
79970	ZNF767	1.30503
80018	NAA25	1.20811
80152	CENPT	1.36278
80198	MUS81	1.2375
80230	RUFY1	1.267
80279	CDK5RAP3	1.44523
80303	EFHD1	1.32419
80318	GKAP1	1.33946
80325	ABTB1	1.26515
80347	COASY	1.22242
80351	TNKS2	1.23778
80781	COL18A1	1.23927
8086	AAAS	1.32278
80895	ILKAP	1.22629
80975	TMPRSS5	1.61828
81490	PTDSS2	1.24018
81532	MOB2	1.46889
81551	STMN4	1.31399
81619	TSPAN14	1.36295
81669	CCNL2	1.23216
81698	C15orf5	1.33388
81844	TRIM56	1.25865
81890	QTRT1	1.21382
8224	SYN3	1.2258
8225	GTPBP6	1.34397
824	CAPN2	1.26147
8241	RBM10	1.29826
825	CAPN3	1.41613
8284	KDM5D	3.09949
8287	USP9Y	1.55244
8312	AXIN1	1.2042
8324	FZD7	1.3113
8326	FZD9	1.35727
83475	DOHH	1.28897
8349	HIST2H2BE	1.71841
83591	THAP2	1.40004
8364	HIST1H4C	1.76361
83642	SELO	1.28561
8365	HIST1H4H	1.44946
8367	HIST1H4E	1.23556
83714	NRIP2	1.37046
83719	YPEL3	1.41239
83759	RBM4B	1.31461
83875	BCO2	1.34454
83986	ITFG3	1.37408
8409	UXT	1.31621
84153	RNASEH2C	1.43036
84232	MAF1	1.35143
84279	PRADC1	1.22824
84282	RNF135	1.21034
84299	MIEN1	1.26073
84328	LZIC	1.20712
84329	HVCN1	1.30758
84331	FAM195A	1.40438
84337	ELOF1	1.22639
84440	RAB11FIP4	1.288
84445	LZTS2	1.29503
84458	LCOR	1.27684
84466	MEGF10	1.38001
84560	MT4	1.25448
8459	TPST2	1.35554
84631	SLITRK2	1.24649
84663		1.61841
84689	MS4A14	1.2213
847	CAT	1.29141
84722	PSRC1	1.34575
8473	OGT	1.30287
84734	FAM167B	1.21336
84735	CNDP1	1.31221
84759	PCGF1	1.40111
8476	CDC42BPA	1.25804
84795	PYROXD2	1.22971
84874	ZNF514	1.33762
84876	ORAI1	1.23726
84895	FAM73B	1.22221
84898	PLXDC2	1.27741
84909	C9orf3	1.28772
84915	C12orf34	1.20108
84936	ZFYVE19	1.22199
84938	ATG4C	1.38203
84939	MUM1	1.23619
8495	PPFIBP2	1.38676
84966	IGSF21	1.26494
84967	LSM10	1.22067
8497	PPFIA4	1.45398
84988	PPP1R16A	1.25555
84991	RBM17	1.32629
8502	PKP4	1.48524
85028	SNHG12	1.21749
8519	IFITM1	1.20191
85236	HIST1H2BK	1.514
8527	DGKD	1.31741
85315	PAQR8	1.33221
85358	SHANK3	1.3364
85378	TUBGCP6	1.30104
85414	SLC45A3	1.21611
8544	PIR	1.20169
85459	KIAA1731	1.21392
85461	TANC1	1.23336
85463	ZC3H12C	1.2068
8555	CDC14B	1.4865
8558	CDK10	1.20484
8605	PLA2G4C	1.30829
8612	PPAP2C	1.53284
8614	STC2	1.22801
8635	RNASET2	1.25054
8644	AKR1C3	1.68212
8653	DDX3Y	2.53372
8673	VAMP8	1.22101
8677	STX10	1.41876
8694	DGAT1	1.25966
871	SERPINH1	1.37986
87178	PNPT1	1.38915
873	CBR1	1.3573
875	CBS	1.29335
8793	TNFRSF10D	1.21117
8815	BANF1	1.47444
8826	IQGAP1	1.47595
8857	FCGBP	1.56523
8861	LDB1	1.29971
8871	SYNJ2	1.22413
8878	SQSTM1	1.28343
8884	SLC5A6	1.20255
890	CCNA2	1.22357
8904	CPNE1	1.22332
8906	AP1G2	1.36321
8971	H1FX	1.2828
8974	P4HA2	1.29507
89845	ABCC10	1.21348
89849	ATG16L2	1.40269
8985	PLOD3	1.65549
89853	FAM125B	1.32234
901	CCNG2	1.22811
90378	SAMD1	1.26299
90410	IFT20	1.30248
9049	AIP	1.20607
90523	MLIP	1.27848
90639	COX19	1.27402
90673	PPP1R3E	1.28666
90780	PYGO2	1.24895
9086	EIF1AY	1.75927
90861	HN1L	1.21074
9092	SART1	1.21588
90933	TRIM41	1.32626
91107	TRIM47	1.2717
9124	PDLIM1	1.22967
9126	SMC3	1.81577
9130	FAM50A	1.47637
91316	GUSBP11	1.60302
91369	ANKRD40	1.2593
91373	UAP1L1	1.26511
9142	CXorf1	1.28422
9144	SYNGR2	1.41113
91452	ACBD5	1.22004
91582	RPS19BP1	1.22656
9188	DDX21	1.21545
92154	MTSS1L	1.20028
92170	MTG1	1.2148
9266	CYTH2	1.313
928	CD9	1.20341
9322	TRIP10	1.21763
9325	TRIP4	1.29965
9328	GTF3C5	1.21496
933	CD22	1.4387
93643	TJAP1	1.21314
9367	RAB9A	1.20215
93953	ACRC	1.38395
94121	SYTL4	1.23549
9416	DDX23	1.24024
9448	MAP4K4	1.21119
9454	HOMER3	1.29145
9463	PICK1	1.27692
9473	C1orf38	1.30519
9486	CHST10	1.20382
9489	PGS1	1.24834
949	SCARB1	1.22838
9499	MYOT	1.36757
951	CD37	1.25239
9510	ADAMTS1	1.33834
9517	SPTLC2	1.27126
9531	BAG3	1.34538
9538	EI24	1.21373
9546	APBA3	1.22502
9601	PDIA4	1.33287
9632	SEC24C	1.36818
9639	ARHGEF10	1.25959
9659	PDE4DIP	1.34305
9667	SAFB2	1.43399
9670	IPO13	1.24111
9679	FAM53B	1.56599
9703	KIAA0100	1.25989
9705	ST18	1.45835
9710	KIAA0355	1.28571
9717	SEC14L5	1.33052
9725	TMEM63A	1.37376
9738	CCP110	1.25992
9739	SETD1A	1.2087
9767	PHF16	1.23699
9770	RASSF2	1.30631
9771	RAPGEF5	1.33415
9772	KIAA0195	1.2519
9780	PIEZO1	1.4522
9781	RNF144A	1.36319
9817	KEAP1	1.39344
9877	ZC3H11A	1.20945
9886	RHOBTB1	1.4728
9895	TECPR2	1.22006
9903	KLHL21	1.46908
9909	DENND4B	1.33424
9911	TMCC2	1.38157
9918	NCAPD2	1.2846
9923	ZBTB40	1.20932
9924	PAN2	1.77958
994	CDC25B	1.271
9960	USP3	1.25751
997	CDC34	1.21194
9975	NR1D2	1.20237
9986	RCE1	1.2128

## Sheet: S.Nigra PD DOWN
Entrez	Symbol	Fold Change
10010	TANK	-1.21551
100287932	TIMM23	-1.2885
10048	RANBP9	-1.27067
100499177	LOC100499177	-1.27082
100505929	C21orf37	-1.52068
100506965	LOC100506965	-1.27877
10056	FARSB	-1.30821
10059	DNM1L	-1.35284
1006	CDH8	-1.48877
100652789		-1.52407
100652850	LOC100652850	-1.3036
10069	RWDD2B	-1.30349
10083	USH1C	-1.2994
1009	CDH11	-1.30151
10090	UST	-1.26223
10114	HIPK3	-1.22422
1012	CDH13	-1.57339
10190	TXNDC9	-1.50948
10231	RCAN2	-1.54737
10234	LRRC17	-1.30734
1024	CDK8	-1.25663
10243	GPHN	-1.20349
10286	BCAS2	-1.38747
10325	RRAGB	-1.42041
1033	CDKN3	-1.21296
10335	MRVI1	-1.32514
1036	CDO1	-1.2725
10368	CACNG3	-1.33181
10381	TUBB3	-1.52542
10383	TUBB4B	-1.25562
10393	ANAPC10	-1.27389
10409	BASP1	-1.58725
10434	LYPLA1	-1.23185
10438	C1D	-1.42719
10440	TIMM17A	-1.32557
10451	VAV3	-1.37036
10463	SLC30A9	-1.22949
1047	CLGN	-1.32774
10479	SLC9A6	-1.20302
10484	SEC23A	-1.41212
10485	C1orf61	-1.32664
10486	CAP2	-1.32551
10493	VAT1	-1.20247
10534	SSSCA1	-1.32385
10539	GLRX3	-1.25629
10560	SLC19A2	-1.31572
10564	ARFGEF2	-1.23885
10592	SMC2	-1.36691
10653	SPINT2	-1.21466
10669	CGREF1	-1.21569
10671	DCTN6	-1.21491
10678	B3GNT2	-1.31644
10681	GNB5	-1.27553
10687	PNMA2	-1.40319
10693	CCT6B	-1.27211
10742	RAI2	-1.21903
10752	CHL1	-1.30261
10767	HBS1L	-1.21133
10769	PLK2	-1.36045
10802	SEC24A	-1.22607
10804	GJB6	-1.2991
10888	GPR83	-1.36463
10923	SUB1	-1.25436
10924	SMPDL3A	-1.28619
10955	SERINC3	-1.22009
10962	MLLT11	-1.4617
10964	IFI44L	-1.50114
10989	IMMT	-1.24194
10993	SDS	-1.30658
11010	GLIPR1	-1.28822
11034	DSTN	-1.23865
11037	STON1	-1.24403
11051	NUDT21	-1.29166
11075	STMN2	-1.79041
11098	PRSS23	-1.22954
11127	KIF3A	-1.36539
1113	CHGA	-1.27346
11130	ZWINT	-1.22007
1114	CHGB	-1.82571
11157	LSM6	-1.25402
11171	STRAP	-1.22042
112487	C14orf126	-1.28678
112703	FAM71E1	-1.23682
1133	CHRM5	-1.21792
11332	ACOT7	-1.47538
114134	SLC2A13	-1.8905
1142	CHRNB3	-1.98474
114569	MAL2	-1.21871
114786	XKR4	-1.56579
114788	CSMD3	-1.23617
114791	TUBGCP5	-1.29775
114795	TMEM132B	-1.33998
114800	CCDC85A	-1.37611
114801	TMEM200A	-1.36742
114884	OSBPL10	-1.24161
114900	C1QTNF4	-1.35908
1153	CIRBP	-1.31541
115827	RAB3C	-1.83591
115908	CTHRC1	-1.33935
116135	LRRC3B	-1.84833
116372	LYPD1	-1.2095
116966	WDR17	-1.45126
117154	DACH2	-1.68717
118427	OLFM3	-1.65075
120892	LRRK2	-1.24946
121053	C12orf45	-1.26382
121551	BTBD11	-1.53934
122046	C13orf26	-1.29405
122553	TRAPPC6B	-1.24262
123016	TTC8	-1.3655
125113	KRT222	-1.57393
126272	EID2B	-1.5247
126820	WDR63	-1.2491
1271	CNTFR	-1.22741
1272	CNTN1	-1.54028
127281	FAM213B	-1.20612
127700	OSCP1	-1.29991
127933	UHMK1	-1.41076
128	ADH5	-1.22754
128344	C1orf88	-1.22703
128414	NKAIN4	-1.45827
128434	VSTM2L	-1.31362
129607	CMPK2	-1.54151
129880	BBS5	-1.23633
1303	COL12A1	-1.20774
130399	ACVR1C	-1.25481
130752	MDH1B	-1.41526
131118	DNAJC19	-1.21787
132	ADK	-1.23263
132204	SYNPR	-1.3098
132299	OCIAD2	-1.29908
132321	C4orf33	-1.32528
132789	GNPDA2	-1.28089
133022	TRAM1L1	-1.25828
133383	C5orf35	-1.2227
133418	EMB	-1.3188
134266	GRPEL2	-1.2336
134510	UBLCP1	-1.43482
134957	STXBP5	-1.23191
135138	PACRG	-1.47662
135154	C6orf57	-1.25553
135295	SRSF12	-1.20812
138046	RALYL	-1.92068
138050	HGSNAT	-1.25265
138241	C9orf85	-1.20501
138255	C9orf135	-1.36971
139065	SLITRK4	-1.56932
139212	CXorf41	-1.25176
1393	CRHBP	-1.26173
139322	APOOL	-1.31815
139341	FUNDC1	-1.23588
139596	UPRT	-1.36593
139886	SPIN4	-1.2639
140458	ASB5	-1.20046
140578	CHODL	-1.28143
140679	SLC32A1	-1.28411
140689	CBLN4	-1.20508
140733	MACROD2	-1.63989
140735	DYNLL2	-1.23185
140767	NRSN1	-1.40354
1428	CRYM	-1.77055
144423	GLT1D1	-1.46602
145226	RDH12	-1.21427
145483	FAM161B	-1.22178
145581	LRFN5	-1.56146
146330	FBXL16	-1.2142
146802	SLC47A2	-1.26641
146845	WDR16	-1.32218
147381	CBLN2	-1.72122
147463	ANKRD29	-2.20063
148281	SYT6	-1.4765
1491	CTH	-1.20999
149111	CNIH3	-1.76238
149175	MANEAL	-1.22007
149371	EXOC8	-1.21983
150	ADRA2A	-1.42178
150291	MORC2-AS1	-1.26459
150297	C22orf42	-1.23672
150967	PKI55	-1.20625
151473	SLC16A14	-1.24081
1515	CTSL2	-1.28766
151651	EFHB	-1.2882
151827	LRRC34	-1.31774
1519	CTSO	-1.4613
1524	CX3CR1	-1.20442
152579	SCFD2	-1.35003
152789	JAKMIP1	-1.53113
1534	CYB561	-1.27041
153443	SRFBP1	-1.32213
1536	CYBB	-1.21502
154661	RUNDC3B	-1.5471
157574	FBXO16	-1.28496
157769	FAM91A1	-1.20257
158696	LOC158696	-1.36034
158763	ARHGAP36	-1.43618
1602	DACH1	-1.5023
160335	TMTC2	-1.36714
1604	CD55	-1.23784
160760	PPTC7	-1.44559
1630	DCC	-1.35335
163126	EID2	-1.31489
163782	KANK4	-1.48589
1641	DCX	-1.42614
1644	DDC	-1.9373
1647	GADD45A	-1.26599
164781	WDR69	-1.21327
166379	BBS12	-1.25107
167410	LIX1	-1.74747
1678	TIMM8A	-1.35086
169270	ZNF596	-1.35235
170261	ZCCHC12	-1.68933
170506	DHX36	-1.25526
170692	ADAMTS18	-1.34233
171024	SYNPO2	-1.25502
1737	DLAT	-1.45575
1738	DLD	-1.49064
1756	DMD	-1.21325
1759	DNM1	-1.23333
178	AGL	-1.32019
1780	DYNC1I1	-1.40258
1787	TRDMT1	-1.20325
1809	DPYSL3	-1.21923
1813	DRD2	-1.37105
1842	ECM2	-1.60543
185	AGTR1	-2.07865
187	APLNR	-1.71674
1879	EBF1	-1.33964
1880	GPR183	-1.54155
1906	EDN1	-1.36675
1909	EDNRA	-1.35781
1958	EGR1	-1.30201
195814	SDR16C5	-1.22339
1960	EGR3	-1.26428
196463	PLBD2	-1.47512
1968	EIF2S3	-1.27489
1977	EIF4E	-1.34149
1993	ELAVL2	-1.7156
1996	ELAVL4	-1.68632
199857	ALG14	-1.21142
200150	PLD5	-1.2126
200728	TMEM17	-1.79734
201229	C17orf108	-1.39524
201780	SLC10A4	-4.07757
2019	EN1	-1.79927
202052	DNAJC18	-1.21343
203228	C9orf72	-1.23395
203859	ANO5	-1.31388
2039	EPB49	-1.21769
2044	EPHA5	-1.29662
2045	EPHA7	-1.20968
2151	F2RL2	-1.25934
2152	F3	-1.51278
216	ALDH1A1	-2.95998
2161	F12	-1.33128
2162	F13A1	-1.36345
2173	FABP7	-1.81462
220164	DOK6	-2.26546
221662	RBM24	-1.27583
2218	FKTN	-1.30379
222553	SLC35F1	-1.49459
222865	TMEM130	-1.61197
2257	FGF12	-1.78886
2258	FGF13	-2.60681
2262	GPC5	-1.3529
2273	FHL1	-1.25077
2281	FKBP1B	-1.387
22824	HSPA4L	-1.20287
22843	PPM1E	-1.44289
22881	ANKRD6	-1.3685
22895	RPH3A	-1.31463
22911	WDR47	-1.27252
22920	KIFAP3	-1.35721
22930	RAB3GAP1	-1.2499
22931	RAB18	-1.30725
22941	SHANK2	-1.35262
22943	DKK1	-1.30599
22949	PTGR1	-1.35653
22996	TTC39A	-1.48612
22999	RIMS1	-1.27338
23002	DAAM1	-1.24108
23033	DOPEY1	-1.31506
23035	PHLPP2	-1.23655
23040	MYT1L	-1.27726
23043	TNIK	-1.22496
23057	NMNAT2	-1.45479
23078	KIAA0564	-1.20469
23089	PEG10	-1.59312
23108	RAP1GAP2	-1.20049
23158	TBC1D9	-1.48613
23180	RFTN1	-1.22514
23213	SULF1	-1.22695
23229	ARHGEF9	-1.33497
23230	VPS13A	-1.23565
23236	PLCB1	-1.29956
23256	SCFD1	-1.24611
23259	DDHD2	-1.23399
23262	PPIP5K2	-1.59375
23266	LPHN2	-1.21388
23285	KIAA1107	-1.22373
23287	AGTPBP1	-1.23601
23305	ACSL6	-1.40841
23312	DMXL2	-1.71304
23316	CUX2	-1.48626
23322	RPGRIP1L	-1.24901
23329	TBC1D30	-1.34294
23440	OTP	-1.27697
23443	SLC35A3	-1.27931
2346	FOLH1	-1.31472
23462	HEY1	-1.20672
23504	RIMBP2	-1.81394
2353	FOS	-1.22205
23530	NNT	-1.24336
23531	MMD	-1.29742
23543	RBFOX2	-1.29668
23544	SEZ6L	-1.23981
23548	TTC33	-1.20961
2357	FPR1	-1.20525
23620	NTSR2	-1.28763
23630	KCNE1L	-1.33741
23658	LSM5	-1.22813
23676	SMPX	-1.47686
23708	GSPT2	-1.31285
23732	C9orf4	-1.50749
23786	BCL2L13	-1.20739
23788	MTCH2	-1.42174
24141	LAMP5	-1.33017
24147	FJX1	-1.2468
2483	FRG1	-1.33759
253558	LCLAT1	-1.29561
253738	EBF3	-1.92867
253782	CERS6	-1.3303
255119	C4orf22	-1.22394
255252	LRRC57	-1.2341
2554	GABRA1	-1.3092
2555	GABRA2	-1.47721
2557	GABRA4	-1.82907
255743	NPNT	-1.76799
255928	SYT14	-1.38395
2560	GABRB1	-1.3853
256130	TMEM196	-1.21437
2562	GABRB3	-1.4003
2565	GABRG1	-1.36435
2566	GABRG2	-1.49493
256643	CXorf23	-1.31644
2567	GABRG3	-1.22759
256714	MAP7D2	-1.21013
257019	FRMD3	-1.21822
2571	GAD1	-1.26376
257177	C1orf192	-1.28414
257194	NEGR1	-1.37375
257629	ANKS4B	-1.20044
25797	QPCT	-1.7652
25814	ATXN10	-1.20926
25827	FBXL2	-1.28768
25847	ANAPC13	-1.31479
25849	PARM1	-1.28859
25879	DCAF13	-1.20545
25907	TMEM158	-1.23952
259217	HSPA12A	-1.21916
25924	MYRIP	-1.56023
25941	TPGS2	-1.25881
2596	GAP43	-1.63979
25977	NECAP1	-1.41419
25994	HIGD1A	-1.38832
25999	CLIP3	-1.26431
260293	CYP4X1	-1.35155
26032	SUSD5	-1.29775
26038	CHD5	-1.28847
260425	MAGI3	-1.28389
26045	LRRTM2	-1.46703
26050	SLITRK5	-1.4293
26059	ERC2	-1.70563
26123	TCTN3	-1.22682
26146	TRAF3IP1	-1.23311
26166	RGS22	-1.28807
26258	PLDN	-1.33917
26268	FBXO9	-1.20096
2631	GBAS	-1.43484
2632	GBE1	-1.83999
2633	GBP1	-1.25765
2643	GCH1	-1.71436
26515	FXC1	-1.21882
26575	RGS17	-1.48259
266812	NAP1L5	-1.66192
2674	GFRA1	-1.3554
2681	GGTA1P	-1.36915
26958	COPG2	-1.26962
26960	NBEA	-1.38036
27020	NPTN	-1.30497
27065	D4S234E	-1.51155
27068	PPA2	-1.20032
27069	GHITM	-1.23296
27075	TSPAN13	-1.40131
27109	ATP5S	-1.36783
27152	INTU	-1.25668
2717	GLA	-1.20029
27229	TUBGCP4	-1.24503
27246	RNF115	-1.20654
27289	RND1	-1.30891
273	AMPH	-1.52219
2730	GCLM	-1.25328
27303	RBMS3	-1.39303
27349	MCAT	-1.22385
2743	GLRB	-1.24782
27445	PCLO	-1.2199
2764	GMFB	-1.22876
2774	GNAL	-1.26478
2785	GNG3	-1.55256
2786	GNG4	-1.30335
2819	GPD1	-1.20847
282991	BLOC1S2	-1.27162
283078	MKX	-1.27165
283209	PGM2L1	-1.9538
2834	PRLHR	-1.41588
283514	SIAH3	-1.42731
283635	FAM177A1	-1.26187
283742	FAM98B	-1.20024
284018	C17orf58	-1.21565
2842	GPR19	-1.21688
284485	RIIAD1	-1.43086
284521	OR2L13	-1.22791
284611	FAM102B	-1.48648
2849	GPR26	-1.67997
285175	UNC80	-1.32477
285237	C3orf38	-1.22887
285313	IGSF10	-1.21191
285381	DPH3	-1.21242
285513	GPRIN3	-1.23936
286	ANK1	-1.34092
2878	GPX3	-1.68776
28969	BZW2	-1.28351
28972	SPCS1	-1.2279
28977	MRPL42	-1.32745
28998	MRPL13	-1.27542
2903	GRIN2A	-1.24491
29070	CCDC113	-1.27254
29079	MED4	-1.26801
29088	MRPL15	-1.30683
29089	UBE2T	-1.41281
29103	DNAJC15	-1.2483
29106	SCG3	-1.45695
29114	TAGLN3	-1.47104
29118	DDX25	-1.37426
2920	CXCL2	-1.36159
2922	GRP	-1.50696
2923	PDIA3	-1.3115
2932	GSK3B	-1.21206
2937	GSS	-1.25287
2949	GSTM5	-1.20064
2954	GSTZ1	-1.2189
29785	CYP2S1	-1.27375
2983	GUCY1B3	-1.37639
29887	SNX10	-1.64718
2992	GYG1	-1.27729
29951	PDZRN4	-1.24467
29995	LMCD1	-1.20316
30010	NXPH1	-1.72939
301	ANXA1	-1.37392
3043	HBB	-2.79951
306	ANXA3	-1.20407
3067	HDC	-1.86994
30820	KCNIP1	-1.24229
309	ANXA6	-1.34314
3093	UBE2K	-1.21532
3123	HLA-DRB1	-1.2311
3157	HMGCS1	-1.31221
3169	FOXA1	-1.70835
3170	FOXA2	-1.20272
320	APBA1	-1.33295
324	APC	-1.24819
3251	HPRT1	-1.55971
327	APEH	-1.30166
3356	HTR2A	-1.9402
3358	HTR2C	-1.78522
3371	TNC	-1.33845
3376	IARS	-1.22002
3383	ICAM1	-1.21942
338645	LUZP2	-1.57841
338811	FAM19A2	-1.56876
339761	CYP27C1	-1.20409
34	ACADM	-1.23491
3400	ID4	-1.20421
340146	SLC35D3	-2.10742
340419	RSPO2	-3.33169
340533	KIAA2022	-1.24262
340542	BEX5	-1.6852
340578	DCAF12L2	-1.26556
340719	NANOS1	-1.61446
341	APOC1	-1.26596
343450	KCNT2	-1.34563
345557	PLCXD3	-1.49575
345630	FBLL1	-1.20848
345757	FAM174A	-1.39519
347733	TUBB2B	-1.2022
3479	IGF1	-1.20325
347902	AMIGO2	-1.39349
3486	IGFBP3	-1.41832
3491	CYR61	-1.22943
352954	GATS	-1.27874
353174	ZACN	-1.23436
3547	IGSF1	-1.20323
3553	IL1B	-1.23281
3576	IL8	-1.46177
3598	IL13RA2	-2.049
36	ACADSB	-1.20982
3612	IMPA1	-1.29128
3638	INSIG1	-1.20512
3642	INSM1	-1.50369
3670	ISL1	-1.36967
3698	ITIH2	-1.28207
3708	ITPR1	-1.41128
3745	KCNB1	-1.2864
375748	C9orf102	-1.20048
3763	KCNJ6	-2.7201
3782	KCNN3	-1.21355
3790	KCNS3	-1.3773
3796	KIF2A	-1.21604
3838	KPNA2	-1.2521
3841	KPNA5	-1.2628
387856	C12orf68	-1.39014
387921	NHLRC3	-1.24348
388610	TRNP1	-1.22271
388695	LYSMD1	-1.24543
389073	C2orf80	-2.31302
389136	VGLL3	-1.2729
389206	BEND4	-1.75027
3897	L1CAM	-1.26957
390	RND3	-1.2439
390616	ANKRD34C	-1.38286
3936	LCP1	-1.23956
3992	FADS1	-1.27212
399818	METTL10	-1.24856
399949	C11orf88	-1.21847
40	ACCN1	-1.27524
400	ARL1	-1.2437
400120	SERTM1	-1.31459
400566	C17orf97	-1.23049
400657	LOC400657	-1.21401
4013	VWA5A	-1.38396
4025	LPO	-1.36198
403323	FLJ20444	-1.52039
404093	CUEDC1	-1.20429
4062	LY6H	-1.40489
4072	EPCAM	-1.21372
407738	FAM19A1	-1.33556
408263	FNDC9	-1.27442
4085	MAD2L1	-1.25517
412	STS	-1.22762
4133	MAP2	-1.39188
414328	C9orf103	-1.33331
4163	MCC	-1.62886
4189	DNAJB9	-1.28072
4190	MDH1	-1.38405
4191	MDH2	-1.22335
4199	ME1	-1.30824
4200	ME2	-1.29612
4232	MEST	-1.25523
4234	METTL1	-1.22156
4256	MGP	-1.20565
4287	ATXN3	-1.21494
4291	MLF1	-1.275
43	ACHE	-1.35619
4330	MN1	-1.32279
4332	MNDA	-1.34526
4345	CD200	-1.32258
435	ASL	-1.32316
439921	MXRA7	-1.2583
440279	UNC13C	-2.43923
4435	CITED1	-1.2594
4436	MSH2	-1.2619
445	ASS1	-1.24551
4591	TRIM37	-1.20954
4609	MYC	-1.2606
4636	MYL5	-1.24234
4644	MYO5A	-1.29027
4674	NAP1L2	-1.2794
4675	NAP1L3	-1.21433
4688	NCF2	-1.23771
4692	NDN	-1.24212
4698	NDUFA5	-1.52817
47	ACLY	-1.21705
4703	NEB	-1.33744
4741	NEFM	-1.45611
4744	NEFH	-1.5314
4747	NEFL	-1.60291
4753	NELL2	-1.41183
478	ATP1A3	-1.40023
4826	NNAT	-1.23953
4830	NME1	-1.24508
4869	NPM1	-1.22512
4886	NPY1R	-1.26629
4893	NRAS	-1.26474
4900	NRGN	-1.30569
4905	NSF	-1.43781
4923	NTSR1	-1.2309
4929	NR4A2	-2.26086
494115	RBMXL1	-1.49546
4942	OAT	-1.20622
4952	OCRL	-1.31848
4958	OMD	-1.29501
4973	OLR1	-1.31632
4974	OMG	-1.22545
4976	OPA1	-1.4018
498	ATP5A1	-1.25733
4986	OPRK1	-1.22215
5020	OXT	-1.31411
5063	PAK3	-1.53227
50632	CALY	-1.60683
5066	PAM	-1.33022
5069	PAPPA	-1.24405
50861	STMN3	-1.20329
5087	PBX1	-1.60617
509	ATP5C1	-1.21404
5100	PCDH8	-3.41032
51012	SLMO2	-1.20183
51062	ATL1	-1.28237
51068	NMD3	-1.23091
51083	GAL	-1.33739
51098	IFT52	-1.35435
5110	PCMT1	-1.22748
51101	FAM164A	-1.28927
51102	MECR	-1.23001
51115	FAM82B	-1.2464
51118	UTP11L	-1.21587
51138	COPS4	-1.33729
51143	DYNC1LI1	-1.3004
5122	PCSK1	-3.56682
51239	ANKRD39	-1.20431
51249	TMEM69	-1.2017
51256	TBC1D7	-1.35188
5126	PCSK2	-1.49041
51263	MRPL30	-1.32337
51277	DNAJC27	-1.34725
51309	ARMCX1	-1.29321
5136	PDE1A	-1.33491
51371	POMP	-1.21097
51377	UCHL5	-1.36005
51440	HPCAL4	-1.29731
51527	C14orf129	-1.20065
51560	RAB6B	-1.22839
51562	MBIP	-1.2086
51582	AZIN1	-1.25489
51606	ATP6V1H	-1.23771
51616	TAF9B	-1.21244
51617	HMP19	-1.3776
51626	DYNC2LI1	-1.26798
51693	TRAPPC2L	-1.21714
51706	CYB5R1	-1.24267
51729	WBP11	-1.27474
51760	SYT17	-1.37642
51761	ATP8A2	-1.34287
5179	PENK	-1.4131
5191	PEX7	-1.2145
5203	PFDN4	-1.229
5213	PFKM	-1.2182
523	ATP6V1A	-1.44111
5250	SLC25A3	-1.31561
5257	PHKB	-1.2099
526	ATP6V1B2	-1.42947
5272	SERPINB9	-1.21116
528	ATP6V1C1	-1.24015
5286	PIK3C2A	-1.20834
53	ACP2	-1.31969
5332	PLCB4	-1.27179
53340	SPA17	-1.46717
53407	STX18	-1.2212
5367	PMCH	-1.75469
5368	PNOC	-1.32996
538	ATP7A	-1.24203
53831	GPR84	-1.20566
53919	SLCO1C1	-1.35478
54033	RBM11	-1.3075
54112	GPR88	-1.44568
54331	GNG2	-1.26448
54332	GDAP1	-1.33773
54431	DNAJC10	-1.42291
54477	PLEKHA5	-1.24438
54510	PCDH18	-1.29822
54511	HMGCLL1	-1.37485
54534	MRPL50	-1.21232
54551	MAGEL2	-1.35966
54557	SGTB	-1.30272
54674	LRRN3	-1.46921
54682	MANSC1	-1.21529
54741	LEPROT	-1.32648
54749	EPDR1	-1.33973
5478	PPIA	-1.23499
54796	BNC2	-1.25949
54839	LRRC49	-1.43022
54842	MFSD6	-1.20959
54843	SYTL2	-1.265
54898	ELOVL2	-1.23441
549	AUH	-1.26459
54902	TTC19	-1.23378
54931	RG9MTD1	-1.309
54970	TTC12	-1.22176
54976	C20orf27	-1.22179
54988	ACSM5	-1.24449
55005	RMND1	-1.28207
55008	HERC6	-1.40734
55022	PID1	-1.32221
55026	FAM70A	-2.64238
55033	FKBP14	-1.24127
5504	PPP1R2	-1.54079
55041	PLEKHB2	-1.2804
55055	ZWILCH	-1.24438
55086	CXorf57	-1.26026
55105	GPATCH2	-1.22759
55133	SRBD1	-1.21
55149	MTPAP	-1.21109
55170	PRMT6	-1.56003
55176	SEC61A2	-1.20425
55190	NUDT11	-1.46225
55212	BBS7	-1.4406
55228	PNMAL1	-1.23604
5523	PPP2R3A	-1.24747
55239	OGFOD1	-1.28162
55252	ASXL2	-1.28763
55273	TMEM100	-1.24949
55277	FGGY	-1.25753
55293	UEVLD	-1.25706
55296	TBC1D19	-1.33145
55312	RFK	-1.37631
55322	C5orf22	-1.28461
55329	MNS1	-1.21314
55335	NIPSNAP3B	-1.53758
55346	TCP11L1	-1.27976
55364	IMPACT	-1.42798
554226	ANKRD30BL	-1.24308
55486	PARL	-1.21327
55529	TMEM55A	-1.21923
55530	SVOP	-1.44978
55532	SLC30A10	-1.22066
55556	ENOSF1	-1.23068
55589	BMP2K	-1.24107
55591	VEZT	-1.34126
5562	PRKAA1	-1.25965
55631	LRRC40	-1.36881
55664	CDC37L1	-1.2019
55681	SCYL2	-1.3237
5570	PKIB	-1.26364
55711	FAR2	-1.43461
55750	AGK	-1.39222
55758	RCOR3	-1.21059
5577	PRKAR2B	-1.85933
55799	CACNA2D3	-1.33347
55800	SCN3B	-1.84546
55816	DOK5	-1.25246
5584	PRKCI	-1.22323
55848	C9orf46	-1.21297
55855	FAM45B	-1.38946
55859	BEX1	-1.51071
55860	ACTR10	-1.44041
55885	LMO3	-1.4284
55907	CMAS	-1.33222
55972	SLC25A40	-1.34688
55973	BCAP29	-1.22456
55975	KLHL7	-1.20275
5601	MAPK9	-1.21531
56134	PCDHAC2	-1.30048
56255	TMX4	-1.33075
56261	GPCPD1	-1.25395
56267	CCBL2	-1.68818
5631	PRPS1	-1.45798
56648	EIF5A2	-1.23093
56675	NRIP3	-1.45743
5684	PSMA3	-1.26969
56849	TCEAL7	-1.25759
56853	CELF4	-1.37921
5686	PSMA5	-1.52176
56884	FSTL5	-1.2657
56902	PNO1	-1.20153
56920	SEMA3G	-1.2875
56924	PAK6	-1.2138
56925	LXN	-1.25731
56943	ENY2	-1.34293
56954	NIT2	-1.49135
5701	PSMC2	-1.40251
5707	PSMD1	-1.21219
57172	CAMK1G	-1.31024
5718	PSMD12	-1.34172
57182	ANKRD50	-1.41122
57213	SPRYD7	-1.27439
57231	SNX14	-1.23737
57415	C3orf14	-1.32015
5743	PTGS2	-1.23377
57468	SLC12A5	-1.20852
57482	KIAA1211	-1.35342
57484	RNF150	-1.20848
57495	KIAA1239	-1.24415
57515	SERINC1	-1.22485
57529	RGAG1	-1.39316
57535	KIAA1324	-1.21814
57539	WDR35	-1.20456
57552	NCEH1	-1.34832
57575	PCDH10	-1.29298
57577	KIAA1407	-1.3042
57586	SYT13	-1.35486
57626	KLHL1	-1.87785
57628	DPP10	-1.55264
57684	ZBTB26	-1.22492
57687	VAT1L	-1.33221
57692	MAGEE1	-1.32697
57699	CPNE5	-1.24635
5793	PTPRG	-1.30395
5798	PTPRN	-1.4008
5799	PTPRN2	-1.29597
5800	PTPRO	-1.53496
5805	PTS	-1.23422
5806	PTX3	-1.21313
58155	PTBP2	-1.27448
5825	ABCD3	-1.35258
5836	PYGL	-1.33261
58505	OSTC	-1.22297
586	BCAT1	-1.60973
5861	RAB1A	-1.2687
5862	RAB2A	-1.29658
5864	RAB3A	-1.26267
5865	RAB3B	-1.52045
5874	RAB27B	-1.28163
5887	RAD23B	-1.21179
59	ACTA2	-1.51517
5909	RAP1GAP	-1.20669
5917	RARS	-1.23224
5926	ARID4A	-1.21801
59277	NTN4	-1.25586
5935	RBM3	-2.12808
59353	TMEM35	-1.6561
5937	RBMS1	-1.27939
5950	RBP4	-1.37876
5955	RCN2	-1.42329
5979	RET	-1.88342
5997	RGS2	-1.28624
5999	RGS4	-2.42255
6000	RGS7	-1.41352
6014	RIT2	-1.24526
60314	C12orf10	-1.23011
60495	HPSE2	-1.2275
60558	GUF1	-1.31816
60559	SPCS3	-1.21466
6059	ABCE1	-1.48772
60592	SCOC	-1.29277
60680	CELF5	-1.22407
60682	SMAP1	-1.35077
6092	ROBO2	-1.53253
6121	RPE65	-1.65475
613212	CTXN3	-1.63934
6233	RPS27A	-1.36588
6252	RTN1	-1.20963
627	BDNF	-1.24577
6309	SC5DL	-1.21595
6326	SCN2A	-1.32301
6328	SCN3A	-1.61472
6332	SCN7A	-1.34214
6334	SCN8A	-1.47086
6347	CCL2	-1.37574
6376	CX3CL1	-1.31006
6382	SDC1	-1.42816
63826	SRR	-1.26544
6383	SDC2	-1.51512
6387	CXCL12	-1.21478
63908	NAPB	-1.34536
63982	ANO3	-1.6103
6401	SELE	-1.43957
6402	SELL	-1.24792
64080	RBKS	-1.25512
64081	PBLD	-1.38464
64084	CLSTN2	-1.40898
64089	SNX16	-1.30408
64094	SMOC2	-1.2519
64112	MOAP1	-1.30508
64130	LIN7B	-1.28013
64147	KIF9	-1.20173
64168	NECAB1	-1.31098
642273	FAM110C	-1.25798
6423	SFRP2	-1.25223
64327	LMBR1	-1.25872
64343	AZI2	-1.20579
643763	UG0898H09	-1.63793
64418	TMEM168	-1.22254
64420	SUSD1	-1.63163
64426	SUDS3	-1.24169
64431	ACTR6	-1.26467
64432	MRPS25	-1.23233
64747	MFSD1	-1.20333
64754	SMYD3	-1.21407
64769	MEAF6	-1.21615
64776	C11orf1	-1.20279
64805	P2RY12	-1.23978
64847	SPATA20	-1.2175
64850	AGXT2L1	-1.3101
64860	ARMCX5	-1.49481
64897	C12orf43	-1.2815
65009	NDRG4	-1.2627
65055	REEP1	-2.11258
65059	RAPH1	-1.75915
6506	SLC1A2	-1.29652
65084	TMEM135	-1.34598
65267	WNK3	-1.36459
6529	SLC6A1	-1.27271
6531	SLC6A3	-2.68093
653121	ZBTB8A	-1.38453
6543	SLC8A2	-1.29022
6546	SLC8A1	-1.20241
654790	PCP4L1	-1.3321
6571	SLC18A2	-5.97735
6583	SLC22A4	-1.32792
6585	SLIT1	-1.20749
659	BMPR2	-1.22946
6612	SUMO3	-1.22073
6616	SNAP25	-1.58494
6619	SNAPC3	-1.32044
6622	SNCA	-1.36805
6623	SNCG	-1.24989
6664	SOX11	-1.53805
6674	SPAG1	-1.25852
669	BPGM	-1.27834
6715	SRD5A1	-1.25745
6750	SST	-1.65906
6751	SSTR1	-1.38419
6772	STAT1	-1.23087
6775	STAT4	-1.45558
6782	HSPA13	-1.36483
6785	ELOVL4	-1.40284
6812	STXBP1	-1.23119
6857	SYT1	-1.79978
6860	SYT4	-1.54443
6863	TAC1	-2.68814
6875	TAF4B	-1.20264
6921	TCEB1	-1.20188
6990	DYNLT3	-1.30151
7054	TH	-3.46867
7071	KLF10	-1.30771
7123	CLEC3B	-1.20555
7128	TNFAIP3	-1.20113
7162	TPBG	-2.35049
7257	TSNAX	-1.26194
7262	PHLDA2	-1.34832
7275	TUB	-1.26007
7276	TTR	-1.72663
7277	TUBA4A	-1.32024
727936	GXYLT2	-1.46679
728	C5AR1	-1.20611
7280	TUBB2A	-1.71026
728392	LOC728392	-1.22833
7334	UBE2N	-1.44485
7336	UBE2V2	-1.26399
7345	UCHL1	-1.36324
7357	UGCG	-1.26662
7402	UTRN	-1.37631
7412	VCAM1	-1.84825
7419	VDAC3	-1.28584
744	MPPED2	-1.56432
7443	VRK1	-1.3727
7447	VSNL1	-1.4659
7464	CORO2A	-1.20845
7504	XK	-1.30834
7534	YWHAZ	-1.21972
7594	ZNF43	-1.24774
767579	SNORD114-3	-1.63372
7695	ZNF136	-1.28661
7754	ZNF204P	-1.20687
777	CACNA1E	-1.45946
784	CACNB3	-1.31311
7846	TUBA1A	-1.27139
7857	SCG2	-2.05801
78991	PCYOX1L	-1.55375
79072	FASTKD3	-1.28782
79097	TRIM48	-1.25781
79135	APOO	-1.24937
79142	PHF23	-1.22323
79154	DHRS11	-1.36056
79184	BRCC3	-1.29778
793	CALB1	-1.82395
794	CALB2	-1.3028
79583	TMEM231	-1.20502
79589	RNF128	-1.4824
79624	C6orf211	-1.28168
79632	FAM184A	-1.21628
79657	RPAP3	-1.25264
79659	DYNC2H1	-1.20053
79667	FLJ13197	-1.33065
79668	PARP8	-1.282
79719	AAGAB	-1.2471
79722	ANKRD55	-1.21512
79740	ZBBX	-1.24698
7976	FZD3	-1.21215
79772	MCTP1	-1.55572
79785	RERGL	-1.55475
79800	ALS2CR8	-1.38838
79810	PTCD2	-1.22084
79823	CAMKMT	-1.26483
79884	MAP9	-1.22054
79895	ATP8B4	-1.21704
7991	TUSC3	-1.24202
79912	PYROXD1	-1.49198
7993	UBXN8	-1.21582
79947	DHDDS	-1.24224
79963	ABCA11P	-1.32199
79982	DNAJB14	-1.30035
80006	C5orf44	-1.27415
80013	FAM188A	-1.24233
80031	SEMA6D	-1.22727
80034	CSRNP3	-1.3662
80055	PGAP1	-1.23079
80127	C14orf45	-1.33302
80129	C6orf97	-1.25575
80206	FHOD3	-1.39422
80224	NUBPL	-1.30583
80235	PIGZ	-1.2513
8030	CCDC6	-1.31207
80312	TET1	-1.24546
80333	KCNIP4	-1.53363
80349	WDR61	-1.24167
8036	SHOC2	-1.30185
80723	TMEM22	-1.4515
80777	CYB5B	-1.20462
80816	ASXL3	-1.21285
81034	SLC25A32	-1.42519
81035	COLEC12	-1.3141
81493	SYNC	-1.24389
81533	ITFG1	-1.33554
81539	SLC38A1	-1.27432
81606	LBH	-1.77989
81689	ISCA1	-1.30364
81706	PPP1R14C	-1.3376
81831	NETO2	-1.29813
81849	ST6GALNAC5	-1.4398
81929	SEH1L	-1.20452
8218	CLTCL1	-1.22424
8228	PNPLA4	-1.41448
830	CAPZA2	-1.21006
8323	FZD6	-1.28169
8339	HIST1H2BG	-1.21682
83394	PITPNM3	-1.20486
83478	ARHGAP24	-1.30416
83544	DNAL1	-1.24606
83608	C18orf21	-1.20991
83648	FAM167A	-1.22005
83657	DYNLRB2	-1.21508
83690	CRISPLD1	-1.49656
83698	CALN1	-1.51146
83732	RIOK1	-1.22777
8382	NME5	-1.56825
83932	C1orf124	-1.21763
8395	PIP5K1B	-1.92429
8404	SPARCL1	-1.21962
84058	WDR54	-1.2042
84083	ZRANB3	-1.50207
84100	ARL6	-1.29418
84105	PCBD2	-1.44002
84251	SGIP1	-1.35366
84253	GARNL3	-1.27961
84259	DCUN1D5	-1.20176
84263	HSDL2	-1.41958
84302	C9orf125	-1.2368
84303	CHCHD6	-1.20136
84319	C3orf26	-1.30126
84417	C2orf40	-1.35879
84502	JPH4	-1.35953
84549	MAK16	-1.20917
84553	C6orf168	-1.40047
84684	INSM2	-1.2308
84688	C9orf24	-1.27026
8470	SORBS2	-1.28949
84707	BEX2	-1.26212
84708	LNX1	-1.42388
84791	LINC00467	-1.23778
84803	AGPAT9	-1.26966
84816	RTN4IP1	-1.2718
84896	ATAD1	-1.35954
8490	RGS5	-1.51327
84959	UBASH3B	-1.21009
84969	TOX2	-1.64443
84981	MIR22HG	-1.40379
8499	PPFIA2	-1.42857
85004	RERG	-2.08779
85013	TMEM128	-1.20561
85016	C11orf70	-1.27585
8504	PEX3	-1.23476
8507	ENC1	-1.33535
8508	NIPSNAP1	-1.2155
8533	COPS3	-1.21203
85352	KIAA1644	-1.29655
85395	FAM207A	-1.28663
85403	EAF1	-1.36336
85453	TSPYL5	-1.22022
85455	DISP2	-1.20408
85476	GFM1	-1.23408
8559	PRPF18	-1.27159
8562	DENR	-1.42713
8604	SLC25A12	-1.22076
8613	PPAP2B	-1.26698
8618	CADPS	-1.78692
8622	PDE8B	-1.57557
8623	ASMTL	-1.25178
8624	PSMG1	-1.35563
8634	RTCD1	-1.24557
8669	EIF3J	-1.2029
8671	SLC4A4	-1.22655
8674	VAMP4	-1.26635
869	CBLN1	-1.53494
8706	B3GALNT1	-1.51921
8723	SNX4	-1.39032
8743	TNFSF10	-1.29385
8766	RAB11A	-1.31793
8788	DLK1	-2.71598
8803	SUCLA2	-1.20403
8821	INPP4B	-1.53829
8824	CES2	-1.23183
885	CCK	-1.54695
8867	SYNJ1	-1.51887
887	CCKBR	-1.21454
8900	CCNA1	-1.53005
8908	GYG2	-1.23317
8935	SKAP2	-1.25406
8941	CDK5R2	-1.29131
8975	USP13	-1.20674
89765	RSPH1	-1.4429
90161	HS6ST2	-1.33339
902	CCNH	-1.29645
9023	CH25H	-1.28105
90273	CEACAM21	-1.36657
90293	KLHL13	-2.1121
90441	ZNF622	-1.21737
9052	GPRC5A	-1.38678
9077	DIRAS3	-1.53836
9079	LDB2	-1.47302
90826	PRMT10	-1.36409
90835	C16orf93	-1.35278
90865	IL33	-1.3775
90957	DHX57	-1.21779
9097	USP14	-1.29672
9108	MTMR7	-1.41909
91137	SLC25A46	-1.24032
9118	INA	-1.51271
9120	SLC16A6	-1.29578
9125	RQCD1	-1.23436
9134	CCNE2	-1.2803
9143	SYNGR3	-1.75731
91543	RSAD2	-1.23362
9162	DGKI	-1.2724
9183	ZW10	-1.30167
91875	TTC5	-1.42422
91947	ARRDC4	-1.37931
9201	DCLK1	-1.76634
9213	XPR1	-1.33875
92196	DAPL1	-1.95235
92345	NAF1	-1.33013
9254	CACNA2D2	-1.3571
92912	UBE2Q2	-1.20131
9331	B4GALT6	-1.50245
93377	OPALIN	-2.11668
9353	SLIT2	-1.51428
93664	CADPS2	-2.01589
9369	NRXN3	-1.22746
9373	PLAA	-1.21967
9382	COG1	-1.21077
94056	SYAP1	-1.21524
9427	ECEL1	-1.23255
9443	MED7	-1.28129
9456	HOMER1	-1.64672
9475	ROCK2	-1.23354
9498	SLC4A8	-1.36361
9500	MAGED1	-1.46481
9525	VPS4B	-1.42862
9547	CXCL14	-1.26247
9550	ATP6V1G1	-1.25478
956	ENTPD3	-1.27965
9568	GABBR2	-1.36328
95681	CEP41	-1.24977
9576	SPAG6	-1.24122
9577	BRE	-1.23917
9581	PREPL	-1.20021
9590	AKAP12	-1.20072
9604	RNF14	-1.27472
9615	GDA	-1.8792
9648	GCC2	-1.33139
9652	TTC37	-1.27154
9653	HS2ST1	-1.20721
969	CD69	-1.29118
9695	EDEM1	-1.23781
9699	RIMS2	-1.28423
9748	SLK	-1.2489
9750	FAM65B	-1.35131
9791	PTDSS1	-1.2798
9804	TOMM20	-1.21376
9829	DNAJC6	-1.20974
9856	KIAA0319	-1.30543
9867	PJA2	-1.26714
9890	LPPR4	-1.57425
9900	SV2A	-1.21689
9912	ARHGAP44	-1.2061
9934	P2RY14	-1.30108
9946	CRYZL1	-1.39636
9956	HS3ST2	-1.20957
996	CDC27	-1.22726
998	CDC42	-1.69795

## Sheet: Cortex DLB UP
Entrez	Symbol	Fold Change
100	ADA	1.28529
100009676	LOC100009676	1.21438
100049716	LOC100049716	1.41257
10011	SRA1	1.21468
100128252	LOC100128252	1.24115
100128288	LOC100128288	1.54055
100128977	LOC100128977	1.27975
100129196	LOC100129196	1.26817
100129858	LOC100129858	1.26829
100131213	ZNF503-AS2	1.50708
100131827	ZNF717	1.26505
10018	BCL2L11	1.30364
10023	FRAT1	1.28795
100287896	LOC100287896	1.22378
100288637	LOC100288637	1.2075
100289635	ZNF605	1.22577
10049	DNAJB6	1.223
100505572	LOC100505572	1.29831
100505657	LOC100505657	1.49827
100506597	LOC100506597	1.20459
100506730	LOC100506730	1.36293
100507025	LOC100507025	1.3972
100507436	MICA	1.23149
100507575	LOC100507575	1.43626
100509100	LOC100509100	1.88386
10051	SMC4	1.29198
100533106	ZHX1-C8ORF76	1.25585
10058	ABCB6	1.26623
10165	SLC25A13	1.31402
10190	TXNDC9	1.36564
10196	PRMT3	1.21669
10199	MPHOSPH10	1.2679
102	ADAM10	1.20555
1021	CDK6	1.36485
10210	TOPORS	1.26068
10215	OLIG2	1.32249
10220	GDF11	1.33797
10226	PLIN3	1.43157
10230	NBR2	1.46345
1024	CDK8	1.22534
10256	CNKSR1	1.29561
10308	ZNF267	1.2522
1031	CDKN2C	1.2572
10322	SMYD5	1.2162
10395	DLC1	1.37642
10396	ATP8A1	1.20369
10404	PGCP	1.33453
10411	RAPGEF3	1.27533
10420	TESK2	1.31828
10422	UBAC1	1.24956
10428	CFDP1	1.32529
10434	LYPLA1	1.86873
10435	CDC42EP2	1.26001
10495	ENOX2	1.34261
10507	SEMA4D	1.69032
10541	ANP32B	1.43242
10553	HTATIP2	1.30124
10598	AHSA1	1.20504
10617	STAMBP	1.26473
10622	POLR3G	1.45152
10625	IVNS1ABP	1.59581
10638	SPHAR	1.2134
10640	EXOC5	1.29955
10652	YKT6	1.33527
10715	CERS1	1.51472
10728	PTGES3	1.22677
10732	TCFL5	1.55806
10734	STAG3	1.26916
10749	KIF1C	1.68349
10767	HBS1L	1.28495
10771	ZMYND11	1.22743
10778	ZNF271	1.29652
10780	ZNF234	1.21704
10806	SDCCAG8	1.41936
10809	STARD10	1.35526
1081	CGA	1.37299
10908	PNPLA6	1.42936
10914	PAPOLA	1.29697
10963	STIP1	1.32855
10992	SF3B2	1.37814
11006	LILRB4	1.20461
11011	TLK2	1.48025
11046	SLC35D2	1.61659
1106	CHD2	1.20731
11064	CNTRL	1.31918
11066	SNRNP35	1.26798
1108	CHD4	1.26722
11101	ATE1	1.30326
11108	PRDM4	1.31383
11112	HIBADH	1.22009
11129	CLASRP	1.33975
1113	CHGA	1.36062
11133	KPTN	1.30544
11135	CDC42EP1	1.40546
11141	IL1RAPL1	1.33655
11145	PLA2G16	1.40612
11149	BVES	1.33727
11155	LDB3	1.31056
11157	LSM6	1.22144
1116	CHI3L1	2.36352
11177	BAZ1A	1.3897
11183	MAP4K5	1.42533
11193	WBP4	1.20865
11201	POLI	1.23276
11221	DUSP10	1.25427
11226	GALNT6	1.35999
11232	POLG2	1.22478
1124	CHN2	1.55234
11240	PADI2	1.54317
112487	C14orf126	1.314
112840	WDR89	1.27759
11322	TMC6	1.23261
1133	CHRM5	1.84463
11335	CBX3	1.20242
11342	RNF13	1.26826
113540	CMTM1	1.39241
1138	CHRNA5	1.20918
113802	HENMT1	1.25311
114036	LINC00310	1.29032
114299	PALM2	1.25998
1147	CHUK	1.48068
114792	KLHL32	1.46322
114793	FMNL2	1.30702
114799	ESCO1	1.27119
114915	EPB41L4A-AS1	1.26367
115209	OMA1	1.22131
115265	DDIT4L	1.21243
115273	RAB42	1.29236
115286	SLC25A26	1.33476
115584	SLC5A11	2.21156
115752	DIS3L	1.21507
115948	CCDC151	1.22323
116154	PHACTR3	1.36372
116228	FAM36A	1.22611
116362	RBP7	1.27964
1164	CKS2	1.42347
116441	TM4SF18	1.29453
116442	RAB39B	1.28771
116447	TOP1MT	1.26704
116448	OLIG1	1.28335
116461	TSEN15	1.20306
116842	LEAP2	1.29011
116984	ARAP2	1.43589
116985	ARAP1	1.2914
116987	AGAP1	1.32392
117177	RAB3IP	1.38383
117246	FTSJ3	1.20614
117283	IP6K3	1.59394
117285	DEFB118	1.30538
1178	CLC	1.2441
1183	CLCN4	1.301
118424	UBE2J2	1.20622
118472	ZNF511	1.35105
1186	CLCN7	1.33169
118611	C10orf90	1.83514
118987	PDZD8	1.27236
119504	ANAPC16	1.20807
120103	SLC36A4	1.24879
121601	ANO4	1.41807
122060	SLAIN1	1.73429
122704	MRPL52	1.22492
122773	KLHDC1	1.3055
122809	SOCS4	1.35472
123169	LEO1	1.30519
123283	TARSL2	1.38496
123606	NIPA1	1.65596
123775	C16orf46	1.36408
123803	NTAN1	1.24139
123970	C16orf78	1.23336
124222	PAQR4	1.23626
124491	TMEM170A	1.21317
124751	KRBA2	1.30822
124930	ANKRD13B	1.24355
124961	ZFP3	1.26334
125061	AFMID	1.43361
125704	FAM69C	1.20679
126070	ZNF440	1.2645
1262	CNGA4	1.34529
126375	ZNF792	1.20593
126917	IFFO2	1.26088
127018	LYPLAL1	1.30711
127428	TCEANC2	1.39566
127833	SYT2	1.50342
127933	UHMK1	1.22018
128025	WDR64	1.2544
128061	C1orf131	1.35394
128869	PIGU	1.22375
128989	C22orf25	1.32572
129285	PPP1R21	1.264
129530	LYG1	1.38032
129531	MITD1	1.30982
1298	COL9A2	1.29319
130132	RFTN2	1.37832
130502	TTC32	1.23187
130940	CCDC148	1.20732
131076	CCDC58	1.33372
131096	KCNH8	1.83673
131544	CRYBG3	1.76193
1329	COX5B	1.20616
134145	FAM173B	1.40745
134218	DNAJC21	1.4206
135	ADORA2A	1.35029
135114	HINT3	1.81505
1358	CPA2	1.2643
1368	CPM	1.48446
1371	CPOX	1.36614
137492	VPS37A	1.21637
137964	AGPAT6	1.27363
138151	NACC2	1.28627
138241	C9orf85	1.29282
138716	C9orf23	1.20559
1393	CRHBP	1.3166
139596	UPRT	1.33716
140609	NEK7	1.54593
1407	CRY1	1.34091
140710	KIAA0889	1.20915
140739	UBE2F	1.44557
140771	SMCR5	1.21199
140803	TRPM6	1.2455
1410	CRYAB	1.50758
1429	CRYZ	1.37052
143425	SYT9	1.34876
1435	CSF1	1.28335
143689	PIWIL4	1.22982
1438	CSF2RA	1.26402
143903	LAYN	1.28163
144100	PLEKHA7	1.28917
144132	DNHD1	1.38877
144348	ZNF664	1.37316
144577	C12orf66	1.34308
144811	LACC1	1.9018
145270	PRIMA1	1.63356
145508	CEP128	1.42835
145853	C15orf61	1.39852
146198	ZFP90	1.21542
1465	CSRP1	1.28927
146956	EME1	1.21807
147040	KCTD11	1.26578
147650	LINC00085	1.21318
147657	ZNF480	1.33134
147727	LOC147727	1.31694
147741	ZNF560	1.21652
147923	ZNF420	1.23425
147929	ZNF565	1.41728
147949	ZNF583	1.24641
148156	ZNF558	1.23018
148268	ZNF570	1.27343
148418	SAMD13	1.24321
149420	PDIK1L	1.2208
1497	CTNS	1.24739
1503	CTPS	1.31549
150465	TTL	1.24558
150590	C2orf15	1.37458
150622	LOC150622	1.7046
150946	FAM59B	1.21951
151174	LOC151174	1.22783
151188	ARL6IP6	1.44971
151246	SGOL2	1.28194
151477	LINC00471	1.21983
151525	WDSUB1	1.29117
151647	FAM19A4	1.27969
152100	CMC1	1.27858
152815	THAP6	1.30959
153129	SLC38A9	1.37601
153222	C5orf41	1.30538
153328	SLC25A48	1.45498
153443	SRFBP1	1.32167
153768	PRELID2	1.4437
154007	SNRNP48	1.40228
154043	CNKSR3	1.3605
1548	CYP2A6	1.32588
154865	IQUB	1.20042
1573	CYP2J2	1.26295
157753	TMEM74	1.34368
158297	FAM154A	1.2155
158471	PRUNE2	1.60336
158747	MOSPD2	1.34057
159	ADSS	1.31904
159090	FAM122B	1.22288
159195	USP54	1.35231
1593	CYP27A1	1.2841
1595	CYP51A1	1.21133
16	AARS	1.24866
160335	TMTC2	1.67931
160760	PPTC7	1.5397
161742	SPRED1	1.27033
1622	DBI	1.36345
162514	TRPV3	1.26499
162681	C18orf54	1.48479
162993	ZNF846	1.43859
163050	ZNF564	1.35954
163720	CYP4Z2P	1.35791
163786	SASS6	1.27127
1643	DDB2	1.22869
164395	TTLL9	1.20211
1649	DDIT3	1.28091
165324	UBXN2A	1.27647
165918	RNF168	1.37864
166378	SPATA5	1.20547
1665	DHX15	1.21062
166647	GPR125	1.25592
166815	TIGD2	1.32528
166968	MIER3	1.29095
167465	ZNF366	1.26951
1676	DFFA	1.21679
168391	GALNTL5	1.22317
168451	THAP5	1.3461
168850	ZNF800	1.23956
169200	TMEM64	1.22728
169714	QSOX2	1.26812
170384	FUT11	1.28431
1717	DHCR7	1.60025
1718	DHCR24	1.35529
1728	NQO1	1.41126
1737	DLAT	1.2124
1739	DLG1	1.34846
1763	DNA2	1.75901
1783	DYNC1LI2	1.47715
1785	DNM2	1.28591
1786	DNMT1	1.23862
1793	DOCK1	1.51654
1849	DUSP7	1.24549
190	NR0B1	1.36652
1902	LPAR1	1.84562
192669	EIF2C3	1.2433
1950	EGF	1.28939
1955	MEGF9	1.21645
196410	METTL7B	1.4175
196446	C12orf28	1.21469
196872	MGC23270	1.24339
197259	MLKL	1.28865
197320	ZNF778	1.43257
197407	ZNF48	1.23454
1983	EIF5	1.29739
1995	ELAVL3	1.21983
199731	CADM4	1.20597
1998	ELF2	1.35348
20	ABCA2	1.43115
200058	FLJ23867	1.43788
200150	PLD5	1.38889
200186	CRTC2	1.22435
200539	ANKRD23	1.25594
200933	FBXO45	1.38105
201266	SLC39A11	1.33914
201283	AMZ2P1	1.67654
201456	FBXO15	1.23402
201931	TMEM192	1.27255
2027	ENO3	1.36834
203102	ADAM32	1.35969
203190	LGI3	1.24909
203245	NAIF1	1.23927
203259	C9orf25	1.2065
203562	TMEM31	1.34012
204	AK2	1.25941
2052	EPHX1	1.28755
205327	C2orf69	1.34792
2055	CLN8	1.33137
2065	ERBB3	1.35371
2070	EYA4	1.30084
207063	DHRSX	1.26571
210	ALAD	1.24654
2118	ETV4	1.35944
2123	EVI2A	1.38747
2124	EVI2B	1.27977
2172	FABP6	1.24998
2176	FANCC	1.31974
2180	ACSL1	1.42277
2186	BPTF	1.42433
2187	FANCB	1.86678
219287	FAM123A	1.61759
219293	ATAD3C	1.47403
2194	FASN	1.20272
219402	MTIF3	1.30203
219557	C7orf62	1.2101
219654	ZCCHC24	1.31013
219699	UNC5B	1.25202
219844	HYLS1	1.20715
219855	SLC37A2	1.26529
219899	TBCEL	1.20856
220108	FAM124A	1.4026
220136	CCDC11	1.37979
220416	LRRC63	1.58977
220972	2013-03-08	1.35118
220979	C10orf25	1.23907
220992	ZNF485	1.23065
221016	CCDC7	1.54906
221061	FAM171A1	1.35363
221178	SPATA13	1.59529
221184	CPNE2	1.50709
221442	LOC221442	1.34131
221443	C6orf130	1.28916
221458	KIF6	1.83127
221656	KDM1B	1.2343
222166	C7orf41	1.57209
2222	FDFT1	1.30013
222223	KIAA1324L	1.31627
222234	FAM185A	1.39719
2246	FGF1	1.63502
2263	FGFR2	1.3482
22794	CASC3	1.20258
22802	CLCA4	1.5882
22834	ZNF652	1.5395
22846	VASH1	1.33062
22858	ICK	1.21123
22875	ENPP4	1.24641
22882	ZHX2	1.32436
22890	ZBTB1	1.25094
22905	EPN2	1.30003
22909	FAN1	1.35643
22933	SIRT2	1.43932
22982	DIP2C	1.24773
22995	CEP152	1.23844
22996	TTC39A	1.21784
22998	LIMCH1	1.44043
23001	WDFY3	1.22941
23023	TMCC1	1.31573
23034	SAMD4A	1.39435
23036	ZNF292	1.23021
23061	TBC1D9B	1.22948
23063	WAPAL	1.20693
23082	PPRC1	1.24031
23089	PEG10	1.40029
23095	KIF1B	1.38505
23097	CDK19	1.30878
23101	MCF2L2	1.26967
23111	SPG20	1.20009
23114	NFASC	1.32049
23116	FAM179B	1.21491
23120	ATP10B	1.34009
23127	GLT25D2	1.36058
23129	PLXND1	1.28572
23142	DCUN1D4	1.42894
23149	FCHO1	1.36061
23150	FRMD4B	1.65944
23176	2013-09-08	1.40376
23187	PHLDB1	1.27283
23189	KANK1	1.21984
23192	ATG4B	1.49659
23207	PLEKHM2	1.2027
23210	JMJD6	1.33998
23212	RRS1	1.21343
23232	TBC1D12	1.53476
23239	PHLPP1	1.49147
23242	COBL	1.52869
23250	ATP11A	1.31765
23251	KIAA1024	1.31705
23253	ANKRD12	1.25641
23254	KAZN	1.21832
23263	MCF2L	1.20155
23269	MGA	1.43283
23272	FAM208A	1.21516
23287	AGTPBP1	1.70626
23302	WSCD1	1.32199
23303	KIF13B	1.616
23308	ICOSLG	1.59875
23310	NCAPD3	1.24241
23313	KIAA0930	1.68448
23321	TRIM2	1.33971
23325	KIAA1033	1.27183
23328	SASH1	1.53921
23333	DPY19L1	1.21401
23381	SMG5	1.38548
23384	SPECC1L	1.24571
23387	SIK3	1.20765
2339	FNTA	1.3323
23405	DICER1	1.20328
23411	SIRT1	1.30667
23421	ITGB3BP	1.23496
23424	TDRD7	1.31947
23429	RYBP	1.36977
23433	RHOQ	1.47712
23446	SLC44A1	1.48359
23481	PES1	1.20289
23499	MACF1	1.20566
23512	SUZ12	1.33383
23515	MORC3	1.21659
23520	ANP32C	1.26138
23528	ZNF281	1.67142
23536	ADAT1	1.26429
23555	TSPAN15	1.58147
23612	PHLDA3	1.22438
23613	ZMYND8	1.27851
23632	CA14	1.26229
23660	ZKSCAN5	1.24026
23671	TMEFF2	1.4868
23677	SH3BP4	1.2985
23704	KCNE4	1.57416
23729	SHPK	1.21772
24139	EML2	1.38676
24140	FTSJ1	1.24675
24147	FJX1	1.23503
24149	ZNF318	1.26007
246243	RNASEH1	1.28904
246269	LACE1	1.20207
246330	PELI3	1.26556
246744	STH	1.38281
2475	MTOR	1.22986
2488	FSHB	1.22159
2491	CENPI	1.2264
2495	FTH1	1.26805
2527	FUT5	1.20512
2530	FUT8	1.20657
2531	KDSR	1.28375
253650	ANKRD18A	1.6432
253832	ZDHHC20	1.61824
253982	ASPHD1	1.26804
254225	RNF169	1.45012
254251	LCORL	1.28001
254268	AKNAD1	1.33122
2549	GAB1	1.50877
2551	GABPA	1.24442
2553	GABPB1	1.22239
255394	TCP11L2	1.35155
256126	SYCE2	1.24025
256227	STEAP1B	1.73137
256309	CCDC110	1.21082
2570	GABRR2	1.2311
257160	RNF214	1.26804
257218	SHPRH	1.21796
25769	SLC24A2	1.29474
25777	SUN2	1.47674
25780	RASGRP3	1.82579
25801	GCA	1.2192
258010	SVIP	1.42815
25829	TMEM184B	1.227
2585	GALK2	1.21627
25850	ZNF345	1.21596
25855	BRMS1	1.39368
25861	DFNB31	1.58547
25876	SPEF1	1.2351
25888	ZNF473	1.26496
25896	INTS7	1.25289
25914	RTTN	1.22344
259230	SGMS1	1.25935
25924	MYRIP	1.25309
259282	BOD1L	1.21562
25938	HEATR5A	1.38738
25948	KBTBD2	1.20809
2595	GANC	1.23916
25983	NGDN	1.22756
26009	ZZZ3	1.30317
26030	PLEKHG3	1.43548
26036	ZNF451	1.23214
26052	DNM3	1.23857
26054	SENP6	1.29553
26112	CCDC69	1.23736
26137	ZBTB20	1.21196
26147	PHF19	1.30896
26148	C10orf12	1.46266
26173	INTS1	1.20466
2620	GAS2	1.30177
26206	SPAG8	1.23376
26227	PHGDH	1.3285
26229	B3GAT3	1.21054
26232	FBXO2	1.41104
26235	FBXL4	1.21046
26248	OR2K2	1.20086
26256	CABYR	1.58344
26278	SACS	1.22953
2628	GATM	1.20041
26471	NUPR1	1.24647
26492	OR8G2	1.34097
26515	FXC1	1.21743
26521	TIMM8B	1.26982
26539	OR10H1	1.25642
26576	SRPK3	1.23486
26585	GREM1	1.44682
26589	MRPL46	1.27039
26659	OR7A5	1.33332
26664	OR7C1	1.20583
267	AMFR	1.23427
267002	PGBD2	1.3242
267004	PGBD3	1.26943
2691	GHRH	1.20891
26959	HBP1	1.23125
2696	GIPR	1.25617
26973	CHORDC1	1.41709
27000	DNAJC2	1.20157
27005	USP21	1.26195
2705	GJB1	1.24215
27106	ARRDC2	1.31723
27130	INVS	1.28865
27161	EIF2C2	1.38169
27241	BBS9	1.20133
27253	PCDH17	1.43624
27291	C10orf28	1.30002
27296	TP53TG5	1.24061
2730	GCLM	1.35228
27309	ZNF330	1.21725
27345	KCNMB4	1.47455
27347	STK39	1.23865
274	BIN1	1.34559
2741	GLRA1	1.24571
27443	CECR2	1.20524
2764	GMFB	1.20696
2803	GOLGA4	1.27281
28232	SLCO3A1	1.35126
282809	POC1B	1.23962
282973	JAKMIP3	1.89942
28316	CDH20	1.29889
283254	HARBI1	1.55954
283518	KCNRG	1.41635
283579	C14orf178	1.27521
283588	LOC283588	1.70245
283635	FAM177A1	1.48134
283987	C17orf28	1.24201
284306	ZNF547	1.22166
284370	ZNF615	1.53108
284390	ZNF763	1.24094
284697	BTBD8	1.3824
285	ANGPT2	1.32647
285051	C2orf61	1.2024
28513	CDH19	2.18545
28514	DLL1	1.48506
285195	SLC9A9	1.23534
2852	GPER	1.2756
285267	ZNF619	1.44538
285268	ZNF621	1.26911
285315	C3orf33	1.31367
285527	FRYL	1.25497
285550	FAM200B	1.26643
285590	SH3PXD2B	1.34896
285668	C5orf64	1.43338
286006	C7orf53	1.23927
2861	GPR37	1.42253
286101	ZNF252	1.29235
286128	ZFP41	1.24522
286204	CRB2	1.2487
286262	TPRN	1.42689
2868	GRK4	1.32191
286827	TRIM59	1.58493
28955	DEXI	1.23544
28965	SLC27A6	1.20703
28982	FLVCR1	1.33351
28984	C13orf15	1.59148
28987	NOB1	1.35828
28996	HIPK2	1.43271
28999	KLF15	1.28792
29015	SLC43A3	1.20365
2905	GRIN2C	1.20337
29068	ZBTB44	1.26884
29071	C1GALT1C1	1.20356
29072	SETD2	1.22122
29081	METTL5	1.22007
29090	TIMM21	1.30215
29093	MRPL22	1.2064
29101	SSU72	1.20834
29116	MYLIP	1.23858
29117	BRD7	1.52451
29119	CTNNA3	1.54395
2913	GRM3	1.20236
2952	GSTT1	1.54564
2954	GSTZ1	1.25324
2956	MSH6	1.45878
2960	GTF2E1	1.21831
2971	GTF3A	1.34886
29844	TFPT	1.21587
29893	PSMC3IP	1.25856
29899	GPSM2	1.58917
29923	HILPDA	1.53317
29954	POMT2	1.2048
29968	PSAT1	1.34479
29980	DONSON	1.28564
29989	OBP2B	1.23616
30011	SH3KBP1	1.27518
30850	CDR2L	1.23387
3092	HIP1	1.28824
31	ACACA	1.20815
3123	HLA-DRB1	1.29267
313	AOAH	1.28897
3145	HMBS	1.20864
3149	HMGB3	1.43779
3189	HNRNPH3	1.23395
324	APC	1.33792
3250	HPR	1.41142
3275	PRMT2	1.2799
3290	HSD11B1	1.30223
3293	HSD17B3	1.29768
3300	DNAJB2	1.28848
3303	HSPA1A	1.68549
3304	HSPA1B	1.67078
3305	HSPA1L	1.54652
3306	HSPA2	1.71801
3308	HSPA4	1.24914
333	APLP1	1.25172
3337	DNAJB1	1.55793
3344	FOXN2	1.3864
338707	B4GALNT4	1.29523
338773	TMEM119	1.21652
338872	C1QTNF9	1.27206
339327	ZNF546	1.33124
3394	IRF8	1.33615
339665	SLC35E4	1.25185
339803	LOC339803	1.29609
339983	NAT8L	1.21248
340146	SLC35D3	1.28727
340277	C7orf46	1.33717
341	APOC1	1.49006
341947	COX8C	1.2952
342035	GLDN	1.87878
3431	SP110	1.20003
3433	IFIT2	1.29757
344148	NCKAP5	1.74374
3475	IFRD1	1.36313
347744	C6orf52	1.2039
348235	SKA2	1.39958
348938	NIPAL4	1.225
349075	ZNF713	1.38037
353116	RILPL1	1.37839
353322	ANKRD37	1.76404
358	AQP1	1.24738
3628	INPP1	1.41864
3636	INPPL1	1.25664
3643	INSR	1.25505
3646	EIF3E	1.26997
3656	IRAK2	1.45124
367	AR	1.20664
3673	ITGA2	1.50598
3696	ITGB8	1.26386
3707	ITPKB	1.60399
3732	CD82	1.36228
374655	ZNF710	1.2189
374900	ZNF568	1.23396
374986	FAM73A	1.23862
3759	KCNJ2	1.41908
376497	SLC27A1	1.28124
3765	KCNJ9	1.21861
3766	KCNJ10	1.49986
376940	ZC3H6	1.2527
3782	KCNN3	1.25811
3792	KEL	1.32059
3796	KIF2A	1.35343
3798	KIF5A	1.25526
3799	KIF5B	1.65875
3800	KIF5C	1.41005
3812	KIR3DL2	1.21372
3841	KPNA5	1.24533
387357	THEMIS	1.29144
387521	TMEM189	1.24632
3884	KRT33B	1.23309
388403	YPEL2	1.24612
388531	RGS9BP	1.22868
388566	ZNF470	1.38239
388695	LYSMD1	1.23064
389289	C5orf39	1.28434
389337	ARHGEF37	1.3307
3895	KTN1	1.22737
389856	USP27X	1.22551
39	ACAT2	1.37358
3914	LAMB3	1.33073
3920	LAMP2	1.3787
394	ARHGAP5	1.27129
3949	LDLR	1.2717
3977	LIFR	1.26602
3988	LIPA	1.20329
3991	LIPE	1.26154
3996	LLGL1	1.30612
399665	FAM102A	1.29448
399694	SHC4	1.80972
399979	SNX19	1.27678
400073	C12orf76	1.60727
400242	DICER1-AS	1.20979
400506	C16orf88	1.64168
400569	MED11	1.25928
400657	LOC400657	1.22579
400713	ZNF880	1.77947
400940	LOC400940	1.47507
401548	SNX30	1.22333
4023	LPL	1.22796
402573	C7orf61	1.27542
402665	IGLON5	1.37246
4034	LRCH4	1.27084
4036	LRP2	2.02928
4038	LRP4	1.27244
4047	LSS	1.45897
4072	EPCAM	1.25061
4085	MAD2L1	1.25205
4092	SMAD7	1.20186
4099	MAG	1.48023
410	ARSA	1.20717
4118	MAL	1.34025
4122	MAN2A2	1.38892
4124	MAN2A1	1.92579
4126	MANBA	1.24644
414157	C10orf62	1.23575
4147	MATN2	1.36744
414899	BLID	1.23073
4155	MBP	1.29851
4157	MC1R	1.31327
4166	CHST6	1.52008
4176	MCM7	1.41957
4211	MEIS1	1.22036
4234	METTL1	1.25811
4296	MAP3K11	1.27544
4303	FOXO4	1.59137
4336	MOBP	1.53314
4340	MOG	1.43052
43847	KLK14	1.23234
441024	MTHFD2L	1.70855
442186	OR2J3	1.20914
443	ASPA	1.61895
4485	MST1	1.29538
4494	MT1F	1.6318
4495	MT1G	2.10456
4499	MT1M	1.38991
4501	MT1X	1.2805
4528	MTIF2	1.3134
4603	MYBL1	1.74093
4636	MYL5	1.23393
4643	MYO1E	1.337
4645	MYO5B	1.23629
4650	MYO9B	1.38881
4673	NAP1L1	1.27157
4676	NAP1L4	1.20129
4678	NASP	1.24959
4693	NDP	1.26517
4703	NEB	1.49289
472	ATM	1.25711
4720	NDUFS2	1.44041
4744	NEFH	1.44988
4750	NEK1	1.22838
4756	NEO1	1.35069
4773	NFATC2	1.20697
4775	NFATC3	1.27462
4781	NFIB	1.22687
4790	NFKB1	1.28008
4793	NFKBIB	1.23759
4800	NFYA	1.42064
4801	NFYB	1.29644
4804	NGFR	1.61758
4815	NINJ2	1.26483
4821	NKX2-2	1.58392
4864	NPC1	1.32244
492311	IGIP	1.50023
493861	EID3	1.21102
494143	CHAC2	1.20944
4973	OLR1	1.27069
5027	P2RX7	1.64277
5046	PCSK6	1.56574
50859	SPOCK3	1.40606
50862	RNF141	1.55284
5095	PCCA	1.33367
51008	ASCC1	1.21809
5101	PCDH9	1.4384
51013	EXOSC1	1.20374
51015	ISOC1	1.29498
51020	HDDC2	1.20767
51023	MRPS18C	1.20078
51024	FIS1	1.26599
5104	SERPINA5	1.26504
51065	RPS27L	1.20056
51075	TMX2	1.20452
51076	CUTC	1.34219
51088	KLHL5	1.48209
51091	SEPSECS	1.22596
51096	UTP18	1.34437
51104	FAM108B1	1.31022
51110	LACTB2	1.61214
51123	ZNF706	1.2077
51125	GOLGA7	1.25863
51128	SAR1B	1.22473
51174	TUBD1	1.32355
51186	WBP5	1.21526
51192	CKLF	1.24467
51198	C9orf53	1.25369
5121	PCP4	1.2603
51228	GLTP	1.34975
51257	2013-03-02	1.23334
51265	CDKL3	1.4049
51276	ZNF571	1.61398
51283	BFAR	1.31726
51284	TLR7	1.21554
5129	CDK18	2.07504
51306	FAM13B	1.36871
51315	KRCC1	1.32259
51317	PHF21A	1.23925
5137	PDE1C	1.52899
51406	NOL7	1.21125
51411	BIN2	1.27457
5142	PDE4B	1.21485
51444	RNF138	1.24446
51491	NOP16	1.20048
5151	PDE8A	1.53767
5152	PDE9A	1.39115
5154	PDGFA	1.34108
51555	PEX5L	1.27879
51574	LARP7	1.38273
51575	ESF1	1.29073
5158	PDE6B	1.56324
51585	PCF11	1.31464
51601	LIPT1	1.29787
51633	OTUD6B	1.25329
51642	MRPL48	1.61383
51647	FAM96B	1.23014
51660	BRP44L	1.20586
5168	ENPP2	1.3014
51691	NAA38	1.22066
51692	CPSF3	1.22563
51700	CYB5R2	1.58727
51704	GPRC5B	1.25143
51720	UIMC1	1.25702
51727	CMPK1	1.42091
51751	HIGD1B	1.28613
51773	RSF1	1.26848
5202	PFDN2	1.21191
5209	PFKFB3	1.23837
5214	PFKP	1.25635
5224	PGAM2	1.24783
5264	PHYH	1.20775
5272	SERPINB9	1.2899
5279	PIGC	1.29472
5305	PIP4K2A	1.63291
5334	PLCL1	1.9689
5335	PLCG1	1.28025
5337	PLD1	1.50759
53373	TPCN1	1.25124
5352	PLOD2	1.28789
5364	PLXNB1	1.40793
5365	PLXNB3	1.4699
5367	PMCH	1.21024
5373	PMM2	1.20339
5378	PMS1	1.26169
53981	CPSF2	1.36206
54067	C21orf49	1.53864
5411	PNN	1.20662
5412	UBL3	1.48152
5414	2013-09-04	1.29382
54149	C21orf91	1.44894
54165	DCUN1D1	1.38762
5422	POLA1	1.35356
54329	GPR85	1.20375
5438	POLR2I	1.29044
54433	GAR1	1.30066
54443	ANLN	1.87038
54467	ANKIB1	1.38097
54471	SMCR7L	1.20517
54482	CCDC76	1.37853
54517	PUS7	1.34942
54521	WDR44	1.23106
5454	POU3F2	1.21422
54551	MAGEL2	1.30189
54558	SPATA6	1.27726
54586	C9orf11	1.26491
54629	FAM63B	1.2571
5465	PPARA	1.41504
54726	OTUD4	1.23036
54780	NSMCE4A	1.2312
54785	C17orf59	1.32968
54799	MBTD1	1.23608
54801	HAUS6	1.45744
5481	PPID	1.26548
54811	ZNF562	1.38459
54820	NDE1	1.55462
54823	SWT1	1.3772
54826	GIN1	1.46025
54843	SYTL2	1.26075
54865	GPATCH4	1.42557
54877	ZCCHC2	1.35124
54879	ST7L	1.22527
54893	MTMR10	1.52419
54899	PXK	1.33084
54908	CCDC99	1.3451
54916	C14orf101	1.29299
54933	RHBDL2	1.22047
54934	KANSL2	1.24168
54941	RNF125	1.42662
54943	DNAJC28	1.66071
54947	LPCAT2	1.24207
5495	PPM1B	1.21936
54956	PARP16	1.22347
54962	TIPIN	1.22706
54971	BANP	1.23893
54982	CLN6	1.28195
54984	PINX1	1.33917
5501	PPP1CC	1.24822
55012	PPP2R3C	1.58531
55018	LINC00483	1.20328
55026	FAM70A	1.21279
55035	NOL8	1.31054
55068	ENOX1	1.24885
55093	WDYHV1	1.31735
55094	GPATCH1	1.23797
55096	EBLN2	1.37588
55109	AGGF1	1.20144
55119	PRPF38B	1.22455
55120	FANCL	1.29084
55131	RBM28	1.29439
55137	FIGN	1.32028
55139	ANKZF1	1.25245
5516	PPP2CB	1.29395
55179	FAIM	1.2967
55182	RNF220	1.44485
55197	RPRD1A	1.2278
55213	RCBTB1	1.22852
55214	LEPREL1	1.25984
55227	LRRC1	1.4131
5523	PPP2R3A	1.43364
55230	USP40	1.24894
55234	SMU1	1.21108
55246	CCDC25	1.23685
55248	TMEM206	1.28736
5525	PPP2R5A	1.26438
55252	ASXL2	1.21279
55297	CCDC91	1.21116
55308	DDX19A	1.20672
55313	CPPED1	1.27977
55315	SLC29A3	1.33965
55323	LARP6	1.20911
55331	ACER3	1.25455
55349	CHDH	1.31182
55356	SLC22A15	1.20243
55357	TBC1D2	1.28019
554202	MIR31HG	1.26834
554235	ASPDH	1.2642
55454	CSGALNACT2	1.5261
55527	FEM1A	1.2669
55540	IL17RB	1.57322
5557	PRIM1	1.27466
55571	C2orf29	1.30685
55605	KIF21A	1.29945
55619	DOCK10	1.24627
55636	CHD7	1.53363
55646	LYAR	1.20919
55650	PIGV	1.24011
55656	INTS8	1.34338
55676	SLC30A6	1.30366
55677	IWS1	1.3626
5570	PKIB	1.28019
55704	CCDC88A	1.21003
55719	FAM178A	1.23571
55720	TSR1	1.21294
55727	BTBD7	1.30427
55732	C1orf112	1.2585
55755	CDK5RAP2	1.20698
55769	ZNF83	1.42936
55786	ZNF415	1.39563
55793	FAM63A	1.58662
55818	KDM3A	1.26067
55819	RNF130	1.45253
55839	CENPN	1.37332
55850	USE1	1.49249
55853	IDI2-AS1	1.26743
55857	PLK1S1	1.202
55858	TMEM165	1.49169
5587	PRKD1	1.20869
55879	GABRQ	1.30549
5588	PRKCQ	1.34807
55902	ACSS2	1.29871
55905	RNF114	1.25193
55914	ERBB2IP	1.51857
5598	MAPK7	1.20596
56006	SMG9	1.29222
56062	KLHL4	1.36333
5613	PRKX	1.489
56204	FAM214A	1.22604
56270	WDR45L	1.31514
5629	PROX1	1.35748
563	AZGP1	1.62288
56302	TRPV5	1.32934
5636	PRPSAP2	1.23556
5638	PRRG1	1.51463
5639	PRRG2	1.27958
5653	KLK6	1.8991
5663	PSEN1	1.26615
56647	BCCIP	1.23012
56650	CLDND1	1.27835
56652	C10orf2	1.41873
5671	PSG3	1.34413
5673	PSG5	1.2741
56896	DPYSL5	1.38029
56898	BDH2	1.27127
56902	PNO1	1.23019
56907	SPIRE1	1.31574
56913	C1GALT1	1.2729
56927	GPR108	1.29129
56946	C11orf30	1.31102
56950	SMYD2	1.21491
56957	OTUD7B	1.31248
56977	STOX2	1.21932
56995	TULP4	1.21668
57084	SLC17A6	1.29909
5710	PSMD4	1.22081
57105	CYSLTR2	1.43159
57109	REXO4	1.27261
57149	LYRM1	1.21466
57161	PELI2	1.24547
57185	NIPAL3	1.43493
57189	KIAA1147	1.51544
5723	PSPH	1.2663
57404	CYP20A1	1.25896
57453	DSCAML1	1.29576
57458	TMCC3	1.32926
57461	ISY1	1.43125
57471	ERMN	2.06783
57475	PLEKHH1	1.32885
57477	SHROOM4	1.52718
57478	USP31	1.68507
57507	ZNF608	1.21202
57509	MTUS1	1.39657
57519	STARD9	1.26612
57529	RGAG1	1.21693
57530	CGN	1.32094
57534	MIB1	1.34326
57537	SORCS2	1.31914
57541	ZNF398	1.28553
57547	ZNF624	1.26503
57573	ZNF471	1.35114
57575	PCDH10	1.25173
57580	PREX1	1.58396
57609	DIP2B	1.26675
57626	KLHL1	1.20113
57636	ARHGAP23	1.35
57639	CCDC146	1.27274
57645	POGK	1.44952
57647	DHX37	1.24006
57674	RNF213	1.22682
57677	ZFP14	1.4231
57696	DDX55	1.31091
57698	KIAA1598	1.57938
57713	SFMBT2	1.28122
5781	PTPN11	1.30386
5789	PTPRD	1.34372
5796	PTPRK	1.49345
580	BARD1	1.22572
5810	RAD1	1.21691
5828	PEX2	1.24697
5830	PEX5	1.30454
58473	PLEKHB1	1.43999
58476	TP53INP2	1.38607
58504	ARHGAP22	1.2964
58524	DMRT3	1.20527
58526	MID1IP1	2.16876
58533	SNX6	1.29426
5860	QDPR	1.71935
5890	RAD51B	1.24578
5893	RAD52	1.29582
5900	RALGDS	1.5439
5906	RAP1A	1.39117
5910	RAP1GDS1	1.27068
5917	RARS	1.21714
5932	RBBP8	1.28933
5933	RBL1	1.22285
59343	SENP2	1.20589
5957	RCVRN	1.28206
5962	RDX	1.28006
5970	RELA	1.42312
5973	RENBP	1.22198
5979	RET	1.37441
5984	RFC4	1.22526
60437	CDH26	1.31045
60484	HAPLN2	1.41081
60488	MRPS35	1.44555
60492	CCDC90B	1.54856
60686	C14orf93	1.2274
6137	RPL13	1.32523
6146	RPL22	1.24091
6157	RPL27A	1.25513
6183	MRPS12	1.2641
619279	ZNF704	1.35657
6233	RPS27A	1.27253
6242	RTKN	1.3303
6299	SALL1	1.63132
6309	SC5DL	1.34189
6319	SCD	1.56095
6347	CCL2	1.41126
63895	PIEZO2	1.90158
63920	C5orf54	1.37557
63929	XPNPEP3	1.21503
63933	CCDC90A	1.21143
63939	C20orf177	1.22379
63971	KIF13A	1.21132
63979	FIGNL1	1.24274
64077	LHPP	1.27185
64089	SNX16	1.32758
64097	EPB41L4A	1.25912
64098	PARVG	1.26932
64135	IFIH1	1.32841
6414	SEPP1	1.48874
64167	ERAP2	1.21257
64172	OSGEPL1	1.27023
64208	POPDC3	1.55883
6422	SFRP1	1.39794
643008	C17orf109	1.3986
64318	NOC3L	1.22259
64333	ARHGAP9	1.24922
64376	IKZF5	1.26879
643836	ZFP62	1.24237
64388	GREM2	1.45376
64397	ZFP106	1.22788
64398	MPP5	1.42738
64399	HHIP	1.30404
64400	AKTIP	1.29238
64412	GZF1	1.23448
64419	MTMR14	1.22011
64423	INF2	1.20054
6445	SGCG	1.20284
6450	SH3BGR	1.25992
6457	SH3GL3	1.7558
6468	FBXW4	1.30733
64753	CCDC136	1.31674
64776	C11orf1	1.22226
64781	CERK	1.20028
64793	CEP85	1.41585
64795	RMND5A	1.21716
64798	DEPTOR	1.48643
64802	NMNAT1	1.27642
64805	P2RY12	1.21795
6489	ST8SIA1	1.21265
648987	LOC648987	1.344
6491	STIL	1.31187
64927	TTC23	1.24461
6494	SIPA1	1.21454
64968	MRPS6	1.51088
65095	KRI1	1.33677
65125	WNK1	1.38415
65258	MPPE1	1.21171
6526	SLC5A3	1.69764
65267	WNK3	1.26385
6536	SLC6A9	1.60886
6539	SLC6A12	1.40862
6541	SLC7A1	1.32244
654433	LOC654433	2.15898
6558	SLC12A2	1.25226
6572	SLC18A3	1.23432
6576	SLC25A1	1.21062
6579	SLCO1A2	1.707
65979	PHACTR4	1.40938
6599	SMARCC1	1.26123
66008	TRAK2	1.43525
6655	SOS2	1.31077
666	BOK	1.58093
6663	SOX10	1.32502
667	DST	1.29543
6683	SPAST	1.46691
6706	SPRR2G	1.20381
6713	SQLE	1.30021
672	BRCA1	1.51559
6720	SREBF1	1.20781
6741	SSB	1.20742
677769	SCARNA17	1.21439
6789	STK4	1.20945
6810	STX4	1.20272
6814	STXBP3	1.41144
6834	SURF1	1.2816
6843	VAMP1	1.20173
6870	TACR3	1.35408
6871	TADA2A	1.22354
6879	TAF7	1.21184
6883	TAF12	1.37389
6884	TAF13	1.29178
6897	TARS	1.35199
6900	CNTN2	1.56624
6901	TAZ	1.23944
6907	TBL1X	1.2404
6911	TBX6	1.36791
6999	TDO2	1.21208
7018	TF	1.70164
7019	TFAM	1.4091
7023	TFAP4	1.40796
7029	TFDP2	1.2792
7039	TGFA	1.20051
7043	TGFB3	1.78549
7058	THBS2	1.59467
7074	TIAM1	1.22294
7086	TKT	1.24585
7091	TLE4	1.38327
7093	TLL2	1.22013
7109	TRAPPC10	1.23291
7110	TMF1	1.22563
7130	TNFAIP6	1.27263
7164	TPD52L1	1.76587
718	C3	1.37233
7223	TRPC4	1.27298
7265	TTC1	1.37432
727936	GXYLT2	1.27663
7297	TYK2	1.24525
7298	TYMS	1.35794
7322	UBE2D2	1.24176
7326	UBE2G1	1.224
7368	UGT8	1.4005
7381	UQCRB	1.29573
7422	VEGFA	1.22672
7439	BEST1	1.59436
7442	TRPV1	1.38055
7443	VRK1	1.44032
7444	VRK2	1.88627
745	C11orf9	1.67757
7461	CLIP2	1.52783
7514	XPO1	1.23457
7516	XRCC2	1.29679
7525	YES1	1.2809
7539	ZFP37	1.27446
7541	ZFP161	1.38341
7549	ZNF2	1.20567
755	C21orf2	1.20422
7569	ZNF182	1.22241
7570	ZNF22	1.2628
7572	ZNF24	1.48234
7580	ZNF32	1.37678
7587	ZNF37A	1.2512
7589	ZSCAN21	1.21747
7594	ZNF43	1.25326
7596	ZNF45	1.27443
760	CA2	1.4252
7633	ZNF79	1.32703
7673	ZNF222	1.23288
7678	ZNF124	1.57867
7690	ZNF131	1.41367
7694	ZNF135	1.22648
7696	ZNF137P	1.27848
7702	ZNF143	1.26307
7705	ZNF146	1.3066
7753	ZNF202	1.41021
7773	ZNF230	1.2303
7775	ZNF232	1.2103
7779	SLC30A1	1.23624
7782	SLC30A4	1.20983
7813	EVI5	1.24003
7827	NPHS2	1.20996
7852	CXCR4	1.26468
7867	MAPKAPK3	1.22541
79003	MIS12	1.4194
79075	DSCC1	1.23686
79087	ALG12	1.21503
79088	ZNF426	1.22441
79134	TMEM185B	1.21735
79152	FA2H	1.61769
79157	MFSD11	1.23725
79161	C7orf23	1.24757
79172	CENPO	1.20589
79177	ZNF576	1.22723
79365	BHLHE41	1.20413
79366	HMGN5	1.20123
7942	TFEB	1.25871
79568	C2orf47	1.35005
7957	EPM2A	1.33991
79602	ADIPOR2	1.43253
79603	CERS4	1.34752
79612	NAA16	1.30114
79618	HMBOX1	1.20309
79621	RNASEH2B	1.42702
79628	SH3TC2	1.75018
79640	C22orf46	1.43322
79664	NARG2	1.22002
79675	FASTKD1	1.28467
79676	OGFOD2	1.24034
79677	SMC6	1.29517
79684	C11orf61	1.52488
79685	SAP30L	1.44053
79686	LINC00341	1.21724
79725	THAP9	1.48042
79726	WDR59	1.30011
79731	NARS2	1.23654
79739	TTLL7	1.25205
79745	CLIP4	1.21695
79768	C15orf29	1.22078
79778	MICALL2	1.21751
7978	MTERF	1.20832
79782	LRRC31	1.26118
79788	ZNF665	1.40278
79789	CLMN	1.59913
79794	C12orf49	1.20603
79797	ZNF408	1.2052
79800	ALS2CR8	1.61781
79803	HPS6	1.27604
79811	SLTM	1.20389
79813	EHMT1	1.24399
79817	MOB3B	1.26192
79818	ZNF552	1.31815
79844	ZDHHC11	1.56315
79848	CSPP1	1.20499
79862	ZNF669	1.22657
79871	RPAP2	1.26828
79885	HDAC11	1.27659
79894	ZNF672	1.21734
79899	PRR5L	1.24748
79905	TMC7	1.42686
79929	MAP6D1	1.39252
79953	SYNDIG1	1.2611
79956	ERMP1	1.27997
79957	PAQR6	1.20165
80000	GREB1L	1.66076
80005	DOCK5	1.60885
80011	FAM192A	1.27549
80012	PHC3	1.30474
80020	FOXRED2	1.26014
80035	ANP32A-IT1	1.26302
80067	DCAF17	1.49958
80072	C15orf34	1.2085
80108	ZFP2	1.27752
80155	NAA15	1.20045
80176	SPSB1	1.40532
80185	TTI2	1.24482
80224	NUBPL	1.25868
80227	PAAF1	1.22972
80228	ORAI2	1.2271
80264	ZNF430	1.32118
80303	EFHD1	1.20061
80318	GKAP1	1.43975
80321	CEP70	1.20064
80328	ULBP2	1.2095
80339	PNPLA3	1.27088
8034	SLC25A16	1.22946
80342	TRAF3IP3	1.25949
80705	TSGA10	1.27095
80725	SRCIN1	1.2008
8073	PTP4A2	1.38675
8087	FXR1	1.2823
8153	RND2	1.2244
81542	TMX1	1.44031
81550	TDRD3	1.25561
81603	TRIM8	1.23149
81609	SNX27	1.22205
81617	CAB39L	1.23409
81628	TSC22D4	1.23839
81631	MAP1LC3B	1.23866
81698	C15orf5	1.39303
81856	ZNF611	1.45813
8187	ZNF239	1.20905
8225	GTPBP6	1.22823
8233	ZRSR2	1.32622
824	CAPN2	1.20541
825	CAPN3	1.29329
8270	LAGE3	1.23075
8291	DYSF	1.49765
8301	PICALM	1.34057
8325	FZD8	1.38998
83543	AIF1L	1.50798
83591	THAP2	1.38466
83641	FAM107B	1.52496
8366	HIST1H4B	1.20112
83714	NRIP2	1.21697
83737	ITCH	1.35135
83860	TAF3	1.32366
83891	SNX25	1.27413
83932	C1orf124	1.2808
83956	RACGAP1P	1.2048
83959	SLC4A11	1.20164
8398	PLA2G6	1.25563
83983	TSSK6	1.21581
8399	PLA2G10	1.23134
84057	MND1	1.59564
84074	QRICH2	1.26339
84081	NSRP1	1.37454
84124	ZNF394	1.39674
84134	TOMM40L	1.21047
84138	SLC7A6OS	1.24129
84140	FAM161A	1.23967
84146	ZNF644	1.31029
84173	ELMOD3	1.26985
84186	ZCCHC7	1.398
84190	C12orf26	1.29638
84191	FAM96A	1.30401
84223	IQCG	1.34593
84236	RHBDD1	1.43871
84259	DCUN1D5	1.27404
84262	PSMG3	1.20216
84269	CHCHD5	1.33265
84271	POLDIP3	1.23998
84281	C2orf88	1.22496
84288	EFCAB2	1.61427
84289	ING5	1.20789
84292	WDR83	1.262
84307	ZNF397	1.40506
84318	CCDC77	1.4551
84328	LZIC	1.46113
84376	HOOK3	1.25965
84437	KIAA1826	1.3469
84444	DOT1L	1.29825
84458	LCOR	1.27108
84466	MEGF10	1.48685
84542	KIAA1841	1.29517
84560	MT4	1.33042
84614	ZBTB37	1.43371
84622	ZNF594	1.49378
8464	SUPT3H	1.21203
84640	USP38	1.20436
84668	FAM126A	1.48056
84669	USP32	1.24133
84671	ZNF347	1.25011
84706	GPT2	1.22958
84735	CNDP1	1.5617
8476	CDC42BPA	1.20138
84765	ZNF577	1.2805
84809	CROCCP2	1.27405
8482	SEMA7A	1.30689
84851	TRIM52	1.35515
84870	RSPO3	1.63005
84872	ZC3H10	1.27278
84886	C1orf198	1.21659
84895	FAM73B	1.25478
84899	TMTC4	1.29791
84919	PPP1R15B	1.26273
84920	ALG10	1.37825
84936	ZFYVE19	1.26185
84938	ATG4C	1.76529
84946	LTV1	1.33502
84947	SERAC1	1.23086
8495	PPFIBP2	1.46817
84975	MFSD5	1.20769
84978	FRMD5	1.41046
84983	MGC14436	1.20501
84991	RBM17	1.30653
84996	C21orf119	1.34789
85015	USP45	1.63895
8502	PKP4	2.09032
85026	C9orf37	1.32501
8520	HAT1	1.20819
8527	DGKD	1.21749
85280	KRTAP9-4	1.20442
85313	PPIL4	1.3097
85365	ALG2	1.30698
8537	BCAS1	1.87008
85414	SLC45A3	1.37711
8544	PIR	1.33283
85444	LRRCC1	1.22898
85445	CNTNAP4	1.3073
85457	KIAA1737	1.29596
8546	AP3B1	1.28845
85462	FHDC1	1.47861
85463	ZC3H12C	1.42237
85464	SSH2	1.26194
8549	LGR5	1.51216
8555	CDC14B	1.41557
8559	PRPF18	1.26019
86	ACTL6A	1.25438
8602	NOP14	1.22853
8605	PLA2G4C	1.51621
8612	PPAP2C	1.65741
8635	RNASET2	1.30757
8636	SSNA1	1.25536
865	CBFB	1.2608
87178	PNPT1	1.41762
8725	URI1	1.44371
8737	RIPK1	1.21073
875	CBS	1.36492
8773	SNAP23	1.21212
8826	IQGAP1	1.27156
8847	DLEU2	1.49195
8853	ASAP2	1.27096
8862	APLN	1.43147
8871	SYNJ2	1.47229
8884	SLC5A6	1.58091
890	CCNA2	1.3839
8909	ENDOU	1.24528
8914	TIMELESS	1.24066
8934	RAB7L1	1.29603
8940	TOP3B	1.28029
89781	HPS4	1.20353
8985	PLOD3	1.48855
89853	FAM125B	1.32911
8986	RPS6KA4	1.2166
89883	OR6W1P	1.29554
89894	TMEM116	1.23448
8999	CDKL2	1.20813
90025	UBE2CBP	1.29154
90075	ZNF30	1.53313
9026	HIP1R	1.20727
90268	FAM105B	1.2009
9031	BAZ1B	1.27373
90321	ZNF766	1.51338
90333	ZNF468	1.26784
90338	ZNF160	1.24831
90417	C15orf23	1.42426
9043	SPAG9	1.28882
9053	MAP7	1.43541
90594	ZNF439	1.36845
9061	PAPSS1	1.20953
90627	STARD13	1.29672
90780	PYGO2	1.20421
9080	CLDN9	1.21198
90861	HN1L	1.23754
90933	TRIM41	1.45901
91039	DPP9	1.29919
91133	L3MBTL4	1.23869
9134	CCNE2	1.53185
9135	RABEP1	1.30812
91369	ANKRD40	1.59141
91373	UAP1L1	1.3589
91452	ACBD5	1.38772
91582	RPS19BP1	1.22412
91603	ZNF830	1.2232
91612	CHURC1	1.3857
91775	FAM55C	1.51917
91782	CHMP7	1.20595
91833	WDR20	1.27699
9184	BUB3	1.20086
9185	REPS2	1.24037
92002	FAM58A	1.29045
92070	C4orf42	1.31289
92106	OXNAD1	1.27024
92126	DSEL	1.22851
92154	MTSS1L	1.32983
92181	UBTD2	1.51397
92270	ATP6AP1L	1.30229
9252	RPS6KA5	1.34734
92521	SPECC1	1.24873
9255	AIMP1	1.2125
92667	C20orf72	1.22514
9267	CYTH1	1.21691
92799	SHKBP1	1.20789
92806	CENPBD1	1.2973
92822	ZNF276	1.2626
93	ACVR2B	1.28859
9306	SOCS6	1.24974
9308	CD83	1.23959
93081	C13orf27	1.24631
9311	ACCN3	1.23537
9322	TRIP10	1.3217
9324	HMGN3	1.21432
9328	GTF3C5	1.31365
933	CD22	1.69627
93436	ARMC6	1.22672
93550	ZFAND4	1.21268
93587	RG9MTD2	1.20446
93594	WDR67	1.32984
93643	TJAP1	1.24629
9367	RAB9A	1.26021
93953	ACRC	1.45514
94015	TTYH2	1.38671
94056	SYAP1	1.20571
94104	GCFC1	1.20307
94239	H2AFV	1.22416
9425	CDYL	1.23362
9429	ABCG2	1.24797
9444	QKI	1.30843
9448	MAP4K4	1.65533
9465	AKAP7	1.35135
947	CD34	1.21952
9499	MYOT	1.86267
9514	GAL3ST1	1.3373
9586	CREB5	1.28486
9625	AATK	1.4393
9638	FEZ1	1.21633
9639	ARHGEF10	1.27301
96459	FNIP1	1.27607
9649	RALGPS1	1.206
9650	MTFR1	1.35707
9667	SAFB2	1.30423
9669	EIF5B	1.34391
9670	IPO13	1.26902
9679	FAM53B	1.52741
9694	TTC35	1.20045
9705	ST18	2.1562
9719	ADAMTSL2	1.2607
9724	UTP14C	1.20533
9725	TMEM63A	1.23334
9726	ZNF646	1.24576
9728	SECISBP2L	1.21158
9731	CEP104	1.24302
9738	CCP110	1.71993
9745	ZNF536	1.42365
9767	PHF16	1.21713
9768	KIAA0101	1.21096
9770	RASSF2	1.74599
9771	RAPGEF5	1.30983
9792	SERTAD2	1.29092
98	ACYP2	1.33155
9813	KIAA0494	1.23508
9817	KEAP1	1.39491
9818	NUPL1	1.20399
9824	ARHGAP11A	1.22694
9832	JAKMIP2	1.21026
9836	LCMT2	1.34392
9839	ZEB2	1.33182
9842	PLEKHM1	1.23707
9846	GAB2	1.42034
9848	MFAP3L	1.45467
9857	CEP350	1.2662
9865	TRIL	1.30668
9877	ZC3H11A	1.57034
9880	ZBTB39	1.27029
9885	OSBPL2	1.23221
9886	RHOBTB1	1.24274
989	2013-09-07	1.30268
9895	TECPR2	1.27943
9897	KIAA0196	1.23547
9903	KLHL21	1.47689
9911	TMCC2	1.54773
9914	ATP2C2	1.20619
9918	NCAPD2	1.4522
9924	PAN2	1.35857
9925	ZBTB5	1.30546
9933	KIAA0020	1.21582
9946	CRYZL1	1.29994
9971	NR1H4	1.23613

## Sheet: Cortex DLB DOWN
Entrez	Symbol	Fold Change
100048912	CDKN2B-AS	-1.22177
100127950	HECW1-IT1	-1.41476
100131187	TSTD1	-1.28901
100131755	ARMCX4	-1.2345
10016	PDCD6	-1.36579
1003	CDH5	-1.38209
10038	PARP2	-1.23147
1004	CDH6	-1.38657
10040	TOM1L1	-1.32231
10044	SH2D3C	-1.20131
100505501	LOC100505501	-1.21217
100506144	ZMYM6NB	-1.4201
1006	CDH8	-1.44008
100652789		-1.31985
10069	RWDD2B	-1.23687
1007	CDH9	-1.84077
1008	CDH10	-1.59825
10082	GPC6	-2.00892
10083	USH1C	-1.67425
1009	CDH11	-1.30816
10095	ARPC1B	-1.20603
10097	ACTR2	-1.25043
10100	TSPAN2	-1.22626
10103	TSPAN1	-1.27331
10109	ARPC2	-1.20167
1012	CDH13	-1.68938
10129	FRY	-1.32894
10135	NAMPT	-1.20171
10140	TOB1	-1.36561
10154	PLXNC1	-1.53973
10159	ATP6AP2	-1.46822
1016	CDH18	-1.6512
10161	LPAR6	-1.26356
10162	LPCAT3	-1.3145
1017	CDK2	-1.27942
10186	LHFP	-1.62282
10203	CALCRL	-1.37035
10205	MPZL2	-1.6608
10207	INADL	-1.36957
10216	PRG4	-2.37933
10231	RCAN2	-1.40548
1026	CDKN1A	-1.48839
10276	NET1	-1.45348
10279	PRSS16	-1.22424
10344	CCL26	-1.28389
10346	TRIM22	-1.59295
10350	ABCA9	-1.24635
1036	CDO1	-1.31584
10365	KLF2	-1.21194
10368	CACNG3	-1.77866
10369	CACNG2	-1.24833
10370	CITED2	-2.0158
1038	CDR1	-1.60923
10383	TUBB4B	-1.21602
103910	MYL12B	-1.40835
10398	MYL9	-2.01462
10409	BASP1	-1.38157
10413	YAP1	-1.24489
10439	OLFM1	-1.22941
10457	GPNMB	-2.22987
10458	BAIAP2	-1.25238
10461	MERTK	-1.34127
10473	HMGN4	-1.27975
10475	TRIM38	-1.24676
10485	C1orf61	-1.23207
10486	CAP2	-1.90407
10505	SEMA4F	-1.20567
1051	CEBPB	-1.20991
10516	FBLN5	-1.77301
1052	CEBPD	-1.82448
10534	SSSCA1	-1.27138
10544	PROCR	-1.26716
10548	TM9SF1	-1.20598
10552	ARPC1A	-1.23264
10560	SLC19A2	-1.26204
10561	IFI44	-1.2209
10579	TACC2	-1.21755
10580	SORBS1	-1.28981
10581	IFITM2	-1.5773
10602	CDC42EP3	-1.49754
10610	ST6GALNAC2	-1.23738
10628	TXNIP	-3.03504
10630	PDPN	-1.50926
10631	POSTN	-1.6811
10644	IGF2BP2	-1.20107
10645	CAMKK2	-1.35421
10653	SPINT2	-1.53773
10659	CELF2	-1.3802
10681	GNB5	-1.20072
10687	PNMA2	-1.35947
1069	CETN2	-1.30488
107	ADCY1	-1.27812
10724	MGEA5	-1.215
10752	CHL1	-1.73951
10758	TRAF3IP2	-1.22209
10768	AHCYL1	-1.56306
10769	PLK2	-2.06215
10777	ARPP21	-1.42887
10800	CYSLTR1	-1.33922
10804	GJB6	-2.98601
10814	CPLX2	-1.28339
10873	ME3	-1.22617
10875	FGL2	-2.76875
10888	GPR83	-1.82226
10894	LYVE1	-1.71588
10900	RUNDC3A	-1.23056
10912	GADD45G	-1.21964
10923	SUB1	-1.24103
10947	AP3M2	-1.26447
10962	MLLT11	-1.3503
10974	C10orf116	-1.53127
10989	IMMT	-1.21283
10993	SDS	-1.41652
11000	SLC27A3	-1.3902
11001	SLC27A2	-1.40793
1101	CHAD	-1.51181
11010	GLIPR1	-1.7806
11030	RBPMS	-1.55874
11034	DSTN	-1.31215
11037	STON1	-1.22439
11051	NUDT21	-1.27563
11067	C10orf10	-1.35268
1107	CHD3	-1.21051
11098	PRSS23	-1.33029
11113	CIT	-1.35452
11138	TBC1D8	-1.65545
1114	CHGB	-1.5768
11156	PTP4A3	-1.23055
11167	FSTL1	-1.52226
1117	CHI3L2	-1.88211
11189	CELF3	-1.24845
11197	WIF1	-2.07324
11214	AKAP13	-1.7918
1122	CHML	-1.92111
1123	CHN1	-1.33103
11238	CA5B	-1.21984
112476	PRRT2	-1.53366
11249	NXPH2	-1.27547
11252	PACSIN2	-1.20683
11259	FILIP1L	-1.28465
112755	STX1B	-1.27514
112770	C1orf85	-1.20968
11278	KLF12	-1.25397
11279	KLF8	-1.36625
1128	CHRM1	-1.29141
1131	CHRM3	-1.45336
1132	CHRM4	-1.33021
11326	VSIG4	-1.38308
11341	SCRG1	-1.34579
11344	TWF2	-1.22328
1135	CHRNA2	-1.36233
113878	DTX2	-1.28319
114134	SLC2A13	-1.33778
1142	CHRNB3	-3.15441
114569	MAL2	-2.46884
114571	SLC22A9	-1.41823
114786	XKR4	-1.24026
114788	CSMD3	-1.57921
114789	SLC25A25	-1.21231
114794	ELFN2	-1.33142
114801	TMEM200A	-1.2195
114815	SORCS1	-1.6321
114880	OSBPL6	-1.32732
114884	OSBPL10	-1.28384
114897	C1QTNF1	-1.29694
114907	FBXO32	-1.41001
115207	KCTD12	-1.29837
1153	CIRBP	-1.40049
115572	FAM46B	-1.31512
115827	RAB3C	-1.80937
116135	LRRC3B	-1.31639
116224	FAM122A	-1.20196
116328	C8orf34	-1.83806
116369	SLC26A8	-1.40665
116496	FAM129A	-1.66558
116843	C6orf192	-1.2613
116931	MED12L	-1.2454
116966	WDR17	-1.55069
117154	DACH2	-1.24641
117248	GALNTL2	-1.22507
117583	PARD3B	-1.22411
118427	OLFM3	-1.87544
118429	ANTXR2	-1.22904
118812	MORN4	-1.46626
119	ADD2	-1.2119
1192	CLIC1	-1.78177
119587	CPXM2	-1.43367
12	SERPINA3	-1.92424
120114	FAT3	-1.35126
1203	CLN5	-1.30946
120892	LRRK2	-1.4006
121952	METTL21CP1	-1.34319
123016	TTC8	-1.49913
123041	SLC24A4	-1.24401
123355	LRRC28	-1.31189
123688	AGPHD1	-1.22954
124359	CDYL2	-1.33292
124935	SLC43A2	-1.21883
125	ADH1B	-1.70793
1264	CNN1	-1.63626
1268	CNR1	-1.69488
127254	C1orf173	-1.42417
127281	FAM213B	-1.2147
127435	PODN	-1.45154
127495	LRRC39	-1.20859
1277	COL1A1	-1.28588
127700	OSCP1	-1.22695
127795	C1orf87	-1.23551
1278	COL1A2	-1.76966
1281	COL3A1	-1.30364
1282	COL4A1	-1.57713
128344	C1orf88	-1.20001
128346	C1orf162	-1.33819
1284	COL4A2	-1.49534
128414	NKAIN4	-1.20774
128434	VSTM2L	-1.26929
1290	COL5A2	-1.28173
1293	COL6A3	-1.35024
129684	CNTNAP5	-1.33122
129804	FBLN7	-1.23429
130026	ICA1L	-1.23332
1301	COL11A1	-1.45481
130271	PLEKHH2	-1.26556
130497	OSR1	-1.20458
130576	LYPD6B	-1.28861
130733	TMEM178	-1.32905
130752	MDH1B	-1.28023
130814	PQLC3	-1.36453
130888	FBXO36	-1.21581
131034	CPNE4	-1.46277
1316	KLF6	-1.45879
132204	SYNPR	-2.13449
133121	ENPP6	-1.42923
133308	SLC9B2	-1.70524
134265	AFAP1L1	-1.5069
134510	UBLCP1	-1.27732
1346	COX7A1	-1.21153
134829	CLVS2	-1.35609
135138	PACRG	-1.4081
1356	CP	-1.71003
135892	TRIM50	-1.22782
136	ADORA2B	-1.42982
1363	CPE	-1.2119
138046	RALYL	-1.32003
138050	HGSNAT	-1.41287
1381	CRABP1	-2.84764
1382	CRABP2	-1.52072
139065	SLITRK4	-1.9628
1397	CRIP2	-1.26402
139728	PNCK	-1.27696
1400	CRMP1	-1.31393
140576	S100A16	-1.36574
140597	TCEAL2	-1.29069
140733	MACROD2	-1.22836
140738	TMEM37	-1.20355
1408	CRY2	-1.23165
140832	WFDC10A	-1.24706
1428	CRYM	-1.57855
143098	MPP7	-1.20642
143279	HECTD2	-1.23251
143503	OR51E1	-1.3031
143888	KDELC2	-1.20801
144165	PRICKLE1	-1.70737
144402	CPNE8	-1.31739
145581	LRFN5	-1.36659
145864	HAPLN3	-1.31698
146177	VWA3A	-1.28037
1462	VCAN	-1.28057
146330	FBXL16	-1.29898
1464	CSPG4	-1.49045
146512	FLJ30679	-1.22201
146556	C16orf89	-1.33359
1471	CST3	-1.37398
147381	CBLN2	-1.67418
147495	APCDD1	-1.69357
148534	TMEM56	-1.23606
148808	MFSD4	-1.39253
1490	CTGF	-1.7216
149373	FLJ30430	-1.22924
1496	CTNNA2	-1.20924
150094	SIK1	-1.50289
150538	FLJ32063	-1.21558
1508	CTSB	-1.46564
150967	PKI55	-1.46605
151126	ZNF385B	-1.44461
1512	CTSH	-1.25347
151258	SLC38A11	-1.52244
1513	CTSK	-1.29135
151393	FAM82A1	-1.31612
151473	SLC16A14	-1.27279
151556	GPR155	-1.40581
151613	TTC14	-1.30736
151887	CCDC80	-2.16614
1519	CTSO	-1.45158
1520	CTSS	-1.52519
152185	SPICE1	-1.23062
152273	FGD5	-1.20825
1525	CXADR	-1.25239
1535	CYBA	-1.43506
154141	MBOAT1	-1.39215
1545	CYP1B1	-5.53968
154661	RUNDC3B	-1.26047
154810	AMOTL1	-1.20014
155038	GIMAP8	-1.2095
155051	CRYGN	-1.55391
1558	CYP2C8	-1.54022
1571	CYP2E1	-1.39902
157285	SGK223	-1.21604
157506	RDH10	-1.34569
157574	FBXO16	-1.44019
157769	FAM91A1	-1.685
157807	CLVS1	-1.3352
1580	CYP4B1	-1.49444
158038	LINGO2	-1.699
158219	TTC39B	-1.2678
158295	MGC24103	-1.65893
1583	CYP11A1	-1.20533
158326	FREM1	-1.23442
158696	LOC158696	-1.33232
1589	CYP21A2	-1.45731
1600	DAB1	-1.3411
1601	DAB2	-1.66999
160428	ALDH1L2	-1.24441
1606	DGKA	-1.30909
1608	DGKG	-1.28795
1611	DAP	-1.25733
1612	DAPK1	-1.38177
161291	TMEM30B	-1.43341
1620	DBC1	-1.32352
1630	DCC	-1.22347
1634	DCN	-2.23831
163404	LPPR5	-1.31273
1638	DCT	-1.25115
1645	AKR1C1	-1.56228
1646	AKR1C2	-1.25238
1647	GADD45A	-1.25706
164832	LONRF2	-1.4222
165	AEBP1	-1.57846
1650	DDOST	-1.38465
165186	FAM179A	-1.96875
165215	FAM171B	-1.48262
1674	DES	-1.43217
167410	LIX1	-1.65596
168537	GIMAP7	-1.4141
168667	BMPER	-1.22895
169611	OLFML2A	-1.22683
170261	ZCCHC12	-1.50196
170689	ADAMTS15	-1.23146
170850	KCNG3	-1.3473
170961	ANKRD24	-1.23535
171024	SYNPO2	-1.53941
1729	DIAPH1	-1.23751
1730	DIAPH2	-1.48569
1741	DLG3	-1.20517
1742	DLG4	-1.28277
1756	DMD	-1.25232
1759	DNM1	-1.53086
1776	DNASE1L3	-1.69562
1780	DYNC1I1	-1.20539
1804	DPP6	-1.52882
182	JAG1	-1.84628
1821	DRP2	-1.6864
1823	DSC1	-1.25787
1824	DSC2	-1.33952
1825	DSC3	-1.51914
1826	DSCAM	-1.32955
1829	DSG2	-1.21176
183	AGT	-1.33911
1831	TSC22D3	-1.47661
1832	DSP	-2.85116
1836	SLC26A2	-3.43509
1842	ECM2	-1.64753
1843	DUSP1	-1.73648
1847	DUSP5	-1.6193
1848	DUSP6	-1.29746
187	APLNR	-1.67449
1879	EBF1	-1.79601
1880	GPR183	-1.40777
1903	S1PR3	-1.40605
1906	EDN1	-1.27293
1909	EDNRA	-1.34845
1910	EDNRB	-1.28386
1917	EEF1A2	-1.22016
192683	SCAMP5	-1.22485
1938	EEF2	-1.25719
1948	EFNB2	-1.21074
1949	EFNB3	-1.26263
1958	EGR1	-1.36708
196500	C12orf53	-1.28768
196527	ANO6	-1.28939
1968	EIF2S3	-1.27611
196883	ADCY4	-1.22701
1974	EIF4A2	-1.21725
199	AIF1	-1.24147
1992	SERPINB1	-1.42099
1993	ELAVL2	-1.26615
199974	CYP4Z1	-1.28202
200316	APOBEC3F	-1.22871
200373	PCDP1	-1.21005
2004	ELK3	-1.2145
200407	CREG2	-1.60327
2010	EMD	-1.32089
2012	EMP1	-1.48143
2013	EMP2	-1.31268
2014	EMP3	-1.20217
201799	TMEM154	-1.20603
202309	GAPT	-1.25677
2034	EPAS1	-1.2546
2040	STOM	-1.42339
2043	EPHA4	-1.87542
2044	EPHA5	-1.40482
2045	EPHA7	-1.28166
2047	EPHB1	-1.21461
2064	ERBB2	-1.25215
2114	ETS2	-1.58297
212	ALAS2	-1.53272
2120	ETV6	-1.24289
213	ALB	-1.23339
2131	EXT1	-1.27562
2134	EXTL1	-1.22596
2138	EYA1	-1.68915
2152	F3	-1.672
216	ALDH1A1	-1.73269
2162	F13A1	-3.10666
2173	FABP7	-1.44271
2185	PTK2B	-1.35859
2192	FBLN1	-1.23854
219670	ENKUR	-1.45755
2200	FBN1	-1.3129
220164	DOK6	-1.60346
2202	EFEMP1	-2.14467
2207	FCER1G	-1.53519
220963	SLC16A9	-1.32607
221037	JMJD1C	-1.27119
2213	FCGR2B	-1.56668
221303	FAM162B	-1.40272
221662	RBM24	-1.62806
221692	PHACTR1	-1.40022
221756	MGC39372	-1.45076
221895	JAZF1	-1.31956
221938	MMD2	-1.42868
221955	DAGLB	-1.20897
222068	TMED4	-1.26785
222553	SLC35F1	-1.20321
222865	TMEM130	-1.46534
223117	SEMA3D	-1.40816
225	ABCD2	-1.29383
2252	FGF7	-1.34896
2257	FGF12	-1.52235
2259	FGF14	-1.67988
2262	GPC5	-1.21534
2273	FHL1	-1.75575
2274	FHL2	-1.27098
22795	NID2	-1.53219
2280	FKBP1A	-1.41762
22822	PHLDA1	-1.23089
22837	COBLL1	-1.23909
22865	SLITRK3	-1.49329
22866	CNKSR2	-1.51777
22868	FASTKD2	-1.30236
22873	DZIP1	-1.23613
22874	PLEKHA6	-1.29462
22881	ANKRD6	-1.27719
22885	ABLIM3	-1.36556
22895	RPH3A	-1.9641
22898	DENND3	-1.21652
22901	ARSG	-1.27588
22911	WDR47	-1.21623
22915	MMRN1	-1.2063
22918	CD93	-1.96051
22924	MAPRE3	-1.22096
22925	PLA2R1	-1.86679
22941	SHANK2	-1.26349
2296	FOXC1	-1.22252
22986	SORCS3	-1.29699
22997	IGSF9B	-1.21648
23002	DAAM1	-1.26192
23012	STK38L	-1.50769
23015	GOLGA8A	-1.43117
23024	PDZRN3	-1.48208
23025	UNC13A	-1.33144
23037	PDZD2	-1.42727
23040	MYT1L	-1.29861
23043	TNIK	-1.29866
23057	NMNAT2	-1.77283
2307	FOXS1	-1.25147
23072	HECW1	-1.31601
2309	FOXO3	-1.4253
23092	ARHGAP26	-1.20294
23096	IQSEC2	-1.22771
23105	FSTL4	-1.594
23108	RAP1GAP2	-1.26503
23109	DDN	-1.2394
23143	LRCH1	-1.20298
23154	NCDN	-1.28399
2316	FLNA	-1.55831
23166	STAB1	-1.65545
23167	EFR3A	-1.30766
23168	RTF1	-1.27298
2317	FLNB	-1.36475
23180	RFTN1	-2.04233
23186	RCOR1	-1.23503
23191	CYFIP1	-1.21492
23204	ARL6IP1	-1.21271
23209	MLC1	-1.32872
23213	SULF1	-2.36183
23228	PLCL2	-1.41235
23229	ARHGEF9	-1.3499
23230	VPS13A	-1.26478
23231	SEL1L3	-1.28398
23236	PLCB1	-1.49859
23262	PPIP5K2	-1.21706
23266	LPHN2	-1.57372
2327	FMO2	-1.42818
23270	TSPYL4	-1.306
2329	FMO4	-1.20734
2331	FMOD	-1.82524
23312	DMXL2	-1.40792
23316	CUX2	-1.24438
23322	RPGRIP1L	-1.29436
23327	NEDD4L	-1.4975
2334	AFF2	-1.39685
2335	FN1	-1.70969
23353	SUN1	-1.25647
23362	PSD3	-1.22062
23363	OBSL1	-1.20799
23366	KIAA0895	-1.25039
23382	AHCYL2	-1.21367
23413	NCS1	-1.39429
23414	ZFPM2	-1.63272
23416	KCNH3	-1.2005
23428	SLC7A8	-1.66931
23461	ABCA5	-1.37152
23462	HEY1	-1.64472
23467	NPTXR	-1.21442
2350	FOLR2	-1.40837
23504	RIMBP2	-1.50975
23518	R3HDM1	-1.4066
2353	FOS	-1.96791
23543	RBFOX2	-1.40031
23544	SEZ6L	-1.37335
2355	FOSL2	-1.30711
23551	RASD2	-1.28254
23552	CDK20	-1.31658
23597	ACOT9	-1.30359
23609	MKRN2	-1.22005
23620	NTSR2	-1.28695
23643	LY96	-1.7611
23646	PLD3	-1.37956
23670	TMEM2	-1.21621
23708	GSPT2	-1.3495
23710	GABARAPL1	-1.38113
23732	C9orf4	-1.64872
23743	BHMT2	-1.27375
23767	FLRT3	-1.35266
23768	FLRT2	-1.23931
241	ALOX5AP	-1.5605
24141	LAMP5	-2.15587
2487	FRZB	-1.70257
249	ALPL	-1.2637
2492	FSHR	-1.21683
252839	TMEM9	-1.23187
2532	DARC	-1.93305
253782	CERS6	-1.40081
254122	SNX32	-1.33852
254228	FAM26E	-1.26431
255252	LRRC57	-1.28452
2554	GABRA1	-2.1114
255488	RNF144B	-1.40218
2555	GABRA2	-1.75886
2556	GABRA3	-1.64515
2557	GABRA4	-1.28399
255743	NPNT	-2.64875
2560	GABRB1	-1.46616
2561	GABRB2	-1.72408
256130	TMEM196	-1.29481
2562	GABRB3	-1.53048
256236	NAPSB	-1.23439
2563	GABRD	-1.30972
2564	GABRE	-1.26178
256471	MFSD8	-1.21613
2565	GABRG1	-1.48274
2566	GABRG2	-2.17973
256691	MAMDC2	-1.23227
2567	GABRG3	-1.25574
2571	GAD1	-1.74831
257177	C1orf192	-1.26798
257194	NEGR1	-1.49032
2572	GAD2	-1.49767
25758	C11orf41	-1.39602
25775	C22orf24	-1.58287
25789	TMEM59L	-1.28722
25791	NGEF	-1.35731
25802	LMOD1	-1.60626
25805	BAMBI	-1.379
25816	TNFAIP8	-1.24273
25827	FBXL2	-1.39212
25849	PARM1	-2.10504
25853	DCAF12	-1.21678
25859	PART1	-1.42525
25874	BRP44	-1.236
25890	ABI3BP	-1.77017
25891	PAMR1	-1.44968
25903	OLFML2B	-1.65768
2591	GALNT3	-1.26324
259173	ALS2CL	-1.21338
25937	WWTR1	-1.37192
25959	KANK2	-1.21874
2596	GAP43	-1.20841
25960	GPR124	-1.28314
25975	EGFL6	-1.20827
25977	NECAP1	-1.63033
25992	SNED1	-1.38627
26012	NELF	-1.40926
260293	CYP4X1	-2.64639
26032	SUSD5	-1.35838
26034	IPCEF1	-1.44141
26035	GLCE	-1.25026
26037	SIPA1L1	-1.39012
26038	CHD5	-1.26854
26040	SETBP1	-1.25384
260425	MAGI3	-1.39494
26045	LRRTM2	-1.32449
26059	ERC2	-1.21008
26123	TCTN3	-1.23656
26136	TES	-1.21931
2615	LRRC32	-1.57182
261726	TIPRL	-1.2851
261729	STEAP2	-1.34482
26207	PITPNC1	-1.27156
26230	TIAM2	-1.24666
26246	OR2L2	-1.37817
26266	SLC13A4	-2.21085
26270	FBXO6	-1.20723
26273	FBXO3	-1.25389
26289	AK5	-1.26948
2633	GBP1	-1.83477
2634	GBP2	-2.1077
2635	GBP3	-1.60835
26469	PTPN18	-1.2167
26507	CNNM1	-1.24092
26509	MYOF	-1.58544
2651	GCNT2	-1.23006
266722	HS6ST3	-1.35952
266812	NAP1L5	-1.2775
2670	GFAP	-1.25707
2681	GGTA1P	-1.25559
2683	B4GALT1	-1.64748
2687	GGT5	-1.27244
2689	GH2	-1.25222
2690	GHR	-1.25681
26960	NBEA	-1.30941
26999	CYFIP2	-1.25264
27012	KCNV1	-1.35946
2702	GJA5	-1.82469
27020	NPTN	-1.51005
2706	GJB2	-1.77397
27065	D4S234E	-1.4523
2707	GJB3	-1.21006
27075	TSPAN13	-1.3889
27077	B9D1	-1.22067
27086	FOXP1	-1.24426
27092	CACNG4	-1.22651
27115	PDE7B	-1.44912
27123	DKK2	-2.10129
27145	FILIP1	-1.55327
27151	CPAMD8	-1.22351
27173	SLC39A1	-1.22847
2719	GPC3	-1.2149
27202	GPR77	-1.23177
27230	SERP1	-1.21652
27233	SULT1C4	-1.5592
27284	SULT1B1	-1.61242
27286	SRPX2	-1.44074
27289	RND1	-1.39121
273	AMPH	-1.49718
27303	RBMS3	-1.50423
2731	GLDC	-1.27858
27328	PCDH11X	-1.49814
27344	PCSK1N	-1.22623
2739	GLO1	-1.21461
2743	GLRB	-1.44689
2744	GLS	-1.39547
2745	GLRX	-1.48075
2762	GMDS	-1.61713
2766	GMPR	-1.33161
2771	GNAI2	-1.23725
2774	GNAL	-1.69027
2785	GNG3	-1.71218
2786	GNG4	-1.36044
2791	GNG11	-1.39459
280	AMY2B	-1.33253
2805	GOT1	-1.35739
2823	GPM6A	-1.51664
2828	GPR4	-1.26704
283120	H19	-1.27095
283209	PGM2L1	-1.84728
283310	OTOGL	-1.27236
283638	KIAA0284	-1.25966
284	ANGPT1	-1.27307
2842	GPR19	-1.31285
284207	METRNL	-1.3012
284252	KCTD1	-1.29618
2844	GPR21	-1.40214
284422	C19orf77	-1.21337
2845	GPR22	-1.57524
28451	IGHV3-9	-1.32977
28457	IGHV2-5	-1.30657
2846	LPAR4	-1.21746
284611	FAM102B	-1.31806
284723	SLC25A34	-1.21566
2849	GPR26	-1.32325
285016	FAM150B	-1.22186
285126	DNAJC5G	-1.35181
285175	UNC80	-1.4074
285203	C3orf64	-1.36596
285220	EPHA6	-1.31501
285313	IGSF10	-1.57326
285600	KIAA0825	-1.23557
285696	LOC285696	-1.24158
285704	RGMB	-1.25515
286133	SCARA5	-1.42507
286183	NKAIN3	-1.24365
286205	SCAI	-1.38437
286223	C9orf47	-1.28372
28638	TRBC2	-1.44596
286464	CXorf59	-1.20473
28670	TRAV13-2	-1.41975
28673	TRAV12-2	-1.21663
28688	TRAV5	-1.20452
2869	GRK5	-1.3235
28755	TRAC	-1.4723
2878	GPX3	-1.88389
2890	GRIA1	-1.40353
28908	IGKV4-1	-1.21708
2891	GRIA2	-1.5439
2892	GRIA3	-1.29902
2893	GRIA4	-1.20124
28951	TRIB2	-1.31107
28959	TMEM176B	-1.22653
28968	SLC6A16	-1.23461
2897	GRIK1	-1.37654
28978	TMEM14A	-1.29125
2898	GRIK2	-1.69181
29	ABR	-1.23474
290	ANPEP	-1.25166
2903	GRIN2A	-1.4604
2904	GRIN2B	-1.48179
29070	CCDC113	-1.27281
29091	STXBP6	-1.22249
29092	LINC00339	-1.2258
29094	LGALSL	-1.41801
29103	DNAJC15	-1.31549
29106	SCG3	-2.48582
29108	PYCARD	-1.22613
2911	GRM1	-1.22909
29114	TAGLN3	-1.44047
2915	GRM5	-1.25236
2919	CXCL1	-1.22136
2920	CXCL2	-1.84447
2941	GSTA4	-1.38644
2947	GSTM3	-1.85402
2950	GSTP1	-1.24411
29761	USP25	-1.26999
29766	TMOD3	-1.25118
29789	OLA1	-1.22797
2983	GUCY1B3	-1.48213
29841	GRHL1	-1.23374
29887	SNX10	-1.38966
29944	PNMA3	-1.25318
29951	PDZRN4	-1.22616
29958	DMGDH	-1.21505
29967	LRP12	-1.21525
29993	PACSIN1	-1.41803
29995	LMCD1	-1.20122
30008	EFEMP2	-1.22784
30010	NXPH1	-1.41388
3006	HIST1H1C	-1.31733
3007	HIST1H1D	-1.23887
3008	HIST1H1E	-1.61653
3009	HIST1H1B	-1.26359
301	ANXA1	-3.11315
302	ANXA2	-1.95755
3021	H3F3B	-1.50183
303	ANXA2P1	-1.22255
304	ANXA2P2	-1.75197
3043	HBB	-6.72015
3045	HBD	-1.33527
3053	SERPIND1	-2.16957
3059	HCLS1	-1.53115
3074	HEXB	-1.20412
3075	CFH	-2.23665
30819	KCNIP2	-1.48603
30820	KCNIP1	-1.38634
309	ANXA6	-1.47686
3105	HLA-A	-1.31131
3106	HLA-B	-1.67795
3107	HLA-C	-1.20294
3108	HLA-DMA	-1.50124
311	ANXA11	-1.30935
3113	HLA-DPA1	-1.32519
3115	HLA-DPB1	-1.21246
3122	HLA-DRA	-1.79454
3128	HLA-DRB6	-2.59536
3131	HLF	-1.84198
3133	HLA-E	-1.32456
3134	HLA-F	-1.47795
3137	HLA-J	-1.47254
3140	MR1	-1.53461
316	AOX1	-1.39669
3164	NR4A1	-1.38566
3176	HNMT	-1.34514
3208	HPCA	-1.68765
3241	HPCAL1	-1.48001
3251	HPRT1	-1.25915
3274	HRH2	-1.32031
328	APEX1	-1.22108
3294	HSD17B2	-1.25279
33	ACADL	-1.725
3309	HSPA5	-1.58326
3339	HSPG2	-1.27659
334	APLP2	-1.36297
3350	HTR1A	-1.2636
3354	HTR1E	-1.23491
3356	HTR2A	-1.4497
3361	HTR5A	-1.5088
3371	TNC	-1.20547
337876	CHSY3	-1.22998
3382	ICA1	-1.25661
338645	LUZP2	-1.41133
338651	LOC338651	-1.46124
338811	FAM19A2	-1.51914
3397	ID1	-1.83216
3398	ID2	-1.23132
3399	ID3	-1.38208
340061	TMEM173	-1.32686
340419	RSPO2	-1.31125
340533	KIAA2022	-1.26979
340542	BEX5	-1.20274
340547	VSIG1	-1.28756
3418	IDH2	-1.20228
341880	SLC35F4	-1.20384
3421	IDH3G	-1.24692
3423	IDS	-1.38119
3426	CFI	-1.71473
343450	KCNT2	-1.77598
3459	IFNGR1	-1.49392
346157	ZNF391	-1.26931
347	APOD	-1.31673
347730	LRRTM1	-1.30915
347733	TUBB2B	-1.32463
347902	AMIGO2	-1.42435
348093	RBPMS2	-1.29357
348094	ANKDD1A	-1.23328
3485	IGFBP2	-1.65414
3486	IGFBP3	-1.54033
3487	IGFBP4	-2.22642
3488	IGFBP5	-1.93639
3489	IGFBP6	-1.33433
348980	HCN1	-1.4434
3490	IGFBP7	-1.50705
3491	CYR61	-1.68227
3554	IL1R1	-1.68105
3556	IL1RAP	-1.20952
3566	IL4R	-1.41725
3576	IL8	-1.24777
3595	IL12RB2	-1.22257
3606	IL18	-1.51955
3631	INPP4A	-1.27591
3638	INSIG1	-1.26686
366	AQP9	-1.34544
3664	IRF6	-1.37908
3669	ISG20	-1.23078
3671	ISLR	-1.7955
3675	ITGA3	-1.22565
3676	ITGA4	-1.28949
3678	ITGA5	-1.70598
3680	ITGA9	-1.31052
3689	ITGB2	-1.34855
3690	ITGB3	-1.35678
3691	ITGB4	-1.22104
3698	ITIH2	-1.98832
3699	ITIH3	-1.31567
3700	ITIH4	-1.29438
3706	ITPKA	-1.26494
3708	ITPR1	-1.63513
3710	ITPR3	-1.30274
3717	JAK2	-1.26824
3725	JUN	-1.57954
3726	JUNB	-1.52935
3730	KAL1	-1.28965
3739	KCNA4	-1.23809
3741	KCNA5	-1.38816
3745	KCNB1	-1.26679
3747	KCNC2	-1.2385
374860	ANKRD30B	-1.30071
374882	TMEM205	-1.22836
375	ARF1	-1.29809
375033	PEAR1	-1.30285
3751	KCND2	-1.27794
375449	MAST4	-1.26308
3756	KCNH1	-1.22992
3760	KCNJ3	-1.33005
376267	RAB15	-1.24077
3763	KCNJ6	-1.4765
377	ARF3	-1.26058
3776	KCNK2	-1.34676
3778	KCNMA1	-1.64231
3779	KCNMB1	-1.43681
3781	KCNN2	-1.35082
3787	KCNS1	-1.45875
3788	KCNS2	-1.21499
378938	MALAT1	-1.24576
379	ARL4D	-1.39973
3791	KDR	-1.56704
3815	KIT	-1.31364
3823	KLRC3	-1.2129
387597	ILDR2	-1.56831
387758	FIBIN	-1.32375
387978	C14orf23	-1.59132
388	RHOB	-1.5015
388335	TMEM220	-1.29412
388336	SHISA6	-1.43711
388662	SLC6A17	-1.20197
389073	C2orf80	-1.60616
389084	C2orf82	-1.28583
3897	L1CAM	-1.20265
3899	AFF3	-1.46788
390	RND3	-1.60533
3910	LAMA4	-1.36608
3912	LAMB1	-1.96236
3915	LAMC1	-1.32084
3936	LCP1	-1.24682
3953	LEPR	-2.85665
3958	LGALS3	-1.52329
3964	LGALS8	-1.25203
397	ARHGDIB	-1.37807
3985	LIMK2	-1.2012
3995	FADS3	-1.23066
399947	C11orf87	-1.44532
400120	SERTM1	-1.44341
4008	LMO7	-1.31331
400954	EML6	-1.29874
401145	FAM190A	-1.34504
401190	RGS7BP	-1.62462
4013	VWA5A	-1.21984
401320	LOC401320	-1.41828
401494	PTPLAD2	-1.22645
4015	LOX	-1.29389
4026	LPP	-1.44231
4035	LRP1	-1.37651
404203	SPINK6	-1.22152
4052	LTBP1	-1.3669
4053	LTBP2	-1.46387
4057	LTF	-1.96547
4060	LUM	-1.35881
4061	LY6E	-1.25045
4062	LY6H	-1.46209
4069	LYZ	-1.47508
4071	TM4SF1	-1.42534
4074	M6PR	-1.28766
407738	FAM19A1	-1.42381
4081	MAB21L1	-1.29918
4082	MARCKS	-1.48815
408263	FNDC9	-1.26843
4088	SMAD3	-1.38207
4107	MAGEA8	-1.25339
412	STS	-1.42061
4121	MAN1A1	-1.77321
4128	MAOA	-1.52008
4133	MAP2	-1.46773
4139	MARK1	-1.25614
4142	MAS1	-1.94565
4148	MATN3	-1.36894
4162	MCAM	-1.49122
4163	MCC	-1.23268
4172	MCM3	-1.25651
4179	CD46	-1.2887
4185	ADAM11	-1.24014
4189	DNAJB9	-1.23279
419	ART3	-1.25596
4190	MDH1	-1.51399
4208	MEF2C	-1.63951
4209	MEF2D	-1.23729
4223	MEOX2	-1.26512
4232	MEST	-1.29821
4233	MET	-1.43742
4239	MFAP4	-1.58181
4256	MGP	-8.52342
4257	MGST1	-1.2138
4267	CD99	-1.26113
4281	MID1	-1.21631
4311	MME	-1.3245
4313	MMP2	-1.22429
4323	MMP14	-1.27479
4325	MMP16	-1.29364
4343	MOV10	-1.29371
4345	CD200	-1.75789
4354	MPP1	-1.23613
440173	LOC440173	-1.25089
440915	POTEKP	-1.44236
442213	C6orf138	-1.33253
4430	MYO1B	-1.60682
445	ASS1	-2.15829
4478	MSN	-1.50223
4488	MSX2	-1.2152
460	ASTN1	-1.37394
4609	MYC	-1.39359
4616	GADD45B	-1.5709
4627	MYH9	-1.31546
4628	MYH10	-1.28149
4629	MYH11	-2.4313
463	ZFHX3	-1.22324
4637	MYL6	-1.2826
4653	MYOC	-1.22487
4674	NAP1L2	-1.68334
4675	NAP1L3	-1.50145
4718	NDUFC2	-1.20218
4745	NELL1	-1.32502
4747	NEFL	-1.3949
4753	NELL2	-1.67361
476	ATP1A1	-1.40478
4760	NEUROD1	-1.26298
4761	NEUROD2	-1.29079
478	ATP1A3	-1.35863
4811	NID1	-1.67685
482	ATP1B2	-1.30272
4826	NNAT	-2.01185
4830	NME1	-1.27286
4837	NNMT	-1.80748
4842	NOS1	-1.26251
4854	NOTCH3	-1.24882
4856	NOV	-2.3553
4857	NOVA1	-1.22151
4860	PNP	-1.58604
4867	NPHP1	-1.22094
488	ATP2A2	-1.28633
4884	NPTX1	-1.3918
4886	NPY1R	-1.67481
4887	NPY2R	-1.26925
4889	NPY5R	-1.42098
4897	NRCAM	-1.24832
490	ATP2B1	-1.64498
4905	NSF	-1.51679
4907	NT5E	-1.76178
491	ATP2B2	-1.45576
4916	NTRK3	-1.44427
492	ATP2B3	-1.38289
4924	NUCB1	-1.34613
4925	NUCB2	-1.25742
493	ATP2B4	-1.34902
494470	RNF165	-1.22006
4948	OCA2	-1.28639
495	ATP4A	-1.2478
4953	ODC1	-1.284
4958	OMD	-1.8832
4969	OGN	-5.63724
4978	OPCML	-1.53074
4982	TNFRSF11B	-1.98145
5019	OXCT1	-1.29916
5053	PAH	-1.40204
5054	SERPINE1	-1.39205
5058	PAK1	-1.48506
5063	PAK3	-1.27516
50632	CALY	-1.49809
50650	ARHGEF3	-1.58546
5066	PAM	-2.07511
5067	CNTN3	-2.05421
50804	MYEF2	-1.25437
50813	COPS7A	-1.21819
50848	F11R	-1.7079
50861	STMN3	-1.2566
5087	PBX1	-1.25764
5097	PCDH1	-1.20944
5100	PCDH8	-1.54258
51046	ST8SIA3	-1.79719
5105	PCK1	-1.33236
51050	PI15	-1.86285
51062	ATL1	-1.25209
51101	FAM164A	-1.27674
51127	TRIM17	-1.29587
51136	RNFT1	-1.28043
51155	HN1	-1.50547
51177	PLEKHO1	-1.229
5118	PCOLCE	-1.68103
51195	RAPGEFL1	-1.42926
51196	PLCE1	-1.765
51206	GP6	-1.2064
5122	PCSK1	-1.26229
51226	COPZ2	-1.24151
51232	CRIM1	-1.23116
5126	PCSK2	-1.5286
51267	CLEC1A	-1.38454
51279	C1RL	-1.40927
51280	GOLM1	-1.3858
51299	NRN1	-1.41984
51301	GCNT4	-1.48168
51303	FKBP11	-1.20828
51312	SLC25A37	-1.21625
51313	FAM198B	-1.52586
51327	AHSP	-1.21675
51338	MS4A4A	-1.735
5136	PDE1A	-1.4962
51361	HOOK1	-1.43321
51362	CDC40	-1.30418
51363	CHST15	-1.22162
51365	PLA1A	-1.2733
51375	SNX7	-1.30353
5138	PDE2A	-1.40761
51380	CSAD	-1.21335
51384	WNT16	-1.34568
5139	PDE3A	-1.36337
51400	PPME1	-1.29817
51422	PRKAG2	-1.45914
51440	HPCAL4	-1.80896
51441	YTHDF2	-1.40852
51454	GULP1	-1.73774
51474	LIMA1	-1.44092
5153	PDE1B	-1.37036
51559	NT5DC3	-1.44091
5156	PDGFRA	-1.43827
51560	RAB6B	-1.29542
51561	IL23A	-1.22931
51564	HDAC7	-1.2026
5157	PDGFRL	-1.29865
5159	PDGFRB	-1.2487
51606	ATP6V1H	-1.53527
51617	HMP19	-1.93195
51626	DYNC2LI1	-1.27724
51646	YPEL5	-1.28721
51655	RASD1	-1.44184
5166	PDK4	-1.43307
5175	PECAM1	-1.69119
51752	ERAP1	-1.20716
5176	SERPINF1	-1.97677
51765	MST4	-1.23267
5205	ATP8B1	-1.79701
5213	PFKM	-1.23615
5216	PFN1	-1.36831
5217	PFN2	-1.21141
5218	CDK14	-1.26174
5229	PGGT1B	-1.20643
523	ATP6V1A	-1.33838
5230	PGK1	-1.26907
5241	PGR	-1.28389
5243	ABCB1	-1.20571
526	ATP6V1B2	-1.47106
5260	PHKG1	-1.20141
5265	SERPINA1	-1.24404
527	ATP6V0C	-1.2059
5270	SERPINE2	-1.29818
5271	SERPINB8	-1.22727
5274	SERPINI1	-1.26211
528	ATP6V1C1	-1.27665
5306	PITPNA	-1.28798
5315	PKM2	-1.20881
5318	PKP2	-2.26401
5320	PLA2G2A	-1.4896
5321	PLA2G4A	-1.23773
5322	PLA2G5	-1.21367
5325	PLAGL1	-1.49724
5327	PLAT	-1.2295
5328	PLAU	-1.2375
5332	PLCB4	-1.45548
53335	BCL11A	-1.29361
53358	SHC3	-1.41308
534	ATP6V1G2	-1.41969
5348	FXYD1	-1.24439
5350	PLN	-2.1445
5355	PLP2	-1.95475
5358	PLS3	-1.202
5359	PLSCR1	-1.2622
5360	PLTP	-1.29753
5362	PLXNA2	-1.27191
5368	PNOC	-1.24661
53822	FXYD7	-1.36847
53826	FXYD6	-1.29786
53827	FXYD5	-1.51154
53919	SLCO1C1	-1.99681
53942	CNTN5	-1.45737
53947	A4GALT	-1.29645
5396	PRRX1	-1.78773
54020	SLC37A1	-1.20117
54102	CLIC6	-1.35533
54103	PION	-1.32944
541578	CXorf40B	-1.26747
54331	GNG2	-1.48006
54431	DNAJC10	-1.46673
5446	PON3	-1.4132
54477	PLEKHA5	-1.3432
54495	TMX3	-1.32591
54499	TMCO1	-1.31578
54502	RBM47	-1.24965
54510	PCDH18	-1.26928
54532	USP53	-1.56452
54550	NECAB2	-1.57381
54566	EPB41L4B	-1.20714
54587	MXRA8	-1.21833
54660	PCDHB18	-1.36004
54664	TMEM106B	-1.24542
54704	PDP1	-1.58507
54715	RBFOX1	-1.56798
54716	SLC6A20	-1.77381
54757	FAM20A	-2.31228
5476	CTSA	-1.23583
54769	DIRAS2	-1.91222
5479	PPIB	-1.38309
54796	BNC2	-2.17985
54806	AHI1	-1.29987
54829	ASPN	-1.2774
54839	LRRC49	-1.2665
54841	BIVM	-1.30821
54847	SIDT1	-1.40609
54852	PAQR5	-1.28665
54855	FAM46C	-1.56507
54861	SNRK	-1.31605
54872	PIGG	-1.2208
54873	PALMD	-1.50679
54898	ELOVL2	-1.33177
5493	PPL	-1.21022
54996	2013-03-02	-1.24568
55007	FAM118A	-1.32532
55008	HERC6	-1.30169
55022	PID1	-1.22717
55030	FBXO34	-1.27088
5504	PPP1R2	-1.44646
55055	ZWILCH	-1.23543
55061	SUSD4	-1.39803
55064	C9orf68	-1.27961
55074	OXR1	-1.23375
55075	UACA	-1.30812
551	AVP	-1.24841
55105	GPATCH2	-1.30306
5515	PPP2CA	-1.21527
5518	PPP2R1A	-1.26228
55203	LGI2	-1.28816
55228	PNMAL1	-1.3628
55243	KIRREL	-1.29588
55244	SLC47A1	-3.42282
55268	ECHDC2	-1.3822
55273	TMEM100	-1.26496
55276	PGM2	-1.20369
55283	MCOLN3	-1.39404
55294	FBXW7	-1.2358
5530	PPP3CA	-1.68038
55303	GIMAP4	-1.3593
55304	SPTLC3	-3.64013
5532	PPP3CB	-1.31793
55321	TMEM74B	-1.23802
55327	LIN7C	-1.2288
55329	MNS1	-1.27465
55332	DRAM1	-1.22259
55335	NIPSNAP3B	-1.24461
5534	PPP3R1	-1.50605
55363	HEMGN	-1.28451
5538	PPT1	-1.20943
55384	MEG3	-1.49011
554226	ANKRD30BL	-1.72783
55450	CAMK2N1	-1.46312
5550	PREP	-1.20458
55506	H2AFY2	-1.23245
5552	SRGN	-1.86021
55530	SVOP	-1.67998
55531	ELMOD1	-1.59989
55588	MED29	-1.21627
55601	DDX60	-1.34268
55603	FAM46A	-1.32945
55604	LRRC16A	-1.21403
5563	PRKAA2	-1.57586
55638	SYBU	-1.3707
5564	PRKAB1	-1.24047
55640	FLVCR2	-1.3248
55664	CDC37L1	-1.31682
55681	SCYL2	-1.32646
55711	FAR2	-1.22182
55717	WDR11	-1.20756
5573	PRKAR1A	-1.21726
55737	VPS35	-1.26381
55742	PARVA	-1.3391
5575	PRKAR1B	-1.26637
5577	PRKAR2B	-1.3103
5578	PRKCA	-1.29508
55784	MCTP2	-1.26641
55785	FGD6	-1.2099
5579	PRKCB	-1.43669
55790	CSGALNACT1	-1.31098
55796	MBNL3	-1.57321
55799	CACNA2D3	-1.26094
5580	PRKCD	-1.33127
55800	SCN3B	-1.5419
5582	PRKCG	-1.46658
55827	DCAF6	-1.3181
55847	CISD1	-1.40289
55859	BEX1	-1.54367
55860	ACTR10	-1.20008
55885	LMO3	-1.26339
55890	GPRC5C	-1.3099
55906	ZC4H2	-1.22831
55915	LANCL2	-1.29348
5592	PRKG1	-1.28397
55922	NKRF	-1.2406
55930	MYO5C	-1.53109
5594	MAPK1	-1.21947
55959	SULF2	-1.62971
55964	2013-09-03	-1.22757
55973	BCAP29	-1.23029
5602	MAPK10	-1.21471
5603	MAPK13	-1.21741
56034	PDGFC	-1.31651
5604	MAP2K1	-1.36799
56063	TMEM234	-1.44483
56097	PCDHGC5	-1.31257
56106	PCDHGA10	-1.34568
56107	PCDHGA9	-1.23236
56123	PCDHB13	-1.34408
56125	PCDHB11	-1.40912
56126	PCDHB10	-1.34405
56127	PCDHB9	-1.21553
56131	PCDHB4	-1.27554
56165	TDRD1	-1.21978
5621	PRNP	-1.2927
56241	SUSD2	-1.51916
56243	KIAA1217	-1.38279
56261	GPCPD1	-1.6458
56267	CCBL2	-1.20101
5627	PROS1	-1.83869
5634	PRPS2	-1.43662
56341	PRMT8	-1.50213
56342	PPAN	-1.2007
5641	LGMN	-1.27833
56479	KCNQ5	-1.44549
5649	RELN	-2.13855
5662	PSD	-1.28558
56674	TMEM9B	-1.22616
56675	NRIP3	-1.43133
567	B2M	-1.28473
5682	PSMA1	-1.29502
56829	ZC3HAV1	-1.22547
56853	CELF4	-1.31138
56884	FSTL5	-1.56264
56892	C8orf4	-1.31427
56899	ANKS1B	-1.29477
5690	PSMB2	-1.22806
56917	MEIS3	-1.27196
56923	NMUR2	-1.21146
56924	PAK6	-1.30754
56934	CA10	-1.33767
56936	C14orf162	-1.2118
56938	ARNTL2	-1.2099
56944	OLFML3	-1.25789
56954	NIT2	-1.29565
56967	C14orf132	-1.24959
5698	PSMB9	-1.26601
56984	PSMG2	-1.21011
57007	CXCR7	-1.86583
57037	ANKMY2	-1.24318
57088	PLSCR4	-1.35347
57118	CAMK1D	-1.51399
57126	CD177	-1.61873
57132	CHMP1B	-1.20679
57134	MAN1C1	-1.50665
57144	PAK7	-1.22166
57159	TRIM54	-1.22703
57172	CAMK1G	-1.62761
57180	ACTR3B	-1.22938
57181	SLC39A10	-1.34174
5719	PSMD13	-1.20071
57205	ATP10D	-1.25035
57210	SLC45A4	-1.26162
57211	GPR126	-1.4427
57214	KIAA1199	-2.73405
5729	PTGDR	-2.21478
5730	PTGDS	-1.62925
5734	PTGER4	-1.2085
5740	PTGIS	-1.2577
57414	RHBDD2	-1.24891
57419	SLC24A3	-1.26313
5743	PTGS2	-1.94108
57451	ODZ2	-1.9179
57452	GALNTL1	-1.42018
5746	PTH2R	-1.50786
57460	PPM1H	-1.21176
57464	FAM40B	-1.33689
57465	TBC1D24	-1.2112
57468	SLC12A5	-1.45406
57484	RNF150	-1.38383
57488	ESYT2	-1.24736
57489	ODF2L	-1.2737
57494	RIMKLB	-1.29671
57496	MKL2	-1.66277
57497	LRFN2	-1.21244
57512	GPR158	-1.40147
57523	NYNRIN	-1.21982
57526	PCDH19	-1.42723
57528	KCTD16	-1.62884
57531	HACE1	-1.20368
57535	KIAA1324	-1.32656
5754	PTK7	-1.29123
57552	NCEH1	-1.56844
57565	KLHL14	-1.23854
57569	ARHGAP20	-1.44525
57576	KIF17	-1.24318
57586	SYT13	-1.32403
57595	PDZD4	-1.33232
57605	PITPNM2	-1.20903
57613	KIAA1467	-1.21938
57624	NYAP2	-1.2999
57628	DPP10	-1.61382
5764	PTN	-1.44203
57650	KIAA1524	-1.26043
57683	ZDBF2	-1.43399
57687	VAT1L	-1.24811
57699	CPNE5	-1.52809
57700	FAM160B1	-1.2708
5774	PTPN3	-1.41091
57795	FAM5B	-1.47534
57834	CYP4F11	-1.36216
5784	PTPN14	-1.28374
5791	PTPRE	-1.29473
5793	PTPRG	-1.42951
5797	PTPRM	-1.34827
5798	PTPRN	-1.33273
5800	PTPRO	-1.89321
5801	PTPRR	-1.47508
5803	PTPRZ1	-1.37446
5816	PVALB	-1.36756
582	BBS1	-1.29541
5836	PYGL	-1.21355
58472	SQRDL	-1.29918
58494	JAM2	-1.29858
58512	DLGAP3	-1.33527
5864	RAB3A	-1.40466
5873	RAB27A	-1.30241
5874	RAB27B	-1.24164
59	ACTA2	-3.05142
5915	RARB	-1.33921
5920	RARRES3	-1.4354
59271	C21orf63	-1.33276
59277	NTN4	-1.62849
59342	SCPEP1	-1.20867
5935	RBM3	-1.25034
59353	TMEM35	-1.48486
5937	RBMS1	-1.49394
5939	RBMS2	-1.2007
595	CCND1	-1.27129
5950	RBP4	-1.2817
5991	RFX3	-1.24847
5996	RGS1	-3.21793
5997	RGS2	-1.50163
5999	RGS4	-1.9303
60	ACTB	-1.54287
6000	RGS7	-1.4833
6017	RLBP1	-1.31879
60312	AFAP1	-1.32585
6038	RNASE4	-1.55314
60495	HPSE2	-1.21686
60526	C2orf43	-1.24781
60677	CELF6	-1.25285
60680	CELF5	-1.41496
6092	ROBO2	-1.28771
6098	ROS1	-1.37608
6103	RPGR	-1.33561
613212	CTXN3	-1.22278
6134	RPL10	-1.20836
6185	RPN2	-1.21376
6188	RPS3	-1.35407
6237	RRAS	-1.32282
6252	RTN1	-1.40514
6275	S100A4	-1.90793
6279	S100A8	-2.50418
6280	S100A9	-1.48546
6281	S100A10	-1.38168
6282	S100A11	-1.81268
6283	S100A12	-1.37851
629	CFB	-2.08831
6303	SAT1	-1.45629
6323	SCN1A	-1.32409
6326	SCN2A	-2.20283
6327	SCN2B	-1.44399
6328	SCN3A	-1.52771
6345	SRL	-1.23986
6363	CCL19	-1.3744
6376	CX3CL1	-1.20548
6383	SDC2	-1.43711
6385	SDC4	-1.21678
6386	SDCBP	-1.34897
6387	CXCL12	-1.75371
63876	PKNOX2	-1.27611
639	PRDM1	-1.20415
63908	NAPB	-1.23473
63917	GALNT11	-1.3331
6398	SECTM1	-1.28759
63982	ANO3	-1.84788
6403	SELP	-1.23974
64061	TSPYL2	-1.30701
64094	SMOC2	-1.26926
64123	ELTD1	-1.23326
64129	TINAGL1	-1.3185
64147	KIF9	-1.27297
64168	NECAB1	-1.35974
64220	STRA6	-1.29649
64225	ATL2	-1.35097
6423	SFRP2	-2.22697
64231	MS4A6A	-1.43584
64283	RGNEF	-1.28848
6430	SRSF5	-1.21886
64332	NFKBIZ	-1.64508
643332	ECRP	-1.22762
643763	UG0898H09	-1.50377
644	BLVRA	-1.20785
64409	WBSCR17	-1.31532
64420	SUSD1	-1.37855
6447	SCG5	-1.46131
64478	CSMD1	-1.45231
644943	RASSF10	-1.22938
6456	SH3GL2	-1.35853
646113	FLJ43390	-1.32519
6464	SHC1	-1.31524
64744	SMAP2	-1.24697
64770	CCDC14	-1.31178
64792	RABL5	-1.29089
6480	ST6GAL1	-1.37289
64848	YTHDC2	-1.26619
64850	AGXT2L1	-1.21938
6495	SIX1	-1.62592
65009	NDRG4	-1.32844
65012	SLC26A10	-1.5093
6505	SLC1A1	-1.64584
65059	RAPH1	-1.20346
6506	SLC1A2	-1.87075
6507	SLC1A3	-1.21319
65078	RTN4R	-1.30031
65123	INTS3	-1.31468
652	BMP4	-1.67116
65217	PCDH15	-1.23663
65266	WNK4	-1.24653
6529	SLC6A1	-1.41188
652968	GATSL3	-1.27618
653	BMP5	-2.00476
6538	SLC6A11	-1.40236
653857	ACTR3C	-1.32515
654	BMP6	-1.63175
6540	SLC6A13	-1.47994
6542	SLC7A2	-1.44391
6543	SLC8A2	-1.41008
654790	PCP4L1	-1.25255
6549	SLC9A2	-1.45079
6563	SLC14A1	-1.2588
6578	SLCO2A1	-1.42421
6581	SLC22A3	-1.41138
6582	SLC22A2	-1.244
6586	SLIT3	-1.43713
659	BMPR2	-1.20751
6590	SLPI	-3.50061
6591	SNAI2	-1.6147
6594	SMARCA1	-1.38366
65997	RASL11B	-1.22799
660	BMX	-1.20228
6616	SNAP25	-1.68346
6620	SNCB	-1.31602
6675	UAP1	-1.34445
6678	SPARC	-1.23964
669	BPGM	-1.41465
6700	SPRR2A	-1.20103
6709	SPTAN1	-1.22454
6750	SST	-1.28256
677	ZFP36L1	-1.51059
6775	STAT4	-1.82375
6778	STAT6	-1.30346
6781	STC1	-1.30811
6786	STIM1	-1.21523
6792	CDKL5	-1.25086
6812	STXBP1	-1.55401
6819	SULT1C2	-1.2392
682	BSG	-1.29659
6833	ABCC8	-1.3899
6836	SURF4	-1.2743
6840	SVIL	-1.62275
6844	VAMP2	-1.31994
6853	SYN1	-1.36469
6854	SYN2	-1.30274
6855	SYP	-1.48006
6857	SYT1	-1.93275
6860	SYT4	-1.38369
6867	TACC1	-1.37046
687	KLF9	-1.20192
6876	TAGLN	-3.04728
688	KLF5	-2.02039
6894	TARBP1	-1.66486
6913	TBX15	-1.63827
692247	LOC692247	-1.21023
6934	TCF7L2	-1.21442
694	BTG1	-1.27517
6948	TCN2	-1.25405
70	ACTC1	-1.58919
7010	TEK	-1.36916
7025	NR2F1	-1.22203
7026	NR2F2	-1.31535
7027	TFDP1	-1.23218
7041	TGFB1I1	-1.29307
7045	TGFBI	-2.31712
7048	TGFBR2	-1.6239
7049	TGFBR3	-1.45554
7052	TGM2	-1.38658
7056	THBD	-1.25282
7057	THBS1	-2.5723
7068	THRB	-1.32003
7070	THY1	-1.45034
7071	KLF10	-1.378
7076	TIMP1	-2.7624
7078	TIMP3	-1.44243
7079	TIMP4	-1.26842
71	ACTG1	-1.42015
710	SERPING1	-2.45666
7102	TSPAN7	-1.69983
7111	TMOD1	-2.24519
712	C1QA	-1.58827
7122	CLDN5	-1.262
7128	TNFAIP3	-1.76487
713	C1QB	-1.86582
7132	TNFRSF1A	-1.30409
7133	TNFRSF1B	-1.43526
7139	TNNT2	-1.23675
714	C1QC	-1.55425
7143	TNR	-1.65291
7148	TNXB	-1.25105
715	C1R	-2.2628
716	C1S	-2.34614
7165	TPD52L2	-1.2464
7168	TPM1	-1.56437
7169	TPM2	-1.47738
717	C2	-1.47255
7171	TPM4	-1.2832
7184	HSP90B1	-1.22088
7188	TRAF5	-1.42351
72	ACTG2	-2.40281
7257	TSNAX	-1.29126
7259	TSPYL1	-1.37416
7275	TUB	-1.24
7276	TTR	-1.33678
7277	TUBA4A	-1.23226
728	C5AR1	-1.66841
7280	TUBB2A	-1.39006
728392	LOC728392	-1.45402
728606	LOC728606	-1.21438
729830	FAM160A1	-1.49747
729993	SHISA9	-1.36922
730	C7	-2.73027
730102	LOC730102	-1.27996
7305	TYROBP	-1.4894
7341	SUMO1	-1.28253
7345	UCHL1	-1.27084
7348	UPK1B	-1.79506
7358	UGDH	-1.26
7373	COL14A1	-1.44014
7402	UTRN	-1.29238
7412	VCAM1	-2.25845
7414	VCL	-1.6935
7424	VEGFC	-1.2074
7431	VIM	-1.93282
7432	VIP	-1.23876
7433	VIPR1	-1.22543
7434	VIPR2	-1.22132
744	MPPED2	-1.62342
7447	VSNL1	-1.95581
7450	VWF	-1.38584
7453	WARS	-1.33644
7465	WEE1	-1.3115
7472	WNT2	-1.22236
7494	XBP1	-1.26825
7529	YWHAB	-1.34464
7533	YWHAH	-1.46849
7534	YWHAZ	-1.39058
7538	ZFP36	-2.26932
7545	ZIC1	-1.46879
7546	ZIC2	-1.4663
7552	ZNF711	-1.23196
7564	ZNF16	-1.23897
7582	ZNF33B	-1.26223
759	CA1	-2.23758
762	CA4	-1.2311
768211	RELL1	-1.25534
7704	ZBTB16	-1.35407
773	CACNA1A	-1.2634
774	CACNA1B	-1.21748
775	CACNA1C	-1.34729
7754	ZNF204P	-1.40898
776	CACNA1D	-1.25182
7763	ZFAND5	-1.21886
777	CACNA1E	-1.34939
7789	ZXDA	-1.25836
7791	ZYX	-1.27453
7802	DNALI1	-1.30815
781	CACNA2D1	-1.26563
782	CACNB1	-1.36596
783	CACNB2	-1.84917
7832	BTG2	-1.90175
7837	PXDN	-1.26382
784	CACNB3	-1.42312
785	CACNB4	-1.35818
7857	SCG2	-1.69405
7881	KCNAB1	-1.46723
78991	PCYOX1L	-1.20506
79012	CAMKV	-1.49952
79017	GGCT	-1.25391
79047	KCTD15	-1.22921
79072	FASTKD3	-1.31392
79097	TRIM48	-1.35809
79140	CCDC28B	-1.22317
79144	PPDPF	-1.20862
79154	DHRS11	-1.23323
79160	MGC4294	-1.30081
79166	LILRP2	-1.20986
7923	HSD17B8	-1.20375
793	CALB1	-1.28334
794	CALB2	-1.37024
7940	LST1	-1.32934
79583	TMEM231	-1.44538
79623	GALNT14	-1.20849
79625	NDNF	-2.06039
79630	C1orf54	-1.33374
79635	CCDC121	-1.20118
79658	ARHGAP10	-1.26656
79668	PARP8	-1.27895
79689	STEAP4	-4.85273
79698	ZMAT4	-1.47115
79740	ZBBX	-1.7851
79750	ZNF385D	-1.33977
7976	FZD3	-1.32134
79772	MCTP1	-1.53006
79785	RERGL	-1.4554
79812	MMRN2	-1.23002
79815	NIPAL2	-1.61342
79827	CLMP	-1.39883
79846	C7orf63	-1.25798
79867	TCTN2	-1.36878
79875	THSD4	-1.78477
79876	UBA5	-1.27121
79887	PLBD1	-1.35043
79901	CYBRD1	-2.0006
7991	TUSC3	-1.4843
79912	PYROXD1	-1.33943
79925	SPEF2	-1.25382
79971	WLS	-1.46428
79974	C7orf58	-1.38432
79993	ELOVL7	-1.2148
800	CALD1	-1.22079
8001	GLRA3	-1.36728
80034	CSRNP3	-1.25537
80059	LRRTM4	-2.12668
80114	BICC1	-1.98863
80210	ARMC9	-1.27263
80235	PIGZ	-1.20304
80274	SCUBE1	-1.40931
8030	CCDC6	-1.24511
80310	PDGFD	-2.32208
80323	CCDC68	-1.62155
80332	ADAM33	-1.22045
80333	KCNIP4	-1.94508
80740	LY6G6C	-1.29477
80762	NDFIP1	-1.39537
808	CALM3	-1.32884
80832	APOL4	-1.25905
81035	COLEC12	-1.43922
811	CALR	-1.31625
8120	AP3B2	-1.35374
81285	OR51E2	-1.22417
814	CAMK4	-1.81091
81491	GPR63	-1.37158
815	CAMK2A	-1.60412
81533	ITFG1	-1.31623
81539	SLC38A1	-1.3615
81553	FAM49A	-1.29074
81555	YIPF5	-1.29879
81558	FAM117A	-1.30207
81575	APOLD1	-1.24641
816	CAMK2B	-1.36558
81606	LBH	-1.45542
81618	ITM2C	-1.28527
81831	NETO2	-1.21454
81832	NETO1	-1.39488
81849	ST6GALNAC5	-1.5664
822	CAPG	-1.22417
8224	SYN3	-1.49927
8237	USP11	-1.37732
8292	COLQ	-1.21763
8317	CDC7	-1.22723
832	CAPZB	-1.26278
8323	FZD6	-1.2834
8332	HIST1H2AL	-1.26368
8339	HIST1H2BG	-1.37455
83394	PITPNM3	-1.21028
8342	HIST1H2BM	-1.2441
8343	HIST1H2BF	-1.26893
8345	HIST1H2BH	-1.21605
83468	GLT8D2	-1.86032
8360	HIST1H4D	-1.23975
83604	TMEM47	-1.28248
83643	CCDC3	-1.46137
83648	FAM167A	-1.24414
83661	MS4A8B	-1.24699
83698	CALN1	-1.29911
83699	SH3BGRL2	-1.20819
837	CASP4	-1.31208
83716	CRISPLD2	-1.46467
83755	KRTAP4-12	-1.22522
8382	NME5	-1.50975
83851	SYT16	-1.30809
83857	TMTC1	-1.41393
83871	RAB34	-1.36364
83877	TM2D2	-1.22675
8395	PIP5K1B	-1.66231
83988	NCALD	-1.88196
8404	SPARCL1	-1.43899
84059	GPR98	-1.24916
8407	TAGLN2	-1.52007
84168	ANTXR1	-1.44337
8418	CMAHP	-1.7475
8425	LTBP4	-1.35643
84250	ANKRD32	-1.46772
84282	RNF135	-1.21967
84293	C10orf58	-1.25233
84417	C2orf40	-1.90458
8446	DUSP11	-1.23142
84460	ZMAT1	-1.26166
845	CASQ2	-1.75771
84525	HOPX	-1.32481
84530	SRRM4	-1.39196
84539	MCHR2	-1.20935
84561	SLC12A8	-1.31445
84617	TUBB6	-1.44942
84628	NTNG2	-1.32955
84639	IL1F10	-1.20384
84663		-1.3523
847	CAT	-1.28915
8470	SORBS2	-1.87054
84816	RTN4IP1	-1.25744
84848	MGC16121	-1.20674
84867	PTPN5	-1.42175
84885	ZDHHC12	-1.20502
8490	RGS5	-1.38027
84925	DIRC2	-1.25332
84926	SPRYD3	-1.24183
84935	C13orf33	-1.81957
84940	CORO6	-1.21728
8496	PPFIBP1	-1.22362
84976	DISP1	-1.34749
8499	PPFIA2	-1.43411
85021	REPS1	-1.39196
8503	PIK3R3	-1.24722
8507	ENC1	-1.87851
8514	KCNAB2	-1.33856
8515	ITGA10	-1.32349
8516	ITGA8	-1.58861
8519	IFITM1	-1.40781
85300	ATCAY	-1.35363
8531	CSDA	-1.87796
8532	CPZ	-1.3039
85352	KIAA1644	-1.31094
85358	SHANK3	-1.23166
8536	CAMK1	-1.25143
85379	KIAA1671	-1.30118
8542	APOL1	-1.34148
85443	DCLK3	-1.21123
85450	ITPRIP	-1.24916
85453	TSPYL5	-1.23486
8564	KMO	-1.21624
8569	MKNK1	-1.45039
857	CAV1	-1.72036
8572	PDLIM4	-1.20882
858	CAV2	-1.71913
8604	SLC25A12	-1.43033
8618	CADPS	-1.26541
862	RUNX1T1	-1.30212
8622	PDE8B	-1.47183
8626	TP63	-1.33376
8634	RTCD1	-1.24133
8639	AOC3	-1.72392
8649	LAMTOR3	-1.24597
8654	PDE5A	-1.5114
8671	SLC4A4	-2.08333
8673	VAMP8	-1.7671
87	ACTN1	-1.40664
8702	B4GALT4	-1.35555
8706	B3GALNT1	-1.49193
8708	B3GALT1	-1.29034
8715	NOL4	-1.44682
8718	TNFRSF25	-1.24588
8727	CTNNAL1	-1.32184
8743	TNFSF10	-1.55295
8745	ADAM23	-1.45274
8754	ADAM9	-1.23531
8766	RAB11A	-1.25015
8787	RGS9	-1.21681
8799	PEX11B	-1.23518
8804	CREG1	-1.38923
8809	IL18R1	-1.51978
8821	INPP4B	-1.45041
8825	LIN7A	-1.35467
8828	NRP2	-1.27787
8829	NRP1	-1.42095
8848	TSC22D1	-1.33307
885	CCK	-1.74547
8857	FCGBP	-1.72742
8859	STK19	-1.38863
8864	PER2	-1.36688
8867	SYNJ1	-1.28857
8906	AP1G2	-1.37154
8927	BSN	-1.31701
8936	WASF1	-1.32464
894	CCND2	-1.42996
8942	KYNU	-1.20859
8973	CHRNA6	-1.37507
89866	SEC16B	-1.21672
8988	HSPB3	-1.40838
89932	PAPLN	-1.20144
8994	LIMD1	-1.36289
8997	KALRN	-1.29329
89978	ATPBD4	-1.21222
901	CCNG2	-1.20469
90102	PHLDB2	-3.33314
90139	TSPAN18	-1.45763
9019	MPZL1	-1.26748
90362	FAM110B	-1.28349
90416	C15orf57	-1.22427
9048	ARTN	-1.21822
9050	PSTPIP2	-1.32975
9052	GPRC5A	-1.6003
90523	MLIP	-1.41106
9060	PAPSS2	-1.67351
90634	N4BP2L1	-1.28527
9068	ANGPTL1	-1.44074
9069	CLDN12	-1.36589
9077	DIRAS3	-1.79306
9079	LDB2	-1.55223
90865	IL33	-1.27181
9091	PIGQ	-1.20162
9096	TBX18	-1.58617
9114	ATP6V0D1	-1.2189
91147	TMEM67	-1.36296
9118	INA	-1.47692
9120	SLC16A6	-1.39865
9122	SLC16A4	-1.36028
9124	PDLIM1	-2.18158
9143	SYNGR3	-1.22819
91461	PKDCC	-1.23976
91544	UBXN11	-1.32414
9156	EXO1	-1.20085
91584	PLXNA4	-1.24975
91607	SLFN11	-1.20522
91624	NEXN	-1.65311
91653	BOC	-1.23024
9168	TMSB10	-1.23197
9173	IL1RL1	-2.54563
91768	CABLES1	-1.5053
9177	HTR3B	-1.26036
9180	OSMR	-1.5461
91851	CHRDL1	-1.61649
920	CD4	-1.28475
9201	DCLK1	-1.41746
92092	ZC3HAV1L	-1.213
9211	LGI1	-1.35647
9228	DLGAP2	-1.31162
9229	DLGAP1	-1.3419
92344	GORAB	-1.27148
9235	IL32	-1.32616
92370	ACPL2	-1.34651
9244	CRLF1	-1.41589
9249	DHRS3	-1.3362
9253	NUMBL	-1.20236
92565	FANK1	-1.25216
92597	MOB1B	-1.22537
929	CD14	-1.94359
9293	GPR52	-1.24083
92949	ADAMTSL1	-1.39414
9314	KLF4	-1.71829
93166	PRDM6	-1.20852
9317	PTER	-1.26833
93210	PGAP3	-1.24516
9331	B4GALT6	-1.201
9332	CD163	-3.72731
9334	B4GALT5	-1.23746
93380	MMGT1	-1.25334
9340	GLP2R	-1.33088
93474	ZNF670	-1.2197
9348	NDST3	-1.70262
9353	SLIT2	-1.50224
9356	SLC22A6	-1.38976
9358	ITGBL1	-1.31569
93649	MYOCD	-1.32274
93663	ARHGAP18	-1.22895
9375	TM9SF2	-1.20089
9376	SLC22A8	-1.36632
9378	NRXN1	-1.44429
9382	COG1	-1.3781
93986	FOXP2	-1.26106
9437	NCR1	-1.25896
944	TNFSF8	-1.27495
9446	GSTO1	-1.26948
[truncated: 77 more rows]

## Sheet: Striatum NonPD UP
Entrez	Symbol	Fold Change
10005	ACOT8	1.28999
100130557	LOC100130557	1.26663
100131755	ARMCX4	1.26166
100132341	KIAA0664L3	1.20027
100132356	LOC100132356	1.55748
100190939	LOC100190939	1.35011
10020	GNE	1.34882
10025	MED16	1.2015
10044	SH2D3C	1.40668
100499177	LOC100499177	1.56142
100505501	LOC100505501	1.21835
100506863	CLTC-IT1	1.2104
100507575	LOC100507575	1.59409
100533184	ARHGAP19-SLIT1	1.29267
10060	ABCC9	1.2143
10076	PTPRU	1.27386
1008	CDH10	1.38299
10081	PDCD7	2.01985
10093	ARPC4	1.28784
10098	TSPAN5	1.21937
1010	CDH12	2.30791
10101	NUBP2	1.25039
10106	CTDSP2	1.20513
1012	CDH13	2.57081
10120	ACTR1B	1.41341
10123	ARL4C	1.31779
10125	RASGRP1	1.32636
10131	TRAP1	1.28313
10135	NAMPT	1.30925
10144	FAM13A	1.22715
10147	SUGP2	1.29435
10154	PLXNC1	1.23717
10157	AASS	1.4545
10189	ALYREF	1.68177
10196	PRMT3	1.42957
10198	MPHOSPH9	1.26853
1020	CDK5	1.23392
10215	OLIG2	1.26685
10226	PLIN3	1.35277
1025	CDK9	1.27615
1028	CDKN1C	1.54647
10288	LILRB2	1.37919
10295	BCKDK	1.24453
10300	KATNB1	1.25225
10308	ZNF267	1.27543
1032	CDKN2D	1.25146
10365	KLF2	1.29732
1038	CDR1	1.65513
10381	TUBB3	1.25105
10409	BASP1	1.22842
10420	TESK2	1.20936
10437	IFI30	1.49367
10438	C1D	1.31932
10439	OLFM1	1.57689
10457	GPNMB	2.21231
10459	MAD2L2	1.3218
10464	PIBF1	1.24439
10471	PFDN6	1.34738
10472	ZNF238	1.31821
10486	CAP2	1.57115
10505	SEMA4F	1.21498
1051	CEBPB	1.32351
10519	CIB1	1.23768
1052	CEBPD	1.31796
10522	DEAF1	1.25071
10534	SSSCA1	1.21667
10559	SLC35A1	1.33269
10572	SIVA1	1.27984
10577	NPC2	1.22178
10581	IFITM2	1.38109
10591	C6orf108	1.27334
10603	SH2B2	1.21953
10618	TGOLN2	1.26738
10628	TXNIP	1.24509
10630	PDPN	1.20759
10633	RASL10A	1.55938
10645	CAMKK2	1.75048
10654	PMVK	1.28152
10657	KHDRBS1	1.2194
10658	CELF1	1.20974
10659	CELF2	1.22715
10693	CCT6B	1.20045
107	ADCY1	1.40896
10716	TBR1	2.28457
10742	RAI2	1.23423
10752	CHL1	1.32195
10766	TOB2	1.30943
10768	AHCYL1	1.25895
10769	PLK2	1.44765
10782	ZNF274	1.24846
10783	NEK6	1.29256
10793	ZNF273	1.25569
10845	CLPX	1.43462
10868	USP20	1.25334
10874	NMU	1.39656
10884	MRPS30	1.28932
10900	RUNDC3A	1.23316
10915	TCERG1	1.20225
10928	RALBP1	1.2173
10948	STARD3	1.22483
10964	IFI44L	1.26564
10966	RAB40B	1.25141
10969	EBNA1BP2	1.28603
10974	C10orf116	1.26412
10994	ILVBL	1.25952
10999	SLC27A4	1.22581
11000	SLC27A3	1.28539
11019	LIAS	1.28431
11021	RAB35	1.31168
11033	ADAP1	1.2734
11046	SLC35D2	1.24315
11068	CYB561D2	1.25231
11069	RAPGEF4	1.45714
11095	ADAMTS8	1.42898
11103	KRR1	1.48796
11122	PTPRT	1.30493
11135	CDC42EP1	1.34473
11140	CDC37	1.53607
11142	PKIG	1.2898
11151	CORO1A	1.65461
11155	LDB3	1.31695
11156	PTP4A3	1.37764
1116	CHI3L1	5.03772
1117	CHI3L2	2.94433
11179	ZNF277	1.22503
11186	RASSF1	1.30019
11197	WIF1	2.0572
11214	AKAP13	1.2078
1123	CHN1	1.39381
11234	HPS5	1.36135
11237	RNF24	1.59718
11243	PMF1	1.22146
11244	ZHX1	1.43448
112476	PRRT2	1.54995
11266	DUSP12	1.27584
1128	CHRM1	1.75215
112937	GLB1L3	1.27192
112970	KTI12	1.20673
1131	CHRM3	1.3097
11316	COPE	1.25058
11326	VSIG4	1.22655
11343	MGLL	1.30209
113451	ADC	1.26029
113452	TMEM54	1.20422
113791	PIK3IP1	1.21781
1140	CHRNB1	1.22044
114088	TRIM9	1.27589
114569	MAL2	1.72107
114792	KLHL32	1.21091
114793	FMNL2	1.60657
114795	TMEM132B	1.31699
114798	SLITRK1	1.33167
114799	ESCO1	1.38345
114803	MYSM1	1.31199
114815	SORCS1	1.28214
114885	OSBPL11	1.21213
114900	C1QTNF4	1.29484
1152	CKB	1.23567
115290	FBXO17	1.50428
1153	CIRBP	1.47447
115353	LRRC42	1.22905
115557	ARHGEF25	1.29666
116	ADCYAP1	1.20537
116138	KLHDC3	1.2819
116173	CMTM5	1.4813
116254	C6orf72	1.4591
116541	MRPL54	1.21301
116832	RPL39L	1.22564
116841	SNAP47	1.30467
116966	WDR17	1.70517
116983	ACAP3	1.48469
116987	AGAP1	1.25319
116988	AGAP3	1.20084
117178	SSX2IP	1.27241
117248	GALNTL2	1.35376
1173	AP2M1	1.27235
1175	AP2S1	1.24961
118427	OLFM3	1.5235
118672	PSTK	1.20209
1191	CLU	1.28483
119392	SFR1	1.23985
12	SERPINA3	2.2991
1203	CLN5	1.3389
120892	LRRK2	1.34782
121260	SLC15A4	1.23179
122402	TDRD9	1.34517
122970	ACOT4	1.39096
123207	C15orf40	1.86353
124411	ZNF720	1.62346
124923	SGK494	1.29911
124935	SLC43A2	1.23482
126231	ZNF573	2.21633
126272	EID2B	1.57988
126282	TNFAIP8L1	1.34926
1266	CNN3	2.41136
126823	KLHDC9	1.25558
127703	C1orf216	1.31622
127795	C1orf87	1.2473
127933	UHMK1	1.23352
128344	C1orf88	1.22048
128434	VSTM2L	1.28996
1290	COL5A2	2.01688
129880	BBS5	1.31489
130502	TTC32	1.36389
130814	PQLC3	1.37304
130872	AHSA2	1.20313
131034	CPNE4	1.82648
131408	FAM131A	1.57555
132204	SYNPR	1.34985
132332	TMEM155	3.79854
133619	PRRC1	1.23068
133686	NADKD1	1.26056
1346	COX7A1	1.74834
134957	STXBP5	1.24394
135154	C6orf57	1.31936
1363	CPE	1.29017
1376	CPT2	1.37855
138241	C9orf85	1.22262
138428	PTRH1	1.22927
139065	SLITRK4	1.39995
1397	CRIP2	1.31116
14	AAMP	1.25871
140576	S100A16	1.42044
140885	SIRPA	1.3203
142678	MIB2	1.56667
142684	RAB40A	1.22021
1428	CRYM	1.56691
143098	MPP7	1.30521
144165	PRICKLE1	1.24907
145173	B3GALTL	1.2661
145567	TTC7B	1.23656
145773	FAM81A	1.34346
145781	GCOM1	1.23094
146059	CDAN1	1.2144
146330	FBXL16	1.3632
146540	ZNF785	1.30902
1466	CSRP2	1.87456
146713	RBFOX3	1.50054
147381	CBLN2	3.33796
147727	LOC147727	1.93242
147923	ZNF420	1.27298
147929	ZNF565	1.52022
147965	FAM98C	1.49826
148014	TTC9B	1.41504
148137	C19orf55	1.26746
148170	CDC42EP5	1.24917
148534	TMEM56	1.21315
1486	CTBS	1.20455
148753	FAM163A	1.30288
148808	MFSD4	1.78326
148898	C1orf213	1.20767
149371	EXOC8	1.21717
149986	LSM14B	1.24333
150726	FBXO41	1.37132
1508	CTSB	1.333
1509	CTSD	1.38695
150967	PKI55	1.21981
151126	ZNF385B	1.57472
1512	CTSH	1.21752
151556	GPR155	1.41945
151987	PPP4R2	1.39548
152007	GLIPR2	1.72198
152189	CMTM8	1.30508
152330	CNTN4	1.22759
152485	ZNF827	1.92255
152815	THAP6	1.21947
152926	PPM1K	1.75624
1535	CYBA	1.44345
1536	CYBB	1.23893
153830	RNF145	1.36517
1545	CYP1B1	1.35462
156	ADRBK1	1.22864
157	ADRBK2	1.43397
158038	LINGO2	1.80026
159013	CXorf38	1.39356
1595	CYP51A1	1.36584
160	AP2A1	1.21527
1608	DGKG	2.0429
161	AP2A2	1.3004
1615	DARS	1.72246
161725	OTUD7A	1.31116
161882	ZFPM1	1.43546
1622	DBI	1.22593
1628	DBP	1.53129
162967	ZNF320	1.25335
163081	ZNF567	1.41772
163175	LGI4	1.38489
163227	ZNF100	1.23851
163404	LPPR5	1.3827
1635	DCTD	1.26544
1638	DCT	1.22074
164684	WBP2NL	1.28237
1647	GADD45A	1.5681
165	AEBP1	1.32273
165215	FAM171B	2.98673
165324	UBXN2A	1.57949
166	AES	1.30665
166348	KBTBD12	1.22979
166752	FREM3	1.47394
167359	NIM1	1.23581
168391	GALNTL5	1.421
168451	THAP5	1.20577
168667	BMPER	1.51754
169792	GLIS3	1.38776
171546	SPTSSA	1.28199
1734	DIO2	1.29805
1740	DLG2	1.20563
1742	DLG4	1.22759
1759	DNM1	1.47991
1777	DNASE2	1.25862
1778	DYNC1H1	1.22425
1786	DNMT1	1.22693
1821	DRP2	1.31737
1837	DTNA	1.40151
1844	DUSP2	1.2389
1848	DUSP6	1.78676
187	APLNR	1.68106
1917	EEF1A2	1.55635
1938	EEF2	1.32687
1946	EFNA5	1.32258
1948	EFNB2	1.53932
195827	C9orf21	1.30101
196	AHR	1.33888
1960	EGR3	1.65599
1961	EGR4	1.27665
1964	EIF1AX	1.24049
196410	METTL7B	1.48254
196513	DCP1B	1.27113
1968	EIF2S3	1.60032
1981	EIF4G1	1.33522
199	AIF1	1.29387
1992	SERPINB1	1.26032
1997	ELF1	1.39815
199731	CADM4	1.38181
20	ABCA2	1.26275
200407	CREG2	3.38497
200916	RPL22L1	1.3322
2011	MARK2	1.46252
201161	CENPV	1.34128
2012	EMP1	1.3551
201229	C17orf108	1.26912
201292	TRIM65	1.26712
2014	EMP3	2.00377
2015	EMR1	1.24587
201627	FAM116A	1.28176
2017	CTTN	1.20385
2018	EMX2	1.43593
2021	ENDOG	1.2389
203197	C9orf91	1.30047
203427	SLC25A43	1.33194
2039	EPB49	1.31414
2043	EPHA4	1.39405
2051	EPHB6	1.34228
205327	C2orf69	1.21667
2058	EPRS	1.21176
2068	ERCC2	1.22648
2077	ERF	1.26243
2131	EXT1	1.38385
2134	EXTL1	1.37505
2152	F3	2.03908
2161	F12	1.21463
2173	FABP7	1.40129
2189	FANCG	1.21157
219287	FAM123A	1.41211
219539	YPEL4	1.47668
2197	FAU	1.23602
220164	DOK6	1.50613
2207	FCER1G	1.42994
221074	SLC39A12	2.1172
221078	NSUN6	1.43051
221491	C6orf1	1.23788
221496	LEMD2	1.27068
221662	RBM24	1.42785
221692	PHACTR1	2.91818
221895	JAZF1	1.22104
221908	PPP1R35	1.30221
221955	DAGLB	1.33808
222068	TMED4	1.86699
222236	NAPEPLD	1.49227
222865	TMEM130	1.35227
2241	FER	1.21025
226	ALDOA	1.31145
2274	FHL2	1.22988
22820	COPG	1.45624
22827	PUF60	1.23913
22835	ZFP30	1.31996
22866	CNKSR2	1.48883
22883	CLSTN1	1.2449
22898	DENND3	1.23467
2290	FOXG1	1.37029
22911	WDR47	1.21046
22924	MAPRE3	1.81564
22936	ELL2	1.2031
22941	SHANK2	1.30796
22950	SLC4A1AP	1.20654
23002	DAAM1	1.25878
23015	GOLGA8A	1.31589
23024	PDZRN3	1.67355
23025	UNC13A	1.23623
23031	MAST3	1.24492
23033	DOPEY1	1.23073
23057	NMNAT2	1.22966
23070	FTSJD2	1.31832
23072	HECW1	1.20298
2308	FOXO1	1.48763
23092	ARHGAP26	1.44965
23108	RAP1GAP2	1.90843
23109	DDN	1.86887
23112	TNRC6B	1.20258
23125	CAMTA2	1.47076
23127	GLT25D2	1.33494
23129	PLXND1	1.26921
23131	GPATCH8	1.30756
23137	SMC5	1.31623
23149	FCHO1	1.26511
23151	GRAMD4	1.43793
23154	NCDN	1.41601
23155	CLCC1	1.2101
2316	FLNA	1.21389
23160	WDR43	1.24784
23179	RGL1	1.35345
23180	RFTN1	1.9762
23186	RCOR1	1.28564
23199	KIAA0182	1.28924
23207	PLEKHM2	1.32384
23209	MLC1	1.26019
23213	SULF1	1.29086
23221	RHOBTB2	1.21058
23237	ARC	1.65018
23247	KIAA0556	1.24638
23266	LPHN2	1.31474
23295	MGRN1	1.36002
23314	SATB2	2.92101
23316	CUX2	1.6999
23321	TRIM2	1.76691
23325	KIAA1033	1.53837
23349	KIAA1045	1.26958
23360	FNBP4	1.22351
23362	PSD3	1.87089
23367	LARP1	1.32685
23389	MED13L	1.2263
23398	PPWD1	1.20155
23404	EXOSC2	1.26608
23413	NCS1	1.39442
23414	ZFPM2	1.308
23416	KCNH3	1.37764
23435	TARDBP	1.25083
23446	SLC44A1	1.34142
23456	ABCB10	1.28354
23467	NPTXR	2.12591
23492	CBX7	1.28634
23507	LRRC8B	1.56848
23518	R3HDM1	1.20773
23524	SRRM2	1.44836
23528	ZNF281	1.57742
23536	ADAT1	1.40065
23542	MAPK8IP2	1.2574
23555	TSPAN15	1.45688
23558	WBP2	1.2768
2356	FPGS	1.25242
2357	FPR1	1.4529
23580	CDC42EP4	1.27826
23590	PDSS1	1.32784
23596	OPN3	1.84835
23612	PHLDA3	1.26202
23625	FAM89B	1.21853
23633	KPNA6	1.34084
23646	PLD3	1.45673
23648	SSBP3	1.66993
23654	PLXNB2	1.20079
23657	SLC7A11	1.20032
23676	SMPX	1.23124
23764	MAFF	1.34761
23767	FLRT3	1.36662
23768	FLRT2	1.2893
23770	FKBP8	1.84172
24148	PRPF6	1.30844
2521	FUS	1.48389
2531	KDSR	1.24478
253152	EPHX4	1.84573
253461	ZBTB38	1.23939
2537	IFI6	1.75453
2539	G6PD	1.45039
253980	KCTD13	1.43105
254122	SNX32	1.26507
254170	FBXO33	1.38624
254263	CNIH2	1.31495
254863	C17orf61	1.33017
254887	ZDHHC23	1.28945
255252	LRRC57	1.30251
2554	GABRA1	1.29878
2555	GABRA2	1.40592
2556	GABRA3	1.26226
2558	GABRA5	1.92559
2560	GABRB1	1.316
2561	GABRB2	1.35592
256236	NAPSB	1.54373
256281	NUDT14	1.20728
2563	GABRD	1.73956
256356	GK5	1.20097
256536	TCERG1L	1.36097
257019	FRMD3	1.46849
257194	NEGR1	1.38434
25769	SLC24A2	1.26107
25775	C22orf24	1.23844
25789	TMEM59L	1.20473
25791	NGEF	1.68751
25796	PGLS	1.32885
25798	BRI3	1.27572
25799	ZNF324	1.29969
25801	GCA	1.36122
25809	TTLL1	1.21635
25824	PRDX5	1.33421
25828	TXN2	1.38004
25831	HECTD1	1.54346
25844	YIPF3	1.32204
25849	PARM1	1.97211
25864	ABHD14A	1.34622
25891	PAMR1	1.34534
2590	GALNT2	1.24611
25928	SOSTDC1	1.30909
259282	BOD1L	1.26918
25957	PNISR	1.4195
2596	GAP43	1.29874
26012	NELF	1.43297
26031	OSBPL3	1.36278
26033	ATRNL1	1.85685
26034	IPCEF1	2.13729
26038	CHD5	1.38268
26040	SETBP1	1.47439
26043	UBXN7	1.34773
26047	CNTNAP2	1.21605
26048	ZNF500	1.36355
26050	SLITRK5	1.20325
26060	APPL1	1.31434
26061	HACL1	1.60249
26071	FAM127B	1.32146
26115	TANC2	1.22995
26121	PRPF31	1.21054
261726	TIPRL	1.25575
26230	TIAM2	1.63301
26270	FBXO6	1.43014
26289	AK5	1.83125
2633	GBP1	2.15145
2634	GBP2	1.82808
2635	GBP3	5.61983
26354	GNL3	1.39437
26502	NARF	1.21556
26578	OSTF1	2.10266
2664	GDI1	1.24624
266655	LINC00094	1.26691
266722	HS6ST3	1.2519
266743	NPAS4	1.35526
267	AMFR	1.49657
2675	GFRA2	1.34515
26750	RPS6KC1	1.21613
26993	AKAP8L	1.33387
27012	KCNV1	2.13582
27031	NPHP3	1.30855
27034	ACAD8	1.30995
27068	PPA2	1.21029
27086	FOXP1	1.28445
27122	DKK3	1.27432
27123	DKK2	1.20904
27143	KIAA1274	1.23693
27161	EIF2C2	1.37242
27165	GLS2	1.36283
27173	SLC39A1	1.24737
27239	GPR162	1.24893
27246	RNF115	1.25092
27289	RND1	1.25485
2731	GLDC	1.41158
27333	GOLIM4	1.47737
27344	PCSK1N	1.37338
27345	KCNMB4	1.76046
27352	SGSM3	1.25973
27434	POLM	1.24439
2745	GLRX	1.58073
2746	GLUD1	1.28228
2752	GLUL	1.22835
2767	GNA11	1.25761
2771	GNAI2	1.78414
2783	GNB2	1.55447
2787	GNG5	1.31231
2801	GOLGA2	1.2987
280636	C11orf31	1.2073
2810	SFN	1.32068
2817	GPC1	1.27812
2821	GPI	1.35611
2823	GPM6A	1.46968
282974	STK32C	1.37384
2830	GPR6	1.33116
283209	PGM2L1	1.41292
283310	OTOGL	1.31103
283316	CD163L1	1.294
283345	RPL13P5	1.46549
283401	FLJ33996	1.79958
283742	FAM98B	1.20669
283871	PGP	1.31007
283899	INO80E	1.2541
284161	GDPD1	1.24181
284252	KCTD1	1.33288
284339	TMEM145	1.31918
284424	MIR7-3HG	1.70264
2845	GPR22	1.38371
284702	HNRNPU-AS1	1.29859
285016	FAM150B	1.41397
28513	CDH19	1.22926
285193	DUSP28	1.28569
285368	PRRT3	1.24928
285761	DCBLD1	1.73912
286046	XKR6	1.3017
286204	CRB2	1.22855
286205	SCAI	1.7285
286343	C9orf150	1.30084
28755	TRAC	1.36854
288	ANK3	1.27902
2885	GRB2	1.30045
2889	RAPGEF1	1.20267
2891	GRIA2	1.23633
2892	GRIA3	2.19447
28988	DBNL	1.23256
28990	ASTE1	1.30016
2902	GRIN1	1.91751
2903	GRIN2A	1.90356
29066	ZC3H7A	1.21797
29092	LINC00339	1.50371
29106	SCG3	1.31997
29114	TAGLN3	1.25929
2912	GRM2	1.39558
2934	GSN	1.26458
2936	GSR	1.3715
2949	GSTM5	1.37981
2952	GSTT1	2.89386
2962	GTF2F1	1.3906
2968	GTF2H4	1.35999
29774	POM121L9P	1.22652
29855	UBN1	1.24185
29882	ANAPC2	1.26828
29906	ST8SIA5	1.35998
29920	PYCR2	1.26225
29923	HILPDA	1.57614
29934	SNX12	1.2749
29945	ANAPC4	1.23454
29946	SERTAD3	1.41307
29951	PDZRN4	1.2025
29953	TRHDE	2.62899
29988	SLC2A8	1.21478
29990	PILRB	1.35368
30010	NXPH1	1.23522
3005	H1F0	1.26393
3006	HIST1H1C	1.91137
301	ANXA1	2.72031
3015	H2AFZ	1.31231
3059	HCLS1	1.35978
30819	KCNIP2	1.52088
30837	SOCS7	1.22537
3097	HIVEP2	1.21585
3099	HK2	1.2097
310	ANXA7	1.30934
3105	HLA-A	1.51205
3107	HLA-C	1.26773
3108	HLA-DMA	1.33058
3109	HLA-DMB	1.24601
311	ANXA11	1.43553
3113	HLA-DPA1	1.20863
3122	HLA-DRA	1.28121
3128	HLA-DRB6	1.38439
3131	HLF	1.26481
3133	HLA-E	1.48489
3148	HMGB2	1.4267
3157	HMGCS1	1.23249
3164	NR4A1	1.34126
317781	DDX51	1.28332
3187	HNRNPH1	1.42873
3191	HNRNPL	1.2316
321	APBA2	1.24925
3241	HPCAL1	1.30216
3267	AGFG1	1.33158
3280	HES1	1.42379
3293	HSD17B3	1.37464
3304	HSPA1B	1.24534
3356	HTR2A	1.60917
338707	B4GALNT4	1.26606
338811	FAM19A2	1.33972
339488	TFAP2E	1.20617
3397	ID1	1.87592
3398	ID2	1.91009
3399	ID3	1.31231
3400	ID4	1.47231
340419	RSPO2	1.26656
340533	KIAA2022	1.20736
341640	FREM2	1.25805
3421	IDH3G	1.21106
3423	IDS	1.23773
342667	STAC2	1.28489
3430	IFI35	1.28842
343099	CCDC18	1.21074
343450	KCNT2	1.23619
3437	IFIT3	1.49532
3455	IFNAR2	1.22236
3460	IFNGR2	1.44168
347730	LRRTM1	1.27248
347733	TUBB2B	1.21726
348262	FAM195B	1.20079
3486	IGFBP3	1.33109
3487	IGFBP4	1.35856
348980	HCN1	1.90319
3490	IGFBP7	1.43075
3491	CYR61	1.62535
351	APP	1.24865
358	AQP1	1.33099
3622	ING2	1.23274
3633	INPP5B	1.25376
3638	INSIG1	1.27074
3660	IRF2	1.22558
3661	IRF3	1.40514
3669	ISG20	1.31947
3671	ISLR	1.38397
3675	ITGA3	1.40052
369	ARAF	1.22478
3691	ITGB4	1.48481
3703	STT3A	1.73602
3706	ITPKA	1.5944
3708	ITPR1	1.22846
3725	JUN	1.47061
3727	JUND	1.65399
3738	KCNA3	1.30204
374291	NDUFS7	1.38572
3745	KCNB1	1.66209
3746	KCNC1	1.52603
374618	TEX9	1.3497
374659	HDDC3	1.29389
374887	YJEFN3	1.20518
374986	FAM73A	1.43513
375	ARF1	1.45685
375287	RBM43	1.42102
375444	C5orf34	1.39866
3760	KCNJ3	1.25989
3761	KCNJ4	2.36604
3765	KCNJ9	1.20336
3775	KCNK1	1.46865
3778	KCNMA1	1.67403
3787	KCNS1	1.57509
378938	MALAT1	3.01351
381	ARF5	1.46699
3837	KPNB1	1.32518
3845	KRAS	1.37147
3872	KRT17	1.80843
387357	THEMIS	1.68542
387978	C14orf23	1.40846
388	RHOB	1.38266
388228	SBK1	1.26116
388335	TMEM220	1.30359
388341	FAM211A	1.25491
388394	RPRML	1.3338
388403	YPEL2	1.36153
388692	LOC388692	1.24391
388962	BOLA3	1.24912
389	RHOC	1.24721
389084	C2orf82	1.31981
389362	PSMG4	1.21871
389792	IER5L	1.25963
3925	STMN1	1.3772
3949	LDLR	1.21337
3958	LGALS3	2.15155
398	ARHGDIG	1.37265
3992	FADS1	1.29827
3995	FADS3	1.57165
399818	METTL10	1.40338
399947	C11orf87	1.64476
400506	C16orf88	1.38751
400745	SH2D5	1.31274
4008	LMO7	1.75181
400916	CHCHD10	1.23444
401097	C3orf80	2.53771
401190	RGS7BP	2.06237
401261	FLJ38717	1.54115
401320	LOC401320	1.23077
402	ARL2	1.22019
402381	SOHLH1	1.20154
4033	LRMP	1.21448
4035	LRP1	1.20302
404037	HAPLN4	1.21305
404093	CUEDC1	1.26364
404201	WDFY3-AS2	1.22559
404217	CTXN1	1.37576
4045	LSAMP	1.23303
4054	LTBP3	1.44491
4056	LTC4S	1.2667
4057	LTF	1.65928
4061	LY6E	1.40206
4062	LY6H	2.25561
4067	LYN	1.2133
4069	LYZ	1.34293
4074	M6PR	1.57422
407738	FAM19A1	2.07991
4082	MARCKS	1.62916
4085	MAD2L1	1.2571
409	ARRB2	1.24499
4093	SMAD9	1.21203
4097	MAFG	1.41855
4099	MAG	1.2891
4124	MAN2A1	1.38882
4129	MAOB	1.35591
4137	MAPT	2.11724
4139	MARK1	1.2242
4142	MAS1	1.20391
4144	MAT2A	1.35715
4147	MATN2	1.43059
414899	BLID	1.37251
4185	ADAM11	1.24013
4205	MEF2A	1.46015
4208	MEF2C	1.78515
4215	MAP3K3	1.37055
4257	MGST1	1.2473
4282	MIF	1.47031
4283	CXCL9	1.43912
4335	MNT	1.34126
435	ASL	1.25339
440	ASNS	1.43207
440279	UNC13C	1.33924
4482	MSRA	1.26813
4487	MSX1	1.41461
4494	MT1F	1.48138
4495	MT1G	2.57296
4499	MT1M	1.9497
4501	MT1X	2.60833
4502	MT2A	1.20529
4548	MTR	1.22458
460	ASTN1	1.27444
4628	MYH10	1.20867
4675	NAP1L3	1.27855
4713	NDUFB7	1.21919
4717	NDUFC1	1.22331
4718	NDUFC2	1.30401
4719	NDUFS1	1.57749
472	ATM	1.21669
4747	NEFL	1.22536
4753	NELL2	1.7724
476	ATP1A1	1.41541
4760	NEUROD1	1.33446
4761	NEUROD2	2.46276
478	ATP1A3	1.57208
4781	NFIB	1.30434
4782	NFIC	2.07104
482	ATP1B2	2.05504
4820	NKTR	1.22319
4830	NME1	1.20897
4832	NME3	1.28413
4836	NMT1	1.25555
4848	CNOT2	1.22169
4867	NPHP1	1.69772
4884	NPTX1	3.59459
4885	NPTX2	1.64313
4891	SLC11A2	1.24234
490	ATP2B1	1.25455
4900	NRGN	1.57108
491	ATP2B2	1.28272
4916	NTRK3	1.43872
4924	NUCB1	1.31386
4929	NR4A2	2.66251
4940	OAS3	1.22823
494470	RNF165	1.49859
4948	OCA2	1.26676
4967	OGDH	1.20053
4973	OLR1	1.25149
4978	OPCML	1.34915
4986	OPRK1	1.51068
50	ACO2	1.29041
5016	OVGP1	1.3251
5028	P2RY1	1.20541
5034	P4HB	1.27882
50512	PODXL2	1.22214
5053	PAH	1.6907
5058	PAK1	1.45124
50632	CALY	1.2444
50649	ARHGEF4	1.20473
5096	PCCB	1.24571
5101	PCDH9	1.25502
51011	FAHD2A	1.21968
51024	FIS1	1.2263
51056	LAP3	1.31676
51071	DERA	1.27084
51073	MRPL4	1.22568
51090	PLLP	1.24487
51104	FAM108B1	1.25785
51129	ANGPTL4	1.23247
51134	CCDC41	1.20952
51150	SDF4	1.53103
51154	MRTO4	1.38612
51166	AADAT	1.40921
51172	NAGPA	1.41152
51175	TUBE1	1.23837
51182	HSPA14	1.20212
51195	RAPGEFL1	1.23505
5122	PCSK1	2.54279
51230	PHF20	1.33462
51232	CRIM1	1.40862
51239	ANKRD39	1.24484
51249	TMEM69	1.29047
5125	PCSK5	1.52992
51251	NT5C3	1.61579
51256	TBC1D7	1.34127
51257	2013-03-02	1.94095
51278	IER5	1.49954
51282	SCAND1	1.38501
51290	ERGIC2	1.4748
51299	NRN1	2.23756
513	ATP5D	1.3309
51310	SLC22A17	1.29679
51312	SLC25A37	1.40695
51316	PLAC8	1.4239
5136	PDE1A	1.2159
51361	HOOK1	1.58794
51362	CDC40	1.3927
51374	C2orf28	1.23787
51379	CRLF3	1.39465
5138	PDE2A	1.70382
51380	CSAD	1.30704
51428	DDX41	1.23654
51435	SCARA3	1.6316
51440	HPCAL4	1.49392
51441	YTHDF2	1.21317
51517	NCKIPSD	1.20742
51523	CXXC5	1.5882
5153	PDE1B	1.46232
51559	NT5DC3	1.3009
51560	RAB6B	1.21872
51566	ARMCX3	1.20953
51588	PIAS4	1.30765
51604	PIGT	1.31837
51621	KLF13	1.60211
51626	DYNC2LI1	1.40113
51635	DHRS7	1.22794
5165	PDK3	1.23273
51655	RASD1	1.28688
51668	HSPB11	1.21253
51673	TPPP3	1.31362
51701	NLK	1.47367
51710	ZNF44	1.71168
5172	SLC26A4	1.89373
51735	RAPGEF6	1.42223
5176	SERPINF1	2.23561
51773	RSF1	1.55232
51808	PHAX	1.21594
5191	PEX7	1.22479
5195	PEX14	1.20295
5211	PFKL	1.37504
5214	PFKP	1.2039
5216	PFN1	1.48607
5218	CDK14	1.40796
5230	PGK1	1.24581
5260	PHKG1	1.3345
527	ATP6V0C	1.25437
5274	SERPINI1	1.35283
5295	PIK3R1	1.44311
5297	PI4KA	1.25556
5300	PIN1	1.22039
5301	PIN1P1	1.21765
5310	PKD1	1.22781
5325	PLAGL1	1.78207
53335	BCL11A	1.28929
53346	TM6SF1	1.52286
53353	LRP1B	1.32832
53358	SHC3	1.86481
5339	PLEC	1.57768
534	ATP6V1G2	1.22935
5355	PLP2	1.28691
5359	PLSCR1	1.25776
5360	PLTP	1.51919
5362	PLXNA2	1.42288
53637	S1PR5	1.23405
5370	PMCHL2	1.28193
5379	PMS2P1	1.40246
53822	FXYD7	1.42857
53828	FXYD4	1.20915
53919	SLCO1C1	1.38974
5393	EXOSC9	1.49498
53938	PPIL3	1.43771
54103	PION	1.33649
54107	POLE3	1.27972
54205	CYCS	1.3059
5433	POLR2D	1.47012
54331	GNG2	1.22295
54436	SH3TC1	1.21405
54438	GFOD1	1.24408
54442	KCTD5	1.2248
54463	FAM134B	1.24502
5447	POR	1.30409
54472	TOLLIP	1.45802
54496	PRMT7	1.28352
54503	ZDHHC13	1.22522
546	ATRX	1.42223
54602	NDFIP2	1.27451
54681	P4HTM	1.21625
54682	MANSC1	1.31763
547	KIF1A	1.78268
54715	RBFOX1	1.24148
54733	SLC35F2	1.2479
54737	MPHOSPH8	1.54798
54769	DIRAS2	1.48591
5479	PPIB	1.37071
54799	MBTD1	1.2473
54836	BSPRY	1.21891
54843	SYTL2	1.40121
54847	SIDT1	1.23701
54850	FBXL12	1.29678
54876	DCAF16	1.37685
54878	DPP8	1.43078
54921	CHTF8	1.22395
5493	PPL	1.23453
54958	TMEM160	1.69554
54962	TIPIN	1.46163
54965	PIGX	1.23493
5498	PPOX	1.2818
54981	C9orf95	1.77963
54989	ZNF770	1.20519
55005	RMND1	1.28539
55006	TRMT61B	1.35935
55016	2013-03-01	1.33505
5504	PPP1R2	1.3108
55049	C19orf60	1.31085
55055	ZWILCH	1.20779
55079	FEZF2	2.07167
55082	ARGLU1	1.35805
55088	C10orf118	1.22449
55112	WDR60	1.33993
55118	CRTAC1	1.23312
55122	AKIRIN2	1.21173
55148	UBR7	1.24151
55152	DALRD3	1.4236
55153	SDAD1	1.6329
55159	RFWD3	1.28864
55167	MSL2	1.2657
55173	MRPS10	1.45916
5518	PPP2R1A	1.20461
55183	RIF1	1.29504
55186	SLC25A36	1.49888
55192	DNAJC17	1.31179
5522	PPP2R2C	1.38706
55228	PNMAL1	1.20545
55244	SLC47A1	1.23507
55284	UBE2W	1.22734
552889	ATXN7L3B	1.26721
55294	FBXW7	1.63787
55298	RNF121	1.21365
5530	PPP3CA	1.24804
55319	C4orf43	1.2389
5532	PPP3CB	1.34971
55330	CNO	1.23018
5534	PPP3R1	1.34345
554226	ANKRD30BL	4.77868
55450	CAMK2N1	1.33909
5550	PREP	1.22714
55502	HES6	1.22861
55508	SLC35E3	1.37967
55527	FEM1A	1.47787
55530	SVOP	1.34392
55559	HAUS7	1.27028
55588	MED29	1.25015
55589	BMP2K	1.21571
55601	DDX60	1.22379
55611	OTUB1	1.24365
55623	THUMPD1	1.20604
55631	LRRC40	1.23743
55634	ZNF673	1.24596
5564	PRKAB1	1.20151
55643	BTBD2	1.42662
55644	OSGEP	1.20469
5565	PRKAB2	1.2722
55658	RNF126	1.35732
55667	DENND4C	1.24584
55686	MREG	1.54419
55722	CEP72	1.37778
55729	ATF7IP	1.38898
55737	VPS35	1.3525
55743	CHFR	1.27187
5575	PRKAR1B	1.24225
55761	TTC17	1.8012
55769	ZNF83	1.22436
55771	PRR11	1.49969
5579	PRKCB	1.47466
55790	CSGALNACT1	1.21166
55800	SCN3B	1.33481
5581	PRKCE	1.47718
55814	BDP1	1.57256
55827	DCAF6	1.31807
55847	CISD1	1.76036
55851	PSENEN	1.79438
55858	TMEM165	1.33591
55870	ASH1L	1.39229
55885	LMO3	1.2611
55893	ZNF395	1.28906
55904	MLL5	1.23548
55930	MYO5C	1.23645
55957	LIN37	1.27466
55970	GNG12	1.45487
5599	MAPK8	1.20454
5604	MAP2K1	1.39815
56052	ALG1	1.20303
56121	PCDHB15	1.237
56122	PCDHB14	2.24972
56124	PCDHB12	1.20167
56126	PCDHB10	1.61303
56130	PCDHB6	1.30679
56256	SERTAD4	1.38676
56267	CCBL2	1.30001
5634	PRPS2	1.81803
56341	PRMT8	1.33831
5646	PRSS3	1.27775
56475	RPRM	1.40186
56479	KCNQ5	1.29694
5660	PSAP	1.2133
5662	PSD	1.35438
56623	INPP5E	1.23135
56654	NPDC1	1.27666
56660	KCNK12	1.40988
56683	C21orf59	1.27444
567	B2M	1.20084
56704	JPH1	1.33631
5678	PSG9	1.20755
56853	CELF4	1.28404
56892	C8orf4	1.6126
56899	ANKS1B	1.26545
56901	NDUFA4L2	1.32267
56904	SH3GLB2	1.58385
5691	PSMB3	1.22076
56917	MEIS3	1.68346
5692	PSMB4	1.20853
56925	LXN	1.2407
56950	SMYD2	1.32031
5696	PSMB8	1.32928
56969	RPL23AP32	1.27167
56970	ATXN7L3	1.35081
56977	STOX2	1.39507
5698	PSMB9	1.2563
57026	PDXP	1.26416
57030	SLC17A7	5.2898
57050	UTP3	1.21287
57062	DDX24	1.23753
57084	SLC17A6	1.49846
5709	PSMD3	1.20023
57118	CAMK1D	1.84641
57122	NUP107	1.22903
57134	MAN1C1	1.85258
57144	PAK7	1.59893
57146	TMEM159	1.30163
57180	ACTR3B	1.35781
57187	THOC2	1.33561
572	BAD	1.22812
57338	JPH3	1.31048
57380	MRS2	1.26654
57407	NMRAL1	1.32466
57415	C3orf14	1.25253
57446	NDRG3	1.22668
57452	GALNTL1	1.49743
57465	TBC1D24	1.49677
57473	ZNF512B	1.3176
57484	RNF150	1.29869
57489	ODF2L	1.26379
57491	AHRR	1.2505
57496	MKL2	1.2182
57507	ZNF608	1.40143
57519	STARD9	1.2833
57520	HECW2	1.29638
57526	PCDH19	1.21876
57528	KCTD16	1.21458
57535	KIAA1324	1.29054
57552	NCEH1	1.32503
57554	LRRC7	1.3381
57559	STAMBPL1	1.31035
57582	KCNT1	1.25835
57584	ARHGAP21	2.47397
57586	SYT13	1.59287
576	BAI2	1.24755
57600	FNIP2	1.2293
57605	PITPNM2	1.25429
57611	ISLR2	1.61946
57616	TSHZ3	1.22892
57628	DPP10	1.54165
5763	PTMS	1.50302
57646	USP28	1.30871
57677	ZFP14	1.76704
57683	ZDBF2	1.62782
577	BAI3	1.21313
5771	PTPN2	1.20008
57717	PCDHB16	1.39083
5775	PTPN4	1.43461
57795	FAM5B	1.32335
57798	GATAD1	1.49971
57799	RAB40C	1.22571
57801	HES4	1.42215
57805	KIAA1967	1.44801
57817	HAMP	1.83419
57834	CYP4F11	1.32947
5796	PTPRK	1.4285
5800	PTPRO	1.24256
5816	PVALB	1.91321
5822	PWP2	1.41012
583	BBS2	1.20088
5836	PYGL	1.21445
58493	C9orf80	1.34656
58496	LY6G5B	1.22313
58499	ZNF462	1.22471
58513	EPS15L1	1.27403
58517	RBM25	1.2463
58527	C6orf115	1.39621
58528	RRAGD	1.34432
5875	RABGGTA	1.37994
5906	RAP1A	1.50303
5920	RARRES3	2.33919
59274	MESDC1	1.20627
59277	NTN4	1.22341
5928	RBBP4	1.25587
5929	RBBP5	1.20567
59338	PLEKHA1	1.60964
59339	PLEKHA2	1.28443
5934	RBL2	1.21237
59345	GNB4	1.44625
5935	RBM3	1.58151
59350	RXFP1	1.96566
5936	RBM4	1.39218
5966	REL	1.36706
597	BCL2A1	1.30753
598	BCL2L1	1.21318
5980	REV3L	1.20302
5992	RFX4	1.2174
5994	RFXAP	1.23032
5995	RGR	1.29705
5996	RGS1	1.68894
5999	RGS4	1.488
60	ACTB	1.34718
6002	RGS12	1.2631
6036	RNASE2	1.29242
604	BCL6	1.35603
6046	BRD2	1.32719
60489	APOBEC3G	1.25963
605	BCL7A	1.42747
60560	NAA35	1.6534
60680	CELF5	1.41027
6096	RORB	1.67771
6100	RP9	1.36812
6122	RPL3	1.21576
6157	RPL27A	1.22718
6184	RPN1	1.28016
6195	RPS6KA1	1.31275
6228	RPS23	1.46706
6237	RRAS	1.20008
6249	CLIP1	1.23587
6252	RTN1	1.24005
6262	RYR2	1.67011
627	BDNF	1.36984
6277	S100A6	1.79482
6279	S100A8	1.27656
6280	S100A9	1.20174
6282	S100A11	1.36066
6304	SATB1	1.24116
6305	SBF1	1.4797
6322	SCML1	1.2607
6323	SCN1A	1.23229
6324	SCN1B	1.34181
6326	SCN2A	1.36477
6339	SCNN1D	1.21912
6347	CCL2	1.37711
6363	CCL19	1.20586
63877	FAM204A	1.20876
63939	C20orf177	1.21527
63974	NEUROD6	1.42353
6398	SECTM1	1.22921
64062	RBM26	1.68791
64084	CLSTN2	1.89222
64101	LRRC4	1.40664
64114	TMBIM1	1.34078
64122	FN3K	1.30085
64149	C17orf75	1.4547
64168	NECAB1	1.3451
6422	SFRP1	1.29276
64223	MLST8	1.28018
642273	FAM110C	1.26701
6423	SFRP2	1.37633
6427	SRSF2	1.22363
64320	RNF25	1.2121
64388	GREM2	1.20086
64409	WBSCR17	1.56902
64421	DCLRE1C	1.36124
644353	ZCCHC18	1.20566
6446	SGK1	1.5133
6456	SH3GL2	1.55428
64577	ALDH8A1	1.33422
646450	C3orf71	1.33484
64714	PDIA2	1.35354
64743	WDR13	1.35799
64744	SMAP2	1.27349
64750	SMURF2	1.32369
64755	C16orf58	1.38298
64761	PARP12	1.22161
64837	KLC2	1.4007
64841	GNPNAT1	1.23191
64848	YTHDC2	1.24867
64860	ARMCX5	1.33636
6500	SKP1	1.2141
65057	ACD	1.30299
65065	NBEAL1	1.21995
65078	RTN4R	1.73547
651746	ANKRD33B	1.52623
65243	ZNF643	1.25384
65244	SPATS2	1.32467
65260	SELRC1	1.23967
65263	PYCRL	1.26702
653140	C2orf84	1.33309
653319	KIAA0895L	1.34533
653483	C6orf124	1.20634
6536	SLC6A9	1.24925
653784	MZT2A	1.87292
6543	SLC8A2	1.37321
6588	SLN	1.25366
65979	PHACTR4	1.2288
65985	AACS	1.4898
65990	FAM173A	1.60501
65996	MGC2752	1.61761
65997	RASL11B	1.40051
66036	MTMR9	1.20555
6620	SNCB	1.90687
6622	SNCA	1.20365
6624	FSCN1	1.27211
6628	SNRPB	1.4007
6645	SNTB2	1.28092
6648	SOD2	1.83246
665	BNIP3L	1.48252
6657	SOX2	1.70945
6660	SOX5	1.20877
6671	SP4	1.40838
6687	SPG7	1.25707
6712	SPTBN2	1.46712
6715	SRD5A1	1.23515
6720	SREBF1	1.30208
6721	SREBF2	1.21859
6752	SSTR2	1.36595
6774	STAT3	1.23619
6775	STAT4	1.5066
6804	STX1A	1.89429
6812	STXBP1	1.26932
682	BSG	1.92484
6833	ABCC8	1.25518
6844	VAMP2	1.20858
6853	SYN1	1.37946
6854	SYN2	1.33211
6855	SYP	1.51409
6857	SYT1	1.44216
6867	TACC1	1.41254
687	KLF9	1.2373
6878	TAF6	1.22106
6881	TAF10	1.21023
6882	TAF11	1.46593
6894	TARBP1	1.47774
6903	TBCC	1.35585
6920	TCEA3	1.33699
692227	SNORD104	1.31826
6925	TCF4	1.23959
7008	TEF	1.25648
7009	TMBIM6	1.34015
7013	TERF1	1.21104
7037	TFRC	1.25602
7041	TGFB1I1	1.2287
7049	TGFBR3	1.39405
706	TSPO	1.35074
7064	THOP1	1.28546
7068	THRB	3.04676
7071	KLF10	1.46626
7076	TIMP1	1.27971
708	C1QBP	1.27664
7087	ICAM5	1.31646
7091	TLE4	1.2738
710	SERPING1	1.54602
7102	TSPAN7	1.30223
7108	TM7SF2	1.21517
711	C3orf51	1.34125
712	C1QA	1.89811
7122	CLDN5	1.4076
7123	CLEC3B	1.39936
713	C1QB	1.73348
7132	TNFRSF1A	1.26222
7139	TNNT2	1.26813
714	C1QC	1.93581
715	C1R	2.00631
7150	TOP1	1.70612
716	C1S	1.23555
7171	TPM4	1.21513
718	C3	1.28973
72	ACTG2	1.23124
7204	TRIO	1.48432
7257	TSNAX	1.37547
7259	TSPYL1	1.42184
7266	DNAJC7	1.47756
7277	TUBA4A	1.3737
7278	TUBA3C	1.2327
727800	RNF208	1.23578
728411	GUSBP1	1.39159
728489	DNLZ	1.47206
7286	TUFT1	1.34712
729085	FAM198A	1.22181
7291	TWIST1	1.34322
729614	FLJ37453	1.36347
7298	TYMS	1.24015
730	C7	1.21456
7301	TYRO3	1.35389
7305	TYROBP	1.28033
7325	UBE2E2	1.22245
7329	UBE2I	1.33219
7357	UGCG	1.32246
7374	UNG	1.25491
7376	NR1H2	1.4075
7378	UPP1	1.21707
738	C11orf2	1.2564
7403	KDM6A	1.31893
7408	VASP	1.22602
7414	VCL	1.30232
7428	VHL	1.28464
7430	EZR	1.59795
7431	VIM	1.63896
7432	VIP	1.354
7433	VIPR1	1.36364
7447	VSNL1	2.50088
7504	XK	1.21552
7516	XRCC2	1.25573
7528	YY1	1.24739
7529	YWHAB	1.37362
7531	YWHAE	1.25674
7533	YWHAH	1.47106
7553	ZNF7	1.20454
7562	ZNF708	1.2235
758	MPPED1	1.35658
7587	ZNF37A	1.25159
767579	SNORD114-3	1.45186
7694	ZNF135	1.2695
7695	ZNF136	1.25903
7697	ZNF138	1.49837
770	CA11	1.52575
7704	ZBTB16	1.58677
7738	ZNF184	1.41828
7764	ZNF217	1.38203
777	CACNA1E	1.23936
7781	SLC30A3	1.3198
7782	SLC30A4	1.21231
7798	LUZP1	1.34835
7805	LAPTM5	1.47584
783	CACNB2	1.24817
7837	PXDN	1.21197
785	CACNB4	1.31261
7884	SLBP	1.32069
78997	GDAP1L1	1.40289
79012	CAMKV	1.29878
79029	SPATA5L1	1.23327
79033	ERI3	1.22347
79042	TSEN34	1.2815
79057	PRRG3	1.22368
79058	ASPSCR1	1.25874
79064	TMEM223	1.94067
79072	FASTKD3	1.24722
79095	C9orf16	1.35667
790955	C11orf83	1.23001
79096	C11orf49	1.24281
79101	TAF1D	2.98637
79154	DHRS11	1.23547
79171	RBM42	1.23557
79176	FBXL15	1.32312
79180	EFHD2	1.75644
79364	ZXDC	1.28184
7941	PLA2G7	1.25591
79414	LRFN3	1.35627
79415	C17orf62	1.49503
79441	HAUS3	1.31559
79442	LRRC2	1.29667
79570	NKAIN1	1.30176
79575	ABHD8	1.26858
79583	TMEM231	1.6824
79609	METTL21D	1.44893
79618	HMBOX1	1.26398
79623	GALNT14	1.32732
79639	TMEM53	1.2772
79644	SRD5A3	1.23455
79646	PANK3	1.6362
79656	BEND5	1.47547
79667	FLJ13197	1.29624
79672	FN3KRP	1.2239
79673	ZNF329	1.2674
79689	STEAP4	1.30355
79701	C17orf101	1.28191
79718	TBL1XR1	1.38483
79728	PALB2	1.24191
79740	ZBBX	1.83722
79751	SLC25A22	1.49552
79754	ASB13	1.2068
79762	C1orf115	2.19832
79778	MICALL2	1.5361
79788	ZNF665	1.30625
79862	ZNF669	1.26808
79868	ALG13	1.23783
79905	TMC7	1.32805
79944	L2HGDH	1.2507
79982	DNAJB14	1.38601
80018	NAA25	1.50745
80020	FOXRED2	1.2569
80023	NRSN2	1.493
80059	LRRTM4	1.68628
80097	MZT2B	1.20101
80152	CENPT	1.22992
80167	C4orf29	1.22532
80184	CEP290	1.47501
80194	TMEM134	1.37753
80262	C16orf70	1.23559
8028	MLLT10	1.21787
80315	CPEB4	1.36811
80333	KCNIP4	1.32212
8065	CUL5	1.2764
80700	UBXN6	1.20464
80727	TTYH3	1.21236
80728	ARHGAP39	1.28348
80746	TSEN2	1.30413
80762	NDFIP1	1.25057
80790	CMIP	1.2165
808	CALM3	1.40364
8082	SSPN	1.28677
8089	YEATS4	1.21248
80895	ILKAP	1.35277
81031	SLC2A10	1.35151
8120	AP3B2	1.21503
814	CAMK4	1.46699
81491	GPR63	1.40782
815	CAMK2A	1.49203
81551	STMN4	1.6308
81553	FAM49A	1.39096
81571	MIR600HG	1.25013
81575	APOLD1	1.21317
81578	COL21A1	1.31021
8161	COIL	1.246
81615	TMEM163	1.29961
81617	CAB39L	1.35335
81618	ITM2C	1.30014
81619	TSPAN14	1.44637
81832	NETO1	1.20504
81849	ST6GALNAC5	1.59556
81853	TMEM14B	1.23286
81855	SFXN3	1.3001
81856	ZNF611	1.35567
81876	RAB1B	1.2034
81889	FAHD1	1.70251
8189	SYMPK	1.22638
81890	QTRT1	1.79119
822	CAPG	1.20518
8224	SYN3	1.54435
823	CAPN1	1.31924
8237	USP11	1.22319
826	CAPNS1	1.25401
8270	LAGE3	1.21676
8314	BAP1	1.20174
8317	CDC7	1.25102
8339	HIST1H2BG	1.22281
83636	C19orf12	1.27901
83638	C11orf68	1.26703
83690	CRISPLD1	1.3595
83719	YPEL3	1.47584
83737	ITCH	1.4533
83786	FRMD8	1.32765
8382	NME5	1.32019
83851	SYT16	1.20169
83856	FSD1L	1.24085
83862	TMEM120A	1.21097
839	CASP6	1.20928
83943	IMMP2L	1.29651
83985	SPNS1	1.2679
84058	WDR54	1.32318
84059	GPR98	1.58577
8407	TAGLN2	1.24252
84133	ZNRF3	1.76137
84134	TOMM40L	1.2024
84140	FAM161A	1.24565
84232	MAF1	1.2856
84270	C9orf89	1.30594
84279	PRADC1	1.27532
84303	CHCHD6	1.22164
84306	PDCD2L	1.20086
84310	C7orf50	1.46352
84320	ACBD6	1.21292
84326	C16orf13	1.27627
84328	LZIC	1.38341
84330	ZNF414	1.64573
84332	DYDC2	1.26765
84335	AKT1S1	1.30643
84364	ARFGAP2	1.20171
8437	RASAL1	1.37655
844	CASQ1	1.54708
84445	LZTS2	1.2241
8448	DOC2A	1.84254
84525	HOPX	1.29216
84527	ZNF559	1.38587
8453	CUL2	1.29336
84530	SRRM4	1.30891
84548	TMEM185A	1.331
84560	MT4	1.24899
8458	TTF2	1.20078
8460	TPST1	1.33959
84628	NTNG2	2.27365
84678	KDM2B	1.47619
84680	ACCS	1.21957
84705	GTPBP3	1.21362
84706	GPT2	1.36239
84708	LNX1	1.21384
84720	PIGO	1.26216
8473	OGT	1.28048
84765	ZNF577	1.25533
84792	C7orf70	1.24165
84830	C6orf105	1.21353
84861	KLHL22	1.28292
84866	TMEM25	1.223
84867	PTPN5	1.23208
84874	ZNF514	1.27574
84894	LINGO1	1.46871
84899	TMTC4	1.21997
84909	C9orf3	1.40273
84911	ZNF382	1.24399
84914	ZNF587	1.47824
84924	ZNF566	1.20233
84926	SPRYD3	1.24022
84928	TMEM209	1.27115
84941	HSH2D	1.20926
84954	MPND	1.52605
8496	PPFIBP1	1.41262
84966	IGSF21	1.5718
84969	TOX2	1.35694
8497	PPFIA4	1.22543
84988	PPP1R16A	1.37366
85028	SNHG12	1.27674
8507	ENC1	2.52279
8514	KCNAB2	1.45171
8519	IFITM1	1.59147
8522	GAS7	1.43264
8525	DGKZ	1.76831
8534	CHST1	1.23092
8536	CAMK1	1.37812
85378	TUBGCP6	1.41494
85415	RHPN2	1.28689
8543	LMO4	2.23302
85442	KNDC1	1.30391
85444	LRRCC1	1.21107
85451	UNK	1.21668
85459	KIAA1731	1.43438
85477	SCIN	1.64267
8548	BLZF1	1.28692
85495	RPPH1	1.2534
8550	MAPKAPK5	1.37767
8553	BHLHE40	1.23262
8554	PIAS1	1.29264
8555	CDC14B	1.5706
8558	CDK10	1.28083
857	CAV1	1.351
8572	PDLIM4	1.27454
858	CAV2	1.30837
8615	USO1	1.2281
8624	PSMG1	1.34171
8635	RNASET2	1.23645
87	ACTN1	1.32465
8707	B3GALT2	1.26556
8715	NOL4	1.87975
8739	HRK	1.42157
8745	ADAM23	1.27214
875	CBS	1.21266
8775	NAPA	1.38609
8786	RGS11	1.43201
8803	SUCLA2	1.21629
8813	DPM1	1.24144
885	CCK	3.45508
8857	FCGBP	1.21793
8864	PER2	1.21523
8907	AP1M1	1.21751
8925	HERC1	1.35559
8927	BSN	1.2177
8936	WASF1	1.337
8938	BAIAP3	1.25891
894	CCND2	1.75977
8943	AP3D1	1.24071
896	CCND3	1.23291
8971	H1FX	1.53027
89795	NAV3	1.34856
89891	WDR34	1.24679
89927	C16orf45	1.28186
902	CCNH	1.21722
9024	BRSK2	1.46076
90249	UNC5A	1.98917
9028	RHBDL1	1.221
90379	DCAF15	1.21055
9040	UBE2M	1.62688
90480	GADD45GIP1	1.20084
90523	MLIP	1.36625
90529	C1orf201	1.45708
9055	PRC1	1.38174
90580	C19orf52	1.30959
90634	N4BP2L1	1.27618
9079	LDB2	1.66581
9093	DNAJA3	1.22725
9100	USP10	1.4939
91012	CERS5	1.21932
91107	TRIM47	1.35984
9126	SMC3	2.46592
91300	R3HDM4	1.29938
91304	C19orf6	1.60399
9144	SYNGR2	1.33322
91461	PKDCC	1.319
91543	RSAD2	1.39325
91574	C12orf65	1.22728
91612	CHURC1	1.5125
91663	MYADM	1.32993
9168	TMSB10	1.35406
91801	ALKBH8	1.21604
91851	CHRDL1	1.26742
9188	DDX21	1.50058
91947	ARRDC4	1.3227
9201	DCLK1	1.33732
9205	ZMYM5	1.24801
9208	LRRFIP1	1.21353
9223	MAGI1	1.2106
92345	NAF1	1.25061
92521	SPECC1	1.22729
9253	NUMBL	1.31634
9256	BZRAP1	1.2141
92675	DTD1	1.24375
92689	FAM114A1	1.32978
9274	BCL7C	1.23206
928	CD9	1.50928
9283	GPR37L1	1.26456
9289	GPR56	1.26999
929	CD14	1.43373
93100	NAPRT1	1.25247
9311	ACCN3	1.22319
93145	OLFM2	1.20302
9317	PTER	1.24378
93343	FAM125A	1.27671
9338	TCEAL1	1.32549
9348	NDST3	1.2334
9355	LHX2	3.11993
9360	PPIG	1.39942
9363	RAB33A	1.20474
93664	CADPS2	1.86756
9369	NRXN3	1.23826
9378	NRXN1	1.20749
9392	TGFBRAP1	1.33118
9397	NMT2	1.78607
94030	LRRC4B	1.64892
9410	SNRNP40	1.20017
94274	PPP1R14A	1.4179
9473	C1orf38	1.27448
9478	CABP1	2.30255
9479	MAPK8IP1	2.2466
9495	AKAP5	1.25368
9515	STXBP5L	1.3833
952	CD38	1.26877
9522	SCAMP1	1.66243
9538	EI24	1.27266
9568	GABBR2	1.66713
95681	CEP41	1.49604
9572	NR1D1	1.2755
960	CD44	1.41946
9600	PITPNM1	1.41692
961	CD47	1.214
9615	GDA	2.49445
9619	ABCG1	1.21826
9625	AATK	1.22716
9630	GNA14	1.27058
9636	ISG15	1.37638
9637	FEZ2	1.25932
9645	MICAL2	1.72352
9672	SDC3	1.2065
9693	RAPGEF2	1.47653
97	ACYP1	1.22155
9703	KIAA0100	1.4887
972	CD74	1.2087
9728	SECISBP2L	1.24942
9733	SART3	1.22866
9743	ARHGAP32	2.14731
9760	TOX	1.64527
9762	ProSAPiP1	1.37672
9764	KIAA0513	1.20026
9783	RIMS3	1.41251
9796	PHYHIP	1.44137
9804	TOMM20	1.29513
9818	NUPL1	1.25122
9840	KIAA0748	1.87632
9853	RUSC2	1.21806
9856	KIAA0319	1.23543
9862	MED24	1.25046
9886	RHOBTB1	1.4492
9890	LPPR4	1.34547
9891	NUAK1	1.37679
9899	SV2B	1.46967
9905	SGSM2	1.21732
9906	SLC35E2	1.46463
9910	RABGAP1L	1.21393
9922	IQSEC1	1.2407
9929	JOSD1	1.2095
9935	MAFB	2.0328
9951	HS3ST4	1.78852
9956	HS3ST2	2.01589
9961	MVP	1.39185
9967	THRAP3	1.26907
9975	NR1D2	1.27236
9980	DOPEY2	1.27193
999	CDH1	1.20115
9993	DGCR2	1.22734

[truncated: 1 more sheets: Striatum NonPD DOWN]
