# Supplementary material for: Systems-Based Analyses of Brain Regions Functionally Impacted in Parkinson's Disease Reveals Underlying Causal Mechanisms
Source: PLoS One. 2014 Aug 29;9(8):e102909. doi: 10.1371/journal.pone.0102909 (PMC4149353; doi:10.1371/journal.pone.0102909)
Supplement: Table S3 — Direct expression regulators for microarray data. (XLSX) [file pone.0102909.s003.xlsx]

## Sheet: Supplementary Table S3
Supplementary Table S3. Direct expression regulators for microarray data

## Sheet: Snigra PD UP
Interactions by Protein Function
Overconnected
Object Type	Network Object name	Actual	n	R	N	Expected	Ratio	p-value	z-score	Input IDs	Signal			Columns meaning
Transcription factors	BARHL1	4	1193	10	22771	0.5239	7.635	0.00122	4.934					Input IDs	original probe/gene IDs in the activated dataset(s)
Transcription factors	ZBTB25	5	1193	17	22771	0.8907	5.614	0.001427	4.475					Network object name	Network object name network object name in MetaBase
Transcription factors	Musculin	6	1193	21	22771	1.1	5.453	0.0005612	4.801					Actual	number of network objects in the activated dataset(s) which interact with the chosen object
Transcription factors	TCF21	5	1193	19	22771	0.9954	5.023	0.002457	4.125					n	number of network objects in the activated dataset(s)
Transcription factors	NRIF	5	1193	21	22771	1.1	4.545	0.003941	3.821					R	number of network objects in the complete database or background list which interact with the chosen object
Transcription factors	HOXD12	6	1193	27	22771	1.415	4.242	0.002338	3.963					N	total number of gene-based objects in the complete database or background list
Transcription factors	OLIG1	7	1193	35	22771	1.834	3.817	0.001968	3.922					Expected	mean value for hypergeometric distribution (n*R/N)
Transcription factors	HSF4	6	1193	31	22771	1.624	3.694	0.004865	3.53					Ratio	connectivity ratio (Actual/Expected)
Transcription factors	BACH1	11	1193	71	22771	3.72	2.957	0.001107	3.884					z-score	z-score ((Actual-Expected)/sqrt(variance))
Transcription factors	TR4	10	1193	66	22771	3.458	2.892	0.00218	3.619					p-value	probability to have the given value of Actual or higher (or lower for negative z-score)
Transcription factors	MTF-1	11	1193	78	22771	4.087	2.692	0.00241	3.519					Signal	Fold change obsesrved from Microarry Experiment
Transcription factors	Bcl-3	12	1193	88	22771	4.61	2.603	0.00209	3.542
Transcription factors	GCR-beta	13	1193	98	22771	5.134	2.532	0.001792	3.574
Transcription factors	HSF2	17	1193	129	22771	6.758	2.515	0.0004145	4.058
Transcription factors	EKLF1	20	1193	160	22771	8.383	2.386	0.0002749	4.136
Transcription factors	TCF7L1 (TCF3)	13	1193	104	22771	5.449	2.386	0.003058	3.331
Transcription factors	HSF1	45	1193	363	22771	19.02	2.366	7.786e-08	6.17
Transcription factors	IRF7	14	1193	115	22771	6.025	2.324	0.002767	3.346	3665	1.2365
Transcription factors	PPAR-beta(delta)	19	1193	157	22771	8.225	2.31	0.000581	3.873
Transcription factors	CAR	13	1193	108	22771	5.658	2.298	0.00425	3.178
Transcription factors	MafK	17	1193	144	22771	7.544	2.253	0.001454	3.548
Transcription factors	PPAR-gamma	55	1193	479	22771	25.1	2.192	4.172e-08	6.198
Transcription factors	ATF-3	18	1193	163	22771	8.54	2.108	0.002282	3.337
Transcription factors	LXR-alpha	16	1193	146	22771	7.649	2.092	0.004191	3.112
Transcription factors	PAX5	23	1193	216	22771	11.32	2.032	0.001009	3.585
Transcription factors	STAT5A	24	1193	229	22771	12	2	0.0009912	3.578
Transcription factors	SOX4	18	1193	172	22771	9.011	1.997	0.004078	3.088
Transcription factors	EGR2 (Krox20)	19	1193	184	22771	9.64	1.971	0.003741	3.109
Transcription factors	HIF1A	72	1193	708	22771	37.09	1.941	5.645e-08	5.981
Transcription factors	NFIA	36	1193	356	22771	18.65	1.93	0.0001305	4.159
Transcription factors	ETS2	28	1193	282	22771	14.77	1.895	0.000924	3.557
Transcription factors	CTCF	28	1193	283	22771	14.83	1.888	0.0009756	3.536
Transcription factors	NFYB	20	1193	205	22771	10.74	1.862	0.005654	2.916
Transcription factors	USF2	36	1193	370	22771	19.38	1.857	0.0002776	3.909
Transcription factors	ZNF42 (MZF1)	42	1193	434	22771	22.74	1.847	0.0001013	4.19
Transcription factors	TR-beta1	26	1193	269	22771	14.09	1.845	0.002019	3.278	7068	1.20901
Transcription factors	Progesterone receptor	34	1193	352	22771	18.44	1.844	0.0004615	3.751
Transcription factors	TARDBP (TDP43)	31	1193	323	22771	16.92	1.832	0.0008929	3.541	23435	1.28673
Transcription factors	USF1	50	1193	524	22771	27.45	1.821	3.337e-05	4.472
Transcription factors	NFIB	32	1193	340	22771	17.81	1.796	0.001032	3.479	4781	1.22971
Transcription factors	FOXO3A	26	1193	282	22771	14.77	1.76	0.003834	3.019
Transcription factors	AML1 (RUNX1)	48	1193	521	22771	27.3	1.759	0.0001121	4.118
Transcription factors	VDR	47	1193	516	22771	27.03	1.739	0.0001716	3.99
Transcription factors	GCR-alpha	87	1193	962	22771	50.4	1.726	4.605e-07	5.411
Transcription factors	NFIC	32	1193	354	22771	18.55	1.725	0.001981	3.234	4782	1.36514
Transcription factors	PPAR-alpha	26	1193	288	22771	15.09	1.723	0.005052	2.904
Transcription factors	SOX2	42	1193	468	22771	24.52	1.713	0.000504	3.664
Transcription factors	RelA (p65 NF-kB subunit)	101	1193	1141	22771	59.78	1.69	1.491e-07	5.619	5970	1.41259
Transcription factors	p53	163	1193	1855	22771	97.19	1.677	2.419e-11	7.156
Transcription factors	C/EBPalpha	69	1193	810	22771	42.44	1.626	4.964e-05	4.265	1050	1.23999
Transcription factors	Oct-3/4	70	1193	822	22771	43.07	1.625	4.428e-05	4.294
Transcription factors	AHR	41	1193	494	22771	25.88	1.584	0.00256	3.086
Transcription factors	AP-2A	61	1193	738	22771	38.66	1.578	0.0002999	3.751
Transcription factors	C/EBPbeta	84	1193	1039	22771	54.43	1.543	5.065e-05	4.214	1051	1.39433
Transcription factors	STAT3	64	1193	798	22771	41.81	1.531	0.0004826	3.589
Transcription factors	SP3	44	1193	555	22771	29.08	1.513	0.004263	2.878
Transcription factors	Androgen receptor	85	1193	1078	22771	56.48	1.505	0.0001081	3.994
Transcription factors	SMAD4	55	1193	705	22771	36.94	1.489	0.002153	3.102
Transcription factors	STAT1	54	1193	697	22771	36.52	1.479	0.00272	3.019
Transcription factors	c-Myc	177	1193	2342	22771	122.7	1.443	2.773e-07	5.316
Transcription factors	EGR1	68	1193	904	22771	47.36	1.436	0.001755	3.144
Transcription factors	ESR1 (nuclear)	146	1193	1942	22771	101.7	1.435	4.736e-06	4.713
Transcription factors	c-Jun	74	1193	986	22771	51.66	1.433	0.001194	3.265
Transcription factors	SP1	241	1193	3232	22771	169.3	1.423	3.503e-09	6.108
Transcription factors	GATA-1	78	1193	1062	22771	55.64	1.402	0.001615	3.154
Transcription factors	HNF4-alpha	175	1193	2621	22771	137.3	1.274	0.0003895	3.512
Receptors	Semaphorin 4A	4	1193	7	22771	0.3667	10.91	0.000231	6.164
Receptors	CCR2	10	1193	46	22771	2.41	4.149	0.0001087	5.027
Receptors	GABARAP	52	1193	482	22771	25.25	2.059	6.867e-07	5.527
Receptors	GABARAPL1	53	1193	508	22771	26.61	1.991	1.497e-06	5.313
Ligands	WNT7A	6	1193	19	22771	0.9954	6.028	0.0003071	5.155
Ligands	Insulin	14	1193	70	22771	3.667	3.817	1.337e-05	5.551
Ligands	HP	10	1193	50	22771	2.62	3.817	0.0002264	4.689
Kinases	PBK	6	1193	25	22771	1.31	4.581	0.00153	4.212
Kinases	MUSK	7	1193	31	22771	1.624	4.31	0.0009236	4.336
Kinases	NDPK D (mitochondrial)	6	1193	28	22771	1.467	4.09	0.002846	3.847
Kinases	PPCKM	6	1193	29	22771	1.519	3.949	0.003432	3.737
Kinases	c-Fes	8	1193	39	22771	2.043	3.915	0.0007973	4.284
Kinases	ABL2	8	1193	47	22771	2.462	3.249	0.002814	3.629
Kinases	TEC	8	1193	49	22771	2.567	3.116	0.00368	3.487
Kinases	RIPK3	16	1193	103	22771	5.396	2.965	8.832e-05	4.7
Kinases	STK3	9	1193	61	22771	3.196	2.816	0.004286	3.34
Kinases	MEKK1(MAP3K1)	25	1193	174	22771	9.116	2.742	4.467e-06	5.425
Kinases	STK4	10	1193	71	22771	3.72	2.688	0.00377	3.35
Kinases	RIPK2	11	1193	80	22771	4.191	2.624	0.002953	3.422
Kinases	Casein kinase I alpha	13	1193	96	22771	5.03	2.585	0.001481	3.659
Kinases	PKC-mu	12	1193	89	22771	4.663	2.574	0.002303	3.497
Kinases	PKR	12	1193	89	22771	4.663	2.574	0.002303	3.497
Kinases	IKK-beta	25	1193	187	22771	9.797	2.552	1.609e-05	5.01
Kinases	Chk1	19	1193	143	22771	7.492	2.536	0.0001749	4.333
Kinases	LKB1	12	1193	92	22771	4.82	2.49	0.003051	3.366
Kinases	RIPK1	13	1193	101	22771	5.292	2.457	0.002356	3.45
Kinases	ATR	13	1193	108	22771	5.658	2.298	0.00425	3.178
Kinases	MAP3K3	23	1193	195	22771	10.22	2.251	0.0002376	4.126	4215	1.38432
Kinases	FAK1	26	1193	230	22771	12.05	2.158	0.0001926	4.149
Kinases	PPCKC	15	1193	133	22771	6.968	2.153	0.004175	3.135
Kinases	PDGF-R-beta	16	1193	142	22771	7.44	2.151	0.003182	3.234	5159	1.20611
Kinases	ILK	19	1193	171	22771	8.959	2.121	0.001629	3.459
Kinases	PKA-cat alpha	20	1193	185	22771	9.692	2.063	0.001739	3.415
Kinases	DNA-PK	22	1193	205	22771	10.74	2.048	0.00116	3.545
Kinases	ERK3	24	1193	225	22771	11.79	2.036	0.000774	3.672
Kinases	AKT1	33	1193	312	22771	16.35	2.019	0.0001052	4.261
Kinases	c-Abl	29	1193	281	22771	14.72	1.97	0.0004046	3.846	25	1.32504
Kinases	IKK-alpha	19	1193	185	22771	9.692	1.96	0.00397	3.084
Kinases	Casein kinase II, alpha chain (CSNK2A1)	24	1193	236	22771	12.36	1.941	0.001499	3.417
Kinases	CDK2	37	1193	376	22771	19.7	1.878	0.0001838	4.038
Kinases	PKC-epsilon	22	1193	231	22771	12.1	1.818	0.005098	2.938
Kinases	c-Src	51	1193	537	22771	28.13	1.813	3.163e-05	4.482
Kinases	GSK3 beta	29	1193	321	22771	16.82	1.724	0.003159	3.073
Kinases	ERK2 (MAPK1)	37	1193	447	22771	23.42	1.58	0.004206	2.912
Proteases	Factor I	5	1193	10	22771	0.5239	9.544	7.906e-05	6.354
Proteases	MMP-2	37	1193	368	22771	19.28	1.919	0.0001191	4.18
Phosphatases	MTMR11	3	1193	4	22771	0.2096	14.32	0.0005514	6.262
Phosphatases	PTPR-beta	7	1193	37	22771	1.938	3.611	0.00275	3.737
Phosphatases	SHIP2	9	1193	57	22771	2.986	3.014	0.002679	3.579	3636	1.30068
Phosphatases	PPP2R2B	17	1193	134	22771	7.02	2.422	0.0006464	3.881
Phosphatases	SHP-1	19	1193	173	22771	9.064	2.096	0.001865	3.403
Phosphatases	PP2A cat (alpha)	20	1193	183	22771	9.588	2.086	0.001525	3.468
Enzymes	DHX29	3	1193	4	22771	0.2096	14.32	0.0005514	6.262
Enzymes	GBP3	4	1193	9	22771	0.4715	8.483	0.0007638	5.28
Enzymes	ADHB	7	1193	19	22771	0.9954	7.032	3.074e-05	6.185
Enzymes	UGT2B17	6	1193	19	22771	0.9954	6.028	0.0003071	5.155
Enzymes	AMACR	6	1193	20	22771	1.048	5.726	0.0004193	4.972
Enzymes	PAH	6	1193	22	22771	1.153	5.206	0.0007377	4.64
Enzymes	PLC-epsilon	7	1193	30	22771	1.572	4.454	0.0007486	4.451
Enzymes	PLC-gamma 2	17	1193	91	22771	4.768	3.566	4.372e-06	5.766
Enzymes	GUCY1A3	12	1193	73	22771	3.825	3.138	0.0003841	4.301
Enzymes	PIAS4	20	1193	126	22771	6.601	3.03	8.774e-06	5.372
Enzymes	SOD1	17	1193	121	22771	6.339	2.682	0.0001915	4.361
Enzymes	G9a	18	1193	137	22771	7.178	2.508	0.000295	4.162
Enzymes	HDAC3	41	1193	335	22771	17.55	2.336	4.116e-07	5.793
Enzymes	PARP-1	30	1193	266	22771	13.94	2.153	6.725e-05	4.446
Enzymes	HSC70	40	1193	395	22771	20.69	1.933	5.494e-05	4.398
Enzymes	HDAC1	71	1193	710	22771	37.2	1.909	1.347e-07	5.784	3065	1.28171
Enzymes	HDAC2	40	1193	423	22771	22.16	1.805	0.0002378	3.929
Enzymes	HDAC5	35	1193	374	22771	19.59	1.786	0.0006829	3.605
Enzymes	p300	73	1193	874	22771	45.79	1.594	5.694e-05	4.212
Other	ZA20D3	5	1193	9	22771	0.4715	10.6	4.132e-05	6.776
Other	MSH5	5	1193	10	22771	0.5239	9.544	7.906e-05	6.354
Other	UBL5	6	1193	13	22771	0.6811	8.809	2.549e-05	6.623
Other	APS	7	1193	21	22771	1.1	6.362	6.468e-05	5.781
Other	SAA1	10	1193	33	22771	1.729	5.784	4.593e-06	6.466
Other	Vinexin	11	1193	46	22771	2.41	4.564	1.91e-05	5.69
Other	M-Ras	12	1193	54	22771	2.829	4.242	1.793e-05	5.608	22808	1.32411
Other	PLTP	9	1193	42	22771	2.2	4.09	0.0002683	4.713
Other	SLC9A1	10	1193	47	22771	2.462	4.061	0.0001316	4.939
Other	SHBG	11	1193	53	22771	2.777	3.961	7.791e-05	5.075
Other	R-Ras	13	1193	63	22771	3.301	3.939	1.898e-05	5.492
Other	miR-22	17	1193	88	22771	4.61	3.687	2.706e-06	5.939
Other	RAP-1A	15	1193	102	22771	5.344	2.807	0.0002701	4.301	5906	1.24983
Other	Ku80	19	1193	142	22771	7.44	2.554	0.0001594	4.368
Other	ZNF145	20	1193	151	22771	7.911	2.528	0.0001248	4.43	7704	1.48841
Other	CIN85	24	1193	182	22771	9.535	2.517	2.965e-05	4.831
Other	HSPA4	25	1193	198	22771	10.37	2.41	4.271e-05	4.685
Other	CrkL	22	1193	180	22771	9.43	2.333	0.0001933	4.221
Other	SMRT	27	1193	230	22771	12.05	2.241	7.741e-05	4.447
Other	Ku70	28	1193	252	22771	13.2	2.121	0.0001496	4.207
Other	N-CoR	32	1193	290	22771	15.19	2.106	5.971e-05	4.458
Other	HSP90 beta	29	1193	263	22771	13.78	2.105	0.0001314	4.237
Other	SUMO-2	43	1193	395	22771	20.69	2.078	4.946e-06	5.081
Other	SUMO-1	87	1193	819	22771	42.91	2.028	2.603e-10	7.042
Other	GRB2	81	1193	797	22771	41.76	1.94	8.426e-09	6.351
Other	Rac1	35	1193	351	22771	18.39	1.903	0.0002106	4.01
Other	Beta-catenin	73	1193	771	22771	40.39	1.807	7.385e-07	5.362
Other	14-3-3 zeta/delta	62	1193	743	22771	38.93	1.593	0.0002081	3.862

## Sheet: Snigra PD DOWN
Interactions by Protein Function
Overconnected
Object Type	Network Object name	Actual	n	R	N	Expected	Ratio	p-value	z-score	Input IDs	Signal			Columns meaning
Transcription factors	ARX	9	1236	43	22771	2.334	3.856	0.0004198	4.491					Input IDs	original probe/gene IDs in the activated dataset(s)
Transcription factors	NRSF	78	1236	484	22771	26.27	2.969	4.125e-18	10.49					Network object name	Network object name network object name in MetaBase
Transcription factors	FosB	16	1236	103	22771	5.591	2.862	0.0001331	4.537					Actual	number of network objects in the activated dataset(s) which interact with the chosen object
Transcription factors	ZNF217	17	1236	114	22771	6.188	2.747	0.0001394	4.481					n	number of network objects in the activated dataset(s)
Transcription factors	MEF2B	12	1236	86	22771	4.668	2.571	0.0023	3.496					R	number of network objects in the complete database or background list which interact with the chosen object
Transcription factors	FOXD3	15	1236	109	22771	5.916	2.535	0.000804	3.849					N	total number of gene-based objects in the complete database or background list
Transcription factors	NeuroD1 (NDF1)	17	1236	127	22771	6.894	2.466	0.0005156	3.969					Expected	mean value for hypergeometric distribution (n*R/N)
Transcription factors	POU3F2 (BRN2)	17	1236	132	22771	7.165	2.373	0.000806	3.789					Ratio	connectivity ratio (Actual/Expected)
Transcription factors	PIT1	19	1236	152	22771	8.25	2.303	0.0005955	3.861					z-score	z-score ((Actual-Expected)/sqrt(variance))
Transcription factors	ATF-3	20	1236	163	22771	8.848	2.261	0.0005514	3.869					p-value	probability to have the given value of Actual or higher (or lower for negative z-score)
Transcription factors	NF-AT2(NFATC1)	24	1236	213	22771	11.56	2.076	0.0005799	3.779					Signal	Fold change obsesrved from Microarry Experiment
Transcription factors	Oct-1	70	1236	691	22771	37.51	1.866	3.799e-07	5.54
Transcription factors	EGR1	86	1236	904	22771	49.07	1.753	2.803e-07	5.532	1958	-1.30201
Transcription factors	AP-2A	70	1236	738	22771	40.06	1.747	4.042e-06	4.945
Transcription factors	AP-4	36	1236	386	22771	20.95	1.718	0.001151	3.41
Transcription factors	c-Jun	89	1236	986	22771	53.52	1.663	1.629e-06	5.099
Transcription factors	CREB1	128	1236	1438	22771	78.05	1.64	1.689e-08	6.006
Transcription factors	NF-kB1 (p50)	47	1236	542	22771	29.42	1.598	0.001087	3.373
Transcription factors	GCR-alpha	80	1236	962	22771	52.22	1.532	9.639e-05	4.04
Transcription factors	TBP	63	1236	804	22771	43.64	1.444	0.002235	3.068
Transcription factors	SP1	240	1236	3232	22771	175.4	1.368	1.259e-07	5.411
Transcription factors	ESR1 (nuclear)	139	1236	1942	22771	105.4	1.319	0.0004183	3.517
Receptors	Neurexin 1-beta	11	1236	33	22771	1.791	6.141	7.375e-07	7.08
Receptors	mGluR5	21	1236	120	22771	6.514	3.224	1.839e-06	5.852
Ligands	NPY	11	1236	47	22771	2.551	4.312	3.293e-05	5.445
Kinases	PKC-gamma	25	1236	135	22771	7.328	3.412	6.317e-08	6.733
Kinases	MARK4	9	1236	49	22771	2.66	3.384	0.001142	4.002
Kinases	PKC-beta2	18	1236	100	22771	5.428	3.316	6.539e-06	5.561
Kinases	PKC-beta	17	1236	109	22771	5.916	2.873	7.897e-05	4.697
Kinases	MLK2(MAP3K10)	14	1236	102	22771	5.537	2.529	0.001216	3.707
Kinases	PKC-alpha	32	1236	316	22771	17.15	1.866	0.0005397	3.712
Kinases	ERK1 (MAPK3)	46	1236	488	22771	26.49	1.737	0.0002034	3.941
Kinases	IKK-epsilon	37	1236	400	22771	21.71	1.704	0.001149	3.404
Proteases	CPA4	6	1236	12	22771	0.6514	9.212	1.759e-05	6.816
Proteases	KELL	6	1236	13	22771	0.7056	8.503	3.116e-05	6.483
Proteases	Prolyl endopeptidase	7	1236	26	22771	1.411	4.96	0.0003607	4.84
Phosphatases	Calcineurin A (alpha)	12	1236	69	22771	3.745	3.204	0.0003088	4.393
Enzymes	SOD1	19	1236	121	22771	6.568	2.893	2.786e-05	5.002
Other	TBC1D20	3	1236	3	22771	0.1628	18.42	0.0001596	7.23
Other	Cerebellin 3	3	1236	4	22771	0.2171	13.82	0.0006123	6.142
Other	microRNA 33a	3	1236	4	22771	0.2171	13.82	0.0006123	6.142
Other	miR-758	4	1236	7	22771	0.38	10.53	0.0002649	6.04
Other	hPEM-2 (collybistin)	5	1236	12	22771	0.6514	7.676	0.0002685	5.542	23229	-1.33497
Other	Syntaxin 1B	9	1236	23	22771	1.248	7.209	1.624e-06	7.137
Other	BBS9	5	1236	13	22771	0.7056	7.086	0.0004169	5.258
Other	Rab-3C	5	1236	13	22771	0.7056	7.086	0.0004169	5.258	115827	-1.83591
Other	FNBP1L	5	1236	14	22771	0.7599	6.58	0.0006196	5.003
Other	Rap1GDS1	6	1236	17	22771	0.9228	6.502	0.0001862	5.437
Other	RPH3AL	6	1236	18	22771	0.977	6.141	0.0002665	5.227
Other	Kir3.3	7	1236	23	22771	1.248	5.607	0.0001551	5.296
Other	MADD	7	1236	23	22771	1.248	5.607	0.0001551	5.296
Other	miR-219-2-3p	6	1236	20	22771	1.086	5.527	0.0005068	4.852
Other	Syntaxin 12	10	1236	34	22771	1.846	5.419	8.478e-06	6.177
Other	Homer 2	7	1236	26	22771	1.411	4.96	0.0003607	4.84
Other	Epimorphin	7	1236	27	22771	1.466	4.776	0.0004643	4.704
Other	RIMS2	7	1236	27	22771	1.466	4.776	0.0004643	4.704	9699	-1.28423
Other	Chromogranin A	8	1236	31	22771	1.683	4.754	0.0001894	5.011	1113	-1.27346
Other	RIMS1	11	1236	45	22771	2.443	4.503	2.121e-05	5.636	22999	-1.27338
Other	Rabphilin-3A	7	1236	29	22771	1.574	4.447	0.000742	4.45	22895	-1.31463
Other	DCTN2	14	1236	60	22771	3.257	4.299	2.963e-06	6.129
Other	RAB37	8	1236	35	22771	1.9	4.211	0.0004657	4.554
Other	NOVA2	9	1236	40	22771	2.171	4.145	0.0002357	4.77
Other	miR-383	11	1236	51	22771	2.768	3.974	7.376e-05	5.093
Other	AP2A2	12	1236	56	22771	3.04	3.948	3.75e-05	5.291
Other	G-protein alpha-11	9	1236	45	22771	2.443	3.685	0.0005984	4.319
Other	PSMD13	9	1236	46	22771	2.497	3.605	0.0007086	4.236
Other	SYP	10	1236	53	22771	2.877	3.476	0.0004927	4.323
Other	TRPC3	18	1236	96	22771	5.211	3.454	3.583e-06	5.773
Other	MUNC18	11	1236	59	22771	3.202	3.435	0.0002912	4.486	6812	-1.23119
Other	CoREST	16	1236	86	22771	4.668	3.428	1.364e-05	5.403
Other	miR-375	13	1236	70	22771	3.8	3.421	8.771e-05	4.861
Other	Spinophilin	14	1236	76	22771	4.125	3.394	5.212e-05	5.008
Other	AP-1 beta subunit	11	1236	60	22771	3.257	3.378	0.0003393	4.418
Other	N-type Ca(II) channel alpha1B	14	1236	77	22771	4.18	3.35	6.056e-05	4.948
Other	Gephyrin	10	1236	55	22771	2.985	3.35	0.0006698	4.18	10243	-1.20349
Other	DYNC1I1	11	1236	61	22771	3.311	3.322	0.0003939	4.351	1780	-1.40258
Other	SLC1A2/EAAT2	16	1236	92	22771	4.994	3.204	3.274e-05	5.075	6506	-1.29652
Other	SNAP-25	21	1236	122	22771	6.622	3.171	2.423e-06	5.761	6616	-1.58494
Other	nAChR alpha-7	13	1236	76	22771	4.125	3.151	0.0002087	4.501
Other	RAD23B	14	1236	82	22771	4.451	3.145	0.0001231	4.663	5887	-1.21179
Other	FKBP4	12	1236	71	22771	3.854	3.114	0.0004059	4.274
Other	Nephrocystin-4	14	1236	83	22771	4.505	3.108	0.0001408	4.608
Other	Syntaxin 1A	22	1236	133	22771	7.219	3.047	2.79e-06	5.673
Other	Synapsin I	15	1236	92	22771	4.994	3.004	0.0001226	4.614
Other	HSPC142	12	1236	74	22771	4.017	2.988	0.0005991	4.103
Other	DISC1	27	1236	173	22771	9.39	2.875	7.11e-07	5.932
Other	Tubulin alpha-4A	13	1236	84	22771	4.559	2.851	0.0005725	4.072	7277	-1.32024
Other	KHSRP	16	1236	104	22771	5.645	2.834	0.0001495	4.492
Other	NSF	14	1236	92	22771	4.994	2.804	0.0004259	4.153	4905	-1.43781
Other	HuD (ELAVL-4)	17	1236	112	22771	6.079	2.796	0.0001116	4.566	1996	-1.68632
Other	G-protein alpha-o	16	1236	106	22771	5.754	2.781	0.0001877	4.403
Other	G-protein alpha-i2	23	1236	157	22771	8.522	2.699	1.355e-05	5.117
Other	Dysbindin	24	1236	168	22771	9.119	2.632	1.369e-05	5.086
Other	PSMD4	19	1236	136	22771	7.382	2.574	0.0001412	4.41
Other	G-protein alpha-q	19	1236	137	22771	7.436	2.555	0.0001557	4.374
Other	AP complex 2 medium (mu) chain	16	1236	116	22771	6.296	2.541	0.0005324	3.987
Other	PSD-95	66	1236	491	22771	26.65	2.476	9.405e-12	7.923
Other	NR2B	37	1236	277	22771	15.04	2.461	4.041e-07	5.86
Other	14-3-3 beta/alpha	115	1236	869	22771	47.17	2.438	3.99e-19	10.36
Other	Alpha-synuclein	47	1236	381	22771	20.68	2.273	1.334e-07	6.002	6622	-1.36805
Other	microRNA 124a-1	23	1236	196	22771	10.64	2.162	0.0004218	3.914
Other	Nephrocystin-5	24	1236	209	22771	11.34	2.116	0.0004403	3.882
Other	ELAVL1 (HuR)	39	1236	388	22771	21.06	1.852	0.0001656	4.054

## Sheet: Striatum PD UP
Interactions by Protein Function
Overconnected
Object Type	Network Object name	Actual	n	R	N	Expected	Ratio	p-value	z-score	Input IDs	Signal			Columns meaning
Transcription factors	NF-AT4(NFATC3)	8	1062	47	22771	2.192	3.65	0.001356	4.022					Input IDs	original probe/gene IDs in the activated dataset(s)
Transcription factors	PAX5	29	1062	216	22771	10.07	2.879	3.104e-07	6.136					Network object name	Network object name network object name in MetaBase
Transcription factors	RXRB	13	1062	104	22771	4.85	2.68	0.001097	3.798					Actual	number of network objects in the activated dataset(s) which interact with the chosen object
Transcription factors	PDEF	13	1062	106	22771	4.944	2.63	0.00131	3.72					n	number of network objects in the activated dataset(s)
Transcription factors	NRSF	55	1062	484	22771	22.57	2.437	1.074e-09	7.065					R	number of network objects in the complete database or background list which interact with the chosen object
Transcription factors	Evi-1	17	1062	156	22771	7.276	2.337	0.001007	3.705					N	total number of gene-based objects in the complete database or background list
Transcription factors	HSF1	38	1062	363	22771	16.93	2.245	3.046e-06	5.287					Expected	mean value for hypergeometric distribution (n*R/N)
Transcription factors	EPAS1	21	1062	213	22771	9.934	2.114	0.001028	3.613					Ratio	connectivity ratio (Actual/Expected)
Transcription factors	AHR	48	1062	494	22771	23.04	2.083	1.388e-06	5.385					z-score	z-score ((Actual-Expected)/sqrt(variance))
Transcription factors	CREB1	119	1062	1438	22771	67.07	1.774	5.866e-10	6.71					p-value	probability to have the given value of Actual or higher (or lower for negative z-score)
Transcription factors	GCR-alpha	79	1062	962	22771	44.87	1.761	7.405e-07	5.333					Signal	Fold change obsesrved from Microarry Experiment
Transcription factors	HIF1A	53	1062	708	22771	33.02	1.605	0.0004971	3.618
Transcription factors	c-Jun	73	1062	986	22771	45.99	1.587	6.581e-05	4.171
Transcription factors	Androgen receptor	76	1062	1078	22771	50.28	1.512	0.0002183	3.807
Transcription factors	ESR1 (nuclear)	119	1062	1942	22771	90.57	1.314	0.001213	3.199
Transcription factors	SP1	193	1062	3232	22771	150.7	1.28	0.0001325	3.806
Receptors	NPY4R	4	1062	10	22771	0.4664	8.577	0.000788	5.3
Receptors	Neurexin-2 alpha	4	1062	10	22771	0.4664	8.577	0.000788	5.3
Receptors	GBR1	10	1062	42	22771	1.959	5.105	1.755e-05	5.89
Receptors	SORL1	8	1062	37	22771	1.726	4.636	0.0002514	4.896
Receptors	GBR2	11	1062	51	22771	2.379	4.625	1.843e-05	5.732
Receptors	mGluR5	20	1062	120	22771	5.597	3.574	6.922e-07	6.252
Receptors	HLAB	26	1062	272	22771	12.69	2.05	0.0004475	3.852
Kinases	eIF2AK3	5	1062	18	22771	0.8395	5.956	0.001126	4.652
Kinases	c-Fes	10	1062	39	22771	1.819	5.498	8.613e-06	6.218
Kinases	MARK2	11	1062	58	22771	2.705	4.067	6.537e-05	5.172
Kinases	AKT3	9	1062	48	22771	2.239	4.02	0.0003273	4.633	10000	1.28167
Kinases	PRK1	8	1062	44	22771	2.052	3.898	0.0008646	4.256
Kinases	LKB1	16	1062	92	22771	4.291	3.729	5.005e-06	5.801
Kinases	TPL2(MAP3K8)	11	1062	79	22771	3.684	2.986	0.001064	3.91
Kinases	CDK5	23	1062	169	22771	7.882	2.918	4.007e-06	5.536	1020	1.20295
Kinases	AKT2	11	1062	85	22771	3.964	2.775	0.001951	3.626
Kinases	Chk2	12	1062	94	22771	4.384	2.737	0.001398	3.733
Kinases	B-Raf	13	1062	102	22771	4.757	2.733	0.0009135	3.879
Kinases	RIPK3	13	1062	103	22771	4.804	2.706	0.001002	3.839
Kinases	AMPK alpha 1 subunit	18	1062	143	22771	6.669	2.699	0.0001221	4.508
Kinases	CaMK II alpha	18	1062	145	22771	6.763	2.662	0.0001459	4.44
Kinases	Casein kinase I delta	11	1062	89	22771	4.151	2.65	0.002822	3.45
Kinases	PKC-lambda/iota	12	1062	103	22771	4.804	2.498	0.003058	3.37
Kinases	PKA-cat alpha	21	1062	185	22771	8.628	2.434	0.0001551	4.331
Kinases	PKC-gamma	15	1062	135	22771	6.296	2.382	0.001602	3.563
Kinases	PKC-zeta	23	1062	215	22771	10.03	2.294	0.0001885	4.216	5590	1.24307
Kinases	AMPK alpha 2 subunit	15	1062	142	22771	6.623	2.265	0.002639	3.344
Kinases	ERK1 (MAPK3)	50	1062	488	22771	22.76	2.197	1.702e-07	5.912
Kinases	PKC-alpha	32	1062	316	22771	14.74	2.171	3.467e-05	4.637
Kinases	GSK3 beta	31	1062	321	22771	14.97	2.071	0.0001105	4.273
Kinases	AKT1	29	1062	312	22771	14.55	1.993	0.0003454	3.906
Kinases	PKC-epsilon	21	1062	231	22771	10.77	1.949	0.002793	3.207
Kinases	Fyn	27	1062	298	22771	13.9	1.943	0.000803	3.623
Kinases	c-Src	41	1062	537	22771	25.04	1.637	0.001429	3.304
Phosphatases	PP5	10	1062	68	22771	3.171	3.153	0.001158	3.933
Phosphatases	Calcineurin A (alpha)	10	1062	69	22771	3.218	3.107	0.001299	3.878	5530	1.61729
Phosphatases	PP1-cat alpha	26	1062	247	22771	11.52	2.257	9.692e-05	4.393
Enzymes	Twistnb	3	1062	4	22771	0.1866	16.08	0.0003906	6.672
Enzymes	DDX1	12	1062	61	22771	2.845	4.218	2.088e-05	5.566
Enzymes	U5-200KD	11	1062	58	22771	2.705	4.067	6.537e-05	5.172
Enzymes	DDX17	13	1062	85	22771	3.964	3.279	0.0001495	4.656
Enzymes	SOD1	17	1062	121	22771	5.643	3.012	4.676e-05	4.909
Enzymes	TOP2 alpha	16	1062	116	22771	5.41	2.957	9.683e-05	4.675
Enzymes	DDX9	17	1062	141	22771	6.576	2.585	0.0003135	4.176	1660	1.2564
Enzymes	HSC70	42	1062	395	22771	18.42	2.28	6.179e-07	5.675
Enzymes	HDAC3	34	1062	335	22771	15.62	2.176	1.907e-05	4.797
Enzymes	HDAC5	33	1062	374	22771	17.44	1.892	0.0003625	3.847
Enzymes	HDAC1	57	1062	710	22771	33.11	1.721	4.938e-05	4.319
Other	microRNA 488	4	1062	6	22771	0.2798	14.29	6.544e-05	7.203
Other	IPP-1	4	1062	7	22771	0.3265	12.25	0.000147	6.586	5502	1.27804
Other	MYOZ3	5	1062	11	22771	0.513	9.746	7.979e-05	6.417
Other	MRPS6	4	1062	9	22771	0.4197	9.53	0.0004909	5.661	64968	1.44533
Other	GUCY1A2	5	1062	12	22771	0.5597	8.934	0.0001315	6.08
Other	miR-448	5	1062	13	22771	0.6063	8.247	0.0002055	5.781
Other	CACNB3	7	1062	19	22771	0.8861	7.9	1.447e-05	6.654
Other	Myopodin	6	1062	17	22771	0.7929	7.568	8.057e-05	5.991
Other	TRIP3	5	1062	15	22771	0.6996	7.147	0.0004435	5.267
Other	miR-655	6	1062	19	22771	0.8861	6.771	0.000163	5.566
Other	AKAP5	14	1062	46	22771	2.145	6.526	1.253e-08	8.297	9495	1.69108
Other	Spinophilin	23	1062	76	22771	3.545	6.489	3.052e-13	10.6
Other	STAU2	9	1062	30	22771	1.399	6.432	5.942e-06	6.585
Other	LGI1	7	1062	24	22771	1.119	6.254	8.095e-05	5.696	9211	1.33456
Other	SNIP	5	1062	18	22771	0.8395	5.956	0.001126	4.652
Other	Kv1.3	6	1062	22	22771	1.026	5.848	0.0003975	5.031
Other	D52	5	1062	19	22771	0.8861	5.643	0.00147	4.478
Other	LSP1	5	1062	19	22771	0.8861	5.643	0.00147	4.478
Other	Kv1.2	7	1062	27	22771	1.259	5.559	0.0001837	5.242
Other	GABA-A receptor alpha-1 subunit	9	1062	35	22771	1.632	5.514	2.376e-05	5.91
Other	NOVA2	10	1062	40	22771	1.866	5.36	1.101e-05	6.105
Other	4.1N	7	1062	29	22771	1.353	5.176	0.0002976	4.976	2036	1.21899
Other	Rabphilin-3A	7	1062	29	22771	1.353	5.176	0.0002976	4.976
Other	miR-422a	7	1062	29	22771	1.353	5.176	0.0002976	4.976
Other	C1qa	7	1062	30	22771	1.399	5.003	0.0003727	4.853
Other	cAMP-GEFII	7	1062	30	22771	1.399	5.003	0.0003727	4.853
Other	SPAR (SIPA1L1)	9	1062	39	22771	1.819	4.948	6.028e-05	5.458	26037	1.3337
Other	Bassoon	6	1062	26	22771	1.213	4.948	0.001045	4.455
Other	CACNA1D	6	1062	26	22771	1.213	4.948	0.001045	4.455
Other	Homer 2	6	1062	26	22771	1.213	4.948	0.001045	4.455
Other	RIMS1	10	1062	45	22771	2.099	4.765	3.351e-05	5.591
Other	MALS-1	8	1062	36	22771	1.679	4.765	0.0002054	5
Other	MP1	6	1062	27	22771	1.259	4.765	0.001292	4.329	8649	1.22201
Other	MUNC18	13	1062	59	22771	2.752	4.724	2.515e-06	6.336
Other	Calcineurin B1	11	1062	50	22771	2.332	4.717	1.509e-05	5.82	5534	1.59758
Other	microRNA 140	9	1062	41	22771	1.912	4.707	9.165e-05	5.254
Other	NUMBL	7	1062	32	22771	1.492	4.69	0.000568	4.62
Other	miR-492	8	1062	37	22771	1.726	4.636	0.0002514	4.896
Other	NEFM	9	1062	42	22771	1.959	4.595	0.0001119	5.157	4741	1.27931
Other	Cystatin B	6	1062	28	22771	1.306	4.595	0.00158	4.21
Other	KCNAB2	6	1062	28	22771	1.306	4.595	0.00158	4.21	8514	1.23829
Other	Kv1.4	6	1062	28	22771	1.306	4.595	0.00158	4.21	3739	1.21517
Other	DLGAP1 (GKAP)	7	1062	34	22771	1.586	4.414	0.0008369	4.407
Other	miR-21*	8	1062	39	22771	1.819	4.398	0.0003688	4.698
Other	miR-26b	17	1062	84	22771	3.918	4.339	2.737e-07	6.782
Other	L-type Ca(II) channel, alpha 1C subunit	22	1062	109	22771	5.084	4.328	5.262e-09	7.702
Other	MPP3 (DLG3)	8	1062	40	22771	1.866	4.288	0.0004424	4.604
Other	miR-383	10	1062	51	22771	2.379	4.204	0.0001041	5.067
Other	Kv4.2 channel	8	1062	41	22771	1.912	4.184	0.0005274	4.513	3751	1.76791
Other	miR-183	15	1062	77	22771	3.591	4.177	2.27e-06	6.176
Other	miR-342-3p	17	1062	88	22771	4.104	4.142	5.51e-07	6.532
Other	SCHIP1	9	1062	47	22771	2.192	4.106	0.0002773	4.714
Other	G-protein alpha-z	8	1062	42	22771	1.959	4.084	0.0006252	4.425
Other	CoREST	16	1062	86	22771	4.011	3.989	1.995e-06	6.143
Other	eEF1D	15	1062	81	22771	3.778	3.971	4.401e-06	5.924
Other	NSF	17	1062	92	22771	4.291	3.962	1.063e-06	6.296	4905	1.47158
Other	nAChR alpha-7	14	1062	76	22771	3.545	3.95	9.72e-06	5.697
Other	TRPC5	9	1062	49	22771	2.285	3.938	0.0003846	4.554
Other	NEFL	14	1062	77	22771	3.591	3.898	1.138e-05	5.635	4747	1.22129
Other	Neuroglobin	10	1062	55	22771	2.565	3.898	0.0002013	4.76
Other	miR-24-1*	8	1062	44	22771	2.052	3.898	0.0008646	4.256
Other	Tuberin	15	1062	84	22771	3.918	3.829	7.023e-06	5.745
Other	PARD6A	10	1062	56	22771	2.612	3.829	0.0002349	4.688
Other	AF-6	13	1062	73	22771	3.405	3.818	2.927e-05	5.334
Other	TRPC1	8	1062	45	22771	2.099	3.812	0.001009	4.176
Other	miR-18a	8	1062	45	22771	2.099	3.812	0.001009	4.176
Other	miR-193b	8	1062	46	22771	2.145	3.729	0.001172	4.098
Other	KSR	8	1062	47	22771	2.192	3.65	0.001356	4.022
Other	RKIP	9	1062	53	22771	2.472	3.641	0.0007022	4.257
Other	CTIP2	18	1062	108	22771	5.037	3.574	2.467e-06	5.93	64919	1.4147
Other	miR-504	9	1062	54	22771	2.518	3.574	0.0008082	4.188
Other	NIPP-1	8	1062	48	22771	2.239	3.574	0.001562	3.948
Other	microRNA 219-2	8	1062	48	22771	2.239	3.574	0.001562	3.948
Other	Antigen KI-67	9	1062	55	22771	2.565	3.509	0.000927	4.12
Other	Hap-1	12	1062	74	22771	3.451	3.477	0.0001506	4.72
Other	miR-142-5p	12	1062	74	22771	3.451	3.477	0.0001506	4.72
Other	COIL	12	1062	75	22771	3.498	3.431	0.0001718	4.663
Other	BAD	11	1062	69	22771	3.218	3.418	0.000328	4.45
Other	Kalirin	12	1062	76	22771	3.545	3.386	0.0001955	4.607
Other	microRNA 26a-1	9	1062	57	22771	2.658	3.386	0.001207	3.988
Other	TRPC3	15	1062	96	22771	4.477	3.35	3.68e-05	5.104
Other	miR-182	16	1062	103	22771	4.804	3.331	2.205e-05	5.244
Other	miR-192	11	1062	71	22771	3.311	3.322	0.0004231	4.334
Other	NR2A	15	1062	97	22771	4.524	3.316	4.168e-05	5.055
Other	NR1	39	1062	256	22771	11.94	3.266	6.954e-11	8.066
Other	Synapsin I	14	1062	92	22771	4.291	3.263	8.911e-05	4.81
Other	NR2B	42	1062	277	22771	12.92	3.251	1.509e-11	8.337
Other	ATP1A1	18	1062	121	22771	5.643	3.19	1.278e-05	5.341
Other	SREBP1 precursor	11	1062	74	22771	3.451	3.187	0.0006082	4.168
Other	microRNA 219-1	10	1062	68	22771	3.171	3.153	0.001158	3.933
Other	INADL	12	1062	82	22771	3.824	3.138	0.0004042	4.289
Other	Syntaxin 1A	19	1062	133	22771	6.203	3.063	1.343e-05	5.278
Other	G-protein alpha-i1	16	1062	112	22771	5.223	3.063	6.311e-05	4.841
Other	miR-23b	14	1062	98	22771	4.571	3.063	0.0001781	4.527
Other	N-type Ca(II) channel alpha1B	11	1062	77	22771	3.591	3.063	0.0008564	4.011
Other	miR-204	16	1062	117	22771	5.457	2.932	0.0001074	4.634
Other	GluR4	11	1062	81	22771	3.778	2.912	0.001312	3.812
Other	miR-195	11	1062	81	22771	3.778	2.912	0.001312	3.812
Other	PSD-95	66	1062	491	22771	22.9	2.882	9.155e-15	9.325
Other	miR-15a	19	1062	142	22771	6.623	2.869	3.433e-05	4.941
Other	miR-16-2*	13	1062	98	22771	4.571	2.844	0.0006228	4.047
Other	miR-212	22	1062	166	22771	7.742	2.842	9.943e-06	5.267
Other	GluR1	16	1062	121	22771	5.643	2.835	0.0001604	4.477	2890	1.30791
Other	miR-145	29	1062	220	22771	10.26	2.826	4.589e-07	6.021
Other	GFAP	15	1062	114	22771	5.317	2.821	0.0002686	4.312
Other	14-3-3 beta/alpha	112	1062	869	22771	40.53	2.763	6.885e-23	11.72	7529	1.29161
Other	miR-200b	20	1062	158	22771	7.369	2.714	4.842e-05	4.782
Other	miR-132	21	1062	166	22771	7.742	2.712	3.194e-05	4.898
Other	PRKAR2A	13	1062	104	22771	4.85	2.68	0.001097	3.798
Other	IP3R1	14	1062	113	22771	5.27	2.656	0.0007848	3.904	3708	1.31205
Other	hnRNP C	14	1062	114	22771	5.317	2.633	0.0008571	3.866
Other	G-protein alpha-o	13	1062	106	22771	4.944	2.63	0.00131	3.72
Other	miR-137	14	1062	115	22771	5.363	2.61	0.0009349	3.829
Other	HSP90 beta	32	1062	263	22771	12.27	2.609	7.385e-07	5.804
Other	Neurofibromin	15	1062	124	22771	5.783	2.594	0.0006675	3.936
Other	miR-21	32	1062	266	22771	12.41	2.579	9.5e-07	5.731
Other	P/Q-type calcium channel alpha-1A subunit	14	1062	118	22771	5.503	2.544	0.001205	3.719
Other	miR-320	14	1062	118	22771	5.503	2.544	0.001205	3.719
Other	hnRNP A2	15	1062	127	22771	5.923	2.532	0.0008578	3.83
Other	miR-34a	35	1062	299	22771	13.94	2.51	5.741e-07	5.813
Other	TRF1	19	1062	164	22771	7.649	2.484	0.0002409	4.219
Other	SAP97 (DLG1)	17	1062	147	22771	6.856	2.48	0.0005118	3.981
Other	TFIIB	24	1062	208	22771	9.701	2.474	4.171e-05	4.724
Other	Tubulin beta 1	21	1062	185	22771	8.628	2.434	0.0001551	4.331
Other	TRF2	25	1062	221	22771	10.31	2.426	4.058e-05	4.71
Other	Alpha-synuclein	43	1062	381	22771	17.77	2.42	8.652e-08	6.182
Other	RACK1	23	1062	208	22771	9.701	2.371	0.0001149	4.393
Other	miR-20a	19	1062	176	22771	8.208	2.315	0.0005889	3.873
Other	miR-30d	17	1062	159	22771	7.415	2.293	0.001244	3.617
Other	HSP27	20	1062	188	22771	8.768	2.281	0.0005171	3.901
Other	14-3-3 zeta/delta	78	1062	743	22771	34.65	2.251	1.738e-11	7.668
Other	hnRNP A1	21	1062	200	22771	9.328	2.251	0.0004523	3.931
Other	DISC1	18	1062	173	22771	8.068	2.231	0.001243	3.595
Other	miR-155	39	1062	383	22771	17.86	2.183	4.423e-06	5.166
Other	Sequestosome 1(p62)	23	1062	226	22771	10.54	2.182	0.000389	3.95
Other	14-3-3 epsilon	43	1062	430	22771	20.05	2.144	2.33e-06	5.298
Other	PRNP	23	1062	245	22771	11.43	2.013	0.001185	3.526
Other	ELAVL1 (HuR)	35	1062	388	22771	18.1	1.934	0.0001601	4.105
Other	CDC42	28	1062	312	22771	14.55	1.924	0.0007528	3.636
Other	N-CoR	26	1062	290	22771	13.53	1.922	0.001158	3.496
Other	EWS	31	1062	347	22771	16.18	1.916	0.0004366	3.801
Other	14-3-3 gamma	41	1062	462	22771	21.55	1.903	6.582e-05	4.336
Other	ACTB	35	1062	419	22771	19.54	1.791	0.0006684	3.615
Other	SUMO-1	58	1062	819	22771	38.2	1.518	0.001067	3.342
Other	GRB2	56	1062	797	22771	37.17	1.507	0.00154	3.22

## Sheet: Striatum PD DOWN
Interactions by Protein Function
Overconnected
Object Type	Network Object name	Actual	n	R	N	Expected	Ratio	p-value	z-score	Input IDs	Signal			Columns meaning
Transcription factors	NFIX	8	667	55	22771	1.611	4.966	0.0001877	5.115	4784	-1.21089			Input IDs	original probe/gene IDs in the activated dataset(s)
Transcription factors	PMX2	11	667	94	22771	2.753	3.995	9.55e-05	5.055					Network object name	Network object name network object name in MetaBase
Transcription factors	SOX10	8	667	70	22771	2.05	3.902	0.0009912	4.224	6663	-1.23487			Actual	number of network objects in the activated dataset(s) which interact with the chosen object
Transcription factors	FosB	11	667	103	22771	3.017	3.646	0.0002177	4.675					n	number of network objects in the activated dataset(s)
Transcription factors	ZNF217	12	667	114	22771	3.339	3.594	0.000131	4.822					R	number of network objects in the complete database or background list which interact with the chosen object
Transcription factors	GATA-6	14	667	171	22771	5.009	2.795	0.000531	4.093					N	total number of gene-based objects in the complete database or background list
Transcription factors	EGR2 (Krox20)	15	667	184	22771	5.39	2.783	0.0003566	4.219					Expected	mean value for hypergeometric distribution (n*R/N)
Transcription factors	ATF-2	23	667	367	22771	10.75	2.14	0.0005617	3.823					Ratio	connectivity ratio (Actual/Expected)
Transcription factors	E2A	25	667	425	22771	12.45	2.008	0.0008272	3.645					z-score	z-score ((Actual-Expected)/sqrt(variance))
Transcription factors	c-Rel (NF-kB subunit)	28	667	513	22771	15.03	1.863	0.001302	3.436					p-value	probability to have the given value of Actual or higher (or lower for negative z-score)
Transcription factors	VDR	28	667	516	22771	15.11	1.853	0.001418	3.403					Signal	Fold change obsesrved from Microarry Experiment
Transcription factors	CREB1	71	667	1438	22771	42.12	1.686	1.127e-05	4.666
Transcription factors	c-Jun	48	667	986	22771	28.88	1.662	0.0004261	3.691
Transcription factors	SP1	140	667	3232	22771	94.67	1.479	8.252e-07	5.105
Receptors	MAG	7	667	42	22771	1.23	5.69	0.0001981	5.285	4099	-1.60044
Receptors	ITGB3	15	667	123	22771	3.603	4.163	3.225e-06	6.111
Proteases	Matrilysin (MMP-7)	10	667	94	22771	2.753	3.632	0.0004301	4.442
Proteases	MMP-9	21	667	260	22771	7.616	2.757	2.958e-05	4.951

## Sheet: Striatum NonPD UP
Interactions by Protein Function
Overconnected
Object Type	Network Object name	Actual	n	R	N	Expected	Ratio	p-value	z-score	Input IDs	Signal			Columns meaning
Transcription factors	Musculin	7	1889	21	22771	1.742	4.018	0.001097	4.162					Input IDs	original probe/gene IDs in the activated dataset(s)
Transcription factors	ZNF31	6	1889	18	22771	1.493	4.018	0.002506	3.853					Network object name	Network object name network object name in MetaBase
Transcription factors	ZHX2	6	1889	20	22771	1.659	3.616	0.004531	3.521					Actual	number of network objects in the activated dataset(s) which interact with the chosen object
Transcription factors	ZNF265	7	1889	24	22771	1.991	3.516	0.00262	3.709					n	number of network objects in the activated dataset(s)
Transcription factors	BATF	11	1889	43	22771	3.567	3.084	0.000593	4.113					R	number of network objects in the complete database or background list which interact with the chosen object
Transcription factors	Calcipressin 1	12	1889	47	22771	3.899	3.078	0.0003448	4.289					N	total number of gene-based objects in the complete database or background list
Transcription factors	ITF2	12	1889	54	22771	4.48	2.679	0.001317	3.715	6925	1.23959			Expected	mean value for hypergeometric distribution (n*R/N)
Transcription factors	ZHX1	12	1889	59	22771	4.894	2.452	0.002923	3.358	11244	1.43448			Ratio	connectivity ratio (Actual/Expected)
Transcription factors	Fra-2	18	1889	89	22771	7.383	2.438	0.0003236	4.088					z-score	z-score ((Actual-Expected)/sqrt(variance))
Transcription factors	AFX1	13	1889	67	22771	5.558	2.339	0.003087	3.301					p-value	probability to have the given value of Actual or higher (or lower for negative z-score)
Transcription factors	ChREBP	12	1889	63	22771	5.226	2.296	0.005124	3.098					Signal	Fold change obsesrved from Microarry Experiment
Transcription factors	MAZ	25	1889	133	22771	11.03	2.266	8.776e-05	4.404
Transcription factors	RXRB	19	1889	104	22771	8.627	2.202	0.0008479	3.696
Transcription factors	AF-4	15	1889	88	22771	7.3	2.055	0.005626	2.982
Transcription factors	EBF	20	1889	118	22771	9.789	2.043	0.001645	3.417
Transcription factors	EKLF1	27	1889	160	22771	13.27	2.034	0.0003037	3.948
Transcription factors	DEC1 (Stra13)	22	1889	131	22771	10.87	2.024	0.001123	3.537	8553	1.23262
Transcription factors	NRSF	81	1889	484	22771	40.15	2.017	8.576e-10	6.804
Transcription factors	SMAD9 (SMAD8)	19	1889	119	22771	9.872	1.925	0.004224	3.042	4093	1.21203
Transcription factors	CSX (Nkx2.5)	39	1889	246	22771	20.41	1.911	6.705e-05	4.321
Transcription factors	IRF8	25	1889	159	22771	13.19	1.895	0.001425	3.408
Transcription factors	EPAS1	32	1889	213	22771	17.67	1.811	0.0007551	3.577
Transcription factors	NFYA	34	1889	228	22771	18.91	1.798	0.000603	3.64
Transcription factors	GCR-alpha	140	1889	962	22771	79.8	1.754	2.874e-11	7.19
Transcription factors	STAT3	116	1889	798	22771	66.2	1.752	1.637e-09	6.507	6774	1.23619
Transcription factors	IRF2	25	1889	173	22771	14.35	1.742	0.004538	2.946	3660	1.22558
Transcription factors	ATF-4	26	1889	180	22771	14.93	1.741	0.003878	3.003
Transcription factors	ZNF42 (MZF1)	62	1889	434	22771	36	1.722	1.783e-05	4.568
Transcription factors	NF-E2 (45 kDa)	29	1889	203	22771	16.84	1.722	0.002812	3.108
Transcription factors	HIF1A	99	1889	708	22771	58.73	1.686	1.776e-07	5.574
Transcription factors	C/EBPdelta	40	1889	287	22771	23.81	1.68	0.0008382	3.487	1052	1.31796
Transcription factors	p73	43	1889	313	22771	25.97	1.656	0.0007397	3.515
Transcription factors	STAT1	95	1889	697	22771	57.82	1.643	1e-06	5.186
Transcription factors	p63	61	1889	450	22771	37.33	1.634	9.738e-05	4.086
Transcription factors	Androgen receptor	146	1889	1078	22771	89.43	1.633	1.813e-09	6.4
Transcription factors	PPAR-alpha	39	1889	288	22771	23.89	1.632	0.001658	3.248
Transcription factors	TR-alpha	30	1889	222	22771	18.42	1.629	0.005487	2.832
Transcription factors	FOXO3A	38	1889	282	22771	23.39	1.624	0.00206	3.173
Transcription factors	EGR1	120	1889	904	22771	74.99	1.6	1.605e-07	5.538
Transcription factors	CTCF	37	1889	283	22771	23.48	1.576	0.00391	2.933
Transcription factors	IRF1	50	1889	383	22771	31.77	1.574	0.0009337	3.406
Transcription factors	E2A	55	1889	425	22771	35.26	1.56	0.0006612	3.505
Transcription factors	c-Jun	127	1889	986	22771	81.8	1.553	3.713e-07	5.336	3725	1.47061
Transcription factors	SMAD1	44	1889	345	22771	28.62	1.537	0.002858	3.025
Transcription factors	PPAR-gamma	61	1889	479	22771	39.74	1.535	0.0005289	3.56
Transcription factors	VDR	65	1889	516	22771	42.81	1.518	0.0004759	3.583
Transcription factors	SRF	75	1889	601	22771	49.86	1.504	0.0002436	3.768
Transcription factors	Ikaros	44	1889	358	22771	29.7	1.482	0.005632	2.762
Transcription factors	RelA (p65 NF-kB subunit)	140	1889	1141	22771	94.65	1.479	1.502e-06	4.994
Transcription factors	PU.1	67	1889	548	22771	45.46	1.474	0.0008801	3.377
Transcription factors	AHR	60	1889	494	22771	40.98	1.464	0.001854	3.137	196	1.33888
Transcription factors	CREB1	174	1889	1438	22771	119.3	1.459	1.923e-07	5.404
Transcription factors	c-Rel (NF-kB subunit)	62	1889	513	22771	42.56	1.457	0.001773	3.148	5966	1.36706
Transcription factors	AP-2A	89	1889	738	22771	61.22	1.454	0.0002214	3.769
Transcription factors	C/EBPalpha	97	1889	810	22771	67.19	1.444	0.000152	3.866
Transcription factors	GATA-2	60	1889	501	22771	41.56	1.444	0.002565	3.02
Transcription factors	SP3	66	1889	555	22771	46.04	1.434	0.001928	3.11
Transcription factors	SP1	378	1889	3232	22771	268.1	1.41	2.841e-13	7.565
Transcription factors	c-Fos	66	1889	568	22771	47.12	1.401	0.003362	2.909
Transcription factors	c-Myc	272	1889	2342	22771	194.3	1.4	2.655e-09	6.147
Transcription factors	p53	214	1889	1855	22771	153.9	1.391	2.794e-07	5.28
Transcription factors	GATA-3	61	1889	529	22771	43.88	1.39	0.005518	2.73
Transcription factors	MYOD	62	1889	538	22771	44.63	1.389	0.005247	2.748
Transcription factors	SMAD4	81	1889	705	22771	58.48	1.385	0.001723	3.123
Transcription factors	E2F1	95	1889	835	22771	69.27	1.371	0.0009939	3.289
Transcription factors	C/EBPbeta	118	1889	1039	22771	86.19	1.369	0.000276	3.662	1051	1.32351
Transcription factors	GATA-1	119	1889	1062	22771	88.1	1.351	0.0004393	3.521
Transcription factors	ESR1 (nuclear)	213	1889	1942	22771	161.1	1.322	1.022e-05	4.464
Receptors	KLRA1	4	1889	6	22771	0.4977	8.036	0.0006177	5.184
Receptors	OBCAM	5	1889	8	22771	0.6637	7.534	0.0001768	5.559	4978	1.34915
Receptors	LISCH7	6	1889	10	22771	0.8296	7.233	5.067e-05	5.929
Receptors	IL1RAPL1	5	1889	10	22771	0.8296	6.027	0.0006903	4.782
Receptors	ACM5	5	1889	11	22771	0.9125	5.479	0.001179	4.469
Receptors	TRN-SR2	8	1889	20	22771	1.659	4.822	0.0001122	5.143
Receptors	NETO1	5	1889	13	22771	1.078	4.636	0.002854	3.944	81832	1.20504
Receptors	TOM22	5	1889	13	22771	1.078	4.636	0.002854	3.944
Receptors	GBR1	16	1889	42	22771	3.484	4.592	9.781e-08	7.008
Receptors	FPR	7	1889	19	22771	1.576	4.441	0.0005512	4.513	2357	1.4529
Receptors	ILT4	7	1889	19	22771	1.576	4.441	0.0005512	4.513	10288	1.37919
Receptors	ACM4	6	1889	17	22771	1.41	4.255	0.001795	4.037
Receptors	TRH receptor	6	1889	18	22771	1.493	4.018	0.002506	3.853
Receptors	Neurexin 1-alpha	7	1889	23	22771	1.908	3.669	0.001997	3.851	9378	1.20749
Receptors	ACM2	11	1889	37	22771	3.069	3.584	0.0001401	4.731
Receptors	CD22	8	1889	27	22771	2.24	3.572	0.001169	4.021
Receptors	GBR2	15	1889	51	22771	4.231	3.545	1.036e-05	5.473	9568	1.66713
Receptors	CD74	10	1889	36	22771	2.986	3.348	0.0005144	4.241	972	1.2087
Receptors	FSHR	10	1889	39	22771	3.235	3.091	0.001023	3.931
Receptors	Melatonin receptor 1B	10	1889	40	22771	3.318	3.014	0.001264	3.834
Receptors	HLA-DRA1	13	1889	55	22771	4.563	2.849	0.0004483	4.13	3122	1.28121
Receptors	TFG	11	1889	47	22771	3.899	2.821	0.00132	3.759
Receptors	IL7RA	10	1889	43	22771	3.567	2.803	0.002276	3.56
Receptors	Delta-type opioid receptor	14	1889	65	22771	5.392	2.596	0.0007515	3.876
Receptors	Dopamine D3 receptor	13	1889	61	22771	5.06	2.569	0.001272	3.691
Receptors	Dystroglycan	17	1889	82	22771	6.802	2.499	0.0003457	4.09
Receptors	APP	62	1889	302	22771	25.05	2.475	1.942e-11	7.76	351	1.24865
Receptors	A2M receptor	38	1889	193	22771	16.01	2.373	4.499e-07	5.763	4035	1.20302
Receptors	Ephrin-B receptor 2	14	1889	73	22771	6.056	2.312	0.002441	3.376
Receptors	LRP2 (Megalin)	14	1889	73	22771	6.056	2.312	0.002441	3.376
Receptors	mGluR5	23	1889	120	22771	9.955	2.31	0.0001218	4.329
Receptors	Synaptotagmin I	17	1889	90	22771	7.466	2.277	0.001059	3.651	6857	1.44216
Receptors	CTLA-4	14	1889	75	22771	6.222	2.25	0.003168	3.262
Receptors	CXCR4	22	1889	118	22771	9.789	2.247	0.0002559	4.086
Receptors	Mu-type opioid receptor	25	1889	136	22771	11.28	2.216	0.0001273	4.278
Receptors	TrkB	18	1889	100	22771	8.296	2.17	0.001368	3.526
Receptors	CD9	17	1889	95	22771	7.881	2.157	0.001959	3.399	928	1.50928
Receptors	CD4	31	1889	175	22771	14.52	2.135	4.432e-05	4.535
Receptors	Beta-2 adrenergic receptor	19	1889	109	22771	9.042	2.101	0.001516	3.466
Receptors	TrkA	23	1889	138	22771	11.45	2.009	0.0009764	3.576
Receptors	PDGF-R-beta	22	1889	142	22771	11.78	1.868	0.003208	3.119
Receptors	HLAB	39	1889	272	22771	22.56	1.728	0.0005559	3.635
Receptors	EGFR	82	1889	580	22771	48.11	1.704	1.291e-06	5.167
Ligands	Pleiotrophin (OSF1)	24	1889	128	22771	10.62	2.26	0.0001253	4.3
Kinases	PKNbeta	4	1889	6	22771	0.4977	8.036	0.0006177	5.184
Kinases	UDP-GlcNAc- 2-epimerase	3	1889	5	22771	0.4148	7.233	0.005016	4.192	10020	1.34882
Kinases	DGKI	4	1889	10	22771	0.8296	4.822	0.006594	3.636
Kinases	PFTAIRE-1	5	1889	15	22771	1.244	4.018	0.005788	3.517	5218	1.40796
Kinases	PI4Kbeta	7	1889	23	22771	1.908	3.669	0.001997	3.851
Kinases	KIS	10	1889	37	22771	3.069	3.258	0.000653	4.134	127933	1.23352
Kinases	SPHK1	7	1889	26	22771	2.157	3.245	0.0043	3.446
Kinases	CaMK II delta	12	1889	48	22771	3.982	3.014	0.0004255	4.2
Kinases	Citron	8	1889	32	22771	2.655	3.014	0.003816	3.428
Kinases	p90RSK3(RPS6KA2)	8	1889	33	22771	2.738	2.922	0.004677	3.324
Kinases	PKC-gamma	31	1889	135	22771	11.2	2.768	1.496e-07	6.197
Kinases	PRK1	10	1889	44	22771	3.65	2.74	0.002729	3.474
Kinases	B-Raf	23	1889	102	22771	8.462	2.718	8.04e-06	5.231
Kinases	CaMK II beta	9	1889	40	22771	3.318	2.712	0.004712	3.26
Kinases	MARK2	13	1889	58	22771	4.811	2.702	0.0007717	3.903	2011	1.46252
Kinases	CaMKK2	8	1889	36	22771	2.986	2.679	0.008165	3.032	10645	1.75048
Kinases	CaMK IV	10	1889	46	22771	3.816	2.621	0.003853	3.309	814	1.46699
Kinases	PKC-mu	19	1889	89	22771	7.383	2.573	0.0001056	4.473
Kinases	ERK5 (MAPK7)	10	1889	48	22771	3.982	2.511	0.005314	3.153
Kinases	p38gamma (MAPK12)	10	1889	49	22771	4.065	2.46	0.006191	3.077
Kinases	MAP3K2 (MEKK2)	12	1889	59	22771	4.894	2.452	0.002923	3.358
Kinases	Casein kinase I delta	18	1889	89	22771	7.383	2.438	0.0003236	4.088
Kinases	Protein kinase G1	10	1889	51	22771	4.231	2.364	0.008279	2.932
Kinases	CDK5	33	1889	169	22771	14.02	2.354	3.029e-06	5.313	1020	1.23392
Kinases	A-Raf-1	11	1889	57	22771	4.729	2.326	0.006515	3.015	369	1.22478
Kinases	Btk	24	1889	125	22771	10.37	2.314	8.515e-05	4.432
Kinases	JNK3(MAPK10)	12	1889	63	22771	5.226	2.296	0.005124	3.098
Kinases	PKC-alpha	60	1889	316	22771	26.21	2.289	1.053e-09	6.939
Kinases	Casein kinase I epsilon	22	1889	118	22771	9.789	2.247	0.0002559	4.086
Kinases	LRRK2	29	1889	158	22771	13.11	2.213	3.945e-05	4.6	120892	1.34782
Kinases	Pacsin 1	15	1889	83	22771	6.885	2.179	0.003184	3.235
Kinases	PKC-beta2	18	1889	100	22771	8.296	2.17	0.001368	3.526	5579	1.47466
Kinases	TrkB	18	1889	100	22771	8.296	2.17	0.001368	3.526
Kinases	FAK1	41	1889	230	22771	19.08	2.149	2.422e-06	5.267
Kinases	Casein kinase I alpha	17	1889	96	22771	7.964	2.135	0.002201	3.351
Kinases	Pyk2(FAK2)	21	1889	119	22771	9.872	2.127	0.0007471	3.708
Kinases	MAGI-1(BAIAP1)	13	1889	74	22771	6.139	2.118	0.007421	2.896	9223	1.2106
Kinases	c-Src	94	1889	537	22771	44.55	2.11	2.83e-12	7.83
Kinases	PDK (PDPK1)	19	1889	109	22771	9.042	2.101	0.001516	3.466
Kinases	LKB1	16	1889	92	22771	7.632	2.096	0.003526	3.169
Kinases	PI3K cat class IA (p110-alpha)	18	1889	104	22771	8.627	2.086	0.00216	3.34
Kinases	CaMK II alpha	25	1889	145	22771	12.03	2.078	0.0003572	3.918	815	1.49203
Kinases	PKM2	20	1889	117	22771	9.706	2.061	0.001479	3.459
Kinases	DYRK1a	16	1889	94	22771	7.798	2.052	0.004389	3.073
Kinases	Fyn	50	1889	298	22771	24.72	2.023	1.303e-06	5.344
Kinases	TrkA	23	1889	138	22771	11.45	2.009	0.0009764	3.576
Kinases	PKC-beta	18	1889	109	22771	9.042	1.991	0.003658	3.118	5579	1.47466
Kinases	PKC-lambda/iota	17	1889	103	22771	8.545	1.99	0.004682	3.027
Kinases	PKC-epsilon	38	1889	231	22771	19.16	1.983	3.65e-05	4.516	5581	1.47718
Kinases	PKC-zeta	34	1889	215	22771	17.84	1.906	0.0001998	4.016
Kinases	PKC-delta	33	1889	209	22771	17.34	1.903	0.0002532	3.946
Kinases	c-Raf-1	30	1889	190	22771	15.76	1.903	0.0004719	3.761
Kinases	ERK1 (MAPK3)	77	1889	488	22771	40.48	1.902	3.112e-08	6.058
Kinases	p38delta (MAPK13)	21	1889	134	22771	11.12	1.889	0.003419	3.105
Kinases	TK1	28	1889	180	22771	14.93	1.875	0.0009081	3.545
Kinases	Syk	36	1889	232	22771	19.25	1.871	0.0001939	4.008
Kinases	PDGF-R-beta	22	1889	142	22771	11.78	1.868	0.003208	3.119
Kinases	CDK4	30	1889	194	22771	16.09	1.864	0.0006723	3.635
Kinases	Casein kinase II, alpha chain (CSNK2A1)	36	1889	236	22771	19.58	1.839	0.0002725	3.896
Kinases	ERK2 (MAPK1)	68	1889	447	22771	37.08	1.834	7.748e-07	5.355
Kinases	Lyn	28	1889	185	22771	15.35	1.824	0.001392	3.387	4067	1.2133
Kinases	GSK3 beta	48	1889	321	22771	26.63	1.803	4.843e-05	4.355
Kinases	Insulin receptor	20	1889	136	22771	11.28	1.773	0.008589	2.718
Kinases	AMPK alpha 1 subunit	21	1889	143	22771	11.86	1.77	0.007323	2.779
Kinases	MAP3K3	28	1889	195	22771	16.18	1.731	0.003054	3.083	4215	1.37055
Kinases	EGFR	82	1889	580	22771	48.11	1.704	1.291e-06	5.167
Kinases	AKT1	44	1889	312	22771	25.88	1.7	0.0003687	3.744
Kinases	JNK1(MAPK8)	29	1889	206	22771	17.09	1.697	0.003491	3.022	5599	1.20454
Kinases	PKA-cat alpha	26	1889	185	22771	15.35	1.694	0.005593	2.851
Kinases	IKK-beta	26	1889	187	22771	15.51	1.676	0.006437	2.792
Kinases	PAK1	26	1889	188	22771	15.6	1.667	0.006897	2.762	5058	1.45124
Kinases	IKK-epsilon	52	1889	400	22771	33.18	1.567	0.0008231	3.442
Kinases	p38alpha (MAPK14)	35	1889	275	22771	22.81	1.534	0.007448	2.681
Kinases	CDK2	46	1889	376	22771	31.19	1.475	0.005147	2.792
Kinases	CDK1 (p34)	61	1889	523	22771	43.39	1.406	0.004309	2.825
Proteases	Factor I	6	1889	10	22771	0.8296	7.233	5.067e-05	5.929
Proteases	C1r	5	1889	11	22771	0.9125	5.479	0.001179	4.469	715	2.00631
Proteases	USP43	6	1889	14	22771	1.161	5.166	0.0005413	4.69
Proteases	DPP6	5	1889	12	22771	0.9955	5.023	0.001884	4.192
Proteases	USP9Y	6	1889	17	22771	1.41	4.255	0.001795	4.037
Proteases	TRSC 1	7	1889	20	22771	1.659	4.219	0.0007876	4.332
Proteases	IDE	7	1889	24	22771	1.991	3.516	0.00262	3.709
Proteases	PAI2	8	1889	28	22771	2.323	3.444	0.001519	3.892
Proteases	Cathepsin V	7	1889	25	22771	2.074	3.375	0.003381	3.574
Proteases	USP25	9	1889	38	22771	3.152	2.855	0.003264	3.442
Proteases	Presenilin 2	18	1889	77	22771	6.388	2.818	4.539e-05	4.806
Proteases	Presenilin 1	40	1889	184	22771	15.26	2.621	1.31e-08	6.638
Proteases	Calpain 2(m)	30	1889	139	22771	11.53	2.602	9.696e-07	5.697
Proteases	PLAT (TPA)	13	1889	69	22771	5.724	2.271	0.004029	3.181
Proteases	Calpain 1(mu)	28	1889	158	22771	13.11	2.136	0.0001006	4.311	823	1.31924
Proteases	PSMA2	19	1889	110	22771	9.125	2.082	0.001693	3.422
Proteases	Caspase-6	18	1889	105	22771	8.71	2.066	0.002409	3.294	839	1.20928
Proteases	PRSS11 (HtrA1)	22	1889	132	22771	10.95	2.009	0.001244	3.497
Proteases	ADAM17	18	1889	110	22771	9.125	1.973	0.004042	3.075
Proteases	MMP-2	59	1889	368	22771	30.53	1.933	7.264e-07	5.425
Proteases	MMP-14	46	1889	326	22771	27.04	1.701	0.0002714	3.834
Proteases	Caspase-3	70	1889	535	22771	44.38	1.577	9.49e-05	4.064
Enzymes	RPA39	10	1889	31	22771	2.572	3.889	0.0001317	4.84
Enzymes	GBP2	12	1889	42	22771	3.484	3.444	0.0001077	4.768	2634	1.82808
Enzymes	PA24A	13	1889	56	22771	4.646	2.798	0.0005401	4.053
Enzymes	DDX1	14	1889	61	22771	5.06	2.767	0.0003794	4.155
Enzymes	RBBP6	14	1889	63	22771	5.226	2.679	0.0005387	4.013
Enzymes	Cyclophilin A	21	1889	95	22771	7.881	2.665	2.7e-05	4.89
Enzymes	NEDD4L	22	1889	109	22771	9.042	2.433	7.647e-05	4.511
Enzymes	eNOS	26	1889	129	22771	10.7	2.43	1.827e-05	4.897
Enzymes	PIAS4	23	1889	126	22771	10.45	2.2	0.0002589	4.064	51588	1.30765
Enzymes	TOP2 alpha	21	1889	116	22771	9.623	2.182	0.0005274	3.84
Enzymes	TGM2	32	1889	177	22771	14.68	2.179	2.213e-05	4.737
Enzymes	iNOS	21	1889	118	22771	9.789	2.145	0.0006664	3.752
Enzymes	Parkin	25	1889	148	22771	12.28	2.036	0.0004908	3.804
Enzymes	NEDD4	29	1889	176	22771	14.6	1.986	0.0002817	3.95
Enzymes	Pin1	34	1889	220	22771	18.25	1.863	0.0003105	3.868	5300	1.22039
Enzymes	HDAC2	61	1889	423	22771	35.09	1.738	1.555e-05	4.61
Enzymes	HDAC5	51	1889	374	22771	31.03	1.644	0.0003024	3.776
Enzymes	HDAC1	92	1889	710	22771	58.9	1.562	1.197e-05	4.576
Enzymes	TRAF6	64	1889	498	22771	41.31	1.549	0.0003054	3.727
Other	HEPACAM	4	1889	4	22771	0.3318	12.05	4.722e-05	6.65
Other	C16orf7	3	1889	3	22771	0.2489	12.05	0.0005701	5.759
Other	NR3B	3	1889	3	22771	0.2489	12.05	0.0005701	5.759
Other	miR-323-5p	4	1889	5	22771	0.4148	9.644	0.0002205	5.814
Other	Mucin 13	3	1889	4	22771	0.3318	9.041	0.002139	4.837
Other	SRBD1	3	1889	4	22771	0.3318	9.041	0.002139	4.837
Other	ZNF587	3	1889	4	22771	0.3318	9.041	0.002139	4.837	84914	1.47824
Other	microRNA 494	3	1889	4	22771	0.3318	9.041	0.002139	4.837
Other	FAM35A	4	1889	6	22771	0.4977	8.036	0.0006177	5.184
Other	FAM98B	4	1889	6	22771	0.4977	8.036	0.0006177	5.184	283742	1.20669
Other	KIF13B	5	1889	8	22771	0.6637	7.534	0.0001768	5.559
Other	DDEFL1 (ACAP4)	4	1889	7	22771	0.5807	6.888	0.001346	4.686
Other	Kazrin	4	1889	7	22771	0.5807	6.888	0.001346	4.686
Other	G-protein gammaT2	5	1889	9	22771	0.7466	6.697	0.0003705	5.141
Other	LGI1	12	1889	24	22771	1.991	6.027	1.078e-07	7.411
Other	Neuroligin 3	9	1889	18	22771	1.493	6.027	4.446e-06	6.417
Other	Hemopexin	7	1889	14	22771	1.161	6.027	5.441e-05	5.659
Other	REM1	6	1889	12	22771	0.9955	6.027	0.0001927	5.239
Other	CUTA	5	1889	10	22771	0.8296	6.027	0.0006903	4.782
Other	LSAMP	5	1889	10	22771	0.8296	6.027	0.0006903	4.782	4045	1.23303
Other	Neurotrimin	5	1889	10	22771	0.8296	6.027	0.0006903	4.782
Other	KCNK15	4	1889	8	22771	0.6637	6.027	0.002516	4.277
Other	KCNK9	4	1889	8	22771	0.6637	6.027	0.002516	4.277
Other	PEPT2	4	1889	8	22771	0.6637	6.027	0.002516	4.277
Other	IQSEC2	7	1889	15	22771	1.244	5.625	9.47e-05	5.39
Other	DENND1A	6	1889	13	22771	1.078	5.564	0.0003327	4.95
Other	GBP5	6	1889	13	22771	1.078	5.564	0.0003327	4.95
Other	REM2	6	1889	13	22771	1.078	5.564	0.0003327	4.95
Other	MYOZ3	5	1889	11	22771	0.9125	5.479	0.001179	4.469
Other	RGS5	5	1889	11	22771	0.9125	5.479	0.001179	4.469
Other	p190-RhoGEF	5	1889	11	22771	0.9125	5.479	0.001179	4.469
Other	SPAR (SIPA1L1)	17	1889	39	22771	3.235	5.255	3.377e-09	7.998
Other	Synapsin III	6	1889	14	22771	1.161	5.166	0.0005413	4.69	8224	1.54435
Other	ATP6V0A1	8	1889	19	22771	1.576	5.076	7.256e-05	5.345
Other	Neuroligin 1	13	1889	31	22771	2.572	5.055	4.195e-07	6.795
Other	DAL1	15	1889	36	22771	2.986	5.023	5.967e-08	7.265
Other	Syntrophin gamma 2	5	1889	12	22771	0.9955	5.023	0.001884	4.192
Other	YAP (HCCA2)	5	1889	12	22771	0.9955	5.023	0.001884	4.192
Other	miR-342-5p	5	1889	12	22771	0.9955	5.023	0.001884	4.192
Other	NHE7	7	1889	17	22771	1.41	4.964	0.0002467	4.917
Other	TIM1	7	1889	17	22771	1.41	4.964	0.0002467	4.917
Other	miR-219-2-3p	8	1889	20	22771	1.659	4.822	0.0001122	5.143
Other	TTYH1	6	1889	15	22771	1.244	4.822	0.0008391	4.453
Other	Syntaxin 1B	9	1889	23	22771	1.908	4.717	5.097e-05	5.364
Other	IQSEC1	5	1889	13	22771	1.078	4.636	0.002854	3.944	9922	1.2407
Other	SHC2 (SCK)	5	1889	13	22771	1.078	4.636	0.002854	3.944
Other	SV2A	13	1889	34	22771	2.821	4.609	1.489e-06	6.334
Other	MUNC13-1	8	1889	21	22771	1.742	4.592	0.000168	4.953	23025	1.23623
Other	CAPON	6	1889	16	22771	1.327	4.52	0.001249	4.237
Other	VAPB	11	1889	30	22771	2.489	4.42	1.54e-05	5.638
Other	KIDINS220	16	1889	44	22771	3.65	4.383	2.086e-07	6.757
Other	FLJ10324	9	1889	25	22771	2.074	4.34	0.0001094	5.025
Other	Brush border myosin I	6	1889	17	22771	1.41	4.255	0.001795	4.037
Other	Myopodin	6	1889	17	22771	1.41	4.255	0.001795	4.037
Other	NDFIP2	6	1889	17	22771	1.41	4.255	0.001795	4.037	54602	1.27451
Other	BPAG2	7	1889	20	22771	1.659	4.219	0.0007876	4.332
Other	Stargazin	7	1889	20	22771	1.659	4.219	0.0007876	4.332
Other	GOLGB1	8	1889	23	22771	1.908	4.193	0.0003484	4.608
Other	Rab-9	8	1889	23	22771	1.908	4.193	0.0003484	4.608
Other	CACNA1D	9	1889	26	22771	2.157	4.173	0.000155	4.868
Other	CLIC4	9	1889	26	22771	2.157	4.173	0.000155	4.868
Other	Neuroligin 2	9	1889	26	22771	2.157	4.173	0.000155	4.868
Other	Aralar1 (SLC25A12)	11	1889	32	22771	2.655	4.144	3.114e-05	5.352
Other	IPO4	12	1889	35	22771	2.903	4.133	1.403e-05	5.579
Other	MAP2	24	1889	71	22771	5.89	4.075	1.12e-09	7.804
Other	RPS25	11	1889	33	22771	2.738	4.018	4.323e-05	5.218
Other	Podoplanin	10	1889	30	22771	2.489	4.018	9.632e-05	4.975	10630	1.20759
Other	Cingulin	8	1889	24	22771	1.991	4.018	0.0004848	4.449
Other	DTX2	7	1889	21	22771	1.742	4.018	0.001097	4.162
Other	SNIP	6	1889	18	22771	1.493	4.018	0.002506	3.853
Other	KLC1	16	1889	49	22771	4.065	3.936	1.124e-06	6.188
Other	miR-1226	10	1889	31	22771	2.572	3.889	0.0001317	4.84
Other	MYO1B	7	1889	22	22771	1.825	3.836	0.001495	4.002
Other	NET1	7	1889	22	22771	1.825	3.836	0.001495	4.002
Other	TORC1	7	1889	22	22771	1.825	3.836	0.001495	4.002
Other	miR-138-2*	7	1889	22	22771	1.825	3.836	0.001495	4.002
Other	miR-338-3p	7	1889	22	22771	1.825	3.836	0.001495	4.002
Other	ARHGEF1 (p115RhoGEF)	13	1889	41	22771	3.401	3.822	1.629e-05	5.44
Other	SNX27	12	1889	38	22771	3.152	3.807	3.601e-05	5.208
Other	NUMB	21	1889	67	22771	5.558	3.778	5.492e-08	6.85
Other	Caldesmon	10	1889	32	22771	2.655	3.767	0.0001774	4.711
Other	KLC2	10	1889	32	22771	2.655	3.767	0.0001774	4.711	64837	1.4007
Other	NUMBL	10	1889	32	22771	2.655	3.767	0.0001774	4.711	9253	1.31634
Other	Synapsin II	10	1889	32	22771	2.655	3.767	0.0001774	4.711	6854	1.33211
Other	ATP1A3	14	1889	45	22771	3.733	3.75	9.907e-06	5.554	478	1.57208
Other	HYOU1	14	1889	45	22771	3.733	3.75	9.907e-06	5.554
Other	RIMS1	14	1889	45	22771	3.733	3.75	9.907e-06	5.554
Other	RGS7	9	1889	29	22771	2.406	3.741	0.0003956	4.442
Other	SHC3	9	1889	29	22771	2.406	3.741	0.0003956	4.442	53358	1.86481
Other	G-beta5	12	1889	39	22771	3.235	3.709	4.811e-05	5.093
Other	APCS	8	1889	26	22771	2.157	3.709	0.0008864	4.157
Other	Sorcin	8	1889	26	22771	2.157	3.709	0.0008864	4.157
Other	GLUT2	7	1889	23	22771	1.908	3.669	0.001997	3.851
Other	Alpha-internexin	10	1889	33	22771	2.738	3.653	0.0002357	4.587
Other	Tapasin	10	1889	33	22771	2.738	3.653	0.0002357	4.587
Other	CLASP2	12	1889	40	22771	3.318	3.616	6.357e-05	4.981
Other	C1qa	9	1889	30	22771	2.489	3.616	0.0005239	4.313	712	1.89811
Other	X11-like	9	1889	30	22771	2.489	3.616	0.0005239	4.313	321	1.24925
Other	cAMP-GEFII	9	1889	30	22771	2.489	3.616	0.0005239	4.313	11069	1.45714
Other	MALS-2	8	1889	27	22771	2.24	3.572	0.001169	4.021
Other	Syntrophin gamma 1	8	1889	27	22771	2.24	3.572	0.001169	4.021
Other	Kv4.2 channel	12	1889	41	22771	3.401	3.528	8.314e-05	4.873
Other	CLCA1	7	1889	24	22771	1.991	3.516	0.00262	3.709
Other	MRCL3	7	1889	24	22771	1.991	3.516	0.00262	3.709
Other	Neurofascin	7	1889	24	22771	1.991	3.516	0.00262	3.709
Other	RhoH	7	1889	24	22771	1.991	3.516	0.00262	3.709
Other	ACTR3	13	1889	45	22771	3.733	3.482	4.931e-05	5.013
Other	MUNC18	17	1889	59	22771	4.894	3.473	3.694e-06	5.721	6812	1.26932
Other	TAP1 (PSF1)	12	1889	42	22771	3.484	3.444	0.0001077	4.768
Other	AP3B1	8	1889	28	22771	2.323	3.444	0.001519	3.892
Other	Cystatin B	8	1889	28	22771	2.323	3.444	0.001519	3.892
Other	HBE	8	1889	28	22771	2.323	3.444	0.001519	3.892
Other	NEUROD6	11	1889	39	22771	3.235	3.4	0.0002352	4.512	63974	1.42353
Other	Plectin 1	19	1889	68	22771	5.641	3.368	1.682e-06	5.882	5339	1.57768
Other	PMCA2b	10	1889	36	22771	2.986	3.348	0.0005144	4.241	491	1.28272
Other	TRPC6	10	1889	36	22771	2.986	3.348	0.0005144	4.241
Other	p47-phox	18	1889	65	22771	5.392	3.338	3.611e-06	5.678
Other	nAChR alpha-7	21	1889	76	22771	6.305	3.331	5.942e-07	6.122
Other	RASGRF1	16	1889	58	22771	4.811	3.325	1.31e-05	5.333
Other	LMO7	8	1889	29	22771	2.406	3.325	0.001947	3.769	4008	1.75181
Other	NACA	11	1889	40	22771	3.318	3.315	0.0003004	4.407
Other	Fibrinogen beta	14	1889	51	22771	4.231	3.309	4.78e-05	4.965
Other	GRID2	14	1889	51	22771	4.231	3.309	4.78e-05	4.965
Other	miR-367	12	1889	44	22771	3.65	3.288	0.0001757	4.568
Other	SAA1	9	1889	33	22771	2.738	3.288	0.001125	3.955
Other	SLC1A2/EAAT2	25	1889	92	22771	7.632	3.276	7.417e-08	6.578
Other	Synapsin I	25	1889	92	22771	7.632	3.276	7.417e-08	6.578	6853	1.37946
Other	TRPC3	26	1889	96	22771	7.964	3.265	4.409e-08	6.688
Other	miR-492	10	1889	37	22771	3.069	3.258	0.000653	4.134
Other	CASK	23	1889	86	22771	7.134	3.224	3.34e-07	6.214
Other	KCNAB1	8	1889	30	22771	2.489	3.215	0.002464	3.65
Other	MUNC18-2	8	1889	30	22771	2.489	3.215	0.002464	3.65
Other	MYH1	8	1889	30	22771	2.489	3.215	0.002464	3.65
Other	SynGAP	8	1889	30	22771	2.489	3.215	0.002464	3.65
Other	UQCRC1	8	1889	30	22771	2.489	3.215	0.002464	3.65
Other	Endophilin A3	13	1889	49	22771	4.065	3.198	0.0001296	4.633
Other	Tom1L1	9	1889	34	22771	2.821	3.191	0.001419	3.845
Other	SYP	14	1889	53	22771	4.397	3.184	7.594e-05	4.788	6855	1.51409
Other	microRNA 181a	15	1889	57	22771	4.729	3.172	4.455e-05	4.939
Other	P/Q-type calcium channel alpha-1A subunit	31	1889	118	22771	9.789	3.167	5.124e-09	7.098
Other	BAD	18	1889	69	22771	5.724	3.145	9.067e-06	5.366	572	1.22812
Other	Calcineurin B1	13	1889	50	22771	4.148	3.134	0.000162	4.544	5534	1.34345
Other	M-Ras	14	1889	54	22771	4.48	3.125	9.475e-05	4.703
Other	miR-142-5p	19	1889	74	22771	6.139	3.095	6.636e-06	5.429
Other	MAP-1A	13	1889	51	22771	4.231	3.073	0.0002011	4.457
Other	RPS2	13	1889	51	22771	4.231	3.073	0.0002011	4.457
Other	TCTN1	13	1889	51	22771	4.231	3.073	0.0002011	4.457
Other	Spinophilin	19	1889	76	22771	6.305	3.014	1.009e-05	5.289
Other	Annexin V	13	1889	52	22771	4.314	3.014	0.0002479	4.372
Other	MALS-1	9	1889	36	22771	2.986	3.014	0.002191	3.637
Other	RalBP1	9	1889	36	22771	2.986	3.014	0.002191	3.637	10928	1.2173
Other	Amyloid beta	14	1889	57	22771	4.729	2.961	0.0001775	4.458	351	1.24865
Other	TRPC5	12	1889	49	22771	4.065	2.952	0.0005214	4.114
Other	microRNA 30d	11	1889	45	22771	3.733	2.947	0.0008973	3.931
Other	hnRNP A2	31	1889	127	22771	10.54	2.942	3.35e-08	6.602
Other	ABLIM1	10	1889	41	22771	3.401	2.94	0.001549	3.74
Other	miR-363	10	1889	41	22771	3.401	2.94	0.001549	3.74
Other	SSR-delta	9	1889	37	22771	3.069	2.932	0.002685	3.538
Other	Troponin T, cardiac	9	1889	37	22771	3.069	2.932	0.002685	3.538	7139	1.26813
Other	Delta-catenin	15	1889	62	22771	5.143	2.916	0.0001266	4.545
Other	Syntrophin A	14	1889	58	22771	4.811	2.91	0.0002163	4.38
Other	CAPZ beta	13	1889	54	22771	4.48	2.902	0.0003701	4.209
Other	Endophilin A2	12	1889	50	22771	4.148	2.893	0.0006349	4.03
Other	NCX1	12	1889	50	22771	4.148	2.893	0.0006349	4.03
Other	AKAP5	11	1889	46	22771	3.816	2.883	0.001092	3.844	9495	1.25368
Other	GORASP2(GRASP55)	11	1889	46	22771	3.816	2.883	0.001092	3.844
Other	Septin 2	11	1889	46	22771	3.816	2.883	0.001092	3.844
Other	ARP2	10	1889	42	22771	3.484	2.87	0.001884	3.649
Other	JSAP1	10	1889	42	22771	3.484	2.87	0.001884	3.649
Other	NEFM	10	1889	42	22771	3.484	2.87	0.001884	3.649
Other	SHANK1	10	1889	42	22771	3.484	2.87	0.001884	3.649
Other	RAP-2A	13	1889	55	22771	4.563	2.849	0.0004483	4.13
Other	COPB	15	1889	64	22771	5.309	2.825	0.0001854	4.398
Other	miR-326	11	1889	47	22771	3.899	2.821	0.00132	3.759
Other	NEFL	18	1889	77	22771	6.388	2.818	4.539e-05	4.806	4747	1.22536
Other	miR-183	18	1889	77	22771	6.388	2.818	4.539e-05	4.806
Other	AP-1 beta subunit	14	1889	60	22771	4.977	2.813	0.0003161	4.229
Other	GRB7	14	1889	60	22771	4.977	2.813	0.0003161	4.229
Other	Neuromodulin	13	1889	56	22771	4.646	2.798	0.0005401	4.053	2596	1.29874
Other	FMR1	45	1889	194	22771	16.09	2.796	1.794e-10	7.557
Other	Myosin Va	12	1889	52	22771	4.314	2.782	0.0009245	3.869
Other	TPM3	14	1889	61	22771	5.06	2.767	0.0003794	4.155
Other	microRNA 219-2	11	1889	48	22771	3.982	2.762	0.001586	3.676
Other	NSF	21	1889	92	22771	7.632	2.752	1.61e-05	5.063
Other	NR2B	63	1889	277	22771	22.98	2.742	1.118e-13	8.772
Other	NET	10	1889	44	22771	3.65	2.74	0.002729	3.474
Other	Ssdp1	10	1889	44	22771	3.65	2.74	0.002729	3.474	23648	1.66993
Other	TRAF4	10	1889	44	22771	3.65	2.74	0.002729	3.474
Other	NR2A	22	1889	97	22771	8.047	2.734	1.138e-05	5.147	2903	1.90356
Other	MYL6	12	1889	53	22771	4.397	2.729	0.001106	3.791
Other	RKIP	12	1889	53	22771	4.397	2.729	0.001106	3.791
Other	Tuberin	19	1889	84	22771	6.968	2.727	4.592e-05	4.768
Other	Neurofibromin	28	1889	124	22771	10.29	2.722	8.462e-07	5.783
Other	p130CAS	21	1889	93	22771	7.715	2.722	1.919e-05	5.005
Other	GluR3	11	1889	49	22771	4.065	2.706	0.001895	3.596	2892	2.19447
Other	ATP1B1	15	1889	67	22771	5.558	2.699	0.0003172	4.188
Other	Kalirin	17	1889	76	22771	6.305	2.696	0.0001313	4.455
Other	ACTC	18	1889	81	22771	6.719	2.679	9.214e-05	4.552
Other	RPS7	11	1889	50	22771	4.148	2.652	0.00225	3.517
Other	AF-6	16	1889	73	22771	6.056	2.642	0.0002629	4.226
Other	Tropomyosin-1	14	1889	64	22771	5.309	2.637	0.0006376	3.944
Other	Syntaxin 1A	29	1889	133	22771	11.03	2.628	1.171e-06	5.665	6804	1.89429
Other	Tiam1	17	1889	78	22771	6.471	2.627	0.0001838	4.33
Other	Tubulin beta 4	15	1889	69	22771	5.724	2.621	0.0004443	4.055
Other	G-protein alpha-o	23	1889	106	22771	8.793	2.616	1.573e-05	5.014
Other	SLC3A2	13	1889	60	22771	4.977	2.612	0.001082	3.76
Other	Flotillin-2	11	1889	51	22771	4.231	2.6	0.002657	3.44
Other	eEF1B	11	1889	51	22771	4.231	2.6	0.002657	3.44
Other	NOXA	12	1889	56	22771	4.646	2.583	0.001837	3.567
Other	PSD-95	105	1889	491	22771	40.73	2.578	8.293e-20	10.63	1742	1.22759
Other	Tau (MAPT)	31	1889	145	22771	12.03	2.577	8e-07	5.73	4137	2.11724
Other	PRNP	52	1889	245	22771	20.32	2.559	2.3e-10	7.377
Other	Caveolin-3	16	1889	76	22771	6.305	2.538	0.0004261	4.039
Other	GluR4	17	1889	81	22771	6.719	2.53	0.0002966	4.149
Other	miR-195	17	1889	81	22771	6.719	2.53	0.0002966	4.149
Other	Eps15	18	1889	86	22771	7.134	2.523	0.0002067	4.256
Other	GIT1	23	1889	110	22771	9.125	2.52	2.954e-05	4.808
Other	Alpha-fodrin	31	1889	149	22771	12.36	2.508	1.483e-06	5.554
Other	N-type Ca(II) channel alpha1B	16	1889	77	22771	6.388	2.505	0.000497	3.978
Other	miR-146b-5p	16	1889	77	22771	6.388	2.505	0.000497	3.978
Other	Ryanodine receptor 1	12	1889	58	22771	4.811	2.494	0.002514	3.426
Other	RAP-1A	21	1889	102	22771	8.462	2.482	8.172e-05	4.511	5906	1.50303
Other	microRNA 219-1	14	1889	68	22771	5.641	2.482	0.001201	3.681
Other	SNAP-25	25	1889	122	22771	10.12	2.47	1.953e-05	4.897
Other	RPS19	17	1889	83	22771	6.885	2.469	0.0004016	4.032
Other	Beta-fodrin	23	1889	113	22771	9.374	2.454	4.622e-05	4.659
Other	ARHGEF2	12	1889	59	22771	4.894	2.452	0.002923	3.358
Other	NR1	52	1889	256	22771	21.24	2.449	1.192e-09	7.01	2902	1.91751
Other	KIF5B	15	1889	74	22771	6.139	2.443	0.0009653	3.741
Other	BOAT	13	1889	65	22771	5.392	2.411	0.002332	3.426
Other	G-protein beta-2	13	1889	65	22771	5.392	2.411	0.002332	3.426	2783	1.55447
Other	Fascin	16	1889	81	22771	6.719	2.381	0.0008911	3.745	6624	1.27211
Other	BAIAP2	14	1889	71	22771	5.89	2.377	0.001857	3.495
Other	PDZ-GEF1	13	1889	66	22771	5.475	2.374	0.002688	3.363	9693	1.47653
Other	Stathmin	13	1889	66	22771	5.475	2.374	0.002688	3.363	3925	1.3772
Other	HuD (ELAVL-4)	22	1889	112	22771	9.291	2.368	0.0001166	4.365
Other	miR-302a	19	1889	97	22771	8.047	2.361	0.0003438	4.041
Other	Dystrophin	16	1889	82	22771	6.802	2.352	0.001023	3.689
Other	Profilin I	14	1889	72	22771	5.973	2.344	0.002132	3.435	5216	1.48607
Other	miR-182	20	1889	103	22771	8.545	2.341	0.0002744	4.102
Other	miR-342-3p	17	1889	88	22771	7.3	2.329	0.0008137	3.756
Other	Cortactin	21	1889	109	22771	9.042	2.322	0.0002188	4.162	2017	1.20385
Other	Annexin VII	20	1889	104	22771	8.627	2.318	0.0003137	4.052	310	1.30934
Other	Mi-2 alpha	25	1889	131	22771	10.87	2.3	6.79e-05	4.49
Other	ATP1A1	23	1889	121	22771	10.04	2.291	0.0001387	4.284	476	1.41541
Other	Hap-1	14	1889	74	22771	6.139	2.281	0.002785	3.319
Other	BETA-PIX	17	1889	90	22771	7.466	2.277	0.001059	3.651
Other	GADD45 gamma	17	1889	90	22771	7.466	2.277	0.001059	3.651
Other	CIITA	18	1889	96	22771	7.964	2.26	0.0008377	3.722
Other	Ubiquilin-1	19	1889	102	22771	8.462	2.245	0.0006625	3.792
Other	IP3R1	21	1889	113	22771	9.374	2.24	0.0003661	3.975	3708	1.22846
Other	Matrin-3	22	1889	119	22771	9.872	2.229	0.0002898	4.041
Other	hnRNP H1	24	1889	130	22771	10.78	2.225	0.0001607	4.214	3187	1.42873
Other	Amyloid beta 42	29	1889	158	22771	13.11	2.213	3.945e-05	4.6	351	1.24865
Other	Keratin 18	20	1889	109	22771	9.042	2.212	0.0005924	3.814
Other	L-type Ca(II) channel, alpha 1C subunit	20	1889	109	22771	9.042	2.212	0.0005924	3.814
Other	INADL	15	1889	82	22771	6.802	2.205	0.002821	3.288
Other	miR-148a	15	1889	82	22771	6.802	2.205	0.002821	3.288
Other	GluR1	22	1889	121	22771	10.04	2.192	0.0003695	3.953
Other	Transthyretin	16	1889	88	22771	7.3	2.192	0.002215	3.369
Other	Dynamin-2	25	1889	138	22771	11.45	2.184	0.0001619	4.195
Other	HSP60	36	1889	199	22771	16.51	2.181	6.907e-06	5.032
Other	Vinculin	32	1889	178	22771	14.77	2.167	2.487e-05	4.702	7414	1.30232
Other	Dynamin-1	23	1889	128	22771	10.62	2.166	0.0003283	3.979	1759	1.47991
Other	miR-27a	19	1889	106	22771	8.793	2.161	0.001076	3.603
Other	hnRNP K	47	1889	263	22771	21.82	2.154	4.258e-07	5.663
Other	miR-145	39	1889	220	22771	18.25	2.137	4.845e-06	5.097
Other	Tubulin alpha 1A	25	1889	141	22771	11.7	2.137	0.0002293	4.074
Other	14-3-3 beta/alpha	153	1889	869	22771	72.09	2.122	1.626e-19	10.15	7529	1.37362
Other	MUC1	17	1889	97	22771	8.047	2.113	0.002466	3.303
Other	Alpha-actinin 4	26	1889	149	22771	12.36	2.103	0.0002262	4.064
Other	miR-29c	20	1889	115	22771	9.54	2.096	0.00119	3.545
Other	AP complex 2 medium (mu) chain	20	1889	116	22771	9.623	2.078	0.001327	3.502	1173	1.27235
Other	Talin-1	20	1889	116	22771	9.623	2.078	0.001327	3.502
Other	AUF1	27	1889	157	22771	13.02	2.073	0.0002215	4.058
Other	Clathrin heavy chain	35	1889	204	22771	16.92	2.068	2.978e-05	4.609
Other	GFI1B	18	1889	105	22771	8.71	2.066	0.002409	3.294
Other	GC1QBP	25	1889	146	22771	12.11	2.064	0.0003977	3.88	708	1.27664
Other	Emerin	19	1889	111	22771	9.208	2.063	0.001887	3.378
Other	miR-30d	27	1889	159	22771	13.19	2.047	0.0002737	3.985
Other	G-protein alpha-i1	19	1889	112	22771	9.291	2.045	0.002099	3.334
Other	miR-132	28	1889	166	22771	13.77	2.033	0.0002391	4.019
Other	Huntingtin	31	1889	184	22771	15.26	2.031	0.0001169	4.223
Other	Alpha-synuclein	64	1889	381	22771	31.61	2.025	4.333e-08	6.068	6622	1.20365
Other	DISC1	29	1889	173	22771	14.35	2.021	0.0002086	4.053
Other	TRIP2	28	1889	168	22771	13.94	2.009	0.0002932	3.948
Other	FHL2	26	1889	156	22771	12.94	2.009	0.0004737	3.804	2274	1.22988
Other	GFAP	19	1889	114	22771	9.457	2.009	0.002585	3.249
Other	IMP1(ZBP1)	19	1889	114	22771	9.457	2.009	0.002585	3.249
Other	PABPC1	26	1889	157	22771	13.02	1.996	0.0005238	3.768
Other	miR-137	19	1889	115	22771	9.54	1.992	0.002861	3.206
Other	HSP27	31	1889	188	22771	15.6	1.988	0.0001747	4.09
Other	miR-200b	26	1889	158	22771	13.11	1.984	0.0005784	3.732
Other	ATP5A	23	1889	140	22771	11.61	1.98	0.001193	3.5
Other	HSP90 beta	43	1889	263	22771	21.82	1.971	1.357e-05	4.763
Other	p27KIP1	32	1889	197	22771	16.34	1.958	0.0001841	4.062
Other	N-cadherin	24	1889	148	22771	12.28	1.955	0.001138	3.505
Other	Prohibitin	21	1889	130	22771	10.78	1.947	0.002356	3.258
Other	miR-34a	48	1889	299	22771	24.8	1.935	7.335e-06	4.896
Other	Annexin II	24	1889	150	22771	12.44	1.929	0.001376	3.432
Other	PTBP1	24	1889	150	22771	12.44	1.929	0.001376	3.432
Other	Alpha-actinin 1	23	1889	144	22771	11.95	1.925	0.001752	3.35	87	1.32465
Other	Sequestosome 1(p62)	36	1889	226	22771	18.75	1.92	0.0001136	4.181
Other	DDB1	24	1889	151	22771	12.53	1.916	0.00151	3.396
Other	microRNA 21	24	1889	151	22771	12.53	1.916	0.00151	3.396
Other	TRF1	26	1889	164	22771	13.6	1.911	0.001023	3.522	7013	1.21104
Other	Tubulin beta 1	29	1889	185	22771	15.35	1.89	0.000655	3.654
Other	MaxiK alpha subunit	43	1889	275	22771	22.81	1.885	4.082e-05	4.44	3778	1.67403
Other	BAT3	25	1889	160	22771	13.27	1.884	0.001558	3.373
Other	14-3-3 epsilon	67	1889	430	22771	35.67	1.878	3.869e-07	5.53	7531	1.25674
Other	IRS-1	36	1889	233	22771	19.33	1.863	0.0002113	3.98
Other	RACK1	32	1889	208	22771	17.25	1.855	0.0004976	3.724
Other	G-protein alpha-i2	24	1889	157	22771	13.02	1.843	0.002573	3.187	2771	1.78414
Other	14-3-3 zeta/delta	113	1889	743	22771	61.64	1.833	1.819e-10	6.946
Other	SUMO-3	43	1889	286	22771	23.73	1.812	0.000103	4.158
Other	ELAVL1 (HuR)	58	1889	388	22771	32.19	1.802	8.451e-06	4.792
Other	TRF2	33	1889	221	22771	18.33	1.8	0.0007026	3.594
Other	TFIIB	31	1889	208	22771	17.25	1.797	0.001034	3.471
Other	Karyopherin beta 1	26	1889	175	22771	14.52	1.791	0.002628	3.159	3837	1.32518
Other	Nephrocystin-5	31	1889	209	22771	17.34	1.788	0.00112	3.442
Other	Casein kinase II, beta chain (Phosvitin)	40	1889	270	22771	22.4	1.786	0.0002415	3.907
Other	PSF	34	1889	230	22771	19.08	1.782	0.0007064	3.585
Other	microRNA 122a	35	1889	239	22771	19.83	1.765	0.0007075	3.577
Other	CDC42	45	1889	312	22771	25.88	1.739	0.0001915	3.951
Other	DLC1 (Dynein LC8a)	36	1889	250	22771	20.74	1.736	0.0008196	3.519
Other	SMRT	33	1889	230	22771	19.08	1.73	0.001403	3.345
Other	NOTCH1 (NICD)	32	1889	223	22771	18.5	1.73	0.001638	3.294
Other	Bcl-XL	31	1889	216	22771	17.92	1.73	0.001913	3.242	598	1.21318
Other	H-Ras	35	1889	244	22771	20.24	1.729	0.001029	3.444
Other	Vimentin	52	1889	369	22771	30.61	1.699	0.0001164	4.07	7431	1.63896
Other	GRP78	47	1889	334	22771	27.71	1.696	0.0002498	3.856
Other	VHL	48	1889	342	22771	28.37	1.692	0.0002297	3.877	7428	1.28464
Other	Bcl-2	48	1889	343	22771	28.45	1.687	0.0002461	3.855
Other	miR-155	53	1889	383	22771	31.77	1.668	0.0001608	3.966
Other	CFTR	49	1889	355	22771	29.45	1.664	0.0002959	3.792
Other	Shc	36	1889	261	22771	21.65	1.663	0.001777	3.239
Other	Nucleolin	43	1889	324	22771	26.88	1.6	0.001482	3.271
Other	Rac1	46	1889	351	22771	29.12	1.58	0.001347	3.292
Other	14-3-3 theta	50	1889	383	22771	31.77	1.574	0.0009337	3.406
Other	GLUT4	90	1889	690	22771	57.24	1.572	1.148e-05	4.592
Other	14-3-3 gamma	60	1889	462	22771	38.33	1.566	0.0003527	3.694
Other	EWS	45	1889	347	22771	28.79	1.563	0.001862	3.18
Other	Rb protein	48	1889	372	22771	30.86	1.555	0.001493	3.249
Other	ACTB	53	1889	419	22771	34.76	1.525	0.001375	3.261	60	1.34718
Other	Beta-catenin	96	1889	771	22771	63.96	1.501	3.838e-05	4.256
Other	GRB2	99	1889	797	22771	66.12	1.497	3.208e-05	4.299	2885	1.30045
Other	SUMO-1	99	1889	819	22771	67.94	1.457	9.2e-05	4.007

## Sheet: Striatum NonPD DOWN
Interactions by Protein Function
Overconnected
Object Type	Network Object name	Actual	n	R	N	Expected	Ratio	p-value	z-score	Input IDs	Signal			Columns meaning
Transcription factors	DLX4 (BP1)	7	1718	21	22771	1.584	4.418	0.0006217	4.477					Input IDs	original probe/gene IDs in the activated dataset(s)
Transcription factors	ZNF202	10	1718	31	22771	2.339	4.276	5.922e-05	5.213					Network object name	Network object name network object name in MetaBase
Transcription factors	GLI-1	23	1718	118	22771	8.903	2.583	2.147e-05	4.926					Actual	number of network objects in the activated dataset(s) which interact with the chosen object
Transcription factors	MAZ	22	1718	133	22771	10.03	2.192	0.000391	3.94					n	number of network objects in the activated dataset(s)
Transcription factors	PAX6	39	1718	244	22771	18.41	2.119	6.602e-06	5.018					R	number of network objects in the complete database or background list which interact with the chosen object
Transcription factors	RXRA	42	1718	327	22771	24.67	1.702	0.0005039	3.655					N	total number of gene-based objects in the complete database or background list
Transcription factors	NANOG	49	1718	411	22771	31.01	1.58	0.0009924	3.391					Expected	mean value for hypergeometric distribution (n*R/N)
Transcription factors	VDR	61	1718	516	22771	38.93	1.567	0.0003232	3.721					Ratio	connectivity ratio (Actual/Expected)
Transcription factors	Oct-3/4	91	1718	822	22771	62.02	1.467	0.000142	3.898					z-score	z-score ((Actual-Expected)/sqrt(variance))
Transcription factors	C/EBPbeta	111	1718	1039	22771	78.39	1.416	0.0001174	3.921					p-value	probability to have the given value of Actual or higher (or lower for negative z-score)
Transcription factors	SP1	297	1718	3232	22771	243.8	1.218	0.0001089	3.822	6667	-1.24875			Signal	Fold change obsesrved from Microarry Experiment
Receptors	MC5R	5	1718	9	22771	0.679	7.364	0.0002366	5.454
Receptors	Nk3R	5	1718	9	22771	0.679	7.364	0.0002366	5.454
Receptors	MC3R	7	1718	18	22771	1.358	5.154	0.0002081	5.037
Receptors	MC4R	10	1718	28	22771	2.113	4.734	2.16e-05	5.647	4160	-1.343

## Sheet: Cortex PD UP
Interactions by Protein Function
Overconnected
Object Type	Network Object name	Actual	n	R	N	Expected	Ratio	p-value	z-score	Input IDs	Signal			Columns meaning
Transcription factors	NRSF	19	281	484	22771	5.973	3.181	1.032e-05	5.422					Input IDs	original probe/gene IDs in the activated dataset(s)
Proteases	Prolyl endopeptidase	4	281	26	22771	0.3208	12.47	0.0002739	6.539					Network object name	Network object name network object name in MetaBase
Other	Tetranectin	4	281	14	22771	0.1728	23.15	2.061e-05	9.268	7123	1.21537			Actual	number of network objects in the activated dataset(s) which interact with the chosen object
														n	number of network objects in the activated dataset(s)
														R	number of network objects in the complete database or background list which interact with the chosen object
														N	total number of gene-based objects in the complete database or background list
														Expected	mean value for hypergeometric distribution (n*R/N)
														Ratio	connectivity ratio (Actual/Expected)
														z-score	z-score ((Actual-Expected)/sqrt(variance))
														p-value	probability to have the given value of Actual or higher (or lower for negative z-score)
														Signal	Fold change obsesrved from Microarry Experiment

## Sheet: Cortex PD DOWN
Interactions by Protein Function
Overconnected
Object Type	Network Object name	Actual	n	R	N	Expected	Ratio	p-value	z-score	Input IDs	Signal			Columns meaning
Transcription factors	BATF2	3	628	9	22771	0.2482	12.09	0.001549	5.602					Input IDs	original probe/gene IDs in the activated dataset(s)
Transcription factors	Nocturnin	6	628	19	22771	0.524	11.45	8.579e-06	7.674					Network object name	Network object name network object name in MetaBase
Transcription factors	SPT4	3	628	10	22771	0.2758	10.88	0.002167	5.262					Actual	number of network objects in the activated dataset(s) which interact with the chosen object
Transcription factors	HOXD11	2	628	7	22771	0.1931	10.36	0.01455	4.171					n	number of network objects in the activated dataset(s)
Transcription factors	Elk-3	7	628	26	22771	0.7171	9.762	4.889e-06	7.528					R	number of network objects in the complete database or background list which interact with the chosen object
Transcription factors	AXUD1	3	628	12	22771	0.3309	9.065	0.003813	4.706					N	total number of gene-based objects in the complete database or background list
Transcription factors	NRF3	4	628	17	22771	0.4688	8.532	0.001024	5.232					Expected	mean value for hypergeometric distribution (n*R/N)
Transcription factors	SOX18	6	628	31	22771	0.8549	7.018	0.0001756	5.647					Ratio	connectivity ratio (Actual/Expected)
Transcription factors	BATF	8	628	43	22771	1.186	6.746	1.979e-05	6.351					z-score	z-score ((Actual-Expected)/sqrt(variance))
Transcription factors	HOXC11	4	628	22	22771	0.6067	6.593	0.002822	4.42					p-value	probability to have the given value of Actual or higher (or lower for negative z-score)
Transcription factors	Fra-2	16	628	89	22771	2.455	6.519	2.532e-09	8.785					Signal	Fold change obsesrved from Microarry Experiment
Transcription factors	ESE3	4	628	23	22771	0.6343	6.306	0.003342	4.287
Transcription factors	FOXC2	8	628	47	22771	1.296	6.172	3.895e-05	5.977
Transcription factors	BARX2	5	628	30	22771	0.8274	6.043	0.001263	4.655
Transcription factors	ZNF31	3	628	18	22771	0.4964	6.043	0.01251	3.605
Transcription factors	SNFT	4	628	25	22771	0.6895	5.802	0.004571	4.045
Transcription factors	NHLH2	3	628	19	22771	0.524	5.725	0.01456	3.47
Transcription factors	SUPT6H	3	628	19	22771	0.524	5.725	0.01456	3.47
Transcription factors	TCF21	3	628	19	22771	0.524	5.725	0.01456	3.47
Transcription factors	KLF11 (TIEG2)	5	628	32	22771	0.8825	5.666	0.001706	4.448
Transcription factors	TCFbeta1	3	628	20	22771	0.5516	5.439	0.01678	3.345
Transcription factors	MNT	5	628	34	22771	0.9377	5.332	0.002253	4.257
Transcription factors	NFIX	8	628	55	22771	1.517	5.274	0.0001243	5.344
Transcription factors	OASIS	4	628	28	22771	0.7722	5.18	0.006933	3.727
Transcription factors	BACH1	10	628	71	22771	1.958	5.107	2.407e-05	5.837
Transcription factors	ARX	6	628	43	22771	1.186	5.059	0.001099	4.487
Transcription factors	HOXB8	6	628	43	22771	1.186	5.059	0.001099	4.487
Transcription factors	C/EBPgamma	9	628	65	22771	1.793	5.021	7.028e-05	5.467
Transcription factors	FosB	14	628	103	22771	2.841	4.928	9.163e-07	6.729	2354	-1.2202
Transcription factors	Fra-1	14	628	106	22771	2.923	4.789	1.305e-06	6.585
Transcription factors	CREB3	7	628	53	22771	1.462	4.789	0.0006016	4.651
Transcription factors	MAFG	8	628	61	22771	1.682	4.755	0.00026	4.946
Transcription factors	HSF4	4	628	31	22771	0.8549	4.679	0.009985	3.452
Transcription factors	ATF-4	23	628	180	22771	4.964	4.633	1.055e-09	8.241
Transcription factors	CHD8	6	628	47	22771	1.296	4.629	0.001764	4.194
Transcription factors	CNOT7	4	628	33	22771	0.9101	4.395	0.01244	3.287
Transcription factors	JDP2	4	628	34	22771	0.9377	4.266	0.01379	3.209
Transcription factors	ATF-3	19	628	163	22771	4.495	4.227	1.319e-07	6.962	467	-1.26825
Transcription factors	DSIPI (GILZ)	5	628	43	22771	1.186	4.216	0.006363	3.555	1831	-1.24844
Transcription factors	TFIIF, alpha subunit	6	628	52	22771	1.434	4.184	0.002979	3.871
Transcription factors	HOXA2	7	628	61	22771	1.682	4.161	0.001409	4.163
Transcription factors	SOX10	8	628	70	22771	1.931	4.144	0.0006712	4.437
Transcription factors	FOXF2	4	628	35	22771	0.9653	4.144	0.01524	3.135
Transcription factors	TFIIF, beta subunit	7	628	62	22771	1.71	4.094	0.001551	4.108
Transcription factors	JunD	21	628	188	22771	5.185	4.05	6.117e-08	7.072
Transcription factors	TWIST1	12	628	108	22771	2.979	4.029	4.359e-05	5.313
Transcription factors	ATF-6 alpha	10	628	90	22771	2.482	4.029	0.0001867	4.849
Transcription factors	TBX2	4	628	36	22771	0.9928	4.029	0.01678	3.063
Transcription factors	TEF-3	4	628	36	22771	0.9928	4.029	0.01678	3.063
Transcription factors	ETS2	31	628	282	22771	7.777	3.986	6.702e-11	8.497
Transcription factors	STAT5B	20	628	182	22771	5.019	3.985	1.649e-07	6.808
Transcription factors	SREBP2 (nuclear)	9	628	83	22771	2.289	3.932	0.000466	4.506
Transcription factors	Pinin	5	628	47	22771	1.296	3.857	0.009269	3.302
Transcription factors	E4BP4	12	628	114	22771	3.144	3.817	7.432e-05	5.077
Transcription factors	Elk-4	6	628	57	22771	1.572	3.817	0.00473	3.586
Transcription factors	SLUG	9	628	87	22771	2.399	3.751	0.0006598	4.329	6591	-1.31448
Transcription factors	NF-kB1 (p50)	56	628	542	22771	14.95	3.746	1.76e-17	10.9
Transcription factors	KLF6	10	628	97	22771	2.675	3.738	0.0003456	4.551	1316	-1.32656
Transcription factors	KLF5	11	628	109	22771	3.006	3.659	0.0002141	4.687
Transcription factors	NF-kB p65/p65	9	628	90	22771	2.482	3.626	0.0008447	4.204
Transcription factors	Aiolos	5	628	50	22771	1.379	3.626	0.01197	3.13
Transcription factors	HOXD13	5	628	50	22771	1.379	3.626	0.01197	3.13
Transcription factors	GATA-6	17	628	171	22771	4.716	3.605	5.484e-06	5.758
Transcription factors	FOXP2	7	628	71	22771	1.958	3.575	0.003392	3.659
Transcription factors	HLF	6	628	61	22771	1.682	3.567	0.006601	3.38
Transcription factors	ZNF217	11	628	114	22771	3.144	3.499	0.0003173	4.504
Transcription factors	FOXM1	10	628	105	22771	2.896	3.453	0.0006516	4.243
Transcription factors	SRF	57	628	601	22771	16.57	3.439	4.321e-16	10.2
Transcription factors	Pitx2	11	628	116	22771	3.199	3.438	0.0003689	4.434
Transcription factors	FBI-1 (Pokemon)	7	628	74	22771	2.041	3.43	0.004277	3.526
Transcription factors	TFEB	9	628	96	22771	2.648	3.399	0.001341	3.967
Transcription factors	NF-AT1(NFATC2)	22	628	236	22771	6.509	3.38	7.172e-07	6.19
Transcription factors	NF-kB p50/p50	8	628	86	22771	2.372	3.373	0.002571	3.713
Transcription factors	TITF1	15	628	162	22771	4.468	3.357	4.464e-05	5.071
Transcription factors	CITED2	6	628	65	22771	1.793	3.347	0.008957	3.191
Transcription factors	Bcl-3	8	628	88	22771	2.427	3.296	0.00297	3.635
Transcription factors	NFYC	8	628	88	22771	2.427	3.296	0.00297	3.635
Transcription factors	NF-kB1 (p105)	18	628	200	22771	5.516	3.263	1.178e-05	5.414
Transcription factors	HOXC6	6	628	67	22771	1.848	3.247	0.01034	3.102
Transcription factors	SPI-B	6	628	67	22771	1.848	3.247	0.01034	3.102
Transcription factors	TBX3	6	628	67	22771	1.848	3.247	0.01034	3.102
Transcription factors	HIF1A	63	628	708	22771	19.53	3.226	2.439e-16	10.14
Transcription factors	NFE2L1	9	628	102	22771	2.813	3.199	0.002049	3.749
Transcription factors	ERG	9	628	103	22771	2.841	3.168	0.002191	3.714
Transcription factors	STAT5A	20	628	229	22771	6.316	3.167	6.152e-06	5.55
Transcription factors	ATF-1	13	628	151	22771	4.164	3.122	0.0002918	4.405
Transcription factors	PIT1	13	628	152	22771	4.192	3.101	0.0003113	4.377
Transcription factors	RUNX2	28	628	329	22771	9.073	3.086	1.537e-07	6.418
Transcription factors	PDEF	9	628	106	22771	2.923	3.079	0.002667	3.612
Transcription factors	SP3	47	628	555	22771	15.31	3.071	1.056e-11	8.317
Transcription factors	ARNT	18	628	213	22771	5.874	3.064	2.76e-05	5.097
Transcription factors	NF-AT2(NFATC1)	18	628	213	22771	5.874	3.064	2.76e-05	5.097
Transcription factors	C/EBPepsilon	7	628	83	22771	2.289	3.058	0.007992	3.163
Transcription factors	DEC1 (Stra13)	11	628	131	22771	3.613	3.045	0.001029	3.952
Transcription factors	C/EBPdelta	24	628	287	22771	7.915	3.032	1.61e-06	5.835	1052	-1.45286
Transcription factors	BACH2	6	628	72	22771	1.986	3.022	0.01443	2.893
Transcription factors	GCR-alpha	80	628	962	22771	26.53	3.015	8.773e-19	10.76
Transcription factors	XBP1	18	628	217	22771	5.985	3.008	3.534e-05	5.005
Transcription factors	NFYB	17	628	205	22771	5.654	3.007	5.802e-05	4.861
Transcription factors	MYOG	16	628	194	22771	5.35	2.99	0.0001013	4.689
Transcription factors	c-Maf	8	628	97	22771	2.675	2.99	0.005389	3.308
Transcription factors	Progesterone receptor	29	628	352	22771	9.708	2.987	1.844e-07	6.328
Transcription factors	c-Rel (NF-kB subunit)	42	628	513	22771	14.15	2.969	3.894e-10	7.595
Transcription factors	PPAR-gamma	39	628	479	22771	13.21	2.952	1.959e-09	7.272
Transcription factors	VDR	42	628	516	22771	14.23	2.951	4.652e-10	7.551
Transcription factors	ZNF148	7	628	86	22771	2.372	2.951	0.009643	3.053
Transcription factors	SOX3	6	628	74	22771	2.041	2.94	0.01635	2.815
Transcription factors	COUP-TFII	9	628	112	22771	3.089	2.914	0.003861	3.419
Transcription factors	HSF1	29	628	363	22771	10.01	2.897	3.515e-07	6.135
Transcription factors	NFYA	18	628	228	22771	6.288	2.863	6.744e-05	4.76
Transcription factors	NF-E2 (45 kDa)	16	628	203	22771	5.599	2.858	0.0001716	4.478
Transcription factors	MCR	9	628	115	22771	3.172	2.838	0.004598	3.327
Transcription factors	RBP-J kappa (CBF1)	14	628	179	22771	4.937	2.836	0.0004639	4.153
Transcription factors	TFCP2	20	628	256	22771	7.06	2.833	3.144e-05	4.966
Transcription factors	NF-kB2 (p52)	8	628	103	22771	2.841	2.816	0.007688	3.111
Transcription factors	c-Jun	76	628	986	22771	27.19	2.795	4.763e-16	9.704	3725	-1.46043
Transcription factors	JunB	17	628	221	22771	6.095	2.789	0.000146	4.501	3726	-1.52763
Transcription factors	PAX3	12	628	157	22771	4.33	2.771	0.001408	3.751
Transcription factors	NUR77	16	628	210	22771	5.792	2.763	0.0002526	4.322	3164	-1.5477
Transcription factors	C/EBP zeta	15	628	197	22771	5.433	2.761	0.0003925	4.18
Transcription factors	NFIA	27	628	356	22771	9.818	2.75	2.402e-06	5.605
Transcription factors	USF2	28	628	370	22771	10.2	2.744	1.636e-06	5.696
Transcription factors	EPAS1	16	628	213	22771	5.874	2.724	0.0002963	4.256
Transcription factors	NRF2	23	628	308	22771	8.494	2.708	1.7e-05	5.082
Transcription factors	FOXO3A	21	628	282	22771	7.777	2.7	4.074e-05	4.838
Transcription factors	b-Myb	10	628	135	22771	3.723	2.686	0.004281	3.309
Transcription factors	GFI-1	7	628	95	22771	2.62	2.672	0.01608	2.75
Transcription factors	CDX1	13	628	177	22771	4.881	2.663	0.001305	3.741
Transcription factors	RelB (NF-kB subunit)	11	628	150	22771	4.137	2.659	0.003027	3.433
Transcription factors	CUX1 (p110)	7	628	96	22771	2.648	2.644	0.01695	2.718
Transcription factors	MITF	17	628	234	22771	6.453	2.634	0.0002877	4.232
Transcription factors	AP-4	28	628	386	22771	10.65	2.63	3.705e-06	5.44
Transcription factors	Oct-1	50	628	691	22771	19.06	2.624	6.062e-10	7.299
Transcription factors	c-Fos	41	628	568	22771	15.66	2.617	2.396e-08	6.574	2353	-1.99837
Transcription factors	LXR-beta	9	628	125	22771	3.447	2.611	0.007863	3.041
Transcription factors	GATA-2	36	628	501	22771	13.82	2.605	1.941e-07	6.119
Transcription factors	C/EBPalpha	58	628	810	22771	22.34	2.596	3.577e-11	7.791
Transcription factors	TFII-I	9	628	126	22771	3.475	2.59	0.008267	3.014
Transcription factors	CREB1	102	628	1438	22771	39.66	2.572	8.086e-19	10.37
Transcription factors	ATF-2	26	628	367	22771	10.12	2.569	1.242e-05	5.102
Transcription factors	SOX9	17	628	240	22771	6.619	2.568	0.000386	4.113
Transcription factors	PEA3	23	628	327	22771	9.018	2.55	4.351e-05	4.756
Transcription factors	C/EBPbeta	73	628	1039	22771	28.65	2.548	2.102e-13	8.599
Transcription factors	PAX6	17	628	244	22771	6.729	2.526	0.0004666	4.037
Transcription factors	RARgamma	8	628	115	22771	3.172	2.522	0.0144	2.756
Transcription factors	PPAR-alpha	20	628	288	22771	7.943	2.518	0.0001598	4.366
Transcription factors	PAX5	15	628	216	22771	5.957	2.518	0.001018	3.775
Transcription factors	MafK	10	628	144	22771	3.971	2.518	0.006707	3.077
Transcription factors	RelA (p65 NF-kB subunit)	79	628	1141	22771	31.47	2.511	4.197e-14	8.816
Transcription factors	CSX (Nkx2.5)	17	628	246	22771	6.784	2.506	0.0005121	3.999
Transcription factors	STAT3	55	628	798	22771	22.01	2.499	4.853e-10	7.26	6774	-1.23122
Transcription factors	p63	31	628	450	22771	12.41	2.498	3.294e-06	5.405
Transcription factors	ROR-alpha	15	628	221	22771	6.095	2.461	0.001281	3.676
Transcription factors	NFIC	24	628	354	22771	9.763	2.458	5.363e-05	4.657
Transcription factors	TCF8	18	628	266	22771	7.336	2.454	0.0004559	4.016
Transcription factors	PU.1	37	628	548	22771	15.11	2.448	6.059e-07	5.779
Transcription factors	HNF3-alpha	15	628	223	22771	6.15	2.439	0.001401	3.637
Transcription factors	GATA-4	19	628	284	22771	7.832	2.426	0.0003693	4.072
Transcription factors	USF1	35	628	524	22771	14.45	2.422	1.562e-06	5.546
Transcription factors	MLL1 (HRX)	14	628	211	22771	5.819	2.406	0.002262	3.455
Transcription factors	ETS1	55	628	835	22771	23.03	2.388	2.473e-09	6.883
Transcription factors	FKHR	17	628	259	22771	7.143	2.38	0.0009112	3.761
Transcription factors	WT1	16	628	245	22771	6.757	2.368	0.001342	3.625
Transcription factors	IRF1	25	628	383	22771	10.56	2.367	6.966e-05	4.543
Transcription factors	HNF1-beta	9	628	139	22771	3.833	2.348	0.01508	2.684
Transcription factors	CUX1	11	628	170	22771	4.688	2.346	0.007698	2.967
Transcription factors	EGR1	58	628	904	22771	24.93	2.326	2.338e-09	6.853	1958	-1.89256
Transcription factors	Evi-1	10	628	156	22771	4.302	2.324	0.01146	2.795
Transcription factors	PPAR-beta(delta)	10	628	157	22771	4.33	2.31	0.01195	2.773
Transcription factors	AP-2A	47	628	738	22771	20.35	2.309	1.031e-07	6.089
Transcription factors	AML1 (RUNX1)	33	628	521	22771	14.37	2.297	9.456e-06	5.042
Transcription factors	NFIB	21	628	340	22771	9.377	2.24	0.000538	3.878
Transcription factors	AHR	30	628	494	22771	13.62	2.202	5.204e-05	4.549	196	-1.21154
Transcription factors	KLF4	18	628	299	22771	8.246	2.183	0.001735	3.467
Transcription factors	EGR2 (Krox20)	11	628	184	22771	5.075	2.168	0.01342	2.678
Transcription factors	FOXP3	16	628	268	22771	7.391	2.165	0.00331	3.23
Transcription factors	PBX1	11	628	185	22771	5.102	2.156	0.01393	2.659
Transcription factors	STAT1	41	628	697	22771	19.22	2.133	4.982e-06	5.116
Transcription factors	TCF7L2 (TCF4)	22	628	374	22771	10.31	2.133	0.0007685	3.72
Transcription factors	TR-alpha	13	628	222	22771	6.123	2.123	0.008945	2.832
Transcription factors	GATA-1	62	628	1062	22771	29.29	2.117	2.267e-08	6.277
Transcription factors	HNF3-beta	24	628	421	22771	11.61	2.067	0.0007032	3.722
Transcription factors	RARalpha	20	628	361	22771	9.956	2.009	0.002636	3.254
Transcription factors	ZNF42 (MZF1)	24	628	434	22771	11.97	2.005	0.001068	3.56
Transcription factors	SMAD1	19	628	345	22771	9.515	1.997	0.003551	3.142
Transcription factors	TBP	44	628	804	22771	22.17	1.984	1.381e-05	4.786
Transcription factors	HNF1-alpha	30	628	550	22771	15.17	1.978	0.0003386	3.909
Transcription factors	E2A	23	628	425	22771	11.72	1.962	0.001778	3.372
Transcription factors	SP1	173	628	3232	22771	89.14	1.941	6.773e-19	9.724
Transcription factors	Elk-1	34	628	641	22771	17.68	1.923	0.0002343	3.993
Transcription factors	E2F1	44	628	835	22771	23.03	1.911	3.426e-05	4.515
Transcription factors	YY1	39	628	754	22771	20.79	1.875	0.0001401	4.117
Transcription factors	ESR1 (nuclear)	100	628	1942	22771	53.56	1.867	7.329e-10	6.728
Transcription factors	SMAD3	31	628	615	22771	16.96	1.828	0.001005	3.504
Transcription factors	ESR2	32	628	641	22771	17.68	1.81	0.0009827	3.504
Transcription factors	SMAD4	35	628	705	22771	19.44	1.8	0.0006397	3.634
Transcription factors	MYOD	26	628	538	22771	14.84	1.752	0.004332	2.974
Transcription factors	Androgen receptor	52	628	1078	22771	29.73	1.749	6.955e-05	4.243
Transcription factors	SOX2	22	628	468	22771	12.91	1.705	0.01116	2.593
Transcription factors	p53	85	628	1855	22771	51.16	1.661	2.39e-06	5.006
Transcription factors	SMAD2	23	628	513	22771	14.15	1.626	0.01607	2.414
Transcription factors	c-Myc	96	628	2342	22771	64.59	1.486	4.863e-05	4.184
Transcription factors	HNF4-alpha	96	628	2621	22771	72.28	1.328	0.00225	3.007
Receptors	EMR2	2	628	2	22771	0.05516	36.26	0.0007594	8.398
Receptors	TM4SF5	2	628	2	22771	0.05516	36.26	0.0007594	8.398
Receptors	Bonzo	2	628	4	22771	0.1103	18.13	0.004391	5.77
Receptors	NET-7	2	628	4	22771	0.1103	18.13	0.004391	5.77	23555	-1.21254
Receptors	PGE2R1	4	628	11	22771	0.3034	13.19	0.000162	6.808
Receptors	Beta-3 adrenergic receptor	4	628	14	22771	0.3861	10.36	0.0004601	5.9
Receptors	ITGA8	3	628	11	22771	0.3034	9.889	0.002919	4.966
Receptors	ITGB6	3	628	13	22771	0.3585	8.368	0.004856	4.475
Receptors	RAMP3	3	628	13	22771	0.3585	8.368	0.004856	4.475
Receptors	TREM1	3	628	13	22771	0.3585	8.368	0.004856	4.475
Receptors	Adenosine A3 receptor	4	628	20	22771	0.5516	7.252	0.001952	4.711
Receptors	CaSR	6	628	33	22771	0.9101	6.593	0.0002521	5.414
Receptors	ITGB7	6	628	33	22771	0.9101	6.593	0.0002521	5.414
Receptors	TSH receptor	5	628	28	22771	0.7722	6.475	0.0009117	4.882
Receptors	NOTCH4	6	628	34	22771	0.9377	6.399	0.0002991	5.305
Receptors	LDLR	10	628	60	22771	1.655	6.043	5.158e-06	6.587
Receptors	ITGA5	13	628	79	22771	2.179	5.967	2.345e-07	7.447	3678	-1.28235
Receptors	CD82	10	628	65	22771	1.793	5.578	1.082e-05	6.225
Receptors	IL8RA	4	628	26	22771	0.7171	5.578	0.005287	3.934
Receptors	Melatonin receptor 1B	6	628	40	22771	1.103	5.439	0.000742	4.732
Receptors	Tissue factor	7	628	48	22771	1.324	5.288	0.0003236	5.008
Receptors	CD151	12	628	85	22771	2.344	5.119	3.655e-06	6.407
Receptors	CD9	13	628	95	22771	2.62	4.962	2.072e-06	6.517	928	-1.62251
Receptors	DDR1	8	628	61	22771	1.682	4.755	0.00026	4.946
Receptors	E-selectin	6	628	46	22771	1.269	4.73	0.001575	4.264
Receptors	ITGA2B	9	628	70	22771	1.931	4.662	0.0001265	5.168
Receptors	PTPRO	6	628	48	22771	1.324	4.532	0.00197	4.126
Receptors	AGTR2	5	628	40	22771	1.103	4.532	0.004653	3.766
Receptors	ITGB4	8	628	65	22771	1.793	4.463	0.0004047	4.708
Receptors	CD47	5	628	41	22771	1.131	4.422	0.005181	3.693
Receptors	IL-2R alpha chain	5	628	41	22771	1.131	4.422	0.005181	3.693
Receptors	ITGA4	6	628	51	22771	1.407	4.266	0.002697	3.932
Receptors	ITGB3	14	628	123	22771	3.392	4.127	7.752e-06	5.856
Receptors	gp130	6	628	53	22771	1.462	4.105	0.003282	3.811
Receptors	ITGB5	6	628	54	22771	1.489	4.029	0.003608	3.753
Receptors	PLAUR (uPAR)	11	628	105	22771	2.896	3.799	0.0001535	4.841
Receptors	ErbB2	16	628	156	22771	4.302	3.719	6.909e-06	5.739
Receptors	Melatonin receptor 1A	7	628	70	22771	1.931	3.626	0.00313	3.706
Receptors	ITGB1	23	628	235	22771	6.481	3.549	1.681e-07	6.614
Receptors	CD44	15	628	156	22771	4.302	3.486	2.872e-05	5.248
Receptors	AGTR1	12	628	125	22771	3.447	3.481	0.0001802	4.684
Receptors	ICAM1	7	628	75	22771	2.068	3.384	0.004608	3.483
Receptors	Dopamine D1A receptor	7	628	76	22771	2.096	3.34	0.004958	3.441	1812	-1.23173
Receptors	A2M receptor	16	628	193	22771	5.323	3.006	9.534e-05	4.713
Receptors	TrkA	11	628	138	22771	3.806	2.89	0.00157	3.751
Receptors	HGF receptor (Met)	12	628	156	22771	4.302	2.789	0.001333	3.776	4233	-1.27303
Receptors	CXCR4	9	628	118	22771	3.254	2.766	0.005439	3.238
Receptors	VEGFR-2	10	628	133	22771	3.668	2.726	0.00385	3.362
Receptors	CD4	13	628	175	22771	4.826	2.694	0.001177	3.787
Receptors	EGFR	43	628	580	22771	16	2.688	4.925e-09	6.936
Receptors	IGF-1 receptor	12	628	167	22771	4.606	2.605	0.002369	3.507
Ligands	MICB	3	628	10	22771	0.2758	10.88	0.002167	5.262
Ligands	Thrombospondin 2	5	628	24	22771	0.6619	7.554	0.0004319	5.41
Ligands	VIP	6	628	29	22771	0.7998	7.502	0.0001187	5.9
Ligands	HGF	9	628	48	22771	1.324	6.799	5.592e-06	6.773
Ligands	Decorin	12	628	66	22771	1.82	6.593	2.203e-07	7.663
Ligands	FGF8	4	628	22	22771	0.6067	6.593	0.002822	4.42
Ligands	IL23A	4	628	22	22771	0.6067	6.593	0.002822	4.42
Ligands	IL-3	5	628	29	22771	0.7998	6.252	0.001077	4.766
Ligands	NTS	4	628	24	22771	0.6619	6.043	0.003924	4.163
Ligands	AGRP	4	628	25	22771	0.6895	5.802	0.004571	4.045
Ligands	VGF	4	628	25	22771	0.6895	5.802	0.004571	4.045
Ligands	POMC	6	628	39	22771	1.076	5.578	0.0006456	4.819
Ligands	GRO-3	5	628	33	22771	0.9101	5.494	0.001966	4.351
Ligands	CCL13	5	628	38	22771	1.048	4.771	0.003713	3.918
Ligands	IL-5	5	628	38	22771	1.048	4.771	0.003713	3.918
Ligands	IGF-2	9	628	73	22771	2.013	4.47	0.0001756	5.001
Ligands	CCL5	10	628	82	22771	2.261	4.422	8.501e-05	5.228
Ligands	IFN-gamma	10	628	84	22771	2.317	4.317	0.0001044	5.128
Ligands	LL37	5	628	42	22771	1.158	4.317	0.005751	3.623
Ligands	Lactoferrin	5	628	42	22771	1.158	4.317	0.005751	3.623	4057	-1.20461
Ligands	MIP-1-beta	5	628	43	22771	1.186	4.216	0.006363	3.555
Ligands	Thrombospondin 1	14	628	121	22771	3.337	4.195	6.396e-06	5.935	7057	-1.65208
Ligands	Tenascin-C	8	628	71	22771	1.958	4.086	0.0007385	4.385	3371	-1.65017
Ligands	IL-12 beta chain	6	628	54	22771	1.489	4.029	0.003608	3.753
Ligands	Fibrillin 1	8	628	75	22771	2.068	3.868	0.001064	4.189	2200	-1.2258
Ligands	IL-6	12	628	113	22771	3.116	3.851	6.818e-05	5.116	3569	-1.27474
Ligands	Cyr61	7	628	67	22771	1.848	3.788	0.002437	3.849	3491	-1.61091
Ligands	IL-2	9	628	87	22771	2.399	3.751	0.0006598	4.329
Ligands	CCL2	9	628	90	22771	2.482	3.626	0.0008447	4.204
Ligands	IL-10	9	628	90	22771	2.482	3.626	0.0008447	4.204
Ligands	Fibronectin	22	628	222	22771	6.123	3.593	2.506e-07	6.539	2335	-1.22144
Ligands	PAI1	11	628	121	22771	3.337	3.296	0.0005296	4.265	5054	-1.51044
Ligands	VEGF-A	15	628	176	22771	4.854	3.09	0.0001148	4.688
Ligands	FGF2	8	628	99	22771	2.73	2.93	0.006087	3.241
Ligands	IL-8	9	628	113	22771	3.116	2.888	0.004096	3.388	3576	-1.56166
Ligands	A2M	12	628	154	22771	4.247	2.825	0.001192	3.828
Ligands	TNF-alpha	14	628	216	22771	5.957	2.35	0.002802	3.358
Kinases	PIP5K1A	5	628	19	22771	0.524	9.542	0.0001324	6.273
Kinases	MSK1	8	628	45	22771	1.241	6.446	2.802e-05	6.159
Kinases	ZIP-kinase	6	628	38	22771	1.048	5.725	0.0005592	4.909
Kinases	p90RSK3(RPS6KA2)	5	628	33	22771	0.9101	5.494	0.001966	4.351
Kinases	Fer	5	628	36	22771	0.9928	5.036	0.002918	4.081
Kinases	p38beta (MAPK11)	8	628	66	22771	1.82	4.395	0.0004496	4.652
Kinases	p90RSK1	8	628	70	22771	1.931	4.144	0.0006712	4.437
Kinases	PKC-epsilon	26	628	231	22771	6.371	4.081	1.406e-09	7.927
Kinases	RIPK3	11	628	103	22771	2.841	3.872	0.0001291	4.92
Kinases	ErbB2	16	628	156	22771	4.302	3.719	6.909e-06	5.739
Kinases	B-Raf	10	628	102	22771	2.813	3.555	0.0005178	4.355
Kinases	Csk	13	628	162	22771	4.468	2.91	0.0005742	4.108
Kinases	IKK-beta	15	628	187	22771	5.157	2.909	0.0002242	4.413
Kinases	TrkA	11	628	138	22771	3.806	2.89	0.00157	3.751
Kinases	PKC-alpha	25	628	316	22771	8.715	2.869	2.676e-06	5.633
Kinases	HGF receptor (Met)	12	628	156	22771	4.302	2.789	0.001333	3.776	4233	-1.27303
Kinases	PKC-delta	16	628	209	22771	5.764	2.776	0.0002393	4.343
Kinases	IKK-alpha	14	628	185	22771	5.102	2.744	0.0006445	4.011
Kinases	VEGFR-2	10	628	133	22771	3.668	2.726	0.00385	3.362
Kinases	MEKK1(MAP3K1)	13	628	174	22771	4.799	2.709	0.001117	3.811
Kinases	EGFR	43	628	580	22771	16	2.688	4.925e-09	6.936
Kinases	IGF-1 receptor	12	628	167	22771	4.606	2.605	0.002369	3.507
Kinases	MAP3K3	14	628	195	22771	5.378	2.603	0.001077	3.787
Kinases	p38alpha (MAPK14)	18	628	275	22771	7.584	2.373	0.0006738	3.859
Kinases	c-Src	34	628	537	22771	14.81	2.296	6.997e-06	5.117
Kinases	ERK2 (MAPK1)	28	628	447	22771	12.33	2.271	5.386e-05	4.571
Kinases	GSK3 beta	19	628	321	22771	8.853	2.146	0.001592	3.483
Proteases	ECEL1	3	628	5	22771	0.1379	21.76	0.0002003	7.817
Proteases	ADAM23	3	628	11	22771	0.3034	9.889	0.002919	4.966
Proteases	BSS4 (tryptase epsilon)	3	628	11	22771	0.3034	9.889	0.002919	4.966
Proteases	S1P	4	628	18	22771	0.4964	8.058	0.001288	5.045
Proteases	PC7	5	628	23	22771	0.6343	7.883	0.0003498	5.561
Proteases	MMP-17	3	628	14	22771	0.3861	7.77	0.006055	4.267
Proteases	Chymase	5	628	25	22771	0.6895	7.252	0.0005277	5.267
Proteases	ADAM33	3	628	16	22771	0.4413	6.799	0.008942	3.907
Proteases	PCSK4	5	628	30	22771	0.8274	6.043	0.001263	4.655
Proteases	Leukocyte elastase	17	628	114	22771	3.144	5.407	1.545e-08	7.944
Proteases	ADAM-TS1	7	628	47	22771	1.296	5.4	0.000283	5.086	9510	-1.62808
Proteases	ADAM9	7	628	49	22771	1.351	5.18	0.0003686	4.933
Proteases	Coagulation factor XIII A	5	628	35	22771	0.9653	5.18	0.00257	4.168	2162	-1.40681
Proteases	Stromelysin-2	5	628	35	22771	0.9653	5.18	0.00257	4.168
Proteases	PAI2	4	628	28	22771	0.7722	5.18	0.006933	3.727
Proteases	Myeloblastin	11	628	78	22771	2.151	5.114	9.366e-06	6.129
Proteases	MMP-12	9	628	64	22771	1.765	5.099	6.205e-05	5.53
Proteases	ACE1	4	628	29	22771	0.7998	5.001	0.00787	3.631
Proteases	IRAP	4	628	29	22771	0.7998	5.001	0.00787	3.631
Proteases	Cathepsin G	13	628	97	22771	2.675	4.86	2.631e-06	6.415
Proteases	Thrombin	13	628	99	22771	2.73	4.761	3.32e-06	6.316
Proteases	Aggrecanase-1	5	628	43	22771	1.186	4.216	0.006363	3.555
Proteases	Caspase-4	9	628	78	22771	2.151	4.184	0.000292	4.743
Proteases	CLN2 (Tripeptidyl-peptidase I)	5	628	44	22771	1.213	4.12	0.007019	3.489
Proteases	MMP-13	14	628	124	22771	3.42	4.094	8.521e-06	5.818
Proteases	Plasmin	9	628	81	22771	2.234	4.029	0.0003883	4.599
Proteases	Kallikrein 2	6	628	54	22771	1.489	4.029	0.003608	3.753
Proteases	Plasminogen	8	628	73	22771	2.013	3.974	0.0008893	4.285
Proteases	Azurocidin 1	5	628	46	22771	1.269	3.941	0.008471	3.363
Proteases	MMP-9	28	628	260	22771	7.171	3.905	9.049e-10	7.933
Proteases	MMP-1	13	628	121	22771	3.337	3.896	3.03e-05	5.378
Proteases	Matrilysin (MMP-7)	10	628	94	22771	2.592	3.857	0.0002675	4.675
Proteases	UFD1	5	628	47	22771	1.296	3.857	0.009269	3.302
Proteases	PLAU (UPA)	11	628	104	22771	2.868	3.835	0.0001408	4.88
Proteases	PLAT (TPA)	7	628	69	22771	1.903	3.679	0.002884	3.753	5327	-1.24373
Proteases	MMP-14	33	628	326	22771	8.991	3.67	1.464e-10	8.179
Proteases	Kallikrein 6 (Neurosin)	7	628	70	22771	1.931	3.626	0.00313	3.706	5653	-1.50399
Proteases	Kallikrein 14	6	628	60	22771	1.655	3.626	0.00609	3.43
Proteases	ADAM10	10	628	109	22771	3.006	3.327	0.0008732	4.1
Proteases	Stromelysin-1	8	628	93	22771	2.565	3.119	0.004176	3.449
Proteases	Furin	18	628	216	22771	5.957	3.022	3.324e-05	5.027
Proteases	ADAM17	9	628	110	22771	3.034	2.967	0.003424	3.482
Proteases	MMP-2	29	628	368	22771	10.15	2.857	4.668e-07	6.05
Proteases	Calpain 1(mu)	12	628	158	22771	4.357	2.754	0.001486	3.726
Proteases	PRSS11 (HtrA1)	10	628	132	22771	3.64	2.747	0.003648	3.39
Proteases	Kallikrein 3 (PSA)	9	628	126	22771	3.475	2.59	0.008267	3.014
Proteases	Presenilin 1	13	628	184	22771	5.075	2.562	0.001848	3.582	5663	-1.25765
Enzymes	ANGEL2	2	628	2	22771	0.05516	36.26	0.0007594	8.398
Enzymes	MAG1	3	628	8	22771	0.2206	13.6	0.001054	6.001
Enzymes	DHRS9	3	628	9	22771	0.2482	12.09	0.001549	5.602
Enzymes	EPHX2	3	628	9	22771	0.2482	12.09	0.001549	5.602
Enzymes	Carbonic anhydrase IX	4	628	15	22771	0.4137	9.669	0.0006137	5.656
Enzymes	DAD-1	4	628	16	22771	0.4413	9.065	0.0008005	5.435
Enzymes	HSD3B2	5	628	23	22771	0.6343	7.883	0.0003498	5.561
Enzymes	CHI3L1	6	628	28	22771	0.7722	7.77	9.641e-05	6.036
Enzymes	ENO3	4	628	19	22771	0.524	7.634	0.001596	4.871
Enzymes	JMJD1A	8	628	44	22771	1.213	6.593	2.361e-05	6.253
Enzymes	COMT	5	628	29	22771	0.7998	6.252	0.001077	4.766
Enzymes	PERM	8	628	61	22771	1.682	4.755	0.00026	4.946
Enzymes	ASAH	8	628	65	22771	1.793	4.463	0.0004047	4.708
Enzymes	iNOS	14	628	118	22771	3.254	4.302	4.755e-06	6.056
Enzymes	Heme oxygenase 1	9	628	77	22771	2.124	4.238	0.0002646	4.793	3162	-1.24958
Enzymes	HDAC7	8	628	78	22771	2.151	3.719	0.001376	4.051
Enzymes	CYP19	11	628	120	22771	3.309	3.324	0.0004935	4.298
Enzymes	BRM	17	628	188	22771	5.185	3.279	1.925e-05	5.284
Enzymes	COX-2 (PTGS2)	12	628	138	22771	3.806	3.153	0.0004509	4.272	5743	-1.70165
Enzymes	TGM2	14	628	177	22771	4.881	2.868	0.0004142	4.202
Enzymes	PCAF	19	628	242	22771	6.674	2.847	4.605e-05	4.864
Enzymes	CBP	42	628	572	22771	15.78	2.662	9.867e-09	6.781
Enzymes	BRG1	32	628	445	22771	12.27	2.607	9.146e-07	5.767
Enzymes	HDAC3	22	628	335	22771	9.239	2.381	0.0001711	4.289
Enzymes	Sirtuin1	21	628	337	22771	9.294	2.259	0.0004793	3.923
Enzymes	HDAC1	43	628	710	22771	19.58	2.196	1.382e-06	5.452	3065	-1.2069
Enzymes	MDM2	20	628	339	22771	9.349	2.139	0.001263	3.559
Enzymes	p300	46	628	874	22771	24.1	1.908	2.34e-05	4.612
Other	CLN6	3	628	5	22771	0.1379	21.76	0.0002003	7.817
Other	OTUD1	3	628	6	22771	0.1655	18.13	0.0003924	7.067	220213	-1.2207
Other	APOM	4	628	10	22771	0.2758	14.5	0.0001054	7.193
Other	Migfilin	4	628	13	22771	0.3585	11.16	0.0003359	6.169
Other	miR-298	4	628	13	22771	0.3585	11.16	0.0003359	6.169
Other	CRP2	6	628	21	22771	0.5792	10.36	1.637e-05	7.227
Other	TORC1	6	628	22	22771	0.6067	9.889	2.198e-05	7.025
Other	GLUT2	6	628	23	22771	0.6343	9.459	2.905e-05	6.835
Other	Pleckstrin	4	628	16	22771	0.4413	9.065	0.0008005	5.435
Other	microRNA 151	4	628	16	22771	0.4413	9.065	0.0008005	5.435
Other	CKBBP2	5	628	21	22771	0.5792	8.633	0.0002214	5.893
Other	MYOZ1	5	628	21	22771	0.5792	8.633	0.0002214	5.893
Other	MKL1	12	628	51	22771	1.407	8.532	1.036e-08	9.068
Other	MAGP2	4	628	17	22771	0.4688	8.532	0.001024	5.232
Other	Myocilin	9	628	40	22771	1.103	8.158	1.11e-06	7.631
Other	miR-30a*	5	628	23	22771	0.6343	7.883	0.0003498	5.561
Other	miR-449b	6	628	28	22771	0.7722	7.77	9.641e-05	6.036
Other	miR-495	6	628	29	22771	0.7998	7.502	0.0001187	5.9
Other	Plakophilin 4	6	628	30	22771	0.8274	7.252	0.000145	5.77
Other	Nephrocystin	9	628	46	22771	1.269	7.094	3.858e-06	6.968
Other	COL5A1	9	628	47	22771	1.296	6.943	4.656e-06	6.869
Other	Fibrinogen alpha	9	628	48	22771	1.324	6.799	5.592e-06	6.773
Other	miR-365	6	628	35	22771	0.9653	6.216	0.0003526	5.201
Other	microRNA 199a-2	6	628	37	22771	1.02	5.88	0.000482	5.003
Other	PECAM1	9	628	59	22771	1.627	5.531	3.199e-05	5.869	5175	-1.37247
Other	TCL1A	6	628	40	22771	1.103	5.439	0.000742	4.732
Other	Sclerostin	8	628	54	22771	1.489	5.372	0.0001088	5.417
Other	KHSRP	15	628	104	22771	2.868	5.23	1.7e-07	7.281
Other	COL4A1	9	628	63	22771	1.737	5.18	5.464e-05	5.595
Other	NCX1	7	628	50	22771	1.379	5.076	0.0004186	4.859
Other	microRNA 25	6	628	43	22771	1.186	5.059	0.001099	4.487
Other	miR-let-7g	10	628	72	22771	1.986	5.036	2.727e-05	5.776
Other	NOR1	8	628	58	22771	1.6	5.001	0.0001819	5.138	8013	-1.22167
Other	Aquaporin 2	8	628	59	22771	1.627	4.917	0.0002055	5.073
Other	Metallothionein-II	7	628	52	22771	1.434	4.881	0.0005346	4.719
Other	SHBG	7	628	53	22771	1.462	4.789	0.0006016	4.651
Other	hnRNP F	9	628	76	22771	2.096	4.294	0.0002395	4.844
Other	miR-203	13	628	110	22771	3.034	4.285	1.079e-05	5.817
Other	VE-cadherin	8	628	69	22771	1.903	4.204	0.0006089	4.489	1003	-1.26468
Other	Collagen III	8	628	70	22771	1.931	4.144	0.0006712	4.437
Other	TAZ	10	628	90	22771	2.482	4.029	0.0001867	4.849
Other	MDR1	8	628	72	22771	1.986	4.029	0.0008111	4.335
Other	Nephrocystin-4	9	628	83	22771	2.289	3.932	0.000466	4.506
Other	microRNA 124a-2	15	628	140	22771	3.861	3.885	7.819e-06	5.766
Other	miR-25	9	628	84	22771	2.317	3.885	0.0005093	4.461
Other	APLP1 precursor	8	628	75	22771	2.068	3.868	0.001064	4.189	333	-1.2866
Other	BAF47	13	628	122	22771	3.365	3.864	3.307e-05	5.341
Other	Plakoglobin	12	628	114	22771	3.144	3.817	7.432e-05	5.077
Other	Cyclin T1	10	628	95	22771	2.62	3.817	0.0002917	4.633
Other	MUC1	10	628	97	22771	2.675	3.738	0.0003456	4.551
Other	microRNA 1-2	13	628	127	22771	3.503	3.712	5.053e-05	5.161
Other	microRNA 124a-3	14	628	137	22771	3.778	3.705	2.672e-05	5.349
Other	Calreticulin	15	628	147	22771	4.054	3.7	1.415e-05	5.531
Other	miR-23b	10	628	98	22771	2.703	3.7	0.0003756	4.511
Other	Collagen II	10	628	101	22771	2.785	3.59	0.0004787	4.393
Other	PRNP	24	628	245	22771	6.757	3.552	8.934e-08	6.763
Other	FHL2	15	628	156	22771	4.302	3.486	2.872e-05	5.248
Other	miR-29c	11	628	115	22771	3.172	3.468	0.0003423	4.469
Other	microRNA 21	14	628	151	22771	4.164	3.362	7.834e-05	4.904
Other	miR-132	15	628	166	22771	4.578	3.276	5.915e-05	4.957
Other	COL1A1	12	628	133	22771	3.668	3.272	0.0003217	4.425
Other	miR-96	17	628	189	22771	5.212	3.261	2.062e-05	5.257
Other	Caveolin-1	29	628	324	22771	8.936	3.245	3.089e-08	6.856	857	-1.20764
Other	ZO-1	11	628	123	22771	3.392	3.243	0.0006085	4.2
Other	Filamin A	17	628	199	22771	5.488	3.098	3.993e-05	5.005	2316	-1.31691
Other	NCOA1 (SRC1)	20	628	242	22771	6.674	2.997	1.395e-05	5.259
Other	ELAVL1 (HuR)	32	628	388	22771	10.7	2.99	4.177e-08	6.66
Other	microRNA 1-1	14	628	171	22771	4.716	2.969	0.0002915	4.352
Other	microRNA 124a-1	16	628	196	22771	5.405	2.96	0.0001143	4.641
Other	VIL2 (ezrin)	14	628	173	22771	4.771	2.934	0.0003284	4.301
Other	HSP27	15	628	188	22771	5.185	2.893	0.0002376	4.389
Other	MLH1	15	628	192	22771	5.295	2.833	0.0002983	4.295
Other	TRIP2	13	628	168	22771	4.633	2.806	0.0008079	3.956
Other	NCOA2 (GRIP1/TIF2)	16	628	218	22771	6.012	2.661	0.0003838	4.151
Other	SMRT	16	628	230	22771	6.343	2.522	0.000689	3.908
Other	Albumin	19	628	277	22771	7.639	2.487	0.0002702	4.194
Other	Rb protein	25	628	372	22771	10.26	2.437	4.352e-05	4.705
Other	hnRNP K	17	628	263	22771	7.253	2.344	0.001078	3.691
Other	IKK-gamma	24	628	380	22771	10.48	2.29	0.0001595	4.271
Other	GRP78	21	628	334	22771	9.211	2.28	0.0004263	3.968	3309	-1.2882
Other	14-3-3 theta	24	628	383	22771	10.56	2.272	0.0001795	4.228
Other	GRB2	49	628	797	22771	21.98	2.229	1.592e-07	5.949
Other	Beta-catenin	39	628	771	22771	21.26	1.834	0.0002204	3.968

## Sheet: Cortex DLB UP
Interactions by Protein Function
Overconnected
Object Type	Network Object name	Actual	n	R	N	Expected	Ratio	p-value	z-score	Input IDs	Signal	p-value			Columns meaning
Transcription factors	SOX10	15	1749	70	22771	5.377	2.79	0.0002292	4.326	6663	1.32502	0			Input IDs	original probe/gene IDs in the activated dataset(s)
Transcription factors	c-Myc	236	1749	2342	22771	179.9	1.312	5.494e-06	4.597						Network object name	Network object name network object name in MetaBase
Transcription factors	HNF4-alpha	248	1749	2621	22771	201.3	1.232	0.0002243	3.64						Actual	number of network objects in the activated dataset(s) which interact with the chosen object
Other	miR-130b	24	1749	114	22771	8.756	2.741	4.87e-06	5.375						n	number of network objects in the activated dataset(s)
															R	number of network objects in the complete database or background list which interact with the chosen object
															N	total number of gene-based objects in the complete database or background list
															Expected	mean value for hypergeometric distribution (n*R/N)
															Ratio	connectivity ratio (Actual/Expected)
															z-score	z-score ((Actual-Expected)/sqrt(variance))
															p-value	probability to have the given value of Actual or higher (or lower for negative z-score)

[truncated: 1 more sheets: Cortex DLB DOWN]
