# Supplementary material for: Systems-Based Analyses of Brain Regions Functionally Impacted in Parkinson's Disease Reveals Underlying Causal Mechanisms
Source: PLoS One. 2014 Aug 29;9(8):e102909. doi: 10.1371/journal.pone.0102909 (PMC4149353; doi:10.1371/journal.pone.0102909)
Supplement: Table S4 — Remote expression regulators for microarray data. (XLSX) [file pone.0102909.s004.xlsx]

## Sheet: Supplementary Table S4
Supplementary Table S4. Remote expression regulators for microarray data

## Sheet: Snigra PD UP
Entrez Gene	p-value	# of input genes
10015	8.65549e-05	26
3601	0.00135649	4
8516	0.000718212	189
1831	4.06059e-05	8
55740	0.0141533	2
891	0.000579197	25
5578	7.62059e-05	46
3163	0.00257473	19
7531	1.43233e-05	115
580	0.00652165	35
2915	4.7295e-05	72
282618	0.000325992	4
11337	0.0013185	67
63916	0.0138376	10
3588	0.000115101	4
634	0.00363072	38
3920	0.0196426	313
4893	7.99374e-05	5
26354	0.0137544	33
347	0.00676127	6
51196	0.000540424	318
5167	0.0414181	17
5924	0.00650439	12
3688	3.25561e-05	728
2932	8.669e-05	431
10146	0.0154907	10
120329	0.00494952	3
2245	0.00230613	4
1948	1.15578e-06	551
10750	0.0269893	2
4794	0.000325992	5
3655	0.00526622	218
6091	0.0374376	4
7200	0.0138018	4
7048	5.21859e-05	443
7057	0.000600727	43
5581	7.99374e-05	5
5298	1.98209e-05	35
3675	0.000718212	190
249	0.00179569	13
57522	0.0211778	4
894	0.00421471	12
3680	0.000718212	203
8099	0.0107097	9
5464	0.000188861	45
4801	0.000157923	210
2999	0.0228252	34
6154	0.0131547	33
3460	0.00230123	99
10771	0.00312068	168
282617	0.000325992	4
56142	0.00630286	637
7045	0.00230613	6
6809	0.0427475	53
10273	0.00019229	27
10131	3.01689e-05	196
10603	0.00167936	33
4905	0.0028275	5
9908	0.00807581	34
1003	0.00591537	5
5534	0.00916384	467
2212	0.000718212	5
9970	0.0126043	42
2045	0.0473713	4
3455	0.000199581	134
112858	0.0137544	33
10928	4.4449e-05	67
5879	0.000281629	42
3597	0.00204359	8
26230	0.00343921	27
1441	0.000327839	19
595	0.00421471	12
4856	5.69247e-05	14
890	0.00187505	10
2705	0.00058496	256
999	7.26289e-06	525
55715	0.00312068	3
22801	0.000718212	189
25897	0.00268877	232
8515	0.000718212	189
9732	0.0123187	10
8036	0.00135649	5
3326	3.01689e-05	196
3956	0.0024314	15
1871	0.00312068	3
90480	0.0269893	2
56950	0.0280579	41
7297	0.000890688	17
11177	0.0200224	8
57584	0.00312068	3
3716	0.000344304	7
8900	0.00187505	10
2887	0.000111128	14
5863	0.0014271	21
688	3.26881e-05	219
4306	0.00517861	18
7184	3.01689e-05	196
11202	0.0067292	188
309	4.85962e-05	51
1915	3.69477e-05	27
6714	1.16976e-06	540
1439	0.000347624	4
8600	0.00591537	3
3654	0.000105017	13
2690	0.00130547	7
896	0.00421471	12
5806	2.43874e-05	3
177	0.00113907	25
9855	0.000757265	31
5923	7.9955e-06	183
5530	0.000195988	31
116984	0.00539027	5
10445	0.00333638	30
6654	4.82107e-05	33
3676	3.25561e-05	728
3778	0.00235125	19
3570	0.000347624	21
9901	0.0141533	3
5535	0.00916384	467
2591	0.0148873	5
10023	0.00981323	3
7027	0.00312068	3
2244	0.00981323	3
23179	0.002754	17
3685	0.000170399	409
608	0.00494952	2
7201	0.00106364	17
57572	0.000118733	41
1033	0.00260652	9
2199	0.00279224	13
4763	7.9955e-06	204
133522	0.000347624	2
6256	0.0126043	42
23166	0.00384249	429
22933	0.0013601	40
6352	0.00228187	47
115703	0.00427231	6
2331	0.00312068	5
3909	0.00981323	4
998	0.00055138	14
7448	0.00287301	93
3572	0.000325992	21
3690	0.000170399	409
6440	0.00143114	17
3566	0.000115101	8
7293	0.000718212	5
3459	0.00230123	99
10498	0.000341328	188
10125	0.000199581	10
6453	0.0104297	5
2318	0.0104297	6
5347	7.20052e-05	32
3695	0.00312068	6
6520	0.00267197	7
11274	0.000347624	3
83593	0.000481911	11
4041	7.99374e-05	7
7335	0.00494952	2
57162	0.00105233	135
91875	0.00093678	37
5898	7.85297e-05	72
5533	0.000195988	31
3559	0.00166366	9
56144	0.00630286	637
7094	0.00494952	3
5922	9.84022e-06	20
10949	0.0148185	10
5532	0.000195988	31
3337	0.000101516	35
139818	0.0141533	3
23495	0.00230613	4
6696	1.29913e-05	134
9246	0.00494952	2
3480	2.68852e-05	98
5330	0.000973981	14
4188	0.000347624	5
6237	0.000718212	33
9047	0.024773	37
3561	0.00135649	9
221178	0.00312068	3
1271	0.00312068	3
3845	0.000115101	4
2100	0.0269893	2
10458	0.00494952	2
8188	0.0269893	2
163702	0.000115101	4
6278	0.0484449	34
3679	0.00230613	17
4792	0.000325992	5
3656	0.00494952	2
9255	0.00126149	9
2099	0.0269893	2
1487	0.00141263	228
114609	0.000890688	14
9134	0.00219535	10
7874	0.00312068	3
57504	0.00494952	3
4771	0.000347624	23
3600	0.00539027	4
3297	3.84675e-07	694
7157	0.000110272	83
25780	5.70072e-05	12
22808	2.43874e-05	6
80712	0.00591537	4
23243	0.0492981	7
10049	0.00131733	3
89846	0.00230613	4
51132	0.00494952	3
6655	4.82107e-05	33
79465	0.0327782	19
4155	0.00115655	585
142	7.22092e-07	117
93185	0.0028275	9
929	0.00126373	17
8190	0.00259167	7
663	0.00312068	5
9021	8.65045e-05	16
1616	0.000215899	165
9459	0.00120183	26
3673	0.000718212	316
5594	9.20507e-05	501
3977	0.00312068	3
3805	0.000524124	31
54	0.000510692	45
27329	0.00591537	19
3674	0.00131733	10
5523	0.00494952	2
5770	0.000167832	142
1230	0.00161273	19
4520	2.01996e-05	20
9444	0.0219662	12
23765	0.00494952	3
3320	3.01689e-05	196
10728	7.31815e-05	31
9730	0.0141533	2
8792	0.00312068	3
23268	0.0141533	3
3590	0.000753606	7
7332	1.96277e-05	29
30835	0.0029864	40
3678	0.0008407	256
941	0.0286978	4
3560	0.00135649	9
10758	0.0141533	3
3454	0.000199581	134
8189	0.000316977	19
3587	0.00131733	3
2526	0.0429017	2
5595	0.000110997	23
9927	0.0028275	6
92610	0.0148873	3
7852	0.000151222	43
115557	0.00591537	177
7535	3.0203e-05	184
408	5.19229e-05	37
4793	0.000325992	5
23308	0.0269893	2
3691	0.00526622	218
3897	0.00113606	175
3265	3.49393e-06	309
23229	0.00539027	4

## Sheet: Snigra PD DOWN
Entrez Gene	p-value	# of input genes
23092	0.00125987	5
23291	0.000609929	26
6942	0.0158842	65
8805	0.000478299	128
7249	1.05293e-05	174
1674	0.0139379	735
56731	0.00556514	36
3596	0.0184462	734
10403	0.000106536	4
11142	0.00152167	27
10395	0.00125987	5
2782	0.000168915	734
10524	0.000288594	497
6777	0.000128325	417
6236	0.00475929	2
580	0.0174227	637
79003	0.00475929	2
805	2.91549e-05	534
1020	6.42496e-05	119
4218	0.00475929	2
9183	0.0245475	733
919	0.00185735	22
5216	0.0184462	734
5290	3.74658e-05	179
4294	0.000371038	9
5567	9.7184e-05	74
23779	0.0260012	3
115827	0.00294874	10
6670	0.000468275	67
6595	0.000631093	28
2147	0.00011848	325
3683	0.00251179	681
4689	0.00475929	3
468	5.72967e-05	30
3001	7.71612e-06	380
7071	0.000669966	7
26574	0.00194414	239
10957	0.00843834	65
5468	0.000210073	110
23529	0.0184462	734
3312	0.000461269	98
57805	0.00424251	67
8797	0.000117955	43
3021	0.0177754	734
5457	0.000257391	17
4821	0.00510953	19
672	0.0174227	637
79923	1.85518e-05	129
4772	1.95862e-05	303
4922	0.00475929	2
2773	0.000316412	250
157	0.00030943	11
253738	0.00592327	28
10133	0.000786886	47
2770	0.000316412	250
3689	0.00251179	681
3087	0.000798293	38
5148	0.00933166	18
5335	8.34912e-05	179
1233	0.00371131	87
3199	0.00124342	5
25970	0.000814188	7
8567	2.31892e-07	12
7132	0.000291108	10
7764	7.48232e-05	26
886	0.00200117	285
23764	0.0055954	3
10777	0.000290389	10
54822	0.0136223	2
90427	0.0139379	735
11149	0.0450875	4
2792	0.000254295	10
808	2.91549e-05	534
7072	0.00274492	11
54205	0.0168093	734
1392	0.0184462	734
5997	0.00035661	14
85358	0.0055954	3
3003	1.44259e-05	302
9973	0.00160364	121
2619	0.00475929	2
54541	1.75321e-05	8
2280	0.0168093	734
3725	0.000245405	519
5880	0.00475929	3
3480	2.71383e-05	10
710	0.0124448	6
80184	0.0136223	2
8533	0.0245475	733
6853	0.000666297	479
5864	0.00294874	10
57522	0.0228604	733
5584	5.75331e-05	18
4436	0.00500429	67
9735	0.00475929	2
2771	7.27255e-05	732
140690	0.00113007	435
2999	0.0486225	8
50943	1.16886e-05	12
5915	9.16227e-05	151
3482	0.00337974	735
3915	0.0181081	734
1359	0.0136223	2
9219	8.87712e-05	346
801	2.91549e-05	534
5908	0.00544677	734
7486	0.000936378	735
4988	6.749e-05	33
6934	2.0074e-05	364
5873	0.00475929	3
3554	0.0184462	734
3931	0.0184462	734
3667	0.000187113	8
2778	0.00023214	266
3643	2.41348e-05	32
996	0.00825187	197
5568	9.7184e-05	74
3064	1.62994e-06	348
176	0.0184462	734
2776	1.28693e-05	306
7534	0.000154321	5
9611	4.14956e-05	311
10226	0.0131551	735
2099	4.72233e-05	735
9367	0.0139379	735
2826	0.00371131	87
1728	0.00502891	728
7317	0.000302082	4
6195	0.000276931	374
23543	0.0193735	65
6597	3.84513e-05	576
5273	0.0129048	5
3597	0.0139379	735
3052	0.0174481	734
5566	9.7184e-05	74
2322	0.000932411	15
8290	0.0177754	734
351	0.0276784	708
4097	8.64061e-06	8
6135	0.00989934	223
5331	0.0260012	2
963	0.0121866	51
8864	0.00102959	90
55147	0.00349778	89
4778	0.00124342	6
5582	7.34776e-05	34
2811	0.000678915	7
2781	0.000316412	250
1232	0.0483369	137
3551	4.51076e-05	8
1027	1.39118e-05	16
6045	0.0231187	199
4082	0.000620389	245
5874	0.00124342	3
1212	0.0181081	734
3998	0.0139379	735
5978	4.06273e-13	166
6752	0.000398859	30
2237	0.000648733	108
815	9.68349e-05	10
1394	0.00237581	721
5725	0.00135735	78
2357	0.0420277	147
5110	0.0018323	4
57486	0.0136223	2
10971	0.000327764	3
23314	0.0187378	27
467	8.76338e-06	12
6426	0.0134116	735
54331	0.000168915	140
7421	0.000153295	273
817	9.68349e-05	10
57584	0.0055954	4
5795	0.0136223	3
79980	0.00475929	2
9459	0.00081949	479
5706	0.0184462	734
22937	0.0181081	734
5579	0.000197121	609
1967	0.000327764	5
4085	0.001293	84
2779	0.0110279	18
10636	0.00426056	223
5536	0.000421739	186
9173	0.0184462	734
3020	0.0177754	734
5602	2.07228e-06	218
10672	0.000282192	285
5570	0.00152167	27
1453	0.0136223	2
9344	0.00294874	2
839	6.66182e-05	10
4204	0.000192246	36
11016	0.00475929	2
9402	0.00294874	3
22930	0.000666297	6
9541	0.00957096	8
1827	0.00116348	10
28988	0.0136725	735
2833	0.00670004	36
2153	0.00284129	70
6714	8.83439e-05	479
3212	0.000447321	146
8323	0.0431683	300
2664	0.00030943	9
824	2.48074e-05	129
640	0.0139379	735
5770	0.000321231	129
156	1.42219e-05	31
1121	1.21173e-07	14
3696	0.0118811	188
5127	0.00475929	2
8125	0.000876053	133
5340	0.000959377	6
84632	0.0136937	26
2068	0.00125015	734
79659	0.0245475	733
818	9.68349e-05	10
150	0.00294874	6
7150	0.00219758	29
84687	6.66182e-05	25
3280	1.84148e-06	112
5865	0.00294874	10
4920	6.8391e-05	11
3932	0.000259197	115
7976	0.00247718	366
8795	1.62519e-05	726
9545	0.00294874	10
10915	0.012105	7
5430	0.00198101	121
6249	0.000678915	10
2768	0.000282192	285
2263	0.000156672	431
248	0.000754288	411
8031	0.00323448	113
4225	0.00024667	31
816	9.68349e-05	10
2775	0.000316412	250
5608	0.00475929	2
23405	0.000200406	30
1965	0.00929222	4
1211	0.0181081	734
6776	4.14251e-05	417
4987	0.0184462	734
3685	0.0118811	188
317	0.0164976	734
3265	0.000200969	668
5569	0.00152167	27
7529	1.54916e-06	11
7064	0.000291108	6
2847	0.0139379	735

## Sheet: Striatum PD UP
Entrez Gene	p-value	# of input genes
50855	4.14766e-06	62
7249	0.000166677	654
3596	0.0164831	654
6279	0.000281004	45
1488	0.00106643	62
94121	0.000572392	9
5578	4.02964e-06	524
7531	1.40539e-05	34
51429	0.000354971	196
3266	0.00399764	4
805	1.13759e-10	654
57521	0.0121426	655
1020	2.15922e-07	171
6721	0.012363	648
5290	0.000466046	80
5499	0.000186045	342
89	8.16558e-05	41
4985	0.000117073	17
634	0.0164831	654
6871	0.00375868	2
11338	0.0220603	653
27040	0.000955874	17
6595	5.22215e-05	42
7311	2.74729e-05	465
1630	5.93711e-05	75
208	6.64418e-06	315
1454	0.000630989	16
3312	0.0123667	654
51196	0.000668049	74
5179	1.27057e-07	41
3021	0.0164831	654
4160	0.0121426	655
292	0.0164831	654
2773	0.000472401	34
2770	0.000472401	34
1654	0.00632388	113
8089	0.00270775	6
291	0.0164831	654
1398	9.93949e-06	98
3984	0.00163891	108
8786	0.000268045	47
10769	0.000190747	4
25970	0.000352441	23
153	0.00182246	9
3065	1.42213e-05	505
4654	0.0347311	10
2932	5.37054e-05	385
5603	0.000405377	31
7764	2.46894e-05	25
382	0.000317621	29
409	3.74514e-07	156
2549	0.000840835	10
10777	2.17957e-06	20
3655	0.0234835	33
10657	0.000877781	11
5510	0.000189514	342
2550	0.0378589	649
9493	0.0131355	14
7155	0.00112807	53
859	0.000979362	126
2290	0.00767662	404
5304	0.0108161	2
22895	2.82282e-06	9
3725	0.00399764	4
5298	2.81041e-05	183
8878	0.000111981	42
4609	0.000125883	438
5601	5.0078e-06	159
4436	0.000947	75
4761	0.0108161	2
10630	0.00375868	3
1509	4.62161e-05	267
834	4.3856e-05	566
2771	0.000234151	77
6812	0.000678966	8
5464	5.54902e-05	18
29128	6.10398e-07	204
2046	0.00041483	188
4602	1.39343e-05	108
5915	0.000112944	129
2889	0.00399764	3
11073	0.00362148	179
2057	0.000392394	111
5531	0.0121426	655
7436	0.000179847	179
801	1.13759e-10	654
56142	2.82694e-06	583
6616	0.0013802	4
4988	7.94988e-08	654
7520	0.0476185	74
653	0.0247416	400
10273	7.52432e-05	170
553	0.00562208	169
3667	2.06178e-05	26
8202	3.71003e-06	491
57569	0.000273146	47
1445	0.00189742	67
10131	0.00014038	169
10603	0.000484643	34
3064	2.3036e-06	296
9970	0.00121586	22
367	1.59915e-05	537
9611	2.67047e-05	184
57393	0.0477929	2
5294	0.000267107	40
43	0.000729075	18
6197	4.44941e-06	226
29842	1.35682e-05	300
5599	5.0078e-06	159
3455	0.0124185	61
7189	7.66705e-05	240
5897	0.0161954	654
10928	1.47648e-05	54
8826	0.00375868	3
552	0.00576828	268
831	4.0793e-05	32
3732	3.28585e-05	213
5879	2.39934e-06	273
9500	6.08087e-07	372
5507	0.0261848	3
2355	0.00399764	4
5566	1.69564e-06	45
1877	0.00375868	2
55743	0.000745023	183
595	0.000177824	249
55147	0.00544426	82
6464	2.96532e-05	342
171389	0.000342777	508
6477	0.000367498	509
602	0.000423438	6
25897	1.40202e-06	222
4082	1.00776e-08	38
5978	3.16135e-09	128
3815	0.000500977	451
2237	0.0238089	53
10369	1.8485e-05	10
4015	0.000180797	63
9732	0.0146125	3
1139	9.5461e-05	326
8085	0.010559	61
2931	0.000111684	17
5725	0.000595707	12
3326	0.00014038	169
7021	0.00212094	36
1742	8.77703e-05	654
87	8.16558e-05	41
5588	8.90173e-06	68
3630	0.000554015	91
58484	3.8114e-05	567
6622	0.000686007	34
8318	0.00368784	179
817	7.36084e-09	97
2534	2.75827e-06	583
558	0.0073499	17
2547	0.0476185	74
26037	0.000472401	653
4085	0.017168	160
1967	0.000210345	80
5590	8.55679e-06	187
51720	0.009247	59
5500	0.000186045	342
784	0.000576116	653
5602	5.0078e-06	159
6011	0.00348027	144
4137	0.0224353	653
6300	0.000405377	31
7184	0.00014038	169
1173	0.0061483	9
673	9.11235e-09	124
309	1.12339e-05	182
4204	2.67893e-05	149
6929	0.0347311	10
402	0.0125948	655
5338	0.000500455	15
1827	0.000576116	9
57576	0.00182246	12
1915	6.59631e-06	31
10725	0.000290166	6
6736	4.56966e-06	120
2962	0.012243	14
1439	0.000877781	12
2911	7.43748e-05	134
85406	0.0108161	2
5511	1.40539e-05	4
5806	0.000229986	3
5781	6.26811e-05	197
5600	0.000405377	31
2068	0.0166469	160
3672	0.00731513	15
7314	2.74729e-05	465
177	5.78924e-05	17
6280	3.34909e-05	32
5170	8.08856e-09	124
8941	0.000603143	60
5923	2.49154e-05	30
5530	3.16043e-07	49
10445	0.000453073	21
5359	0.00399764	3
3004	0.0108161	3
4920	0.000307251	16
6654	5.12889e-05	31
9693	0.000423438	4
6615	4.94029e-05	128
5783	0.00375868	2
9568	0.0378589	649
773	6.68389e-05	28
3778	0.00269724	40
5295	1.53075e-05	654
2902	0.00013967	347
22821	0.000877781	3
10335	0.0108161	2
3570	0.00152372	16
10399	4.33137e-05	56
8471	0.00491831	38
8787	0.000110176	56
3399	0.000966858	43
6804	9.80515e-06	16
10000	6.64418e-06	315
2775	0.000472401	34
816	7.36084e-09	97
7494	9.77323e-06	169
23405	1.69003e-05	37
1211	0.0161954	654
317	0.0164831	654
3685	0.00316892	547
65078	0.0414335	2
7533	0.000140463	250
6839	0.00682913	248
8945	1.27168e-05	251
23291	4.24267e-06	94
7325	0.0455339	37
8936	0.0224353	653
2071	0.0121426	655
2043	1.05537e-10	71
1457	2.35535e-05	132
11156	0.00375868	3
22933	0.00286756	16
65975	0.0336865	7
1432	0.000405377	31
9351	0.00212094	24
5358	0.000586401	33
4072	0.00127809	7
4218	3.49693e-05	155
3298	0.000103466	130
5111	8.54991e-05	99
775	0.00162925	41
3572	0.00152372	16
51517	0.000290166	5
1789	0.0164831	654
6717	0.00209419	4
5971	0.000877781	6
3566	0.000323824	16
551	0.0159031	653
9771	0.000877781	3
5567	1.69564e-06	45
10125	0.000805788	4
1627	0.0494054	45
1669	0.00585411	9
3683	0.000504857	29
1058	0.012948	33
1285	0.0100385	654
4914	1.25156e-05	75
868	2.54203e-05	73
23071	0.0477929	2
857	0.000150817	521
79923	0.000274883	187
91875	8.61427e-05	38
6009	0.0061483	8
3689	0.000504857	29
4582	0.000260569	188
10656	0.0331944	3
10262	0.011922	655
9201	0.0156989	11
3199	0.00375868	7
81	8.16558e-05	41
1500	0.000620021	89
5533	3.16043e-07	49
5909	0.000190747	5
624	0.0150881	654
9419	0.0108161	2
2167	3.17947e-05	41
6461	0.000507537	34
56144	2.82694e-06	583
64411	0.000273679	60
5173	1.38388e-09	49
23162	1.82004e-06	121
5900	0.0108161	19
808	1.13759e-10	654
7072	1.26525e-05	52
29127	0.000373458	367
10256	0.0245649	86
7006	0.00405355	17
5532	3.16043e-07	49
3337	3.72072e-06	36
23239	0.00375868	2
3195	0.00455509	22
2192	0.0331944	1
924	0.00375868	6
3480	1.07995e-05	51
84817	0.0164709	653
6904	0.0123669	655
22920	0.0477929	2
4846	0.0156331	654
2264	0.00220794	28
23309	0.0121426	655
1813	0.000180087	70
5420	0.00375868	3
9047	0.0159304	30
8439	0.0108161	2
8851	8.48996e-06	88
1956	1.36165e-08	454
2904	7.4264e-07	156
10235	0.000190747	4
2103	1.12975e-07	81
3643	4.96476e-05	183
4986	5.63788e-05	17
5568	1.69564e-06	45
369	0.000602677	93
23645	0.000576116	7
9519	0.0220603	653
23613	0.00375868	2
51475	2.1801e-06	97
2099	1.06642e-05	530
5576	0.014131	5
1487	0.00106643	62
4311	0.00327432	8
5999	5.12889e-05	32
3297	3.1045e-08	651
25780	0.000805788	4
6288	0.0208286	14
5460	7.99823e-07	364
8290	0.0164831	654
8078	0.00316263	95
2022	2.34733e-07	180
4193	0.000186879	370
2781	0.000472401	34
1212	0.0161954	654
10768	0.0108161	2
4791	0.00375868	2
6752	5.09279e-05	34
815	7.36084e-09	97
9166	0.0331944	2
23411	5.95126e-06	222
6655	5.12889e-05	31
5914	0.000111694	161
207	6.64418e-06	315
142	1.59629e-06	163
330	0.000455985	73
2357	0.00717832	137
6620	0.037259	33
7431	8.85012e-06	107
7416	0.015912	654
11155	0.00375868	2
4301	0.0108161	2
476	0.000146307	344
9459	0.0211573	20
1616	1.72222e-05	654
51291	4.4817e-05	153
55165	0.000877781	6
2289	0.0013802	6
23237	0.0021892	10
3020	0.0164831	654
5594	1.71357e-05	292
10454	0.000549996	101
293	0.0164831	654
658	0.00296668	406
158798	0.00857021	5
9826	0.00117298	27
1326	0.000183578	54
88	8.16558e-05	41
2891	0.000121652	24
3930	0.00375868	2
5501	0.000186045	342
5015	0.000268373	99
2261	1.10637e-08	337
5770	1.41224e-05	258
8065	0.00040321	81
4520	2.68167e-05	19
9368	0.0021892	5
8317	0.0164831	654
5580	3.51639e-06	214
8125	3.57234e-06	119
6446	4.26068e-06	95
3717	1.30047e-06	317
10728	4.35804e-06	48
3320	0.00014038	169
2332	4.33137e-05	20
818	7.36084e-09	97
4644	0.000118817	10
2358	0.00247885	424
1843	0.000190827	78
7124	0.000412456	210
7296	0.0170564	653
84687	0.0134004	21
3280	7.65624e-05	257
387	4.35517e-05	153
1024	0.00765508	5
5872	0.0261241	43
2247	8.55679e-06	94
9647	1.59873e-06	14
7332	0.00181843	47
3678	0.000112944	71
23186	1.81865e-07	66
5910	6.68389e-05	6
3454	0.00182246	61
8189	0.000131822	16
4255	0.00517255	132
9098	0.010685	59
5595	1.96913e-08	163
7175	0.000336607	23
150684	0.0183701	498
115557	0.00116584	199
4225	3.65212e-05	37
1965	0.0164831	654
1600	0.000385349	147
3897	6.21218e-05	66
9584	0.00653625	95
3481	0.00198322	39
25791	5.77429e-06	33

## Sheet: Striatum PD DOWN
Entrez Gene	p-value	# of input genes
6942	0.00365289	34
7092	0.011057	5
11093	0.0349829	1
54434	0.00357775	3
5744	0.0349829	1
3339	0.0042447	3
375790	0.0166787	3
7249	0.000150574	75
5506	0.0349829	1
3596	0.00357775	2
4054	0.0131136	6
84894	0.0349829	1
2647	0.000739111	29
56924	0.0349829	1
8153	0.0349829	1
190	0.000441541	90
22843	0.00148212	5
4316	0.000122771	10
1893	0.00935698	3
10614	0.00985446	76
6134	0.00174774	39
1750	0.0349829	1
5688	0.00620607	173
3690	0.00122093	8
5290	3.79303e-06	242
5901	0.0349829	3
2017	0.000512994	6
4322	0.000121509	16
9392	0.0106119	33
80205	0.0373445	2
1058	0.0349829	2
6647	0.000948254	69
3621	0.001067	96
26574	0.00235776	57
4117	0.0349829	1
1630	0.000154016	16
55872	0.0349829	1
3312	0.000276788	67
3309	0.000644324	31
4035	0.000161454	58
57805	0.0102312	27
7022	0.00122093	57
7335	0.00154802	9
4772	4.49199e-05	44
23012	0.0349829	1
2773	0.00060787	54
9037	0.00122093	2
2770	0.00060787	54
9149	0.0349829	1
4314	0.000641804	28
4133	0.00635806	18
55937	0.0349829	1
3199	0.015841	20
4638	0.00244472	5
8567	0.0069899	3
3688	0.000363153	14
11101	0.0349829	1
83741	0.00122093	3
23764	0.0166787	2
3487	0.00676487	64
3122	0.00357775	2
2335	0.000246719	77
1958	0.000162264	16
11331	0.00124898	29
6662	0.000224244	12
3693	0.0136897	4
1482	0.000114837	6
2688	0.0011175	4
55589	0.0349829	1
3725	0.000145935	294
57026	0.0349829	2
10923	0.00247322	6
4775	0.00152204	6
4313	7.01598e-05	82
4436	0.00092859	54
2965	0.000900812	43
57396	0.0349829	1
23534	0.0349829	1
3700	0.00770784	5
3680	0.000363153	14
2771	0.00060787	54
93649	4.25104e-05	3
4188	0.00357775	2
5058	8.50208e-05	74
10152	0.0166787	3
4319	0.0052104	17
9219	0.000963813	72
3845	0.00302896	139
5339	0.0349829	1
26060	2.28638e-06	107
2767	0.00116331	13
6456	0.0349829	1
23421	0.0018546	29
4665	0.00342982	11
84649	0.0349829	1
60412	0.0349829	1
9970	0.00116693	29
2776	0.00116331	13
3875	0.0349829	1
2099	4.15003e-06	268
57727	0.00142799	46
3381	0.00170975	34
2005	0.00192203	4
4287	0.00206202	18
6462	0.0349829	1
23543	0.00426428	34
4647	0.0349829	1
10420	0.0349829	2
26291	0.0349829	1
1960	0.000165612	3
9464	0.000512994	5
5793	0.0349829	1
4664	0.00257279	11
23028	0.00141172	6
25759	0.0141345	4
6015	0.0196967	4
8864	0.00208275	106
55147	0.000915526	46
4778	0.000822468	5
23125	0.00183104	5
2781	0.00060787	54
7706	0.000406748	34
10409	0.0101164	7
22801	0.001261	11
1889	0.0349829	1
5874	0.000165612	4
1741	0.0349829	1
3694	0.00625568	8
1386	2.94741e-05	89
51755	0.0349829	1
2237	0.000915526	29
2735	0.000168565	12
2931	0.00100173	50
1022	0.00907027	114
26191	0.0349829	1
4099	0.0069899	2
11214	0.00104702	213
23582	0.0349829	1
56950	0.0467079	21
6487	0.0349829	1
8190	0.00935698	3
3170	4.10995e-05	102
9421	0.00122093	3
51765	0.0349829	1
10987	0.000236237	122
51720	0.000950863	43
6722	0.000143192	90
688	0.000161708	15
2294	0.0228145	2
5536	0.00120735	29
9221	0.0312644	6
51282	0.00124588	29
23462	0.000822468	6
2128	0.00357775	3
4318	7.91583e-05	80
10463	0.00255145	30
274	0.0349829	1
84433	0.0305577	47
9344	0.00449959	10
9019	0.0166787	3
57144	0.00038353	30
3856	0.0349829	1
2520	0.00122093	5
4069	0.0454971	9
57591	0.000785585	22
3565	4.25104e-05	3
4036	0.000352991	132
51621	0.000512994	5
3218	0.00122093	2
9723	0.0349829	1
1452	0.0349829	1
9965	0.0349829	1
6714	0.000309579	54
6736	1.10403e-05	116
640	0.0349829	1
10474	0.00136548	41
2261	0.0220887	156
5770	0.00127784	91
5787	0.0349829	1
373861	0.0349829	1
203447	0.0349829	2
3726	0.000208939	17
7020	0.00122093	3
928	0.0349829	1
8848	0.0349829	1
8125	0.000934118	82
5340	0.00180019	25
22803	0.0349829	1
3642	0.0069899	2
2068	0.0349829	1
23090	0.0349829	1
7150	0.00904346	24
2254	0.0349829	1
155	0.0128543	12
4502	0.0349829	1
2078	0.00208719	9
5692	0.0456192	2
5931	0.00384457	13
2908	0.0349829	1
8862	0.0349829	1
6615	6.13577e-05	55
3164	0.000591202	134
1397	0.0349829	1
1906	0.000440815	90
4974	0.0349829	1
11335	0.00122093	2
64714	0.00946571	33
7015	0.0349829	1
2263	0.000538435	172
8031	0.00148965	33
2775	0.00060787	54
6418	0.0122152	34
2244	0.0069899	3
3685	0.00122093	8
3691	0.00625568	7
975	0.0328574	4
9584	0.00105265	29
1649	0.00122093	17
5731	0.033273	6

## Sheet: Striatum nonPD UP
Entrez Gene	p-value	# of input genes
8029	0.0344533	4
23291	7.55185e-06	69
7325	0.0119756	2
2898	0.00207862	11
1674	0.0119756	2
2043	0.000143903	90
56731	1.42777e-07	69
8450	0.00386771	15
407	0.00104611	552
1457	5.45516e-05	302
2266	0.00270436	68
83452	0.0119756	2
5578	4.13439e-08	512
4054	0.00136331	42
9722	0.000143016	4
10040	0.00107733	42
5358	0.00474708	46
805	1.66633e-07	348
1020	3.59839e-06	175
4218	5.34875e-06	266
22843	0.0119756	4
64130	0.000241896	6
6134	0.00224173	16
22999	2.06878e-05	18
998	1.00818e-05	107
3690	3.5578e-05	118
8379	0.00130916	3
3566	0.0032622	15
6453	0.00978214	93
6670	2.50998e-06	594
6595	1.0769e-05	75
1454	0.00121877	22
51196	7.86979e-05	126
9590	0.00029259	58
3021	0.000226473	66
79923	2.26582e-05	336
9445	0.00130916	5
2773	3.591e-05	161
253738	0.0178962	36
6455	0.0219979	52
10133	7.53697e-06	218
2770	3.591e-05	161
4738	1.22703e-05	32
5148	0.00603118	22
1233	3.77707e-05	161
4133	6.19794e-05	62
930	0.00130916	6
10769	0.000271039	6
25970	0.000538741	23
6794	6.53749e-05	60
9419	0.00130916	3
2167	0.000542473	68
3122	0.00130916	23
10365	0.000205783	145
64411	1.48564e-05	104
55893	0.000396392	46
5922	0.00297155	8
29091	0.000652631	5
5453	0.00443211	245
808	1.66633e-07	348
859	0.00128366	136
5997	0.00016611	15
708	0.00480758	5
10019	0.00499722	64
9246	0.039969	205
1046	0.0487252	7
829	0.00317271	26
348	0.00945016	7
1509	0.000138727	87
9961	0.00261095	34
9423	0.00130916	5
5913	5.11563e-05	77
2771	3.591e-05	161
6812	1.56715e-05	8
5915	0.000104932	231
5617	0.00312767	77
11069	0.0333084	2
801	1.66633e-07	348
3845	0.00130916	3
952	0.0119756	2
830	0.00317271	26
2175	0.00292913	36
1264	0.0103373	217
8439	0.00392469	29
1956	1.90181e-07	517
7324	0.0255939	204
8851	5.82627e-05	49
2904	2.01302e-05	738
10235	0.000271039	5
10273	0.000179642	37
2103	1.90198e-05	66
57569	0.00477199	64
1445	8.51263e-05	79
3064	1.17659e-07	722
4066	0.00259326	122
3656	0.0138063	363
2069	0.00327237	15
1278	0.0014685	59
2243	0.00270436	68
9611	0.000153452	897
7442	0.00634551	26
4145	0.000567791	46
3381	0.00172309	77
9367	0.00130916	3
2207	0.0249294	31
3732	2.55e-05	346
9683	0.00130916	3
6597	7.07794e-05	55
10278	0.000512164	33
28964	0.000322717	97
3937	0.000745084	59
637	0.0140161	107
4688	0.00130916	2
6886	0.000652631	333
5582	0.000234672	56
2781	3.591e-05	161
84446	0.0333084	2
1232	0.000325299	237
5134	0.00385059	48
7326	0.0255605	198
3434	0.0170738	6
25897	0.0015098	64
4082	0.000347723	43
5978	6.10396e-08	652
4620	0.00130916	3
10369	4.10844e-05	18
93661	0.00317271	26
1277	0.0014685	59
5777	3.8634e-05	153
1742	0.000124613	70
820	0.000175232	76
867	1.38257e-05	290
5861	0.000652631	4
11155	0.00248706	22
10890	0.0333084	2
8318	0.00639889	305
4301	0.00121271	13
476	0.002713	114
64375	0.0069618	4
547	0.00087648	6
7336	0.0465806	197
1967	0.0326546	4
26037	8.516e-05	8
7444	0.0119756	3
2779	0.0075406	22
482	0.0333084	2
3020	0.000226473	66
30012	0.000652631	9
4306	0.00170303	24
7804	0.00130916	4
158798	0.0313943	7
1084	0.00521621	39
309	6.07387e-09	315
4204	0.000170531	70
152503	0.0209493	52
4038	0.019066	9
10763	0.0333084	2
55729	0.0131136	50
88	0.000112089	19
8553	0.000271039	8
5175	0.000132258	72
7164	0.000241896	6
338	0.00130916	7
6714	3.07913e-05	718
5015	0.000150977	161
6736	6.32283e-05	147
2962	0.000635894	43
824	1.32663e-05	240
3603	0.01104	3
3654	0.0138063	363
5806	1.56127e-05	5
928	1.31884e-06	390
6737	0.0334316	10
9181	0.0119756	2
308	0.000360437	48
84632	0.00338992	34
687	0.0204686	252
2903	0.000416747	65
3329	0.000652631	6
2332	0.000166855	38
9040	0.00020473	88
7327	0.0255605	198
150	0.01104	5
5170	4.30964e-05	55
3280	0.000182308	142
5829	7.19656e-05	69
387	1.06614e-05	449
4920	0.00121341	12
56916	0.0238866	50
5295	8.31665e-05	42
773	0.000286537	15
7319	0.0324804	197
23186	8.4333e-07	39
5910	0.00130916	3
10399	9.58301e-05	101
5747	3.75419e-05	179
7525	0.00130916	8
1514	0.000132819	62
7175	5.32547e-06	59
2775	3.591e-05	161
23405	0.000295419	44
1622	0.000429876	61
4802	0.00295677	241
5311	0.000482863	11
2244	0.00270436	68
3685	3.5578e-05	118
832	0.00259894	26
3691	0.000674393	187
127933	0.00130916	3
80762	0.00130916	3
57572	0.0264494	50
1129	0.00244987	12

## Sheet: Striatum nonPD DOWN
Entrez Gene	p-value	# of input genes
2034	0.000170028	46
29990	0.0389661	4
3596	0.000799106	4
5155	0.00786739	2
5645	0.00012308	29
23493	0.00786739	4
6862	0.00176081	40
6281	0.000939339	5
4790	4.61659e-05	213
8825	0.00786739	3
2017	0.000286579	7
4224	0.000278269	6
81030	0.00159675	5
3588	0.00382641	5
7253	0.000383974	115
10818	0.0017335	6
148	0.0324471	203
5796	0.0081393	284
3683	0.005398	5
1058	0.0110795	46
57215	0.0076863	5
5468	0.000181884	391
7039	0.00993011	208
7035	0.00260259	3
4035	0.000208322	143
3021	0.000547949	51
4821	0.000278375	66
79923	3.1579e-05	180
4772	7.1625e-05	216
4922	0.00607661	3
51043	0.0103766	5
84676	3.03149e-05	5
3055	0.000242938	6
3689	0.005398	5
572	0.000199639	39
6093	0.00136886	12
27250	5.80663e-05	81
10365	0.00027736	50
2335	7.94048e-05	140
5646	0.00012308	29
5453	0.00285574	21
29127	0.000268923	512
4853	1.29295e-05	350
3725	4.71086e-05	549
5925	5.58426e-05	501
5644	0.00012308	29
2624	8.72879e-06	31
5902	0.0017335	4
1745	0.00786739	2
93649	0.000696907	3
9475	0.00136886	12
91522	0.0380806	6
5126	0.00607661	3
2057	0.000168272	130
1359	0.000696907	3
1668	0.00159675	5
6098	0.000168968	55
6257	0.00179594	6
238	0.0002905	51
1667	0.00159675	5
1104	0.0222084	2
1435	0.00260259	6
6660	0.0076863	5
1634	0.00149794	385
27344	0.00552214	2
23512	4.51522e-05	38
9500	7.39279e-05	93
10047	0.0418141	1
566	0.00261324	153
8498	7.39279e-05	7
4688	0.00936753	506
84612	0.00786739	2
4097	4.51522e-05	8
5154	0.00786739	2
11122	0.000592993	441
9572	0.000242938	9
5970	9.16837e-05	285
1386	0.000102478	132
3694	0.00260259	3
9846	0.000274105	38
7069	0.00491796	110
57486	0.000696907	3
5588	0.000939339	23
4691	0.000651229	129
8021	0.0017335	4
8190	0.000478084	6
5795	0.00786739	2
3416	0.00786739	3
3170	0.0002926	25
84675	3.03149e-05	5
5933	0.000106925	308
1978	0.00182595	186
10987	0.000799106	208
8900	0.0417008	44
2321	0.00024066	72
688	3.27932e-05	120
3020	0.000547949	51
6880	0.000506637	5
9221	0.00813655	21
573	0.00532039	122
23462	0.000242938	76
4808	0.00552214	2
659	0.000141119	295
9019	0.00607661	4
6908	8.59883e-05	13
11016	0.000696907	4
57591	0.000696907	3
3565	2.25699e-05	7
51621	0.000696907	378
2891	0.00065517	461
338	0.000362923	143
2146	0.00015725	49
9077	0.00118498	74
9138	0.000641385	120
6774	3.11269e-05	453
6850	7.73328e-05	219
56034	0.00786739	2
4920	0.000402392	10
3560	0.00181723	53
3198	0.000799106	5
2296	0.000146086	37
3587	0.00382641	5
1051	3.31427e-05	303
4225	0.000278269	6
6418	0.0017335	4
6874	0.000278269	6
8433	0.00258504	14
80310	0.00607661	4
4782	0.000143667	39
3685	0.00260259	3
6883	0.001768	7
7064	3.03149e-05	7
23081	0.00891864	20
9833	0.00786739	2
7178	0.000743764	186
1436	0.00607661	6
945	0.00607661	6

## Sheet: Cortex PD UP
Entrez Gene	p-value	# of input genes
23291	0.000974687	7
3934	0.0272868	1
6376	0.0137372	1
1950	0.0104939	59
5550	0.00182516	3
3709	0.0406515	1
22809	0.0137372	1
58533	0.0272868	2
84152	0.0153143	2
1499	0.000760481	17
8882	0.0272868	2
5366	0.0137372	1
2516	0.000828653	4
7080	8.55258e-05	5
6670	0.000976613	10
6595	0.00113529	7
171023	0.0118983	6
9638	0.0137372	3
5577	0.0229716	12
6659	0.00150185	3
79923	0.00030283	24
64412	0.0272868	1
5502	0.00950864	2
6899	0.0137372	1
27113	0.0272868	1
3065	0.0137372	1
1855	0.0137372	1
10418	0.0137372	1
3598	0.0406515	1
3066	0.00150185	7
2167	0.0107546	6
7273	0.0137372	1
90427	0.0272868	1
22919	0.0406515	1
3958	0.00244289	8
7155	0.00929242	7
3249	0.0272868	1
2280	0.0375287	103
4153	0.000786429	14
6788	0.00124935	3
84817	0.0137372	1
345	0.0137372	1
25803	0.0406515	1
5915	0.00113529	14
5376	0.0137372	1
3845	0.0199011	32
2100	0.000828653	5
9139	0.00890919	8
51129	0.0137372	1
7001	0.0272868	2
6934	0.00355956	15
3151	0.0137372	1
2103	0.00107961	7
6278	0.00423495	6
3064	0.00131598	14
23013	0.00929242	7
3708	0.0406515	1
27347	0.0137372	1
9611	0.00159107	17
3083	0.0137372	1
5928	0.000511049	3
2099	0.00636508	5
7222	0.0137372	1
4311	0.0137372	1
4152	0.00969121	6
57504	0.0272868	1
4287	0.00591958	7
3217	0.0272868	1
6375	0.0272868	1
6597	0.000602952	26
9656	0.0390777	4
7957	0.0137372	1
1877	0.0137372	1
5154	0.0137372	1
6013	0.0137372	1
4001	0.0305635	5
3551	0.000650822	17
5134	0.0183825	6
8986	0.0406515	1
1889	0.0137372	1
5978	4.2314e-05	25
9572	0.00484471	8
4297	0.0132452	2
4211	8.55258e-05	3
1856	0.0137372	1
8036	0.0272868	1
5914	0.000753819	27
26993	0.0352792	5
8322	0.0406515	1
84108	0.0137372	1
2162	0.0137372	2
1857	0.0137372	1
3710	0.0406515	1
476	0.0137372	1
5525	0.0272868	1
28996	0.00484471	8
2321	0.00798261	16
7088	0.0135239	8
5017	0.0272868	1
5602	0.00417272	4
51385	0.0137372	1
1453	0.0272868	1
9670	0.0113085	3
659	0.0120645	54
50964	0.0137372	1
4204	0.000180806	17
11186	0.00515158	8
10842	0.00950864	2
27086	0.0137372	1
9252	0.0406515	1
6414	0.0137372	1
9049	0.00376407	2
3206	0.0137372	2
6736	0.000210754	19
1504	0.0272868	1
54815	0.0272868	1
310	0.0111458	3
896	0.000591247	10
5020	0.0137372	1
27071	0.0113085	2
5340	0.00227696	6
6019	0.0137372	1
9040	0.0319979	13
6709	0.0137372	1
56034	0.0137372	1
3280	0.000273106	11
5359	0.0137372	1
5931	0.0137372	1
10732	0.0137372	1
50861	0.0272868	1
23186	0.0272868	1
1316	0.00182516	2
4898	0.0137372	1
7316	0.0272868	1
3213	0.00209745	4
9943	0.0272868	1
2861	0.0137372	1
1051	0.000564058	7
3399	0.0279487	14
84823	0.0305635	5
5307	0.0275183	2
23405	0.0163281	6
80310	0.0137372	1
7855	0.0272868	1
7064	0.000557574	3
8945	0.00542866	9
7178	0.00695481	32

## Sheet: Cortex PD DOWN
Entrez Gene	p-value	# of input genes
10456	0.0366894	1
90	5.29645e-05	375
7295	2.39222e-05	401
71	0.00100562	86
959	0.000480172	6
8516	5.72746e-05	5
3791	2.15793e-05	402
331	3.19098e-05	402
2782	0.000454105	390
2812	0.0076715	2
1050	2.99946e-05	154
2266	9.27992e-05	22
1488	0.0366894	1
6777	0.000251871	162
4090	3.16181e-06	109
5578	1.48001e-05	373
57521	1.22375e-05	31
7161	5.70183e-05	242
9183	0.0360733	237
6721	2.92664e-05	402
6134	0.00269812	50
1490	0.000637677	6
133396	3.19098e-05	403
8379	0.00809591	376
7707	1.47993e-05	403
5499	6.02333e-06	398
89	3.12281e-05	402
3588	0.00393118	2
4985	2.99067e-05	402
1021	0.000647558	347
634	0.0013431	3
5094	0.000630302	366
10772	0.00542473	5
4893	0.00749434	68
5810	0.00562745	229
7311	2.51406e-05	402
208	2.95442e-05	374
4035	9.10428e-05	69
3021	3.19098e-05	402
55742	0.00239293	2
93	0.000295967	374
2773	2.86393e-05	402
2770	2.86393e-05	402
572	0.000186222	84
291	0.0013431	2
904	0.0013431	2
930	0.0013431	4
55937	0.0249534	2
540	0.0249534	2
6358	0.02342	322
226	0.0366894	4
58	0.00342496	150
3688	2.06574e-05	391
4654	2.11121e-05	402
3065	0.00030292	256
5274	0.000136158	14
861	1.47993e-05	403
2972	0.00119362	373
8829	1.97609e-05	396
3903	0.0215296	189
3487	0.00134704	66
2006	0.00149578	33
6749	0.00063466	11
4208	7.67655e-05	33
54971	0.0013431	3
63967	0.0103092	378
1908	3.19098e-05	402
1958	3.2704e-05	77
6403	0.0124764	2
825	0.000480172	5
3684	3.19098e-05	402
2792	0.000454105	390
4853	1.64885e-05	388
1281	0.000446169	8
5581	3.12281e-05	403
4153	3.12281e-05	402
3725	2.01235e-05	353
811	0.000417412	340
8048	0.0182095	4
6184	3.19098e-05	402
3675	5.72746e-05	9
4609	4.23303e-06	391
5601	1.20154e-06	162
4313	5.2583e-06	403
3952	0.0366894	1
10541	0.000971036	21
3680	5.72746e-05	6
2771	2.86393e-05	402
55929	0.00173485	376
5908	0.00909157	5
10203	3.05605e-05	402
6844	0.000972564	195
6616	0.00107605	195
10577	0.0366894	1
971	0.000204718	256
2002	3.4759e-05	87
7045	0.00349218	4
2767	1.47993e-05	403
1264	0.0366894	0
64506	5.72179e-05	402
5921	3.19098e-05	402
1667	0.0076715	4
29780	0.016061	3
3091	1.16177e-06	197
51586	3.93208e-06	194
3488	0.00153729	3
84649	0.0366894	1
8291	0.0124764	2
7450	0.00126384	6
367	7.46257e-05	398
2776	1.47993e-05	403
3239	0.00046414	4
1278	6.76117e-05	401
9611	3.21102e-06	309
2821	0.0013431	2
5309	0.0013431	2
1017	3.19098e-05	402
23468	0.00014837	372
79931	0.0366894	1
9604	0.000816065	391
940	0.0013431	13
5741	0.0366894	1
1466	1.78776e-06	6
3659	0.000207999	63
1760	0.000405095	75
2005	0.00179161	17
5599	1.20154e-06	162
10963	0.00728392	31
6517	0.0366894	1
1728	0.0013029	391
5897	3.12281e-05	402
5894	3.19098e-05	402
5879	2.01129e-05	399
5013	0.0366894	1
5362	3.12281e-05	402
2355	0.000274817	8
3937	3.12281e-05	402
4353	0.000116778	368
595	0.000132544	234
5341	0.0013431	2
4856	0.000639205	22
890	0.00347986	299
4001	0.00119326	37
488	3.05605e-05	402
6464	0.000237999	101
4323	9.50015e-05	29
9628	0.00196707	378
22801	5.72746e-05	5
841	0.000307818	282
8515	5.72746e-05	5
4661	0.0120207	6
1386	8.95959e-05	114
6688	5.35812e-05	170
5970	5.33177e-06	401
4620	0.0013431	2
2931	0.000137784	64
1277	6.76117e-05	401
3579	0.00157622	205
9448	0.0132139	54
87	3.12281e-05	402
5884	1.4472e-05	403
23085	0.00046414	3
1215	0.00217451	64
7421	1.67888e-05	231
23481	0.0366894	1
4488	0.000600652	30
2534	3.05605e-05	402
9759	0.000458272	47
5579	3.19098e-05	402
9093	0.0013431	2
8900	0.00347986	299
4085	0.00379303	92
6772	0.000184269	236
5590	3.19098e-05	402
5500	6.02333e-06	398
22926	0.000246625	21
5863	0.0497286	2
688	0.000903	16
657	3.19098e-05	402
5602	1.20154e-06	162
10672	0.000802399	86
405	0.000560359	11
3911	0.00317476	7
4306	0.00842576	4
9612	9.41459e-06	368
57591	3.78232e-07	20
3398	0.000211176	391
3218	0.0013431	2
57576	0.0366894	1
2047	0.0152455	335
8996	0.0324736	2
4176	1.47993e-05	403
6714	1.65772e-05	402
10221	0.00357113	9
25	3.19098e-05	402
1504	0.00909157	14
63974	0.0366894	1
5787	0.0366894	1
6493	0.0013431	5
373861	0.0366894	1
9138	3.10634e-09	99
928	0.00359486	131
581	0.00379295	373
2313	0.00125739	56
5340	0.0011561	7
22803	0.0366894	1
3485	7.24514e-06	6
5600	0.000635685	96
2068	0.00367966	92
10658	0.00177229	71
3672	2.06574e-05	14
1385	5.97059e-07	402
5896	3.05605e-05	402
7314	2.51406e-05	402
9509	0.0366894	2
4851	0.0366894	5
4502	0.0076715	15
11130	0.0363598	237
328	0.000426711	269
2648	0.00337187	17
4920	0.0013431	2
7058	0.00349218	4
3932	5.60323e-05	401
3676	0.000143776	391
773	0.0004987	378
5295	6.77168e-05	394
1906	6.51893e-05	51
4855	0.0366894	5
2277	0.0160617	5
1991	7.27657e-05	41
10399	0.000162238	383
5710	0.0076715	4
2353	5.80348e-05	88
4140	0.00132134	7
5308	1.46248e-06	296
1051	1.02558e-05	396
2768	0.000802399	86
3658	0.0366894	2
6804	2.86393e-05	402
10000	2.95442e-05	374
2775	2.86393e-05	402
4947	0.0366894	1
6357	0.0266132	322
6776	0.000280155	133
2244	9.27992e-05	22
23179	0.0497286	2
652	8.72456e-05	395
3685	3.19098e-05	402
6839	0.00806583	119
4780	5.28231e-05	400
7178	9.14757e-05	98
836	2.81098e-05	325
942	0.0076715	2
84254	0.0366894	1
6256	0.000144504	19
10403	0.00841344	376
796	3.19098e-05	402
1457	2.05566e-05	402
1026	6.76117e-05	401
6352	1.77108e-05	402
1432	4.33651e-06	371
3002	3.12281e-05	402
2152	0.00154731	7
5358	0.0366894	0
3727	0.000222283	29
998	3.12281e-05	402
1499	3.12281e-05	402
775	0.0275458	362
7448	0.00180026	8
5034	0.0076715	3
1280	4.15504e-05	7
923	3.19098e-05	402
4790	5.59376e-05	369
3690	8.89418e-06	402
54458	0.0366894	1
5901	0.0366894	1
4322	0.000129331	33
5241	0.00010549	181
2115	0.0013431	2
2023	8.94809e-06	393
5159	0.000168273	397
10159	0.0249534	2
3910	0.0176236	7
718	3.19098e-05	402
3683	0.000150056	388
2147	3.19098e-05	402
7980	0.000817575	85
3695	0.000903	3
3621	0.00160606	15
6647	0.00241745	263
1058	0.0366894	2
6520	7.53715e-05	16
5468	0.000144504	21
9978	0.0366894	1
83737	0.000391584	32
3309	6.76117e-05	401
5653	0.000556097	12
2316	2.62524e-05	402
7422	1.47993e-05	403
51043	0.00176721	5
983	7.94483e-07	297
7415	0.000953388	194
1959	0.000382445	18
1909	0.000237042	397
197	0.0076715	2
3689	3.19098e-05	402
4314	0.000119025	33
2627	3.9996e-05	7
57496	0.0013431	18
81	3.12281e-05	402
60	0.00100562	86
321	0.0366894	1
8061	0.00046414	8
5587	0.000417785	62
5125	0.0154708	25
9958	0.0366894	1
6461	0.00221308	169
3122	0.0013431	2
860	5.00145e-07	221
2335	0.000129869	105
165	0.0013431	2
7094	0.0013431	2
401	0.016061	3
1482	2.1258e-05	25
2192	0.000190863	7
186	3.05605e-05	402
54541	0.00393118	2
650	3.12281e-05	402
4635	0.0366894	0
6925	0.000182352	88
5972	0.0324736	2
4040	3.19098e-05	402
1910	0.00949741	158
5551	3.19098e-05	402
93649	4.90566e-05	13
5058	1.47993e-05	403
1493	0.0249534	2
10645	0.0366894	1
9672	0.0366894	1
6921	0.0366894	1
6909	0.00200664	11
1668	0.0076715	4
6857	0.000960288	195
4804	3.19098e-05	402
1956	1.52829e-06	402
2248	0.0366894	1
2778	1.89191e-05	402
3679	0.000194416	7
176	3.19098e-05	402
60412	0.0366894	1
9271	0.0366894	1
27202	2.92664e-05	402
7534	6.76117e-05	401
2243	9.27992e-05	22
9255	6.95215e-05	9
4649	0.0366894	1
6435	0.000700689	128
2099	1.35819e-05	402
1487	0.0366894	1
4843	3.12281e-05	402
7357	0.0366894	1
6462	0.0366894	1
7157	2.92664e-05	402
3297	2.4759e-05	85
22808	0.0104001	9
8290	3.19098e-05	402
5364	0.000229426	393
6886	0.000178397	133
7409	5.96621e-05	401
23125	0.0205938	6
2781	2.86393e-05	402
6608	2.92664e-05	402
4854	0.0366894	5
3458	0.00231667	97
7077	7.4711e-05	17
5914	2.63607e-05	194
207	2.95442e-05	374
6923	0.0366894	1
26993	0.00182356	343
5777	0.000170224	389
10038	0.00607723	9
48	0.0013431	2
5727	2.99067e-05	402
4691	6.35349e-05	70
4773	2.90038e-06	125
23705	0.0366894	1
8190	0.000202862	7
6426	0.00075547	8
4088	1.11959e-05	394
57159	0.0366894	1
60468	0.0366894	1
1994	0.000231709	62
22937	3.12281e-05	402
8976	3.19098e-05	402
10987	0.000283027	340
3673	5.72746e-05	17
396	0.000309765	81
43849	0.00239293	6
6722	9.53031e-10	402
3020	3.19098e-05	402
5594	2.32225e-06	394
23385	0.00153729	3
4089	8.25504e-06	392
5764	0.00721417	63
658	0.0397305	241
4318	0.000372122	132
659	0.0162862	124
3818	0.016708	10
55188	0.0366894	1
79004	0.0076715	2
88	3.12281e-05	402
2920	0.0013431	2
2891	0.00830293	195
5501	6.02333e-06	398
3674	8.89418e-06	11
8828	0.00564401	356
10956	0.00106979	18
27252	0.0366894	0
8848	0.0205274	4
6446	3.64805e-06	66
960	3.12281e-05	402
6774	0.00032248	367
22800	0.00666725	9
4644	0.0422406	264
5046	0.000492983	6
6667	3.77766e-05	334
7150	0.00102254	37
2358	0.0170548	250
7124	3.19098e-05	402
6868	7.73715e-05	14
3150	0.000649368	19
1949	1.51339e-05	403
4303	7.79662e-05	150
9507	0.000637677	6
2908	2.6345e-06	401
1397	0.0366894	1
3678	0.000111229	24
8038	0.0018786	19
3275	0.0249534	2
799	3.05605e-05	402
3587	0.00393118	2
5595	2.32225e-06	355
9454	0.000391968	44
150684	0.0101552	89
7852	3.19098e-05	403
7547	5.70036e-06	50
840	0.000154794	274
84823	0.00119326	37
115557	3.19098e-05	402
185	0.00040562	394
7030	0.0013431	3
8453	0.0366894	1
6469	2.99067e-05	402
1869	3.19098e-05	402
408	0.000164876	396
1965	0.00171757	76
5311	3.12281e-05	402
4776	0.000744749	32
23308	0.0124764	2
3691	3.19098e-05	402
3577	3.19098e-05	402
3265	1.41517e-05	403
3428	0.000138452	113
3481	0.000801705	216

## Sheet: Cortex DLB UP
Entrez Gene	p-value	# of input genes
6942	0.00250177	137
3015	0.00222062	134
4149	0.000211133	304
3816	0.00555014	4
8936	0.040193	6
6256	8.76043e-05	11
5516	9.45697e-05	401
3827	0.00178441	4
1026	4.14747e-06	827
3002	0.000129275	629
6928	0.0138028	102
2915	5.44278e-05	329
2647	0.00602256	62
7391	5.68307e-06	617
6862	0.0036657	23
90865	0.0424195	2
10783	0.0225406	2
5296	0.000295338	8
51135	0.00798895	2
8825	0.00266171	9
26292	0.0287668	78
7074	0.000284906	539
5347	0.000111909	41
7704	0.000369135	309
130399	0.0483026	168
7039	0.00260431	222
9638	0.00798895	4
990	3.53957e-06	135
7343	0.00337929	416
1398	0.000713129	119
5924	0.00277281	481
1874	4.3112e-06	286
2932	0.00136451	336
3838	0.000175496	283
10891	9.59202e-05	430
8880	0.00141119	135
7323	0.00243363	23
3146	6.36016e-05	3
2308	2.09159e-05	402
10657	0.0165322	642
7555	0.000525181	83
10062	8.76043e-05	11
3223	0.00266171	4
9414	0.000358121	332
28512	0.00798895	2
3214	9.69216e-05	266
2324	0.00082305	40
2665	0.00798895	2
4609	3.36119e-06	926
5062	0.000286338	411
2596	0.00798895	2
6853	0.00250647	614
50852	0.0225406	2
596	0.000189863	802
200576	0.0100144	107
10244	0.00798895	2
7266	0.0155676	105
3702	0.000854312	294
627	0.00266171	5
5617	0.000216062	871
6237	9.60999e-05	473
9047	0.00621127	4
8289	6.76171e-05	147
344	0.00798895	3
8188	0.0424195	2
64506	0.000620189	285
3667	0.000162612	537
7248	0.00398475	14
5204	0.0322768	78
1435	0.00178441	10
57727	0.00178413	133
1029	8.07802e-05	433
5885	0.000119001	109
2005	0.000260062	399
6517	0.00266171	4
887	0.00266171	4
5879	0.000152673	433
1875	1.05697e-05	208
26230	0.00806094	449
9112	1.03441e-05	151
8503	0.000295338	8
602	5.8175e-05	301
4791	0.00078574	156
7321	0.000973135	5
4233	3.85414e-05	53
3815	0.000323046	838
6421	0.00429424	96
6881	0.0192157	600
2931	0.00136451	336
2077	0.00298778	181
8322	0.00628232	863
3326	0.00103504	280
1871	0.00621127	3
48	0.00798895	2
3183	0.00134333	214
90480	0.0245856	186
1857	0.018771	114
5515	9.45697e-05	401
8607	0.00240606	96
4830	0.000155935	262
5933	6.95996e-06	251
406	1.35695e-05	285
3014	0.0163415	209
9173	0.0225406	2
9575	5.54679e-05	319
7429	0.0115995	3
5602	0.000123581	119
405	2.91124e-05	324
4089	0.000126377	702
658	0.00598329	566
274	0.000492517	182
1030	0.00048726	142
4601	0.00615387	397
6272	0.000713129	4
8525	0.00798895	2
27161	0.00798895	2
3398	0.000228995	227
84335	0.0115995	8
29851	0.00165321	5
6714	8.88998e-06	772
2146	4.06927e-05	309
2664	0.00798895	4
10075	0.000331341	368
5618	0.000210504	871
7490	7.48989e-05	699
5340	0.0303918	15
699	0.0046045	740
25950	0.0189608	3
10726	0.00570725	5
6097	3.05022e-05	476
10243	0.00798895	3
140609	0.00570725	5
5295	0.000295338	8
2902	0.0003203	406
4974	0.0225406	2
6502	4.78886e-05	140
7328	0.00240519	22
3678	0.000604498	615
1437	0.000295338	4
6601	0.0271091	203
5291	0.00477668	416
8189	0.00798895	18
5052	0.000248477	296
57650	5.51933e-05	152
10847	0.00798895	2
3840	0.0148011	109
115557	0.000204878	283
3575	0.00178441	4
7027	0.00621127	3
55536	0.0287668	78
51752	0.0225406	2
65078	0.000713129	261
9700	0.000130521	109

[truncated: 1 more sheets: Cortex DLB DOWN]
