# Supplementary material for: Systems-Based Analyses of Brain Regions Functionally Impacted in Parkinson's Disease Reveals Underlying Causal Mechanisms
Source: PLoS One. 2014 Aug 29;9(8):e102909. doi: 10.1371/journal.pone.0102909 (PMC4149353; doi:10.1371/journal.pone.0102909)
Supplement: Table S5 — Key Pathways. (XLSX) [file pone.0102909.s005.xlsx]

## Sheet: Supplementary Table S5
Supplementary Table S5. Key Pathways
p-value DEG - enrichment of the Pathway Map with DEGs (differentially expressed genes) in PD versus control
p-value TS – enrichment of the Pathway Map with Topologically Significant genes.
p-value Union - enrichment of the Pathway Map with union of DEGs and topologically significant genes.

## Sheet: Cortex PD DOWN
Pathway.map	p-value DEG	p-value TS	p-value Union
Epigenetic and transcriptional regulation of oligodendrocyte precursor cell differentiation and myelination	1.79e-10	4.29e-08	1.4e-16
Development_Regulation of epithelial-to-mesenchymal transition (EMT)	2.09e-09	2.41e-13	3.74e-20
Immune response_IL-1 signaling pathway	1.06e-07	4.67e-05	2.9e-09
Development_NOTCH-induced EMT	4.13e-07	0.0376	1.52e-07
Maturation and migration of dendritic cells in skin sensitization	2.38e-06	0.000175	5.49e-09
Stem cells_Notch signaling in medulloblastoma stem cells	3.17e-06	0.00083	5.49e-10
Development_Notch Signaling Pathway	4.15e-06	0.000248	1.38e-08
Gamma-secretase regulation of osteogenesis	5.32e-06	8.15e-05	6.82e-11
Immune response_HMGB1/RAGE signaling pathway	7.95e-06	0.00107	1.83e-08
Stellate cells activation and liver fibrosis	1.16e-05	1.6e-09	1.08e-12
Stem cells_Pancreatic cancer stem cells in tumor metastasis	1.22e-05	0.000891	7.19e-06
Notch signaling in oligodendrocyte precursor cell differentiation in multiple sclerosis	1.37e-05	6.63e-05	1.69e-09
Development_NOTCH1-mediated pathway for NF-KB activity modulation	1.59e-05	0.00199	9.68e-08
Immune response_MIF-mediated glucocorticoid regulation	2.02e-05	1.14e-06	4.88e-10
Stem cells_Oligodendrocyte differentiation from adult stem cells	2.11e-05	0.000381	1.55e-07
Cell adhesion_ECM remodeling	3.44e-05	8.11e-11	4.58e-14
Oligodendrocyte differentiation	4.21e-05	1.15e-08	6.74e-12
Development_Leptin signaling via JAK/STAT and MAPK cascades	5.83e-05	3.47e-06	6.15e-07
Cell adhesion_Cadherin-mediated cell adhesion	8e-05	0.00319	8.46e-06
Immune response_Oncostatin M signaling via JAK-Stat in human cells	9e-05	0.000915	3.43e-06
Development_TGF-beta-dependent induction of EMT via SMADs	0.000135	3.41e-10	1.49e-12
Cell adhesion_Histamine H1 receptor signaling in the interruption of cell barrier integrity	0.000216	0.00183	6.78e-06
Retinoic acid regulation of oligodendrocyte differentiation in multiple sclerosis	0.000327	0.0139	3.25e-06
Immune response_Oncostatin M signaling via JAK-Stat in mouse cells	0.000396	0.00054	1.08e-05
Gamma-secretase regulation of gastrointestinal epithelial cell development	0.000432	0.016	5.32e-06
Stem cells_NOTCH in inhibition of WNT/Beta-catenin-induced osteogenesis	0.000592	4.57e-09	1.1e-09
Chemotaxis_Inhibitory action of lipoxins on IL-8- and Leukotriene B4-induced neutrophil migration	0.00063	0.0151	0.000573
Langerhans cell migration to lymph nodes in allergic contact dermatitis	0.000755	0.00232	7.19e-06
Inhibition of remyelination in multiple sclerosis: regulation of cytoskeleton proteins	0.000848	0.00747	0.000115
Aryl hydrocarbon receptor signaling	0.000865	3.72e-05	3.04e-06
Retinoic acid and retinoic acid receptors in regulation of oligodendrocyte differentiation	0.00112	0.0031	2.47e-06
Role of free fatty acids in obesity and type 2 diabetes	0.00119	0.0349	0.000189
Development_Thrombopoetin signaling via JAK-STAT pathway	0.0013	0.00146	0.000514
Role of adipose tissue hypoxia in obesity and type 2 diabetes	0.00142	1.54e-06	1.07e-09
Stem cells_Transcription factors in segregation of hepatocytic lineage	0.00142	1.3e-07	1.07e-09
Cell adhesion_Integrin-mediated cell adhesion and migration	0.00163	2.52e-07	1.66e-08
Stem cells_Response to hypoxia in glioblastoma stem cells	0.00191	2.32e-09	3.8e-12
Stem cells_NOTCH1-induced self-renewal of glioblastoma stem cells	0.00191	2.32e-09	4.02e-11
Astrocyte differentiation from neural stem cells	0.00191	2.07e-05	1.23e-06
Stem cells_Regulation of endothelial progenitor cell differentiation from adult stem cells	0.00203	2.72e-06	1.47e-07
The role of KEAP1/NRF2 pathway in skin sensitization	0.00211	2.64e-05	3.52e-08
Development_Glucocorticoid receptor signaling	0.00213	1.75e-07	3.2e-08
Stem cells_Endothelial differentiation during embryonic development	0.00253	2.61e-05	3.09e-07
Muscle contraction_GPCRs in the regulation of smooth muscle tone	0.00308	9.94e-05	5.03e-05
Development_WNT signaling pathway. Part 2	0.00332	5.78e-06	5.99e-07
Apoptosis and survival_Endoplasmic reticulum stress response pathway	0.00332	0.00107	6.06e-05
TNF-alpha, IL-1 beta induce dyslipidemia and inflammation in obesity and type 2 diabetes in adipocytes	0.00357	0.00747	2.5e-05
Stem cells_WNT and Notch signaling in early cardiac myogenesis	0.00363	6.39e-06	1.55e-07
Immune response_Lipoxins and Resolvin E1 inhibitory action on neutrophil functions	0.00363	0.00232	0.000941
NRF2 regulation of oxidative stress response	0.00378	9.99e-07	1.54e-07
Role of CNTF and LIF in regulation of oligodendrocyte development	0.00488	0.00447	0.000122
Development_PIP3 signaling in cardiac myocytes	0.00544	1.22e-05	4.4e-07
Role of CNTF and LIF in regulation of oligodendrocyte development in multiple sclerosis	0.00696	0.00607	0.000236
Apoptosis and survival_Granzyme A signaling	0.00696	0.0298	0.00115
Stem cells_Self-renewal of adult neural stem cells	0.00704	0.0125	9.48e-05
Stem cells_Dopamine-induced expression of CNTF in adult neurogenesis	0.00773	0.00146	0.000514
Immune response_MIF in innate immunity response	0.00781	2.07e-05	1.23e-06
Stem cells_WNT/Beta-catenin and NOTCH in induction of osteogenesis	0.00781	0.000146	7.19e-06
Stem cells_Muscle progenitor cell migration in hypaxial myogenesis	0.00896	0.000175	1e-05
Stem cells_Aberrant Wnt signaling in medulloblastoma stem cells	0.00941	2.1e-05	1.92e-06
Renin-Angiotensin-Aldosterone System	0.00953	0.003	0.000118
Signal transduction_Activin A signaling regulation	0.0112	0.00169	0.000115
Stem cells_Insulin, IGF-1 and TNF-alpha in brown adipocyte differentiation	0.0113	8.06e-07	1.09e-07
Cell cycle_Influence of Ras and Rho proteins on G1/S Transition	0.0113	3.72e-05	3.04e-06
Cell adhesion_Endothelial cell contacts by non-junctional mechanisms	0.0113	0.0022	2.58e-05
Disruption of apoptosis, proliferation and shedding of epithelial cells in asthma	0.0126	1.28e-07	2.66e-08
Hypoxia-induced EMT in cancer and fibrosis	0.0128	0.00438	4.07e-05
Role of TLR signaling in skin sensitization	0.0131	0.0016	0.000115
Immune response_IL-13 signaling via JAK-STAT	0.0131	0.0016	0.000477
Transcription_Androgen Receptor nuclear signaling	0.0148	5.63e-05	3.33e-05
Development_Angiopoietin - Tie2 signaling	0.0149	0.000381	0.000209
Cell adhesion_Tight junctions	0.017	0.00269	0.0012
Gamma-Secretase regulation of neuronal cell development and function	0.0172	0.025	0.00175
Immune response_Role of HMGB1 in dendritic cell maturation and migration	0.0186	0.00379	8.57e-05
Immune response_TREM1 signaling pathway	0.0208	1.71e-05	1.53e-05
Immune response_Immunological synapse formation	0.0208	0.000488	0.000228
Cell adhesion_Cell-matrix glycoconjugates	0.0218	9.97e-05	3.57e-06
Immune response_Alternative complement pathway	0.0246	0.00408	2.79e-05
Role of neurotrophins in activation of p53 in major depressive disorder	0.0246	0.00408	0.000596
Immune response_Histamine signaling in dendritic cells	0.0254	4.76e-08	3.64e-08
Blood coagulation_GPIb-IX-V-dependent platelet activation	0.0303	0.00958	0.00117
Role of ER stress in obesity and type 2 diabetes	0.0307	3.12e-05	1.08e-05
Possible regulation of HSF-1/ chaperone pathway in Huntington's disease	0.0314	0.00116	5.06e-05
Deregulation of canonical WNT signaling in major depressive disorder	0.0324	2.05e-05	9.88e-06
Immune response _CCR3 signaling in eosinophils	0.0351	0.0112	0.0103
Cell cycle_Role of Nek in cell cycle regulation	0.0366	0.0367	0.00735
Regulation of immune cell differentiation by Notch signaling	0.0377	0.00667	0.00145
Stem cells_MMP-14-induced COX-2 expression in glioblastoma stem cells	0.0423	0.0018	0.000724
Muscle contraction_ACM regulation of smooth muscle contraction	0.0437	0.00643	0.00449
Role of alpha-6/beta-4 integrins in carcinoma progression	0.0458	0.00833	0.007
Immune response_CXCR4 signaling via second messenger	0.046	0.0446	0.0108

## Sheet: Cortex PD UP
Pathway.map	p-value DEG	p-value TS	p-value Union
Cardiac Hypertrophy_NF-AT signaling in Cardiac Hypertrophy	8.95e-08	4.68e-15	9.77e-16
Neurophysiological process_ACM regulation of nerve impulse	3.29e-06	2.42e-08	5.24e-11
Cell adhesion_Chemokines and adhesion	2.68e-05	1.65e-13	1.86e-16
Development_Gastrin in differentiation of the gastric mucosa	2.83e-05	2.13e-06	6.75e-08
Signal transduction_ERK1/2 signaling pathway	5.22e-05	3.79e-06	3.42e-10
Signal transduction_Activation of PKC via G-Protein coupled receptor	6.99e-05	1.39e-08	7.47e-10
Growth factors in regulation of oligodendrocyte precursor cells proliferation	0.000138	2.73e-06	2.04e-08
Regulation of cytoskeleton proteins in oligodendrocyte differentiation and myelination	0.000182	3.26e-06	6.95e-09
Signal transduction_IP3 signaling	0.000232	5.57e-08	1.25e-08
Deregulation of canonical WNT signaling in major depressive disorder	0.000307	0.000214	2.2e-07
Cytoskeleton remodeling_Reverse signaling by ephrin B	0.000307	0.000214	1.32e-05
Development_Transactivation of PDGFR in non-neuronal cells by Dopamine D2 receptor	0.000307	2.66e-05	1.32e-05
Stem cells_Endothelial differentiation during embryonic development	0.000319	3.55e-05	1.67e-07
Development_Delta- and kappa-type opioid receptors signaling via beta-arrestin	0.000361	0.000262	3.31e-05
Development_Endothelin-1/EDNRA signaling	0.000429	1.95e-09	1.44e-10
Normal and pathological TGF-beta-mediated regulation of cell proliferation	0.000463	5.01e-07	6.15e-10
Growth factors in regulation of oligodendrocyte precursor cells proliferation in multiple sclerosis	0.000496	9.84e-06	4.25e-07
Stem cells_BMP signaling in cardiac myogenesis	0.000561	0.000393	7.93e-07
G-protein signaling_RhoA regulation pathway	0.000561	5.49e-05	5.66e-06
G-protein signaling_Rap2A regulation pathway	0.000624	0.0307	0.000176
Neurophysiological process_Glutamate regulation of Dopamine D1A receptor signaling	0.000649	1.46e-06	8.91e-07
Cell adhesion_Ephrin signaling	0.000649	1.11e-05	5.22e-06
G-protein signaling_RAC1 in cellular process	0.000675	0.0136	4.84e-05
Development_G-Proteins mediated regulation MAPK-ERK signaling	0.000756	2.23e-07	3.84e-09
Nicotine signaling in chromaffin cells	0.000756	2.23e-07	2.88e-08
Stellate cells activation and liver fibrosis	0.000972	1.44e-07	3.45e-10
Reproduction_GnRH signaling	0.00109	5.58e-13	2.1e-13
Signal transduction_cAMP signaling	0.00113	2.13e-06	5.09e-07
Development_Thyroliberin signaling	0.00123	2.09e-10	6.34e-11
Cell adhesion_PLAU signaling	0.00133	2.51e-09	1.44e-10
G-protein signaling_Regulation of p38 and JNK signaling mediated by G-proteins	0.00133	3.01e-07	1.02e-07
Development_GM-CSF signaling	0.00134	7.85e-10	4.19e-12
Immune response_Histamine signaling in dendritic cells	0.00134	4.46e-06	1.2e-07
Development_Oxytocin receptor signaling	0.00155	0.00552	0.000832
Development_EGFR signaling pathway	0.00156	3.36e-13	2.91e-13
Development_PDGF signaling via STATs and NF-kB	0.00232	7.87e-12	1.85e-12
Development_Angiotensin signaling via PYK2	0.00239	9.85e-08	8.68e-09
Apoptosis and survival_Anti-apoptotic action of Gastrin	0.00239	8.91e-07	4.55e-07
Cytoskeleton remodeling_Thyroliberin in cytoskeleton remodeling	0.00273	0.00203	2.6e-05
Development_Activation of Erk by ACM1, ACM3 and ACM5	0.00274	1.3e-07	1.63e-09
Muscle contraction_ACM regulation of smooth muscle contraction	0.00281	0.000425	8.03e-05
G-protein signaling_Regulation of cAMP levels by ACM	0.00313	0.00224	2.76e-05
Muscle contraction_GPCRs in the regulation of smooth muscle tone	0.00321	6.43e-06	1.15e-06
Development_Mu-type opioid receptor signaling via Beta-arrestin	0.00333	2.37e-07	5.84e-08
Cytoskeleton remodeling_Role of PDGFs in cell migration	0.00333	0.0157	0.000336
Neurophysiological process_EphB receptors in dendritic spine morphogenesis and synaptogenesis	0.00372	8.71e-08	1.77e-08
Regulation of lipid metabolism_Stimulation of Arachidonic acid production by ACM receptors	0.00397	3.33e-05	1.86e-06
Development_PDGF signaling via MAPK cascades	0.00402	0.000594	9.21e-06
Development_Activation of ERK by Kappa-type opioid receptor	0.00431	0.000567	6.48e-05
Immune response_IL-17 signaling pathways	0.00435	1.57e-10	4.26e-11
Muscle contraction_Oxytocin signaling in uterus and mammary gland	0.00435	0.000151	4.5e-05
G-protein signaling_G-Protein alpha-12 signaling pathway	0.00495	1.63e-06	4.4e-08
Stem cells_Early embryonal hypaxial myogenesis	0.00495	0.0171	0.000424
Cytoskeleton remodeling_Integrin outside-in signaling	0.0051	5.92e-09	2.1e-10
G-protein signaling_G-Protein alpha-i signaling cascades	0.00568	7.61e-07	3.01e-07
Development_A2B receptor: action via G-protein alpha s	0.00571	7.85e-10	3.84e-11
Neurophysiological process_Corticoliberin signaling via CRHR1	0.00571	4.46e-06	7.24e-07
Signal transduction_PKA signaling	0.00637	9.37e-08	2.6e-08
Development_PACAP signaling in neural cells	0.00646	2.92e-08	1.42e-09
Immune response_Delta-type opioid receptor signaling in T-cells	0.00778	1.51e-06	7.74e-07
Neurophysiological process_Kappa-type opioid receptor in transmission of nerve impulses	0.009	2.05e-05	9.13e-06
PGE2 pathways in cancer	0.00963	2.46e-07	9.95e-08
Development_A2A receptor signaling	0.0104	4.98e-12	1.02e-12
Development_ACM2 and ACM4 activation of ERK	0.0104	8.91e-07	6.59e-08
cAMP/ Ca(2+)-dependent Insulin secretion	0.0104	5.09e-05	1.61e-05
Stem cells_Stimulation of differentiation of mouse embryonic fibroblasts into adipocytes by extracellular factors	0.0119	1.44e-07	1.19e-08
Transcription_Androgen Receptor nuclear signaling	0.013	1.8e-08	2.52e-09
Development_Activation of ERK by Alpha-1 adrenergic receptors	0.013	1.11e-05	5.22e-06
Cytoskeleton remodeling_CDC42 in cellular processes	0.0141	1.91e-05	2.34e-06
Role of free fatty acids in obesity and type 2 diabetes	0.0144	8.91e-05	3.58e-05
Development_Role of CDK5 in neuronal development	0.0152	6.58e-06	5.66e-06
Signal transduction_Erk Interactions: Inhibition of Erk	0.0152	6.58e-06	5.66e-06
Development_HGF signaling pathway	0.0159	2.32e-06	2.77e-07
Inhibition of remyelination in multiple sclerosis: role of cell-cell and ECM-cell interactions	0.0159	0.000106	9.21e-06
Immune response_Fc gamma R-mediated phagocytosis in macrophages	0.0159	0.0121	0.000844
Cell adhesion_Plasmin signaling	0.0172	6.86e-05	8e-06
Stem cells_Scheme: SMAD-dependent TGF-beta family signaling in embryonic stem cells	0.0191	3.61e-05	6.48e-07
G-protein signaling_M-RAS regulation pathway	0.0191	3.61e-05	6.13e-06
Immune response_IL-27 signaling pathway	0.0191	3.61e-05	6.13e-06
Development_A3 receptor signaling	0.0192	4.73e-07	8.52e-08
Transport_Macropinocytosis regulation by growth factors	0.0195	1.31e-06	3.47e-08
Development_EDNRB signaling	0.0211	4.46e-06	4.01e-06
Stem cells_Noncanonical WNT signaling in cardiac myogenesis	0.0239	1.77e-05	3.44e-06
Immune response_Role of integrins in NK cells cytotoxicity	0.0239	0.000799	2.08e-05
Development_FGF-family signaling	0.0251	4.24e-05	6.87e-06
G-protein signaling_Ras family GTPases in kinase cascades (scheme)	0.0251	6.39e-05	1.73e-06
Development_S1P2 and S1P3 receptors in cell proliferation and differentiation	0.0251	0.00372	0.000102
HIV-1 signaling via CCR5 in macrophages and T lymphocytes	0.0264	0.00094	0.000145
Translation _Regulation of EIF2 activity	0.0264	0.00486	0.000671
Development_WNT signaling pathway. Part 2	0.0273	0.000278	8.89e-06
Oligodendrocyte differentiation	0.0273	0.00575	0.000177
Stem cells_Pancreatic cancer stem cells in tumor metastasis	0.0292	0.000187	0.000186
Stem cells_WNT/Beta-catenin and NOTCH in induction of osteogenesis	0.0292	0.00552	0.000186
Stem cells_FGF signaling in pancreatic and hepatic differentiation of embryonic stem cells	0.0292	0.0233	0.000832
Neurophysiological process_ACM1 and ACM2 in neuronal membrane polarization	0.0292	0.0233	0.00329
Development_FGFR signaling pathway	0.0296	2.36e-08	1.13e-08
NRF2 regulation of oxidative stress response	0.0296	0.000321	0.000216
Stem cells_Inhibition of Hedgehog signaling in medulloblastoma stem cells	0.0321	0.000224	8.97e-06
Development_Mu-type opioid receptor regulation of proliferation	0.0321	0.000107	3.07e-05
Development_Delta-type opioid receptor signaling via G-protein alpha-14	0.0321	0.000822	0.000195
Development_Growth hormone signaling via PI3K/AKT and MAPK cascades	0.0351	5.71e-06	2.07e-06
Transcription_Transcription factor Tubby signaling pathways	0.0358	0.000476	0.000176
Development_Slit-Robo signaling	0.0402	1.82e-07	1.38e-07
Development_Osteopontin signaling in osteoclasts	0.0402	2.05e-05	9.13e-06
Stem cells_Role of BMP signaling in embryonic stem cell neural differentiation	0.0402	2.05e-05	9.13e-06
Immune response_Oncostatin M signaling via JAK-Stat in mouse cells	0.0416	2.37e-07	2.12e-07
Immune response_IL-3 activation and signaling pathway	0.0446	2.59e-07	2.2e-07
Transport_ACM3 signaling in lacrimal glands	0.045	0.0117	0.00532
Development_EPO-induced MAPK pathway	0.0454	0.000438	2.76e-05
Immune response_PGE2 signaling in immune response	0.0454	0.000438	2.76e-05
Development_WNT signaling pathway. Part 1. Degradation of beta-catenin in the absence WNT signaling	0.0478	6.29e-06	4.99e-06
Development_HGF-dependent inhibition of TGF-beta-induced EMT	0.0493	3.01e-08	3.87e-09
Stem cells_Cooperation between Hedgehog, IGF-2 and HGF signaling pathways in medulloblastoma stem cells	0.0493	0.000264	0.000113

## Sheet: Striatum PD DOWN
Pathway.map	p-value DEG	p-value TS	p-value Union
Role of cell-cell and ECM-cell interactions in oligodendrocyte differentiation and myelination	6.36e-08	2.23e-05	1.78e-11
Regulation of cytoskeleton proteins in oligodendrocyte differentiation and myelination	8.93e-07	0.00321	5.3e-08
Inhibition of remyelination in multiple sclerosis: role of cell-cell and ECM-cell interactions	1.26e-06	1.22e-06	1.96e-11
Development_S1P2 and S1P3 receptors in cell proliferation and differentiation	1.72e-06	0.000964	1.94e-09
Development_MAG-dependent inhibition of neurite outgrowth	1.89e-06	0.0258	1.43e-06
Inhibition of remyelination in multiple sclerosis: regulation of cytoskeleton proteins	7.52e-06	0.00688	1.12e-07
Development_Regulation of epithelial-to-mesenchymal transition (EMT)	1.8e-05	1.03e-08	3.98e-12
SHH signaling in oligodendrocyte precursor cells differentiation in multiple sclerosis	0.000186	0.0205	0.000106
Cytoskeleton remodeling_TGF, WNT and cytoskeletal remodeling	0.000294	5.57e-08	7.48e-11
Cell adhesion_Histamine H1 receptor signaling in the interruption of cell barrier integrity	0.000625	0.0426	6.66e-05
Cytoskeleton remodeling_Cytoskeleton remodeling	0.000685	1.75e-07	5.76e-10
Development_TGF-beta-dependent induction of EMT via MAPK	0.000792	3.12e-10	1.45e-12
Development_TGF-beta-dependent induction of EMT via SMADs	0.0013	1.85e-06	7.54e-08
Development_VEGF signaling and activation	0.00331	0.000831	7.74e-07
Growth factors in regulation of oligodendrocyte precursor cells proliferation	0.00497	0.0286	0.00146
Growth factors in regulation of oligodendrocyte precursor cells proliferation in multiple sclerosis	0.00882	0.014	0.0014
Stem cells_Regulation of endothelial progenitor cell differentiation from adult stem cells	0.0127	0.00346	0.000116
Transcription_Transcription regulation of aminoacid metabolism	0.0206	0.000827	4.42e-05
Stellate cells activation and liver fibrosis	0.0263	0.0344	0.0022
Cell adhesion_Integrin-mediated cell adhesion and migration	0.0265	0.000166	2.53e-06
Cell adhesion_Chemokines and adhesion	0.0313	1.4e-07	8.97e-08
Stem cells_Endothelial differentiation during embryonic development	0.0323	0.00181	0.000951
Cytoskeleton remodeling_Reverse signaling by ephrin B	0.0363	0.0161	0.00134
Normal and pathological TGF-beta-mediated regulation of cell proliferation	0.0425	0.019	0.00189
Cell adhesion_Alpha-4 integrins in cell migration and adhesion	0.0459	0.000272	4.96e-05
Muscle contraction_GPCRs in the regulation of smooth muscle tone	0.0469	0.00311	0.00188
Cell adhesion_Plasmin signaling	0.0493	0.000313	6.21e-05
Development_Growth hormone signaling via STATs and PLC/IP3	0.0493	0.000313	6.21e-05

## Sheet: Striatum PD UP
Pathway.map	p-value DEG	p-value TS	p-value Union
Neurophysiological process_Glutamate regulation of Dopamine D1A receptor signaling	1.62e-12	2.22e-10	4.49e-14
Neurophysiological process_NMDA-dependent postsynaptic long-term potentiation in CA1 hippocampal neurons	2.84e-09	6.22e-19	1.2e-19
Signal transduction_Calcium signaling	4.24e-08	2.57e-08	5.9e-10
NRF2 regulation of oxidative stress response	4.39e-08	3.91e-09	4.07e-11
Signal transduction_IP3 signaling	1.19e-07	7.93e-08	3.02e-09
Immune response_HMGB1 release from the cell	1.46e-07	7.61e-08	9.14e-10
Signal transduction_Erk Interactions: Inhibition of Erk	2.1e-07	6.93e-09	3.19e-09
Apoptosis and survival_Ceramides signaling pathway	1.12e-06	5.59e-08	4.59e-08
Stem cells_EGF-induced proliferation of Type C cells in SVZ of adult brain	1.76e-06	6.42e-06	1.86e-07
Neurophysiological process_HTR1A receptor signaling in neuronal cells	1.82e-06	1.01e-08	1.43e-09
G-protein signaling_G-Protein alpha-i signaling cascades	3.37e-06	7.58e-08	4.82e-11
Apoptosis and survival_NO synthesis and signaling	3.51e-06	3.47e-07	2.5e-08
Development_Adiponectin signaling	3.58e-06	2.51e-09	5.9e-10
Muscle contraction_Relaxin signaling pathway	6.66e-06	6.46e-09	2.43e-10
Development_PACAP signaling in neural cells	7.96e-06	2.81e-05	1.76e-06
Stem cells_Stimulation of differentiation of mouse embryonic fibroblasts into adipocytes by extracellular factors	8.04e-06	4.18e-17	1.63e-17
Neurophysiological process_Corticoliberin signaling via CRHR1	9.81e-06	8.25e-07	3.2e-08
Signal transduction_PKA signaling	1.18e-05	1.04e-06	6.36e-09
Signal transduction_Activation of PKC via G-Protein coupled receptor	1.42e-05	2.03e-08	9.08e-09
Immune response_HMGB1/RAGE signaling pathway	1.69e-05	2.97e-10	2.26e-10
HSP70 and HSP40-dependent folding in Huntington disease	2.13e-05	1.86e-09	1.04e-11
Gamma-Secretase regulation of neuronal cell development and function	3.29e-05	0.00263	2.81e-07
Development_SSTR2 in regulation of cell proliferation	3.45e-05	1.62e-06	6.12e-07
Neurophysiological process_Circadian rhythm	3.96e-05	0.00342	1.77e-05
Reproduction_GnRH signaling	5.1e-05	5.47e-09	4.91e-10
Signal transduction_cAMP signaling	5.23e-05	2.93e-08	2.02e-08
Apoptosis and survival_HTR1A signaling	6.61e-05	1.16e-08	4.41e-09
Development_EDNRB signaling	6.61e-05	1.03e-07	4.41e-09
Signal transduction_ERK1/2 signaling pathway	0.00012	3.08e-09	6.32e-12
Putative pathways for stimulation of fat cell differentiation by Bisphenol A	0.00012	4.78e-07	1.2e-07
Development_ACM2 and ACM4 activation of ERK	0.000132	7.86e-12	2.14e-12
Immune response_IL-7 signaling in B lymphocytes	0.000132	9.34e-06	9.71e-07
Muscle contraction_Regulation of eNOS activity in cardiomyocytes	0.000165	3.01e-06	2.11e-07
Huntingtin-depended transcription deregulation in Huntington's Disease	0.000169	3.06e-07	2.61e-07
Regulation of lipid metabolism_Stimulation of Arachidonic acid production by ACM receptors	0.000252	1.57e-06	9.42e-08
Development_Activation of ERK by Kappa-type opioid receptor	0.000262	1.64e-07	7.56e-08
Muscle contraction_Oxytocin signaling in uterus and mammary gland	0.000283	0.000192	6.82e-05
Neurophysiological process_GABA-A receptor life cycle	0.000339	0.00502	9.59e-06
Development_Regulation of CDK5 in CNS	0.000418	1.39e-06	1.83e-07
Protein folding_Membrane trafficking and signal transduction of G-alpha (i) heterotrimeric G-protein	0.000467	0.00748	0.000227
Immune response_PGE2 common pathways	0.000517	5.47e-05	1.19e-05
Role of Ghrelin in activation eating behavior in obesity	0.000517	0.00131	8.32e-05
Stem cells_Insulin, IGF-1 and TNF-alpha in brown adipocyte differentiation	0.000589	2.97e-10	2.26e-10
Translation_Translation regulation by Alpha-1 adrenergic receptors	0.000589	2.65e-08	1.28e-08
Transport_Aldosterone-mediated regulation of ENaC sodium transport	0.00062	0.000206	2.8e-05
cAMP/ Ca(2+)-dependent Insulin secretion	0.000814	1.2e-06	9.71e-07
Prostaglandins and leukotrienes-mediated induction of expression of mucins in normal and asthmatic epithelium	0.000814	9.34e-06	6.04e-06
Cytoskeleton remodeling_Thyroliberin in cytoskeleton remodeling	0.00106	6.42e-06	1.53e-06
Role of Leptin in regulation of eating behavior in obesity	0.0012	0.000309	1.61e-05
Neurophysiological process_Thyroliberin in cell hyperpolarization and excitability	0.00145	0.000567	0.000123
Apoptosis and survival_NO signaling in survival	0.00147	4.38e-05	2.41e-05
Cytoskeleton remodeling_Neurofilaments	0.00178	5.86e-05	3.52e-05
Role of Nicotine-induced Leptin resistance in hypothalamus in development of obesity	0.00178	0.02	0.00148
Immune response_Histamine signaling in dendritic cells	0.00203	3.83e-05	7.24e-06
CREB1-dependent transcription deregulation in Huntington's Disease	0.00214	0.0228	0.000337
Cytoskeleton remodeling_ACM3 and ACM4 in keratinocyte migration	0.00226	0.000158	4.95e-05
Stem cells_Hedgehog, BMP and Parathyroid hormone in osteogenesis	0.00228	0.0203	0.000828
Stem cells_Differentiation of white adipocytes	0.00285	1.08e-05	8.56e-08
Th2-cytokines-induced mucous metaplasia in asthma	0.00295	3.49e-05	1.51e-05
Membrane-bound ESR1: interaction with G-proteins signaling	0.00318	2.75e-07	1.17e-07
Blood coagulation_GPCRs in platelet aggregation	0.00402	7.47e-06	1.8e-06
Muscle contraction_S1P2 receptor-mediated smooth muscle contraction	0.00412	0.000206	0.000178
Stem cells_Scheme: Adult neurogenesis in the Subventricular Zone	0.00428	0.00748	0.00164
Development_Activation of Erk by ACM1, ACM3 and ACM5	0.00481	1.54e-06	1.33e-06
G-protein signaling_Regulation of cAMP levels by ACM	0.00539	9.37e-05	1.05e-05
Signal transduction_Activin A signaling regulation	0.00628	0.00236	0.000395
Renin-Angiotensin-Aldosterone System	0.0069	0.000254	9.99e-05
G-protein signaling_RhoA regulation pathway	0.00715	8.4e-06	2.21e-06
Stem cells_FGF2 signaling during embryonic stem cell differentiation	0.00715	0.0136	0.00234
Role of Thyroid hormone in regulation of oligodendrocyte differentiation	0.00741	0.0153	0.00651
Transcription_Role of heterochromatin protein 1 (HP1) family in transcriptional silencing	0.00742	2.32e-05	1.02e-06
Development_S1P4 receptor signaling pathway	0.00742	0.00195	0.000636
Neurophysiological process_Long-term depression in cerebellum	0.00819	0.00435	0.000578
G-protein signaling_M-RAS regulation pathway	0.0102	4e-06	2.72e-06
G-protein signaling_TC21 regulation pathway	0.0118	5.67e-06	4.24e-06
G-protein signaling_R-RAS regulation pathway	0.0118	5.86e-05	3.52e-05
Oligodendrocyte differentiation	0.0119	0.000347	7.1e-05
Cell cycle_Nucleocytoplasmic transport of CDK/Cyclins	0.0128	0.00228	0.000247
G-protein signaling_Ras family GTPases in kinase cascades (scheme)	0.0135	6.78e-07	6.66e-08
Cell adhesion_Integrin inside-out signaling	0.0154	0.00235	0.00186
Development_Mu-type opioid receptor regulation of proliferation	0.0175	0.000129	9.79e-05
Neurophysiological process_Role of CDK5 in presynaptic signaling	0.0175	0.000961	0.000589
Stem cells_FGF10 in development of subcutaneous white adipose tissue in embryogenesis	0.0221	0.000546	9.97e-05
DNA damage_Role of SUMO in p53 regulation	0.0221	0.00491	0.000846
Transcription_Transcription factor Tubby signaling pathways	0.0221	0.00491	0.000846
Immune response_Signaling pathway mediated by IL-6 and IL-1	0.0222	2.54e-05	3.82e-06
Stem cells_H3K4 demethylases in stem cell maintenance	0.0275	0.002	5.27e-05
Development_HGF-dependent inhibition of TGF-beta-induced EMT	0.0275	0.002	0.00154
Regulation of metabolism_Triiodothyronine and Thyroxine signaling	0.0292	0.0153	0.000479
Development_Alpha-1 adrenergic receptors signaling via cAMP	0.0298	0.00748	0.00164
G-protein signaling_Regulation of CDC42 activity	0.0304	0.0496	0.00191
Apoptosis and survival_Cytoplasmic/mitochondrial transport of proapoptotic proteins Bid, Bmf and Bim	0.0335	0.0136	0.00234
Inflammatory factors-induced expression of mucins in normal and asthmatic epithelium	0.0367	0.000257	0.000205
Stem cells_H3K9 demethylases in pluripotency maintenance of stem cells	0.0437	0.000236	8.93e-05
Stem cells_Dopamine-induced expression of CNTF in adult neurogenesis	0.0437	0.00195	0.000636
Apoptosis and survival_Anti-apoptotic action of nuclear ESR1 and ESR2	0.0439	0.0043	0.000981
Stem cells_Beta adrenergic receptors in brown adipocyte differentiation	0.0439	0.0043	0.000981
Apoptosis and survival_Anti-apoptotic action of nuclear ESR1 and ESR2	0.0439	0.0043	0.000981
Stem cells_Beta adrenergic receptors in brown adipocyte differentiation	0.0439	0.0043	0.000981

## Sheet: S. Nigra PD DOWN
Pathway.map	p-value DEG	p-value TS	p-value Union
Transport_RAB3 regulation pathway	1.31e-08	2.96e-08	7.51e-10
Neurophysiological process_GABA-A receptor life cycle	5.18e-07	0.00572	2.63e-08
Cytoskeleton remodeling_Neurofilaments	3.23e-06	0.0294	1.16e-07
Protein folding_Membrane trafficking and signal transduction of G-alpha (i) heterotrimeric G-protein	4.65e-06	7.69e-06	7.88e-07
Neurophysiological process_Role of CDK5 in presynaptic signaling	8.36e-06	0.0394	4.37e-06
Neurophysiological process_Dopamine D2 receptor signaling in CNS	1.12e-05	0.0382	4.3e-06
Development_Slit-Robo signaling	1.47e-05	0.00839	1.1e-07
Immune response_HMGB1/RAGE signaling pathway	3.42e-05	1.36e-07	1.95e-10
Immune response_Histamine H1 receptor signaling in immune response	8.9e-05	4.71e-06	1.8e-08
Signal transduction_PKA signaling	0.000145	8.91e-08	8.94e-11
Development_Delta- and kappa-type opioid receptors signaling via beta-arrestin	0.000205	1.72e-06	3.95e-08
Cell cycle_Spindle assembly and chromosome separation	0.000244	0.0118	0.000148
Immune response_IL-1 signaling pathway	0.000274	0.000164	2.73e-07
Muscle contraction_GPCRs in the regulation of smooth muscle tone	0.000386	7.91e-05	1.44e-07
Reproduction_GnRH signaling	0.000483	4.22e-13	6.94e-14
Stem cells_Noncanonical WNT signaling in cardiac myogenesis	0.000609	0.000507	0.00047
Maturation and migration of dendritic cells in skin sensitization	0.000981	0.000772	5.27e-06
Aryl hydrocarbon receptor signaling	0.00101	0.0142	1.81e-05
Immune response_Neurotensin-induced activation of IL-8 in colonocytes	0.00114	9.96e-09	1.9e-10
Development_Angiotensin signaling via STATs	0.00136	1.91e-05	2.23e-06
Immune response_MIF-mediated glucocorticoid regulation	0.00139	0.00265	3.57e-06
Muscle contraction_ACM regulation of smooth muscle contraction	0.00146	0.000123	6.8e-06
Blood coagulation_GPCRs in platelet aggregation	0.00178	3.94e-07	4.82e-08
Development_G-Proteins mediated regulation MAPK-ERK signaling	0.00197	2.19e-09	1.03e-09
Oxidative stress_Angiotensin II-induced production of ROS	0.00221	0.0144	0.000241
Renin-Angiotensin-Aldosterone System	0.00282	4.08e-05	2.39e-05
Development_S1P2 and S1P3 receptors in cell proliferation and differentiation	0.00306	4.29e-06	1.89e-07
Neurophysiological process_Dopamine D2 receptor transactivation of PDGFR in CNS	0.00306	4.29e-06	1.99e-06
Immune response_Histamine signaling in dendritic cells	0.00322	7.36e-07	2.45e-07
Transcription_Transcription factor Tubby signaling pathways	0.00374	3.67e-06	3.54e-06
Stem cells_Pancreatic cancer stem cells in tumor metastasis	0.00442	0.000674	2.51e-05
PGE2 pathways in cancer	0.00552	2.03e-07	1.56e-07
Muscle contraction_S1P2 receptor-mediated smooth muscle contraction	0.00583	1.21e-05	1.06e-06
Cell adhesion_Chemokines and adhesion	0.00588	1.6e-05	8.4e-07
Stellate cells activation and liver fibrosis	0.00654	0.00065	2.87e-05
Deregulation of canonical WNT signaling in major depressive disorder	0.00673	1.53e-05	1.24e-05
Cytoskeleton remodeling_Reverse signaling by ephrin B	0.00673	0.00943	0.000521
Development_Activation of Erk by ACM1, ACM3 and ACM5	0.00713	2.19e-06	3.57e-08
Development_S1P1 signaling pathway	0.00713	2.19e-06	1.89e-06
Signal transduction_Calcium signaling	0.00796	2.67e-06	2.51e-06
Neurophysiological process_Glutamate regulation of Dopamine D1A receptor signaling	0.00796	0.00128	1.52e-05
Development_EPO-induced MAPK pathway	0.00796	0.00019	8.24e-05
Transcription_ChREBP regulation pathway	0.00832	0.00222	0.000207
Immune response_IL-22 signaling pathway	0.00881	0.0118	0.000148
Immune response_IL-17 signaling pathways	0.00889	0.00114	3.2e-06
Muscle contraction_Oxytocin signaling in uterus and mammary gland	0.00889	4.25e-06	3.2e-06
Chemotaxis_Leukocyte chemotaxis	0.00906	0.000939	5.65e-05
Development_HGF signaling pathway	0.00983	3.37e-05	2.45e-05
Ubiquitin-proteasome system in Huntington's disease	0.00985	0.0209	0.00193
Neurophysiological process_EphB receptors in dendritic spine morphogenesis and synaptogenesis	0.0113	0.0144	0.00552
Development_ERK5 in cell proliferation and neuronal survival	0.0116	0.000322	5.09e-05
Cytoskeleton remodeling_TGF, WNT and cytoskeletal remodeling	0.012	1.72e-06	3.27e-07
Neurophysiological process_NMDA-dependent postsynaptic long-term potentiation in CA1 hippocampal neurons	0.0131	2.07e-07	7.45e-08
Huntingtin-depended transcription deregulation in Huntington's Disease	0.0135	0.000398	8.38e-06
Transcription_Transcription regulation of aminoacid metabolism	0.0155	3.21e-06	1.29e-06
Development_WNT signaling pathway. Part 2	0.0173	0.003	0.00039
Oligodendrocyte differentiation	0.0173	0.0142	0.00039
Development_PACAP signaling in neural cells	0.0176	7.38e-07	3.97e-07
Development_Cross-talk between VEGF and Angiopoietin 1 signaling pathways	0.0178	0.00498	0.000137
G-protein signaling_Ras family GTPases in kinase cascades (scheme)	0.0178	0.00498	0.000886
Muscle contraction_Delta-type opioid receptor in smooth muscle contraction	0.0178	0.0326	0.00481
Immune response_Gastrin in inflammatory response	0.0184	3.31e-08	2.9e-08
Cytoskeleton remodeling_Role of PKA in cytoskeleton reorganisation	0.0195	0.000674	0.000141
Neurophysiological process_Delta-type opioid receptor in the nervous system	0.0195	0.000674	0.000141
G-protein signaling_G-Protein alpha-i signaling cascades	0.0203	5.66e-06	2.98e-06
Cardiac Hypertrophy_Ca(2+)-dependent NF-AT signaling in Cardiac Hypertrophy	0.024	2.99e-07	2.7e-07
Development_VEGF signaling and activation	0.026	3.36e-12	2.39e-12
Th2-cytokines-induced expression of mucins in asthma	0.026	0.001	5.24e-05
Neurophysiological process_Melatonin signaling	0.026	0.001	0.000269
cAMP/ Ca(2+)-dependent Insulin secretion	0.026	0.00592	0.0049
Immune response_TREM1 signaling pathway	0.0279	0.0217	0.000262
TNF-alpha, IL-1 beta induce dyslipidemia and inflammation in obesity and type 2 diabetes in adipocytes	0.0284	2.04e-05	1.89e-06
NRSF-dependent transcription deregulation in Huntington's Disease	0.0289	0.00117	0.000409
Transcription_Androgen Receptor nuclear signaling	0.031	0.00128	0.0004
Cell adhesion_Histamine H1 receptor signaling in the interruption of cell barrier integrity	0.031	0.00719	0.00653
Immune response _CCR3 signaling in eosinophils	0.0315	0.000228	7.77e-05
Chemotaxis_Lipoxin inhibitory action on fMLP-induced neutrophil chemotaxis	0.0337	0.0357	0.0242
Cell cycle_Role of Nek in cell cycle regulation	0.0356	0.000191	0.000114
Cytoskeleton remodeling_Thyroliberin in cytoskeleton remodeling	0.0393	0.000228	2.31e-05
Development_EGFR signaling via small GTPases	0.0393	0.00182	0.00082
Development_Regulation of epithelial-to-mesenchymal transition (EMT)	0.0395	0.00765	0.00202
Cardiac Hypertrophy_NF-AT signaling in Cardiac Hypertrophy	0.0421	5.99e-05	4.21e-05
Immune response_CD40 signaling	0.0421	0.00824	0.000665
G-protein signaling_RhoA regulation pathway	0.0432	0.00209	0.00019
Cytoskeleton remodeling_Cytoskeleton remodeling	0.0476	0.00179	0.000201
Chemotaxis_Inhibitory action of lipoxins on IL-8- and Leukotriene B4-induced neutrophil migration	0.0493	0.00246	0.00114
Immune response_Inhibitory action of lipoxins on superoxide production induced by IL-8 and Leukotriene B4 in neutrophils	0.0493	0.0493	0.0138

## Sheet: S.Nigra PD UP
Pathway.map	p-value DEG	p-value TS	p-value Union
Deregulation of canonical WNT signaling in major depressive disorder	1.22e-08	4.22e-09	1.19e-13
Immune response_Signaling pathway mediated by IL-6 and IL-1	1.37e-06	7.71e-12	5.33e-14
G-protein signaling_Cross-talk between Ras-family GTPases	1.51e-06	4.17e-08	2.78e-11
Stellate cells activation and liver fibrosis	3.1e-06	2.73e-12	7.49e-15
TNF-alpha and IL-1 beta induce hyperglycemia in obesity and type 2 diabetes in adipocytes	5.67e-06	2.47e-06	3.65e-09
Stem cells_Aberrant Wnt signaling in medulloblastoma stem cells	1.91e-05	4.17e-08	2.78e-11
Signal transduction_ERK1/2 signaling pathway	2.38e-05	4.23e-14	2.72e-17
Signal transduction_JNK pathway	2.8e-05	1.46e-06	9.77e-11
HSP70 and HSP40-dependent folding in Huntington disease	3.5e-05	1.46e-06	2.87e-08
Epigenetic and transcriptional regulation of oligodendrocyte precursor cell differentiation and myelination	3.83e-05	1.85e-05	2.23e-09
Development_Angiopoietin - Tie2 signaling	4.8e-05	2.32e-05	3.57e-08
Stem cells_Stimulation of differentiation of mouse embryonic fibroblasts into adipocytes by extracellular factors	8.95e-05	2.69e-10	5.45e-13
NGF activation of NF-kB	9.92e-05	4.23e-07	1.77e-09
Development_Neurotrophin family signaling	0.000132	8.65e-08	3.58e-11
Apoptosis and survival_Anti-apoptotic TNFs/NF-kB/Bcl-2 pathway	0.000158	1.15e-07	5.69e-09
The role of KEAP1/NRF2 pathway in skin sensitization	0.000193	0.000103	7.89e-07
G-protein signaling_M-RAS regulation pathway	0.000257	3.45e-09	1.08e-09
Inhibition of oligodendrocyte precursor cells differentiation by Wnt signaling in multiple sclerosis	0.000327	0.0108	2.87e-05
Immune response_IL-9 signaling pathway	0.000419	1.88e-09	4.85e-11
Development_WNT signaling pathway. Part 1. Degradation of beta-catenin in the absence WNT signaling	0.000664	0.000417	2.12e-05
Transcription_NF-kB signaling pathway	0.000697	6.54e-06	1.78e-07
Signal transduction_Activation of PKC via G-Protein coupled receptor	0.000857	1.97e-09	7.88e-10
Cytoskeleton remodeling_RalA regulation pathway	0.000929	5.86e-07	3.44e-07
Immune response_HMGB1 release from the cell	0.000953	0.00298	1.53e-05
Development_WNT signaling pathway. Part 2	0.000975	2.33e-07	5.86e-08
Stem cells_Differentiation of white adipocytes	0.000975	1.37e-05	3.69e-07
Stem cells_NOTCH in inhibition of WNT/Beta-catenin-induced osteogenesis	0.00111	1.46e-06	6.98e-08
Growth factors in regulation of oligodendrocyte precursor cells survival in multiple sclerosis	0.00111	0.000608	2.01e-05
NRF2 regulation of oxidative stress response	0.00111	2.9e-07	2.11e-10
Inhibition of remyelination in multiple sclerosis: regulation of cytoskeleton proteins	0.00147	0.000813	6.04e-06
TNF-alpha, IL-1 beta induce dyslipidemia and inflammation in obesity and type 2 diabetes in adipocytes	0.00147	0.000132	6.04e-06
Regulation of cytoskeleton proteins in oligodendrocyte differentiation and myelination	0.00178	0.0162	3.43e-05
Development_WNT5A signaling	0.00192	3.57e-06	2.78e-07
Stem cells_Extraembryonic differentiation of embryonic stem cells	0.00215	0.0341	9.91e-05
Immune response_Inhibitory action of Lipoxins on pro-inflammatory TNF-alpha signaling	0.00218	4.39e-06	3.82e-07
G-protein signaling_K-RAS regulation pathway	0.0025	1.46e-06	2.87e-08
G-protein signaling_G-Protein alpha-12 signaling pathway	0.00289	2.7e-09	9.28e-10
Stem cells_TNF-alpha, IL-1 alpha and WNT5A-dependent regulation of osteogenesis and adipogenesis in mesenchymal stem cells	0.00351	9.55e-06	1.24e-06
Cell adhesion_PLAU signaling	0.00379	2.56e-11	1.7e-12
Transcription_Receptor-mediated HIF regulation	0.00379	6.54e-06	2.17e-08
G-protein signaling_Proinsulin C-peptide signaling	0.00392	1.76e-10	9.48e-11
Development_IGF-1 receptor signaling	0.00392	1.97e-09	7.88e-10
Immune response_Innate immune response to RNA viral infection	0.0042	0.0162	0.00261
Immune response_MIF in innate immunity response	0.00432	6.5e-05	1.16e-05
Stem cells_Insulin, IGF-1 and TNF-alpha in brown adipocyte differentiation	0.00437	2.33e-07	5.86e-08
Immune response_Oncostatin M signaling via JAK-Stat in mouse cells	0.00459	1.49e-06	1.07e-06
Role of adipose tissue hypoxia in obesity and type 2 diabetes	0.00571	0.000545	0.000146
Stem cells_Role of BMP signaling in embryonic stem cell neural differentiation	0.00571	0.0205	0.000823
Development_Notch Signaling Pathway	0.00621	0.0173	0.00253
Development_Transactivation of PDGFR in non-neuronal cells by Dopamine D2 receptor	0.00659	6.24e-08	5.63e-08
Activation of ACTH production in pituitary gland in major depressive disorder	0.00659	8.29e-05	3.09e-05
Immune response_TLR3 and TLR4 induce TICAM1-specific signaling pathway	0.00682	0.00054	3.32e-05
Development_S1P1 receptor signaling via beta-arrestin	0.00864	1.22e-07	1.44e-08
Role of free fatty acids in obesity and type 2 diabetes	0.00865	0.00107	0.000258
Development_HGF signaling pathway	0.0096	3.46e-11	1.03e-11
Role of cell-cell and ECM-cell interactions in oligodendrocyte differentiation and myelination	0.00981	0.00646	7.55e-05
Stem cells_FGF2 signaling during embryonic stem cell differentiation	0.00981	0.00646	7.55e-05
G-protein signaling_Regulation of RAC1 activity	0.0125	0.00826	0.000657
Development_GDNF signaling	0.0132	6.46e-08	1.6e-08
Cytoskeleton remodeling_Role of PDGFs in cell migration	0.0132	0.00132	0.000975
Growth factors in regulation of oligodendrocyte precursor cells survival	0.014	0.00027	0.000165
Inflammatory factors-induced expression of mucins in normal and asthmatic epithelium	0.0141	6.45e-05	3.5e-05
Stem cells_Endothelial differentiation during embryonic development	0.0141	0.00199	3.5e-05
Translation _Regulation of EIF2 activity	0.0173	6.94e-07	2.17e-08
Transcription_P53 signaling pathway	0.0173	0.00038	5.09e-05
Apoptosis and survival_DNA-damage-induced apoptosis	0.0191	0.000121	3.17e-05
Stem cells_FGF2-induced self-renewal of adult neural stem cells	0.0192	8.18e-06	1.82e-06
Development_VEGF-family signaling	0.0211	7.96e-10	5.97e-11
Maturation and migration of dendritic cells in skin sensitization	0.0211	0.000523	0.000412
Translation_Insulin regulation of translation	0.0233	9.38e-05	3.38e-06
Prostaglandins and leukotrienes-mediated induction of expression of mucins in normal and asthmatic epithelium	0.0255	0.000705	0.000621
Apoptosis and survival_TNFR1 signaling pathway	0.0255	0.0173	0.0091
Immune response_IL-1 signaling pathway	0.0279	0.000132	3.37e-05
G-protein signaling_Rap2B regulation pathway	0.0282	0.0233	0.00971
Transport_Aldosterone-mediated regulation of ENaC sodium transport	0.0284	6.62e-05	2.24e-05
Apoptosis and survival_Granzyme A signaling	0.0284	0.0205	0.00397
Neurophysiological process_Receptor-mediated axon growth repulsion	0.0304	0.00479	0.000909
Cytoskeleton remodeling_Reverse signaling by ephrin B	0.0316	8e-07	5.26e-07
Stem cells_Cooperation between Hedgehog, IGF-2 and HGF signaling pathways in medulloblastoma stem cells	0.0351	1.14e-05	6.16e-06
Development_TGF-beta-dependent induction of EMT via MAPK	0.0358	4.48e-10	1.01e-10
Regulation of lipid metabolism_Insulin signaling:generic cascades	0.0358	3.27e-05	2.38e-06
G-protein signaling_N-RAS regulation pathway	0.0387	1.46e-05	8.66e-06
Signal transduction_IP3 signaling	0.0418	8.19e-07	7.01e-07
Stem cells_WNT and Notch signaling in early cardiac myogenesis	0.0467	0.00732	0.00242
Atherosclerosis_Role of ZNF202 in regulation of expression of genes involved in Atherosclerosis	0.047	0.0365	0.0133

## Sheet: Cortex DLB DOWN
Pathway.map	p-value DEG	p-value TS	p-value Union
Cytoskeleton remodeling_Cytoskeleton remodeling	8.93e-16	5.81e-32	4.24e-32
Development_Regulation of epithelial-to-mesenchymal transition (EMT)	2.32e-11	3.22e-23	7.16e-25
Reproduction_GnRH signaling	4.52e-10	2.35e-19	3.9e-20
Stellate cells activation and liver fibrosis	1.89e-09	7.62e-24	9.53e-25
Neurophysiological process_ACM regulation of nerve impulse	1.93e-09	1.07e-11	1.08e-12
Cytoskeleton remodeling_Regulation of actin cytoskeleton by Rho GTPases	6.18e-09	4.83e-09	1.94e-11
Cell adhesion_Histamine H1 receptor signaling in the interruption of cell barrier integrity	9.54e-09	5.89e-13	4.17e-15
Immune response _CCR3 signaling in eosinophils	5.82e-08	2e-14	6.53e-15
Signal transduction_Calcium signaling	6.75e-08	4.72e-11	4.05e-12
Signal transduction_Erk Interactions: Inhibition of Erk	2.8e-07	4.75e-06	8.65e-08
G-protein signaling_Regulation of cAMP levels by ACM	4.36e-07	1.4e-05	1.05e-08
Development_Angiotensin signaling via STATs	9.04e-07	4.13e-09	2.41e-09
Neurophysiological process_HTR1A receptor signaling in neuronal cells	9.38e-07	1.58e-07	9.69e-09
Stem cells_Endothelial differentiation during embryonic development	2.96e-06	1.24e-06	1.96e-09
Development_S1P2 and S1P3 receptors in cell proliferation and differentiation	3.95e-06	1.69e-12	6.35e-15
Muscle contraction_GPCRs in the regulation of smooth muscle tone	4.38e-06	1.17e-11	4.48e-14
Cell adhesion_Integrin-mediated cell adhesion and migration	6.37e-06	3.62e-17	4.35e-18
Nicotine signaling in dopaminergic neurons, Pt. 1 - cell body	6.37e-06	1.94e-06	1.37e-06
Signal transduction_cAMP signaling	8.67e-06	4.83e-06	1.8e-07
Inhibition of remyelination in multiple sclerosis: regulation of cytoskeleton proteins	1.03e-05	1.69e-16	1.1e-16
Renin-Angiotensin-Aldosterone System	1.12e-05	1.04e-05	1.79e-06
Neurophysiological process_Receptor-mediated axon growth repulsion	1.37e-05	2.08e-18	1.66e-18
Stem cells_TNF-alpha, IL-1 alpha and WNT5A-dependent regulation of osteogenesis and adipogenesis in mesenchymal stem cells	1.46e-05	2.54e-07	5.7e-08
Cytoskeleton remodeling_Role of PKA in cytoskeleton reorganisation	1.64e-05	1.49e-11	4.33e-12
Stem cells_Pancreatic cancer stem cells in tumor metastasis	1.64e-05	1.49e-11	4.33e-12
Role of keratinocytes and Langerhans cells in skin sensitization	1.99e-05	0.000496	3.41e-07
Development_Slit-Robo signaling	2.03e-05	6.54e-12	1.46e-13
Maturation and migration of dendritic cells in skin sensitization	2.21e-05	3.15e-06	1.85e-07
Development_WNT signaling pathway. Part 2	2.43e-05	2.1e-15	8.01e-16
Cell adhesion_Endothelial cell contacts by junctional mechanisms	2.99e-05	3.67e-06	9.48e-09
Transcription_Role of heterochromatin protein 1 (HP1) family in transcriptional silencing	4.23e-05	0.00014	2.1e-06
Stem cells_Noncanonical WNT signaling in cardiac myogenesis	4.79e-05	2.7e-09	5.5e-10
Development_A2B receptor: action via G-protein alpha s	5.14e-05	8.14e-10	1.68e-10
Development_G-Proteins mediated regulation MAPK-ERK signaling	8.55e-05	4.52e-09	3.22e-09
Cytoskeleton remodeling_Role of PDGFs in cell migration	9.51e-05	1.14e-08	1.17e-09
Cell cycle_Influence of Ras and Rho proteins on G1/S Transition	0.000103	1.2e-11	6.78e-14
Langerhans cell migration to lymph nodes in allergic contact dermatitis	0.000104	3.41e-09	3.93e-10
Immune response_IL-1 signaling pathway	0.000231	2.05e-06	1.84e-07
Cytoskeleton remodeling_ACM3 and ACM4 in keratinocyte migration	0.000236	0.00045	5.13e-06
Blood coagulation_GPCRs in platelet aggregation	0.000259	1.69e-12	1.28e-12
Blood coagulation_Blood coagulation	0.000304	4.89e-09	1.68e-11
Development_Beta-adrenergic receptors signaling via cAMP	0.000329	0.00129	9.6e-05
Stem cells_Astrocyte differentiation from adult stem cells	0.000508	0.000176	1.68e-07
PGE2 pathways in cancer	0.000592	3.65e-11	1.69e-11
Development_NOTCH-induced EMT	0.000661	0.00123	0.000561
Prostaglandins and leukotrienes-mediated induction of expression of mucins in normal and asthmatic epithelium	0.000759	3.13e-05	1.17e-05
Development_MAG-dependent inhibition of neurite outgrowth	0.000823	5.41e-07	1.47e-08
Signal transduction_PKA signaling	0.000995	2.03e-10	4.97e-11
Chemotaxis_Inhibitory action of lipoxins on IL-8- and Leukotriene B4-induced neutrophil migration	0.000995	2.35e-05	5.04e-06
Cell cycle_Regulation of G1/S transition (part 1)	0.00103	2.05e-08	5.5e-10
Cell adhesion_Cadherin-mediated cell adhesion	0.00108	4.13e-10	6.11e-11
Cell cycle_Regulation of G1/S transition (part 2)	0.00108	0.000716	5.18e-06
Glucagon-induced glucose upregulation in type 2 diabetes in liver	0.00119	3.17e-05	2.79e-05
Stem cells_mGluR3 signaling in glioblastoma stem cells	0.00119	0.000408	0.000306
Transcription_P53 signaling pathway	0.00128	4.89e-09	1.19e-09
Cell cycle_ESR1 regulation of G1/S transition	0.00139	3e-06	1.78e-06
Astrocyte differentiation from neural stem cells	0.00158	1.07e-05	1.68e-08
Stem cells_BMP signaling in cardiac myogenesis	0.00175	0.000537	3.16e-06
Cytoskeleton remodeling_CDC42 in cellular processes	0.00178	2.67e-06	2.34e-07
Immune response_MIF-mediated glucocorticoid regulation	0.00178	2.85e-07	2.34e-07
G-protein signaling_RAC1 in cellular process	0.00218	7.36e-06	1.01e-06
Transport_ACM3 in salivary glands	0.00235	9.54e-05	3.16e-05
Immune response_IL-12-induced IFN-gamma production	0.00269	2.03e-06	7.14e-09
Cell adhesion_Tight junctions	0.00269	0.000244	1.79e-06
G-protein signaling_G-Protein alpha-s signaling cascades	0.00269	5.52e-05	1.79e-06
Neurophysiological process_Melatonin signaling	0.00283	0.00517	0.00181
Immune response_Histamine signaling in dendritic cells	0.00284	8.55e-07	7.75e-07
Muscle contraction_S1P2 receptor-mediated smooth muscle contraction	0.00297	4.38e-06	1.7e-06
Stem cells_Role of BMP signaling in embryonic stem cell neural differentiation	0.00297	2.61e-05	9.93e-06
Immune response_MIF-JAB1 signaling	0.00311	1.12e-06	1.44e-08
Stem cells_Hedgehog, BMP and Parathyroid hormone in osteogenesis	0.00335	1.24e-06	5.7e-08
Stem cells_Regulation of endothelial progenitor cell differentiation from adult stem cells	0.00372	1.65e-09	2.1e-10
Immune response_PGE2 common pathways	0.00392	0.000408	9.6e-05
Cell adhesion_Cell-matrix glycoconjugates	0.00399	3.22e-10	6.72e-12
Neural stem cells lineage commitment (scheme)	0.00399	0.00165	9.76e-05
Transcription_Transcription regulation of aminoacid metabolism	0.004	0.00227	0.000472
The role of KEAP1/NRF2 pathway in skin sensitization	0.00459	1.11e-05	5.6e-06
Stem cells_H3K4 demethylases in stem cell maintenance	0.00459	0.0139	0.00053
Cell adhesion_Role of CDK5 in cell adhesion	0.00473	4.67e-07	1.64e-07
CD8+ Tc1 cells in allergic contact dermatitis	0.00508	0.00309	0.000737
Immune response_Role of DAP12 receptors in NK cells	0.00531	7.95e-07	2.49e-07
Inhibition of remyelination in multiple sclerosis: role of cell-cell and ECM-cell interactions	0.0056	7.5e-09	9.72e-10
Stem cells_Self-renewal and pluripotency maintenance of human embryonic stem cells	0.00561	4.68e-07	4.27e-08
Activation of Cortisol production in major depressive disorder	0.00573	0.000787	1.33e-05
Role of Ghrelin in activation eating behavior in obesity	0.00573	0.00268	0.00228
Immune response_Role of HMGB1 in dendritic cell maturation and migration	0.00636	0.0145	0.00112
Development_Melanocyte development and pigmentation	0.00761	1.11e-07	1.01e-07
Stem cells_TGF-beta family mediated differentiation of embryonic stem cells	0.00801	9.54e-05	7.52e-06
Stem cells_Extraembryonic differentiation of embryonic stem cells	0.00817	0.000176	1.01e-06
Origin of Langerhans cells in the steady-state and under inflammatory conditions	0.00874	0.000782	9.9e-05
Development_Hedgehog and PTH signaling pathways in bone and cartilage development	0.00973	2.03e-06	3.16e-07
Immune response_IL-12 signaling pathway	0.011	5.81e-07	5.04e-09
Role of Leptin in regulation of eating behavior in obesity	0.011	4.95e-06	4.5e-06
Gamma-secretase regulation of angiogenesis	0.0117	0.000629	5.11e-05
Neurophysiological process_Mu-type opioid receptor-mediated analgesia	0.0117	0.0273	0.0103
Immune response_PGE2 signaling in immune response	0.0127	1.07e-07	1.05e-08
Aryl hydrocarbon receptor signaling	0.0132	0.000155	1.11e-05
Immune response_Oncostatin M signaling via JAK-Stat in mouse cells	0.0152	1.53e-06	2.29e-09
Role of Nicotine-induced Leptin resistance in hypothalamus in development of obesity	0.0167	0.00227	0.00198
Development_Leptin signaling via PI3K-dependent pathway	0.0167	0.000396	0.000201
Stem cells_WNT/Beta-catenin and NOTCH in induction of osteogenesis	0.0183	8.64e-09	2.48e-09
Stem cells_NOTCH1-induced self-renewal of glioblastoma stem cells	0.0183	0.000208	2.9e-06
Immune response_MIF in innate immunity response	0.0183	0.000208	5.55e-05
Putative pathways of MHC class I-dependent postsynaptic long-term depression in major depressive disorder	0.0192	0.00603	9.45e-05
Cytoskeleton remodeling_Alpha-1A adrenergic receptor-dependent inhibition of PI3K	0.0192	0.0242	0.00275
Signal transduction_Activin A signaling regulation	0.0196	6.49e-08	5.51e-09
Muscle contraction_Delta-type opioid receptor in smooth muscle contraction	0.0201	0.0114	0.00289
Development_Role of CDK5 in neuronal development	0.0229	4.75e-06	3.16e-06
Immune response_Oncostatin M signaling via JAK-Stat in human cells	0.0238	5.67e-08	9.77e-11
Oxidative stress_Angiotensin II-induced production of ROS	0.0265	0.000176	0.000114
Transcription_CREM signaling in testis	0.0351	0.0146	0.000525
Hypoxia-induced EMT in cancer and fibrosis	0.0355	0.00247	0.00155
Stem cells_Transcription factors in segregation of hepatocytic lineage	0.0388	4.38e-06	1.7e-06
Role of adipose tissue hypoxia in obesity and type 2 diabetes	0.0388	0.000137	9.93e-06
Apoptosis and survival_Granzyme A signaling	0.0388	0.0273	0.000933
G-protein signaling_RhoB regulation pathway	0.0422	0.00991	0.00311
Stem cells_BMP7 in brown adipocyte differentiation	0.0452	0.000153	3.65e-05
Stem cells_Scheme: SMAD-dependent TGF-beta family signaling in embryonic stem cells	0.0492	0.00163	5.56e-05
Proteolysis_Role of Parkin in the Ubiquitin-Proteasomal Pathway	0.0492	0.00675	0.00508
Role of Thyroid hormone in regulation of oligodendrocyte differentiation	0.0492	0.0317	0.00086

## Sheet: Cortex DLB UP
Pathway.map	p-value DEG	p-value TS	p-value Union
Role of ER stress in obesity and type 2 diabetes	2.55e-05	7.31e-05	4.22e-09
G-protein signaling_Cross-talk between Ras-family GTPases	6.58e-05	0.00367	3.66e-06
Development_PDGF signaling via STATs and NF-kB	9.36e-05	6.8e-05	1.47e-07
Transport_Clathrin-coated vesicle cycle	0.000114	0.00287	3.42e-06
Regulation of metabolism_Role of Adiponectin in regulation of metabolism	0.000152	0.00278	1.06e-07
NGF activation of NF-kB	0.000327	0.00062	4.01e-06
Regulation of lipid metabolism_Regulation of lipid metabolism via LXR, NF-Y and SREBP	0.000338	0.0151	9.1e-06
DNA damage_ATM/ATR regulation of G1/S checkpoint	0.000623	0.0094	7.72e-05
Development_Cross-talk between VEGF and Angiopoietin 1 signaling pathways	0.00114	0.0491	0.000657
Role of free fatty acids in obesity and type 2 diabetes	0.00129	0.00356	1.17e-05
Regulation of metabolism_Bile acids regulation of glucose and lipid metabolism via FXR	0.00155	9.89e-06	1.16e-08
Transcription_Role of AP-1 in regulation of cellular metabolism	0.00183	0.00175	9.1e-06
DNA damage_Inhibition of telomerase activity and cellular senescence	0.00203	0.000139	0.000106
Apoptosis and survival_APRIL and BAFF signaling	0.00214	0.00193	1.2e-05
Development_ERBB-family signaling	0.00214	0.00018	7.37e-05
Apoptosis and survival_Anti-apoptotic TNFs/NF-kB/Bcl-2 pathway	0.00288	0.00233	0.000117
Regulation of lipid metabolism_Insulin regulation of fatty acid methabolism	0.00316	0.00751	6.85e-05
Stem cells_Differentiation of white adipocytes	0.00329	0.00593	0.000253
Development_VEGF signaling and activation	0.0038	0.00278	0.000179
Immune response_Fc epsilon RI pathway	0.00416	0.000101	1.63e-05
Role of alpha-6/beta-4 integrins in carcinoma progression	0.00493	0.000358	9.12e-06
Development_Angiopoietin - Tie2 signaling	0.00558	7.06e-06	3.72e-06
Immune response_ICOS pathway in T-helper cell	0.00559	2.72e-06	1.88e-06
Development_GDNF family signaling	0.00559	3.6e-05	1.17e-05
HSP70 and HSP40-dependent folding in Huntington disease	0.00571	0.0457	0.000506
Cell cycle_Regulation of G1/S transition (part 2)	0.0068	2.37e-05	1.19e-05
Role of Thyroid hormone in regulation of oligodendrocyte differentiation	0.00709	0.000485	1.87e-05
Development_PEDF signaling	0.00794	0.000534	0.00012
Immune response_IL-2 activation and signaling pathway	0.00794	0.000534	0.00012
Apoptosis and survival_HTR1A signaling	0.00886	0.00482	0.00262
Some pathways of EMT in cancer cells	0.00987	0.000644	3.61e-05
Development_Neurotrophin family signaling	0.0108	1.58e-05	2.34e-06
Development_FGF-family signaling	0.0109	0.0344	0.000905
Immune response_T cell receptor signaling pathway	0.0109	0.00554	0.000905
Signal transduction_Activation of PKC via G-Protein coupled receptor	0.0109	0.0344	0.00346
Regulation of lipid metabolism_Regulation of fatty acid synthase activity in hepatocytes	0.011	0.00209	7.27e-05
Development_Role of IL-8 in angiogenesis	0.0114	0.000256	0.000106
Cell cycle_Influence of Ras and Rho proteins on G1/S Transition	0.0121	7.23e-06	1.86e-06
Stem cells_Insulin, IGF-1 and TNF-alpha in brown adipocyte differentiation	0.0121	8.15e-05	1.05e-05
Stem cells_Role of growth factors in the maintenance of embryonic stem cell pluripotency	0.0121	8.15e-05	1.05e-05
Growth factors in regulation of oligodendrocyte precursor cells proliferation in multiple sclerosis	0.0134	0.00634	0.000301
Growth factors in regulation of oligodendrocyte precursor cells survival in multiple sclerosis	0.0136	2.11e-05	4.14e-06
Role of Thyroid hormone in regulation of oligodendrocyte differentiation in multiple sclerosis	0.0147	0.000913	8e-05
Development_A2A receptor signaling	0.0152	0.021	0.00361
Possible regulation of HSF-1/ chaperone pathway in Huntington's disease	0.0158	7.76e-06	1.47e-06
Putative pathways for stimulation of fat cell differentiation by Bisphenol A	0.0165	6.8e-05	1.1e-05
Cytoskeleton remodeling_FAK signaling	0.0177	0.000123	2.46e-05
Role of IL-6 in obesity and type 2 diabetes in adipocytes	0.0187	0.0102	0.000588
Immune response_Inhibitory action of Lipoxins on pro-inflammatory TNF-alpha signaling	0.0229	0.0265	0.00167
Huntingtin-depended transcription deregulation in Huntington's Disease	0.0251	0.0424	0.00243
Cell cycle_Nucleocytoplasmic transport of CDK/Cyclins	0.0262	0.0153	0.00795
Immune response_IL-23 signaling pathway	0.0288	0.00468	0.000506
Transcription_Transcription regulation of aminoacid metabolism	0.0288	0.0457	0.00304
Growth factors in regulation of oligodendrocyte precursor cells survival	0.0294	9.89e-06	6.83e-06
Development_MAG-dependent inhibition of neurite outgrowth	0.0294	0.014	0.00132
G-protein signaling_H-RAS regulation pathway	0.0294	0.00158	0.00132
Neurophysiological process_Dopamine D2 receptor transactivation of PDGFR in CNS	0.0328	0.00523	0.000657
Apoptosis and survival_NGF signaling pathway	0.0328	0.0491	0.00375
Muscle contraction_Regulation of eNOS activity in endothelial cells	0.0338	0.000256	0.000106
Translation _Regulation of EIF2 activity	0.036	0.00193	0.0004
Development_A1 receptor signaling	0.0387	0.0361	0.0131
Growth factors in regulation of oligodendrocyte precursor cells proliferation	0.0389	0.000303	0.000146
Development_FGFR signaling pathway	0.0418	0.000839	0.000301
Stem cells_Inhibition of Hedgehog signaling in medulloblastoma stem cells	0.0434	0.0185	0.00265
Immune response_CD16 signaling in NK cells	0.0446	0.0148	0.00253
Signal transduction_JNK pathway	0.0474	0.00255	0.000715
Apoptosis and survival_Lymphotoxin-beta receptor signaling	0.0474	0.0197	0.0031
