# Supplementary material for: Systems-Based Analyses of Brain Regions Functionally Impacted in Parkinson's Disease Reveals Underlying Causal Mechanisms
Source: PLoS One. 2014 Aug 29;9(8):e102909. doi: 10.1371/journal.pone.0102909 (PMC4149353; doi:10.1371/journal.pone.0102909)
Supplement: Table S6 — DEGs on Key Pathways. (XLSX) [file pone.0102909.s006.xlsx]

## Sheet: Supplementary Table S6
Supplementary Table S6. DEGs on Key Pathways

## Sheet: Cortex PD DOWN
=== Epigenetic and transcriptional regulation of oligodendrocyte precursor cell differentiation and myelination ===
429	ASCL1	achaete-scute complex homolog 1 (Drosophila)
745	C11orf9	chromosome 11 open reading frame 9
11211	FZD10	frizzled homolog 10 (Drosophila)
8323	FZD6	frizzled homolog 6 (Drosophila)
3065	HDAC1	histone deacetylase 1
182	JAG1	jagged 1 (Alagille syndrome)
4155	MBP	myelin basic protein
4821	NKX2-2	NK2 homeobox 2
4851	NOTCH1	Notch homolog 1, translocation-associated (Drosophila)
10215	OLIG2	oligodendrocyte lineage transcription factor 2
5354	PLP1	proteolipid protein 1
6663	SOX10	SRY (sex determining region Y)-box 10
30812	SOX8	SRY (sex determining region Y)-box 8
7368	UGT8	UDP glycosyltransferase 8
118738	ZNF488	zinc finger protein 488
=== Development_Regulation of epithelial-to-mesenchymal transition (EMT) ===
59	ACTA2	actin, alpha 2, smooth muscle, aorta
999	CDH1	cadherin 1, type 1, E-cadherin (epithelial)
1003	CDH5	cadherin 5, type 2 (vascular endothelium)
1906	EDN1	endothelin 1
2335	FN1	fibronectin 1
11211	FZD10	frizzled homolog 10 (Drosophila)
8323	FZD6	frizzled homolog 6 (Drosophila)
23462	HEY1	hairy/enhancer-of-split related with YRPW motif 1
3553	IL1B	interleukin 1, beta
182	JAG1	jagged 1 (Alagille syndrome)
3725	JUN	jun oncogene
4233	MET	met proto-oncogene (hepatocyte growth factor receptor)
4851	NOTCH1	Notch homolog 1, translocation-associated (Drosophila)
80310	PDGFD	platelet derived growth factor D
5156	PDGFRA	platelet-derived growth factor receptor, alpha polypeptide
5054	SERPINE1	serpin peptidase inhibitor, clade E (nexin, plasminogen activator inhibitor type 1), member 1
6591	SNAI2	snail homolog 2 (Drosophila)
7168	TPM1	tropomyosin 1 (alpha)
7431	VIM	vimentin
54361	WNT4	wingless-type MMTV integration site family, member 4
=== Immune response_IL-1 signaling pathway ===
1356	CP	ceruloplasmin (ferroxidase)
1906	EDN1	endothelin 1
2353	FOS	v-fos FBJ murine osteosarcoma viral oncogene homolog
2354	FOSB	FBJ murine osteosarcoma viral oncogene homolog B
3162	HMOX1	heme oxygenase (decycling) 1
3552	IL1A	interleukin 1, alpha
3553	IL1B	interleukin 1, beta
3569	IL6	interleukin 6 (interferon, beta 2)
3576	IL8	interleukin 8
51135	IRAK4	interleukin-1 receptor-associated kinase 4
3725	JUN	jun oncogene
3726	JUNB	jun B proto-oncogene
4792	NFKBIA	nuclear factor of kappa light polypeptide gene enhancer in B-cells inhibitor, alpha
5743	PTGS2	prostaglandin-endoperoxide synthase 2 (prostaglandin G/H synthase and cyclooxygenase)
5054	SERPINE1	serpin peptidase inhibitor, clade E (nexin, plasminogen activator inhibitor type 1), member 1
=== Development_NOTCH-induced EMT ===
999	CDH1	cadherin 1, type 1, E-cadherin (epithelial)
1003	CDH5	cadherin 5, type 2 (vascular endothelium)
2335	FN1	fibronectin 1
23462	HEY1	hairy/enhancer-of-split related with YRPW motif 1
182	JAG1	jagged 1 (Alagille syndrome)
4851	NOTCH1	Notch homolog 1, translocation-associated (Drosophila)
5663	PSEN1	presenilin 1
6591	SNAI2	snail homolog 2 (Drosophila)
=== Maturation and migration of dendritic cells in skin sensitization ===
999	CDH1	cadherin 1, type 1, E-cadherin (epithelial)
3108	HLA-DMA	major histocompatibility complex, class II, DM alpha
3123	HLA-DRB1	major histocompatibility complex, class II, DR beta 1
3127	HLA-DRB5	major histocompatibility complex, class II, DR beta 5
3553	IL1B	interleukin 1, beta
3569	IL6	interleukin 6 (interferon, beta 2)
3576	IL8	interleukin 8
3725	JUN	jun oncogene
4792	NFKBIA	nuclear factor of kappa light polypeptide gene enhancer in B-cells inhibitor, alpha
=== Stem cells_Notch signaling in medulloblastoma stem cells ===
595	CCND1	cyclin D1
1026	CDKN1A	cyclin-dependent kinase inhibitor 1A (p21, Cip1)
2290	FOXG1	forkhead box G1
3065	HDAC1	histone deacetylase 1
23462	HEY1	hairy/enhancer-of-split related with YRPW motif 1
23493	HEY2	hairy/enhancer-of-split related with YRPW motif 2
182	JAG1	jagged 1 (Alagille syndrome)
4851	NOTCH1	Notch homolog 1, translocation-associated (Drosophila)
5663	PSEN1	presenilin 1
=== Development_Notch Signaling Pathway ===
3021	H3F3B	H3 histone, family 3B (H3.3B)
3065	HDAC1	histone deacetylase 1
23462	HEY1	hairy/enhancer-of-split related with YRPW motif 1
23493	HEY2	hairy/enhancer-of-split related with YRPW motif 2
8367	HIST1H4E	histone cluster 1, H4e
182	JAG1	jagged 1 (Alagille syndrome)
4792	NFKBIA	nuclear factor of kappa light polypeptide gene enhancer in B-cells inhibitor, alpha
4851	NOTCH1	Notch homolog 1, translocation-associated (Drosophila)
5663	PSEN1	presenilin 1
8626	TP63	tumor protein p63
=== Gamma-secretase regulation of osteogenesis ===
=== Immune response_HMGB1/RAGE signaling pathway ===
6348	CCL3	chemokine (C-C motif) ligand 3
6351	CCL4	chemokine (C-C motif) ligand 4
998	CDC42	cell division cycle 42 (GTP binding protein, 25kDa)
3552	IL1A	interleukin 1, alpha
3553	IL1B	interleukin 1, beta
3569	IL6	interleukin 6 (interferon, beta 2)
3576	IL8	interleukin 8
3725	JUN	jun oncogene
4792	NFKBIA	nuclear factor of kappa light polypeptide gene enhancer in B-cells inhibitor, alpha
5327	PLAT	plasminogen activator, tissue
5054	SERPINE1	serpin peptidase inhibitor, clade E (nexin, plasminogen activator inhibitor type 1), member 1
7412	VCAM1	vascular cell adhesion molecule 1
=== Stellate cells activation and liver fibrosis ===
=== Stem cells_Pancreatic cancer stem cells in tumor metastasis ===
71	ACTG1	actin, gamma 1
998	CDC42	cell division cycle 42 (GTP binding protein, 25kDa)
6387	CXCL12	chemokine (C-X-C motif) ligand 12 (stromal cell-derived factor 1)
10672	GNA13	guanine nucleotide binding protein (G protein), alpha 13
2770	GNAI1	guanine nucleotide binding protein (G protein), alpha inhibiting activity polypeptide 1
2771	GNAI2	guanine nucleotide binding protein (G protein), alpha inhibiting activity polypeptide 2
94235	GNG8	guanine nucleotide binding protein (G protein), gamma 8
4629	MYH11	myosin, heavy chain 11, smooth muscle
4621	MYH3	myosin, heavy chain 3, skeletal muscle, embryonic
10627	MYL12A	myosin, light chain 12A, regulatory, non-sarcomeric
4634	MYL3	myosin, light chain 3, alkali; ventricular, skeletal, slow
4638	MYLK	myosin light chain kinase
91807	MYLK3	myosin light chain kinase 3
8842	PROM1	prominin 1
=== Notch signaling in oligodendrocyte precursor cell differentiation in multiple sclerosis ===
429	ASCL1	achaete-scute complex homolog 1 (Drosophila)
10553	HTATIP2	HIV-1 Tat interactive protein 2, 30kDa
182	JAG1	jagged 1 (Alagille syndrome)
4099	MAG	myelin associated glycoprotein
4155	MBP	myelin basic protein
4851	NOTCH1	Notch homolog 1, translocation-associated (Drosophila)
5663	PSEN1	presenilin 1
6663	SOX10	SRY (sex determining region Y)-box 10
=== Development_NOTCH1-mediated pathway for NF-KB activity modulation ===
3021	H3F3B	H3 histone, family 3B (H3.3B)
3065	HDAC1	histone deacetylase 1
8367	HIST1H4E	histone cluster 1, H4e
3552	IL1A	interleukin 1, alpha
182	JAG1	jagged 1 (Alagille syndrome)
4792	NFKBIA	nuclear factor of kappa light polypeptide gene enhancer in B-cells inhibitor, alpha
4851	NOTCH1	Notch homolog 1, translocation-associated (Drosophila)
5663	PSEN1	presenilin 1
=== Immune response_MIF-mediated glucocorticoid regulation ===
2353	FOS	v-fos FBJ murine osteosarcoma viral oncogene homolog
3569	IL6	interleukin 6 (interferon, beta 2)
3576	IL8	interleukin 8
3725	JUN	jun oncogene
4792	NFKBIA	nuclear factor of kappa light polypeptide gene enhancer in B-cells inhibitor, alpha
5743	PTGS2	prostaglandin-endoperoxide synthase 2 (prostaglandin G/H synthase and cyclooxygenase)
7412	VCAM1	vascular cell adhesion molecule 1
=== Stem cells_Oligodendrocyte differentiation from adult stem cells ===
429	ASCL1	achaete-scute complex homolog 1 (Drosophila)
1267	CNP	2,3-cyclic nucleotide 3 phosphodiesterase
1464	CSPG4	chondroitin sulfate proteoglycan 4
1839	HBEGF	heparin-binding EGF-like growth factor
4155	MBP	myelin basic protein
4821	NKX2-2	NK2 homeobox 2
10215	OLIG2	oligodendrocyte lineage transcription factor 2
5156	PDGFRA	platelet-derived growth factor receptor, alpha polypeptide
6663	SOX10	SRY (sex determining region Y)-box 10
7039	TGFA	transforming growth factor, alpha
=== Cell adhesion_ECM remodeling ===
960	CD44	CD44 molecule (Indian blood group)
1278	COL1A2	collagen, type I, alpha 2
1287	COL4A5	collagen, type IV, alpha 5
2335	FN1	fibronectin 1
1839	HBEGF	heparin-binding EGF-like growth factor
3576	IL8	interleukin 8
3678	ITGA5	integrin, alpha 5 (fibronectin receptor, alpha polypeptide)
4319	MMP10	matrix metallopeptidase 10 (stromelysin 2)
4323	MMP14	matrix metallopeptidase 14 (membrane-inserted)
5327	PLAT	plasminogen activator, tissue
5054	SERPINE1	serpin peptidase inhibitor, clade E (nexin, plasminogen activator inhibitor type 1), member 1
6678	SPARC	secreted protein, acidic, cysteine-rich (osteonectin)
7076	TIMP1	TIMP metallopeptidase inhibitor 1
1462	VCAN	versican
=== Oligodendrocyte differentiation ===
1267	CNP	2,3-cyclic nucleotide 3 phosphodiesterase
1464	CSPG4	chondroitin sulfate proteoglycan 4
1906	EDN1	endothelin 1
4099	MAG	myelin associated glycoprotein
4155	MBP	myelin basic protein
4851	NOTCH1	Notch homolog 1, translocation-associated (Drosophila)
10215	OLIG2	oligodendrocyte lineage transcription factor 2
5156	PDGFRA	platelet-derived growth factor receptor, alpha polypeptide
5354	PLP1	proteolipid protein 1
6579	SLCO1A2	solute carrier organic anion transporter family, member 1A2
53919	SLCO1C1	solute carrier organic anion transporter family, member 1C1
=== Development_Leptin signaling via JAK/STAT and MAPK cascades ===
1906	EDN1	endothelin 1
1958	EGR1	early growth response 1
2353	FOS	v-fos FBJ murine osteosarcoma viral oncogene homolog
3953	LEPR	leptin receptor
8605	PLA2G4C	phospholipase A2, group IVC (cytosolic, calcium-independent)
5770	PTPN1	protein tyrosine phosphatase, non-receptor type 1
6774	STAT3	signal transducer and activator of transcription 3 (acute-phase response factor)
7076	TIMP1	TIMP metallopeptidase inhibitor 1
=== Cell adhesion_Cadherin-mediated cell adhesion ===
59	ACTA2	actin, alpha 2, smooth muscle, aorta
70	ACTC1	actin, alpha, cardiac muscle 1
71	ACTG1	actin, gamma 1
72	ACTG2	actin, gamma 2, smooth muscle, enteric
10094	ARPC3	actin related protein 2/3 complex, subunit 3, 21kDa
998	CDC42	cell division cycle 42 (GTP binding protein, 25kDa)
999	CDH1	cadherin 1, type 1, E-cadherin (epithelial)
1003	CDH5	cadherin 5, type 2 (vascular endothelium)
29119	CTNNA3	catenin (cadherin-associated protein), alpha 3
4233	MET	met proto-oncogene (hepatocyte growth factor receptor)
5792	PTPRF	protein tyrosine phosphatase, receptor type, F
=== Immune response_Oncostatin M signaling via JAK-Stat in human cells ===
595	CCND1	cyclin D1
3977	LIFR	leukemia inhibitory factor receptor alpha
9180	OSMR	oncostatin M receptor
12	SERPINA3	serpin peptidase inhibitor, clade A (alpha-1 antiproteinase, antitrypsin), member 3
6774	STAT3	signal transducer and activator of transcription 3 (acute-phase response factor)
6776	STAT5A	signal transducer and activator of transcription 5A
7076	TIMP1	TIMP metallopeptidase inhibitor 1
=== Development_TGF-beta-dependent induction of EMT via SMADs ===
999	CDH1	cadherin 1, type 1, E-cadherin (epithelial)
1906	EDN1	endothelin 1
2335	FN1	fibronectin 1
23462	HEY1	hairy/enhancer-of-split related with YRPW motif 1
182	JAG1	jagged 1 (Alagille syndrome)
4851	NOTCH1	Notch homolog 1, translocation-associated (Drosophila)
5054	SERPINE1	serpin peptidase inhibitor, clade E (nexin, plasminogen activator inhibitor type 1), member 1
6591	SNAI2	snail homolog 2 (Drosophila)
7431	VIM	vimentin
=== Cell adhesion_Histamine H1 receptor signaling in the interruption of cell barrier integrity ===
71	ACTG1	actin, gamma 1
999	CDH1	cadherin 1, type 1, E-cadherin (epithelial)
1003	CDH5	cadherin 5, type 2 (vascular endothelium)
29119	CTNNA3	catenin (cadherin-associated protein), alpha 3
94235	GNG8	guanine nucleotide binding protein (G protein), gamma 8
4629	MYH11	myosin, heavy chain 11, smooth muscle
4621	MYH3	myosin, heavy chain 3, skeletal muscle, embryonic
10627	MYL12A	myosin, light chain 12A, regulatory, non-sarcomeric
4634	MYL3	myosin, light chain 3, alkali; ventricular, skeletal, slow
4638	MYLK	myosin light chain kinase
91807	MYLK3	myosin light chain kinase 3
94274	PPP1R14A	protein phosphatase 1, regulatory (inhibitor) subunit 14A
7094	TLN1	talin 1
=== Retinoic acid regulation of oligodendrocyte differentiation in multiple sclerosis ===
51129	ANGPTL4	angiopoietin-like 4
2581	GALC	galactosylceramidase
4155	MBP	myelin basic protein
5156	PDGFRA	platelet-derived growth factor receptor, alpha polypeptide
5354	PLP1	proteolipid protein 1
7276	TTR	transthyretin
7368	UGT8	UDP glycosyltransferase 8
=== Immune response_Oncostatin M signaling via JAK-Stat in mouse cells ===
595	CCND1	cyclin D1
9180	OSMR	oncostatin M receptor
12	SERPINA3	serpin peptidase inhibitor, clade A (alpha-1 antiproteinase, antitrypsin), member 3
6774	STAT3	signal transducer and activator of transcription 3 (acute-phase response factor)
6776	STAT5A	signal transducer and activator of transcription 5A
7076	TIMP1	TIMP metallopeptidase inhibitor 1
=== Gamma-secretase regulation of gastrointestinal epithelial cell development ===
=== Stem cells_NOTCH in inhibition of WNT/Beta-catenin-induced osteogenesis ===
1052	CEBPD	CCAAT/enhancer binding protein (C/EBP), delta
11211	FZD10	frizzled homolog 10 (Drosophila)
8323	FZD6	frizzled homolog 6 (Drosophila)
23462	HEY1	hairy/enhancer-of-split related with YRPW motif 1
182	JAG1	jagged 1 (Alagille syndrome)
4851	NOTCH1	Notch homolog 1, translocation-associated (Drosophila)
5663	PSEN1	presenilin 1
6776	STAT5A	signal transducer and activator of transcription 5A
54361	WNT4	wingless-type MMTV integration site family, member 4
=== Chemotaxis_Inhibitory action of lipoxins on IL-8- and Leukotriene B4-induced neutrophil migration ===
71	ACTG1	actin, gamma 1
10094	ARPC3	actin related protein 2/3 complex, subunit 3, 21kDa
2770	GNAI1	guanine nucleotide binding protein (G protein), alpha inhibiting activity polypeptide 1
2771	GNAI2	guanine nucleotide binding protein (G protein), alpha inhibiting activity polypeptide 2
94235	GNG8	guanine nucleotide binding protein (G protein), gamma 8
3576	IL8	interleukin 8
4629	MYH11	myosin, heavy chain 11, smooth muscle
4621	MYH3	myosin, heavy chain 3, skeletal muscle, embryonic
10627	MYL12A	myosin, light chain 12A, regulatory, non-sarcomeric
4634	MYL3	myosin, light chain 3, alkali; ventricular, skeletal, slow
4638	MYLK	myosin light chain kinase
91807	MYLK3	myosin light chain kinase 3
5337	PLD1	phospholipase D1, phosphatidylcholine-specific
7094	TLN1	talin 1
=== Langerhans cell migration to lymph nodes in allergic contact dermatitis ===
6361	CCL17	chemokine (C-C motif) ligand 17
960	CD44	CD44 molecule (Indian blood group)
999	CDH1	cadherin 1, type 1, E-cadherin (epithelial)
1287	COL4A5	collagen, type IV, alpha 5
6387	CXCL12	chemokine (C-X-C motif) ligand 12 (stromal cell-derived factor 1)
2335	FN1	fibronectin 1
3553	IL1B	interleukin 1, beta
3691	ITGB4	integrin, beta 4
4057	LTF	lactotransferrin
=== Inhibition of remyelination in multiple sclerosis: regulation of cytoskeleton proteins ===
71	ACTG1	actin, gamma 1
10094	ARPC3	actin related protein 2/3 complex, subunit 3, 21kDa
998	CDC42	cell division cycle 42 (GTP binding protein, 25kDa)
2335	FN1	fibronectin 1
4155	MBP	myelin basic protein
4629	MYH11	myosin, heavy chain 11, smooth muscle
4621	MYH3	myosin, heavy chain 3, skeletal muscle, embryonic
10627	MYL12A	myosin, light chain 12A, regulatory, non-sarcomeric
4634	MYL3	myosin, light chain 3, alkali; ventricular, skeletal, slow
22933	SIRT2	sirtuin (silent mating type information regulation 2 homolog) 2 (S. cerevisiae)
56604	TUBB4Q	tubulin, beta polypeptide 4, member Q
=== Aryl hydrocarbon receptor signaling ===
=== Retinoic acid and retinoic acid receptors in regulation of oligodendrocyte differentiation ===
51129	ANGPTL4	angiopoietin-like 4
1026	CDKN1A	cyclin-dependent kinase inhibitor 1A (p21, Cip1)
2581	GALC	galactosylceramidase
4155	MBP	myelin basic protein
5156	PDGFRA	platelet-derived growth factor receptor, alpha polypeptide
5354	PLP1	proteolipid protein 1
7276	TTR	transthyretin
7368	UGT8	UDP glycosyltransferase 8
=== Role of free fatty acids in obesity and type 2 diabetes ===
467	ATF3	activating transcription factor 3
3456	IFNB1	interferon, beta 1, fibroblast
3553	IL1B	interleukin 1, beta
3569	IL6	interleukin 6 (interferon, beta 2)
3643	INSR	insulin receptor
4792	NFKBIA	nuclear factor of kappa light polypeptide gene enhancer in B-cells inhibitor, alpha
5166	PDK4	pyruvate dehydrogenase kinase, isozyme 4
5588	PRKCQ	protein kinase C, theta
5743	PTGS2	prostaglandin-endoperoxide synthase 2 (prostaglandin G/H synthase and cyclooxygenase)
=== Development_Thrombopoetin signaling via JAK-STAT pathway ===
595	CCND1	cyclin D1
1026	CDKN1A	cyclin-dependent kinase inhibitor 1A (p21, Cip1)
4352	MPL	myeloproliferative leukemia virus oncogene
12	SERPINA3	serpin peptidase inhibitor, clade A (alpha-1 antiproteinase, antitrypsin), member 3
6774	STAT3	signal transducer and activator of transcription 3 (acute-phase response factor)
6776	STAT5A	signal transducer and activator of transcription 5A
=== Role of adipose tissue hypoxia in obesity and type 2 diabetes ===
284	ANGPT1	angiopoietin 1
51129	ANGPTL4	angiopoietin-like 4
948	CD36	CD36 molecule (thrombospondin receptor)
3162	HMOX1	heme oxygenase (decycling) 1
3553	IL1B	interleukin 1, beta
3569	IL6	interleukin 6 (interferon, beta 2)
5054	SERPINE1	serpin peptidase inhibitor, clade E (nexin, plasminogen activator inhibitor type 1), member 1
=== Stem cells_Transcription factors in segregation of hepatocytic lineage ===
2	A2M	alpha-2-macroglobulin
595	CCND1	cyclin D1
1026	CDKN1A	cyclin-dependent kinase inhibitor 1A (p21, Cip1)
1373	CPS1	carbamoyl-phosphate synthetase 1, mitochondrial
2263	FGFR2	fibroblast growth factor receptor 2
4233	MET	met proto-oncogene (hepatocyte growth factor receptor)
9480	ONECUT2	one cut homeobox 2
=== Cell adhesion_Integrin-mediated cell adhesion and migration ===
71	ACTG1	actin, gamma 1
10094	ARPC3	actin related protein 2/3 complex, subunit 3, 21kDa
1278	COL1A2	collagen, type I, alpha 2
1287	COL4A5	collagen, type IV, alpha 5
2335	FN1	fibronectin 1
3673	ITGA2	integrin, alpha 2 (CD49B, alpha 2 subunit of VLA-2 receptor)
3678	ITGA5	integrin, alpha 5 (fibronectin receptor, alpha polypeptide)
4629	MYH11	myosin, heavy chain 11, smooth muscle
4621	MYH3	myosin, heavy chain 3, skeletal muscle, embryonic
10627	MYL12A	myosin, light chain 12A, regulatory, non-sarcomeric
4634	MYL3	myosin, light chain 3, alkali; ventricular, skeletal, slow
4638	MYLK	myosin light chain kinase
91807	MYLK3	myosin light chain kinase 3
7094	TLN1	talin 1
=== Stem cells_Response to hypoxia in glioblastoma stem cells ===
595	CCND1	cyclin D1
1026	CDKN1A	cyclin-dependent kinase inhibitor 1A (p21, Cip1)
23462	HEY1	hairy/enhancer-of-split related with YRPW motif 1
23493	HEY2	hairy/enhancer-of-split related with YRPW motif 2
182	JAG1	jagged 1 (Alagille syndrome)
4851	NOTCH1	Notch homolog 1, translocation-associated (Drosophila)
5663	PSEN1	presenilin 1
=== Stem cells_NOTCH1-induced self-renewal of glioblastoma stem cells ===
595	CCND1	cyclin D1
23462	HEY1	hairy/enhancer-of-split related with YRPW motif 1
23493	HEY2	hairy/enhancer-of-split related with YRPW motif 2
182	JAG1	jagged 1 (Alagille syndrome)
3977	LIFR	leukemia inhibitory factor receptor alpha
4851	NOTCH1	Notch homolog 1, translocation-associated (Drosophila)
5663	PSEN1	presenilin 1
6774	STAT3	signal transducer and activator of transcription 3 (acute-phase response factor)
=== Astrocyte differentiation from neural stem cells ===
429	ASCL1	achaete-scute complex homolog 1 (Drosophila)
960	CD44	CD44 molecule (Indian blood group)
3399	ID3	inhibitor of DNA binding 3, dominant negative helix-loop-helix protein
3977	LIFR	leukemia inhibitory factor receptor alpha
4821	NKX2-2	NK2 homeobox 2
4851	NOTCH1	Notch homolog 1, translocation-associated (Drosophila)
10215	OLIG2	oligodendrocyte lineage transcription factor 2
6774	STAT3	signal transducer and activator of transcription 3 (acute-phase response factor)
7431	VIM	vimentin
=== Stem cells_Regulation of endothelial progenitor cell differentiation from adult stem cells ===
284	ANGPT1	angiopoietin 1
1003	CDH5	cadherin 5, type 2 (vascular endothelium)
1436	CSF1R	colony stimulating factor 1 receptor
1438	CSF2RA	colony stimulating factor 2 receptor, alpha, low-affinity (granulocyte-macrophage)
1514	CTSL1	cathepsin L1
6387	CXCL12	chemokine (C-X-C motif) ligand 12 (stromal cell-derived factor 1)
2244	FGB	fibrinogen beta chain
2770	GNAI1	guanine nucleotide binding protein (G protein), alpha inhibiting activity polypeptide 1
2771	GNAI2	guanine nucleotide binding protein (G protein), alpha inhibiting activity polypeptide 2
8842	PROM1	prominin 1
1903	S1PR3	sphingosine-1-phosphate receptor 3
7412	VCAM1	vascular cell adhesion molecule 1
7450	VWF	von Willebrand factor
=== The role of KEAP1/NRF2 pathway in skin sensitization ===
999	CDH1	cadherin 1, type 1, E-cadherin (epithelial)
3162	HMOX1	heme oxygenase (decycling) 1
3303	HSPA1A	heat shock 70kDa protein 1A
3304	HSPA1B	heat shock 70kDa protein 1B
3306	HSPA2	heat shock 70kDa protein 2
3309	HSPA5	heat shock 70kDa protein 5 (glucose-regulated protein, 78kDa)
3310	HSPA6	heat shock 70kDa protein 6 (HSP70B)
3553	IL1B	interleukin 1, beta
3576	IL8	interleukin 8
23764	MAFF	v-maf musculoaponeurotic fibrosarcoma oncogene homolog F (avian)
1728	NQO1	NAD(P)H dehydrogenase, quinone 1
=== Development_Glucocorticoid receptor signaling ===
2353	FOS	v-fos FBJ murine osteosarcoma viral oncogene homolog
3303	HSPA1A	heat shock 70kDa protein 1A
3304	HSPA1B	heat shock 70kDa protein 1B
3306	HSPA2	heat shock 70kDa protein 2
3309	HSPA5	heat shock 70kDa protein 5 (glucose-regulated protein, 78kDa)
3310	HSPA6	heat shock 70kDa protein 6 (HSP70B)
3725	JUN	jun oncogene
4792	NFKBIA	nuclear factor of kappa light polypeptide gene enhancer in B-cells inhibitor, alpha
10728	PTGES3	prostaglandin E synthase 3 (cytosolic)
5054	SERPINE1	serpin peptidase inhibitor, clade E (nexin, plasminogen activator inhibitor type 1), member 1
6776	STAT5A	signal transducer and activator of transcription 5A
=== Stem cells_Endothelial differentiation during embryonic development ===
284	ANGPT1	angiopoietin 1
285	ANGPT2	angiopoietin 2
23462	HEY1	hairy/enhancer-of-split related with YRPW motif 1
23493	HEY2	hairy/enhancer-of-split related with YRPW motif 2
4851	NOTCH1	Notch homolog 1, translocation-associated (Drosophila)
5588	PRKCQ	protein kinase C, theta
5629	PROX1	prospero homeobox 1
54361	WNT4	wingless-type MMTV integration site family, member 4
=== Muscle contraction_GPCRs in the regulation of smooth muscle tone ===
183	AGT	angiotensinogen (serpin peptidase inhibitor, clade A, member 8)
10800	CYSLTR1	cysteinyl leukotriene receptor 1
1906	EDN1	endothelin 1
10672	GNA13	guanine nucleotide binding protein (G protein), alpha 13
2770	GNAI1	guanine nucleotide binding protein (G protein), alpha inhibiting activity polypeptide 1
2771	GNAI2	guanine nucleotide binding protein (G protein), alpha inhibiting activity polypeptide 2
4629	MYH11	myosin, heavy chain 11, smooth muscle
4621	MYH3	myosin, heavy chain 3, skeletal muscle, embryonic
10627	MYL12A	myosin, light chain 12A, regulatory, non-sarcomeric
4634	MYL3	myosin, light chain 3, alkali; ventricular, skeletal, slow
4638	MYLK	myosin light chain kinase
91807	MYLK3	myosin light chain kinase 3
5567	PRKACB	protein kinase, cAMP-dependent, catalytic, beta
=== Development_WNT signaling pathway. Part 2 ===
595	CCND1	cyclin D1
960	CD44	CD44 molecule (Indian blood group)
999	CDH1	cadherin 1, type 1, E-cadherin (epithelial)
1601	DAB2	disabled homolog 2, mitogen-responsive phosphoprotein (Drosophila)
11211	FZD10	frizzled homolog 10 (Drosophila)
8323	FZD6	frizzled homolog 6 (Drosophila)
3725	JUN	jun oncogene
6591	SNAI2	snail homolog 2 (Drosophila)
7431	VIM	vimentin
54361	WNT4	wingless-type MMTV integration site family, member 4
=== Apoptosis and survival_Endoplasmic reticulum stress response pathway ===
823	CAPN1	calpain 1, (mu/I) large subunit
1649	DDIT3	DNA-damage-inducible transcript 3
9451	EIF2AK3	eukaryotic translation initiation factor 2-alpha kinase 3
2353	FOS	v-fos FBJ murine osteosarcoma viral oncogene homolog
9709	HERPUD1	homocysteine-inducible, endoplasmic reticulum stress-inducible, ubiquitin-like domain member 1
3309	HSPA5	heat shock 70kDa protein 5 (glucose-regulated protein, 78kDa)
3725	JUN	jun oncogene
4792	NFKBIA	nuclear factor of kappa light polypeptide gene enhancer in B-cells inhibitor, alpha
23645	PPP1R15A	protein phosphatase 1, regulatory (inhibitor) subunit 15A
=== TNF-alpha, IL-1 beta induce dyslipidemia and inflammation in obesity and type 2 diabetes in adipocytes ===
3553	IL1B	interleukin 1, beta
3569	IL6	interleukin 6 (interferon, beta 2)
3991	LIPE	lipase, hormone-sensitive
4792	NFKBIA	nuclear factor of kappa light polypeptide gene enhancer in B-cells inhibitor, alpha
5346	PLIN	perilipin
5567	PRKACB	protein kinase, cAMP-dependent, catalytic, beta
5743	PTGS2	prostaglandin-endoperoxide synthase 2 (prostaglandin G/H synthase and cyclooxygenase)
5054	SERPINE1	serpin peptidase inhibitor, clade E (nexin, plasminogen activator inhibitor type 1), member 1
=== Stem cells_WNT and Notch signaling in early cardiac myogenesis ===
11211	FZD10	frizzled homolog 10 (Drosophila)
8323	FZD6	frizzled homolog 6 (Drosophila)
23493	HEY2	hairy/enhancer-of-split related with YRPW motif 2
182	JAG1	jagged 1 (Alagille syndrome)
4851	NOTCH1	Notch homolog 1, translocation-associated (Drosophila)
5663	PSEN1	presenilin 1
54361	WNT4	wingless-type MMTV integration site family, member 4
=== Immune response_Lipoxins and Resolvin E1 inhibitory action on neutrophil functions ===
2353	FOS	v-fos FBJ murine osteosarcoma viral oncogene homolog
2770	GNAI1	guanine nucleotide binding protein (G protein), alpha inhibiting activity polypeptide 1
2771	GNAI2	guanine nucleotide binding protein (G protein), alpha inhibiting activity polypeptide 2
94235	GNG8	guanine nucleotide binding protein (G protein), gamma 8
3576	IL8	interleukin 8
3725	JUN	jun oncogene
4792	NFKBIA	nuclear factor of kappa light polypeptide gene enhancer in B-cells inhibitor, alpha
5337	PLD1	phospholipase D1, phosphatidylcholine-specific
=== NRF2 regulation of oxidative stress response ===
=== Role of CNTF and LIF in regulation of oligodendrocyte development ===
308	ANXA5	annexin A5
25932	CLIC4	chloride intracellular channel 4
3977	LIFR	leukemia inhibitory factor receptor alpha
4792	NFKBIA	nuclear factor of kappa light polypeptide gene enhancer in B-cells inhibitor, alpha
84504	NKX6-2	NK6 homeobox 2
6774	STAT3	signal transducer and activator of transcription 3 (acute-phase response factor)
7534	YWHAZ	tyrosine 3-monooxygenase/tryptophan 5-monooxygenase activation protein, zeta polypeptide
=== Development_PIP3 signaling in cardiac myocytes ===
595	CCND1	cyclin D1
998	CDC42	cell division cycle 42 (GTP binding protein, 25kDa)
2549	GAB1	GRB2-associated binding protein 1
10672	GNA13	guanine nucleotide binding protein (G protein), alpha 13
94235	GNG8	guanine nucleotide binding protein (G protein), gamma 8
3643	INSR	insulin receptor
4233	MET	met proto-oncogene (hepatocyte growth factor receptor)
5770	PTPN1	protein tyrosine phosphatase, non-receptor type 1
7534	YWHAZ	tyrosine 3-monooxygenase/tryptophan 5-monooxygenase activation protein, zeta polypeptide
=== Role of CNTF and LIF in regulation of oligodendrocyte development in multiple sclerosis ===
308	ANXA5	annexin A5
25932	CLIC4	chloride intracellular channel 4
3977	LIFR	leukemia inhibitory factor receptor alpha
4792	NFKBIA	nuclear factor of kappa light polypeptide gene enhancer in B-cells inhibitor, alpha
84504	NKX6-2	NK6 homeobox 2
6774	STAT3	signal transducer and activator of transcription 3 (acute-phase response factor)
7534	YWHAZ	tyrosine 3-monooxygenase/tryptophan 5-monooxygenase activation protein, zeta polypeptide
=== Apoptosis and survival_Granzyme A signaling ===
3021	H3F3B	H3 histone, family 3B (H3.3B)
3008	HIST1H1E	histone cluster 1, H1e
8344	HIST1H2BE	histone cluster 1, H2be
8343	HIST1H2BF	histone cluster 1, H2bf
8339	HIST1H2BG	histone cluster 1, H2bg
8349	HIST2H2BE	histone cluster 2, H2be
3148	HMGB2	high-mobility group box 2
3920	LAMP2	lysosomal-associated membrane protein 2
11277	TREX1	three prime repair exonuclease 1
=== Stem cells_Self-renewal of adult neural stem cells ===
429	ASCL1	achaete-scute complex homolog 1 (Drosophila)
7832	BTG2	BTG family, member 2
595	CCND1	cyclin D1
1026	CDKN1A	cyclin-dependent kinase inhibitor 1A (p21, Cip1)
2290	FOXG1	forkhead box G1
3065	HDAC1	histone deacetylase 1
4851	NOTCH1	Notch homolog 1, translocation-associated (Drosophila)
5663	PSEN1	presenilin 1
=== Stem cells_Dopamine-induced expression of CNTF in adult neurogenesis ===
2770	GNAI1	guanine nucleotide binding protein (G protein), alpha inhibiting activity polypeptide 1
2771	GNAI2	guanine nucleotide binding protein (G protein), alpha inhibiting activity polypeptide 2
3977	LIFR	leukemia inhibitory factor receptor alpha
4851	NOTCH1	Notch homolog 1, translocation-associated (Drosophila)
6774	STAT3	signal transducer and activator of transcription 3 (acute-phase response factor)
=== Immune response_MIF in innate immunity response ===
3553	IL1B	interleukin 1, beta
3569	IL6	interleukin 6 (interferon, beta 2)
3576	IL8	interleukin 8
51135	IRAK4	interleukin-1 receptor-associated kinase 4
3725	JUN	jun oncogene
4792	NFKBIA	nuclear factor of kappa light polypeptide gene enhancer in B-cells inhibitor, alpha
5743	PTGS2	prostaglandin-endoperoxide synthase 2 (prostaglandin G/H synthase and cyclooxygenase)
=== Stem cells_WNT/Beta-catenin and NOTCH in induction of osteogenesis ===
11211	FZD10	frizzled homolog 10 (Drosophila)
8323	FZD6	frizzled homolog 6 (Drosophila)
23462	HEY1	hairy/enhancer-of-split related with YRPW motif 1
182	JAG1	jagged 1 (Alagille syndrome)
4851	NOTCH1	Notch homolog 1, translocation-associated (Drosophila)
5663	PSEN1	presenilin 1
54361	WNT4	wingless-type MMTV integration site family, member 4
=== Stem cells_Muscle progenitor cell migration in hypaxial myogenesis ===
6387	CXCL12	chemokine (C-X-C motif) ligand 12 (stromal cell-derived factor 1)
2549	GAB1	GRB2-associated binding protein 1
2770	GNAI1	guanine nucleotide binding protein (G protein), alpha inhibiting activity polypeptide 1
2771	GNAI2	guanine nucleotide binding protein (G protein), alpha inhibiting activity polypeptide 2
94235	GNG8	guanine nucleotide binding protein (G protein), gamma 8
4233	MET	met proto-oncogene (hepatocyte growth factor receptor)
4851	NOTCH1	Notch homolog 1, translocation-associated (Drosophila)
5663	PSEN1	presenilin 1
=== Stem cells_Aberrant Wnt signaling in medulloblastoma stem cells ===
595	CCND1	cyclin D1
960	CD44	CD44 molecule (Indian blood group)
1601	DAB2	disabled homolog 2, mitogen-responsive phosphoprotein (Drosophila)
11211	FZD10	frizzled homolog 10 (Drosophila)
8323	FZD6	frizzled homolog 6 (Drosophila)
54361	WNT4	wingless-type MMTV integration site family, member 4
=== Renin-Angiotensin-Aldosterone System ===
=== Signal transduction_Activin A signaling regulation ===
25805	BAMBI	BMP and activin membrane-bound inhibitor homolog (Xenopus laevis)
2290	FOXG1	forkhead box G1
3021	H3F3B	H3 histone, family 3B (H3.3B)
3065	HDAC1	histone deacetylase 1
8344	HIST1H2BE	histone cluster 1, H2be
8343	HIST1H2BF	histone cluster 1, H2bf
8339	HIST1H2BG	histone cluster 1, H2bg
8367	HIST1H4E	histone cluster 1, H4e
8338	HIST2H2AC	histone cluster 2, H2ac
8349	HIST2H2BE	histone cluster 2, H2be
=== Stem cells_Insulin, IGF-1 and TNF-alpha in brown adipocyte differentiation ===
1052	CEBPD	CCAAT/enhancer binding protein (C/EBP), delta
3638	INSIG1	insulin induced gene 1
3643	INSR	insulin receptor
3991	LIPE	lipase, hormone-sensitive
5346	PLIN	perilipin
5567	PRKACB	protein kinase, cAMP-dependent, catalytic, beta
6319	SCD	stearoyl-CoA desaturase (delta-9-desaturase)
7351	UCP2	uncoupling protein 2 (mitochondrial, proton carrier)
=== Cell cycle_Influence of Ras and Rho proteins on G1/S Transition ===
595	CCND1	cyclin D1
998	CDC42	cell division cycle 42 (GTP binding protein, 25kDa)
1026	CDKN1A	cyclin-dependent kinase inhibitor 1A (p21, Cip1)
3678	ITGA5	integrin, alpha 5 (fibronectin receptor, alpha polypeptide)
10627	MYL12A	myosin, light chain 12A, regulatory, non-sarcomeric
4638	MYLK	myosin light chain kinase
91807	MYLK3	myosin light chain kinase 3
4792	NFKBIA	nuclear factor of kappa light polypeptide gene enhancer in B-cells inhibitor, alpha
6774	STAT3	signal transducer and activator of transcription 3 (acute-phase response factor)
10140	TOB1	transducer of ERBB2, 1
=== Cell adhesion_Endothelial cell contacts by non-junctional mechanisms ===
71	ACTG1	actin, gamma 1
1278	COL1A2	collagen, type I, alpha 2
1287	COL4A5	collagen, type IV, alpha 5
29119	CTNNA3	catenin (cadherin-associated protein), alpha 3
2335	FN1	fibronectin 1
3673	ITGA2	integrin, alpha 2 (CD49B, alpha 2 subunit of VLA-2 receptor)
3678	ITGA5	integrin, alpha 5 (fibronectin receptor, alpha polypeptide)
3691	ITGB4	integrin, beta 4
5175	PECAM1	platelet/endothelial cell adhesion molecule
=== Disruption of apoptosis, proliferation and shedding of epithelial cells in asthma ===
999	CDH1	cadherin 1, type 1, E-cadherin (epithelial)
1026	CDKN1A	cyclin-dependent kinase inhibitor 1A (p21, Cip1)
1825	DSC3	desmocollin 3
1906	EDN1	endothelin 1
3597	IL13RA1	interleukin 13 receptor, alpha 1
3552	IL1A	interleukin 1, alpha
3553	IL1B	interleukin 1, beta
7039	TGFA	transforming growth factor, alpha
=== Hypoxia-induced EMT in cancer and fibrosis ===
999	CDH1	cadherin 1, type 1, E-cadherin (epithelial)
1490	CTGF	connective tissue growth factor
4851	NOTCH1	Notch homolog 1, translocation-associated (Drosophila)
=== Role of TLR signaling in skin sensitization ===
2353	FOS	v-fos FBJ murine osteosarcoma viral oncogene homolog
2354	FOSB	FBJ murine osteosarcoma viral oncogene homolog B
3303	HSPA1A	heat shock 70kDa protein 1A
3304	HSPA1B	heat shock 70kDa protein 1B
3306	HSPA2	heat shock 70kDa protein 2
3309	HSPA5	heat shock 70kDa protein 5 (glucose-regulated protein, 78kDa)
3310	HSPA6	heat shock 70kDa protein 6 (HSP70B)
3456	IFNB1	interferon, beta 1, fibroblast
3553	IL1B	interleukin 1, beta
3569	IL6	interleukin 6 (interferon, beta 2)
51135	IRAK4	interleukin-1 receptor-associated kinase 4
3725	JUN	jun oncogene
3726	JUNB	jun B proto-oncogene
4792	NFKBIA	nuclear factor of kappa light polypeptide gene enhancer in B-cells inhibitor, alpha
=== Immune response_IL-13 signaling via JAK-STAT ===
6361	CCL17	chemokine (C-C motif) ligand 17
1278	COL1A2	collagen, type I, alpha 2
2302	FOXJ1	forkhead box J1
3597	IL13RA1	interleukin 13 receptor, alpha 1
92304	SCGB3A1	secretoglobin, family 3A, member 1
6774	STAT3	signal transducer and activator of transcription 3 (acute-phase response factor)
6776	STAT5A	signal transducer and activator of transcription 5A
=== Transcription_Androgen Receptor nuclear signaling ===
595	CCND1	cyclin D1
1026	CDKN1A	cyclin-dependent kinase inhibitor 1A (p21, Cip1)
11211	FZD10	frizzled homolog 10 (Drosophila)
8323	FZD6	frizzled homolog 6 (Drosophila)
3569	IL6	interleukin 6 (interferon, beta 2)
5567	PRKACB	protein kinase, cAMP-dependent, catalytic, beta
6774	STAT3	signal transducer and activator of transcription 3 (acute-phase response factor)
54361	WNT4	wingless-type MMTV integration site family, member 4
=== Development_Angiopoietin - Tie2 signaling ===
284	ANGPT1	angiopoietin 1
285	ANGPT2	angiopoietin 2
1026	CDKN1A	cyclin-dependent kinase inhibitor 1A (p21, Cip1)
4792	NFKBIA	nuclear factor of kappa light polypeptide gene enhancer in B-cells inhibitor, alpha
6774	STAT3	signal transducer and activator of transcription 3 (acute-phase response factor)
6776	STAT5A	signal transducer and activator of transcription 5A
=== Cell adhesion_Tight junctions ===
59	ACTA2	actin, alpha 2, smooth muscle, aorta
70	ACTC1	actin, alpha, cardiac muscle 1
71	ACTG1	actin, gamma 1
72	ACTG2	actin, gamma 2, smooth muscle, enteric
857	CAV1	caveolin 1, caveolae protein, 22kDa
5010	CLDN11	claudin 11
83700	JAM3	junctional adhesion molecule 3
4629	MYH11	myosin, heavy chain 11, smooth muscle
4621	MYH3	myosin, heavy chain 3, skeletal muscle, embryonic
10627	MYL12A	myosin, light chain 12A, regulatory, non-sarcomeric
4634	MYL3	myosin, light chain 3, alkali; ventricular, skeletal, slow
9414	TJP2	tight junction protein 2 (zona occludens 2)
=== Gamma-Secretase regulation of neuronal cell development and function ===
=== Immune response_Role of HMGB1 in dendritic cell maturation and migration ===
6387	CXCL12	chemokine (C-X-C motif) ligand 12 (stromal cell-derived factor 1)
3108	HLA-DMA	major histocompatibility complex, class II, DM alpha
3123	HLA-DRB1	major histocompatibility complex, class II, DR beta 1
3127	HLA-DRB5	major histocompatibility complex, class II, DR beta 5
3553	IL1B	interleukin 1, beta
3569	IL6	interleukin 6 (interferon, beta 2)
3576	IL8	interleukin 8
=== Immune response_TREM1 signaling pathway ===
6348	CCL3	chemokine (C-C motif) ligand 3
2353	FOS	v-fos FBJ murine osteosarcoma viral oncogene homolog
3553	IL1B	interleukin 1, beta
3569	IL6	interleukin 6 (interferon, beta 2)
3576	IL8	interleukin 8
3725	JUN	jun oncogene
4792	NFKBIA	nuclear factor of kappa light polypeptide gene enhancer in B-cells inhibitor, alpha
=== Immune response_Immunological synapse formation ===
71	ACTG1	actin, gamma 1
10094	ARPC3	actin related protein 2/3 complex, subunit 3, 21kDa
998	CDC42	cell division cycle 42 (GTP binding protein, 25kDa)
6387	CXCL12	chemokine (C-X-C motif) ligand 12 (stromal cell-derived factor 1)
9267	CYTH1	cytohesin 1
1794	DOCK2	dedicator of cytokinesis 2
94235	GNG8	guanine nucleotide binding protein (G protein), gamma 8
3108	HLA-DMA	major histocompatibility complex, class II, DM alpha
3123	HLA-DRB1	major histocompatibility complex, class II, DR beta 1
3127	HLA-DRB5	major histocompatibility complex, class II, DR beta 5
3384	ICAM2	intercellular adhesion molecule 2
7094	TLN1	talin 1
=== Cell adhesion_Cell-matrix glycoconjugates ===
259	AMBP	alpha-1-microglobulin/bikunin precursor
6355	CCL8	chemokine (C-C motif) ligand 8
960	CD44	CD44 molecule (Indian blood group)
1464	CSPG4	chondroitin sulfate proteoglycan 4
3371	TNC	tenascin C
1462	VCAN	versican
=== Immune response_Alternative complement pathway ===
730	C7	complement component 7
731	C8A	complement component 8, alpha polypeptide
1604	CD55	CD55 molecule, decay accelerating factor for complement (Cromer blood group)
629	CFB	complement factor B
=== Role of neurotrophins in activation of p53 in major depressive disorder ===
998	CDC42	cell division cycle 42 (GTP binding protein, 25kDa)
1026	CDKN1A	cyclin-dependent kinase inhibitor 1A (p21, Cip1)
2549	GAB1	GRB2-associated binding protein 1
5327	PLAT	plasminogen activator, tissue
5054	SERPINE1	serpin peptidase inhibitor, clade E (nexin, plasminogen activator inhibitor type 1), member 1
6272	SORT1	sortilin 1
=== Immune response_Histamine signaling in dendritic cells ===
6348	CCL3	chemokine (C-C motif) ligand 3
6351	CCL4	chemokine (C-C motif) ligand 4
2770	GNAI1	guanine nucleotide binding protein (G protein), alpha inhibiting activity polypeptide 1
2771	GNAI2	guanine nucleotide binding protein (G protein), alpha inhibiting activity polypeptide 2
94235	GNG8	guanine nucleotide binding protein (G protein), gamma 8
3553	IL1B	interleukin 1, beta
3569	IL6	interleukin 6 (interferon, beta 2)
3576	IL8	interleukin 8
5567	PRKACB	protein kinase, cAMP-dependent, catalytic, beta
=== Blood coagulation_GPIb-IX-V-dependent platelet activation ===
59	ACTA2	actin, alpha 2, smooth muscle, aorta
70	ACTC1	actin, alpha, cardiac muscle 1
71	ACTG1	actin, gamma 1
72	ACTG2	actin, gamma 2, smooth muscle, enteric
1278	COL1A2	collagen, type I, alpha 2
2212	FCGR2A	Fc fragment of IgG, low affinity IIa, receptor (CD32)
2244	FGB	fibrinogen beta chain
2316	FLNA	filamin A, alpha (actin binding protein 280)
2317	FLNB	filamin B, beta (actin binding protein 278)
8605	PLA2G4C	phospholipase A2, group IVC (cytosolic, calcium-independent)
7094	TLN1	talin 1
9341	VAMP3	vesicle-associated membrane protein 3 (cellubrevin)
7450	VWF	von Willebrand factor
7534	YWHAZ	tyrosine 3-monooxygenase/tryptophan 5-monooxygenase activation protein, zeta polypeptide
=== Role of ER stress in obesity and type 2 diabetes ===
467	ATF3	activating transcription factor 3
1649	DDIT3	DNA-damage-inducible transcript 3
9451	EIF2AK3	eukaryotic translation initiation factor 2-alpha kinase 3
3309	HSPA5	heat shock 70kDa protein 5 (glucose-regulated protein, 78kDa)
3643	INSR	insulin receptor
5770	PTPN1	protein tyrosine phosphatase, non-receptor type 1
6319	SCD	stearoyl-CoA desaturase (delta-9-desaturase)
=== Possible regulation of HSF-1/ chaperone pathway in Huntington's disease ===
3337	DNAJB1	DnaJ (Hsp40) homolog, subfamily B, member 1
3303	HSPA1A	heat shock 70kDa protein 1A
3304	HSPA1B	heat shock 70kDa protein 1B
3306	HSPA2	heat shock 70kDa protein 2
3309	HSPA5	heat shock 70kDa protein 5 (glucose-regulated protein, 78kDa)
3310	HSPA6	heat shock 70kDa protein 6 (HSP70B)
8605	PLA2G4C	phospholipase A2, group IVC (cytosolic, calcium-independent)
10728	PTGES3	prostaglandin E synthase 3 (cytosolic)
=== Deregulation of canonical WNT signaling in major depressive disorder ===
595	CCND1	cyclin D1
11211	FZD10	frizzled homolog 10 (Drosophila)
8323	FZD6	frizzled homolog 6 (Drosophila)
4040	LRP6	low density lipoprotein receptor-related protein 6
8864	PER2	period homolog 2 (Drosophila)
54361	WNT4	wingless-type MMTV integration site family, member 4
=== Immune response _CCR3 signaling in eosinophils ===
71	ACTG1	actin, gamma 1
10094	ARPC3	actin related protein 2/3 complex, subunit 3, 21kDa
6355	CCL8	chemokine (C-C motif) ligand 8
2770	GNAI1	guanine nucleotide binding protein (G protein), alpha inhibiting activity polypeptide 1
2771	GNAI2	guanine nucleotide binding protein (G protein), alpha inhibiting activity polypeptide 2
94235	GNG8	guanine nucleotide binding protein (G protein), gamma 8
4629	MYH11	myosin, heavy chain 11, smooth muscle
4621	MYH3	myosin, heavy chain 3, skeletal muscle, embryonic
10627	MYL12A	myosin, light chain 12A, regulatory, non-sarcomeric
4634	MYL3	myosin, light chain 3, alkali; ventricular, skeletal, slow
4638	MYLK	myosin light chain kinase
91807	MYLK3	myosin light chain kinase 3
8605	PLA2G4C	phospholipase A2, group IVC (cytosolic, calcium-independent)
=== Cell cycle_Role of Nek in cell cycle regulation ===
3021	H3F3B	H3 histone, family 3B (H3.3B)
3008	HIST1H1E	histone cluster 1, H1e
3643	INSR	insulin receptor
140609	NEK7	NIMA (never in mitosis gene a)-related kinase 7
56604	TUBB4Q	tubulin, beta polypeptide 4, member Q
=== Regulation of immune cell differentiation by Notch signaling ===
=== Stem cells_MMP-14-induced COX-2 expression in glioblastoma stem cells ===
4323	MMP14	matrix metallopeptidase 14 (membrane-inserted)
8605	PLA2G4C	phospholipase A2, group IVC (cytosolic, calcium-independent)
8842	PROM1	prominin 1
5743	PTGS2	prostaglandin-endoperoxide synthase 2 (prostaglandin G/H synthase and cyclooxygenase)
=== Muscle contraction_ACM regulation of smooth muscle contraction ===
998	CDC42	cell division cycle 42 (GTP binding protein, 25kDa)
10672	GNA13	guanine nucleotide binding protein (G protein), alpha 13
94235	GNG8	guanine nucleotide binding protein (G protein), gamma 8
10627	MYL12A	myosin, light chain 12A, regulatory, non-sarcomeric
4638	MYLK	myosin light chain kinase
91807	MYLK3	myosin light chain kinase 3
5337	PLD1	phospholipase D1, phosphatidylcholine-specific
94274	PPP1R14A	protein phosphatase 1, regulatory (inhibitor) subunit 14A
5588	PRKCQ	protein kinase C, theta
=== Role of alpha-6/beta-4 integrins in carcinoma progression ===
71	ACTG1	actin, gamma 1
2065	ERBB3	v-erb-b2 erythroblastic leukemia viral oncogene homolog 3 (avian)
2549	GAB1	GRB2-associated binding protein 1
3691	ITGB4	integrin, beta 4
4233	MET	met proto-oncogene (hepatocyte growth factor receptor)
4485	MST1	macrophage stimulating 1 (hepatocyte growth factor-like)
=== Immune response_CXCR4 signaling via second messenger ===
6387	CXCL12	chemokine (C-X-C motif) ligand 12 (stromal cell-derived factor 1)
2770	GNAI1	guanine nucleotide binding protein (G protein), alpha inhibiting activity polypeptide 1
2771	GNAI2	guanine nucleotide binding protein (G protein), alpha inhibiting activity polypeptide 2
94235	GNG8	guanine nucleotide binding protein (G protein), gamma 8
3702	ITK	IL2-inducible T-cell kinase
4792	NFKBIA	nuclear factor of kappa light polypeptide gene enhancer in B-cells inhibitor, alpha
5588	PRKCQ	protein kinase C, theta

## Sheet: Cortex PD UP
=== Cardiac Hypertrophy_NF-AT signaling in Cardiac Hypertrophy ===
10645	CAMKK2	calcium/calmodulin-dependent protein kinase kinase 2, beta
23125	CAMTA2	calmodulin binding transcription activator 2
2775	GNAO1	guanine nucleotide binding protein (G protein), alpha activating activity polypeptide O
2786	GNG4	guanine nucleotide binding protein (G protein), gamma 4
2932	GSK3B	glycogen synthase kinase 3 beta
3569	IL6	interleukin 6 (interferon, beta 2)
3572	IL6ST	interleukin 6 signal transducer (gp130, oncostatin M receptor)
5598	MAPK7	mitogen-activated protein kinase 7
4208	MEF2C	myocyte enhancer factor 2C
4624	MYH6	myosin, heavy chain 6, cardiac muscle, alpha
4625	MYH7	myosin, heavy chain 7, cardiac muscle, beta
4878	NPPA	natriuretic peptide precursor A
5296	PIK3R2	phosphoinositide-3-kinase, regulatory subunit 2 (beta)
5532	PPP3CB	protein phosphatase 3 (formerly 2B), catalytic subunit, beta isoform
5581	PRKCE	protein kinase C, epsilon
6714	SRC	v-src sarcoma (Schmidt-Ruppin A-2) viral oncogene homolog (avian)
=== Neurophysiological process_ACM regulation of nerve impulse ===
775	CACNA1C	calcium channel, voltage-dependent, L type, alpha 1C subunit
8912	CACNA1H	calcium channel, voltage-dependent, T type, alpha 1H subunit
1128	CHRM1	cholinergic receptor, muscarinic 1
1131	CHRM3	cholinergic receptor, muscarinic 3
1133	CHRM5	cholinergic receptor, muscarinic 5
2280	FKBP1A	FK506 binding protein 1A, 12kDa
2775	GNAO1	guanine nucleotide binding protein (G protein), alpha activating activity polypeptide O
2786	GNG4	guanine nucleotide binding protein (G protein), gamma 4
5532	PPP3CB	protein phosphatase 3 (formerly 2B), catalytic subunit, beta isoform
5534	PPP3R1	protein phosphatase 3 (formerly 2B), regulatory subunit B, alpha isoform
5579	PRKCB	protein kinase C, beta
5581	PRKCE	protein kinase C, epsilon
5582	PRKCG	protein kinase C, gamma
=== Cell adhesion_Chemokines and adhesion ===
72	ACTG2	actin, gamma 2, smooth muscle, enteric
87	ACTN1	actinin, alpha 1
6347	CCL2	chemokine (C-C motif) ligand 2
6372	CXCL6	chemokine (C-X-C motif) ligand 6 (granulocyte chemotactic protein 2)
2775	GNAO1	guanine nucleotide binding protein (G protein), alpha activating activity polypeptide O
2786	GNG4	guanine nucleotide binding protein (G protein), gamma 4
2932	GSK3B	glycogen synthase kinase 3 beta
8516	ITGA8	integrin, alpha 8
5604	MAP2K1	mitogen-activated protein kinase kinase 1
5058	PAK1	p21 protein (Cdc42/Rac)-activated kinase 1
5296	PIK3R2	phosphoinositide-3-kinase, regulatory subunit 2 (beta)
23396	PIP5K1C	phosphatidylinositol-4-phosphate 5-kinase, type I, gamma
6714	SRC	v-src sarcoma (Schmidt-Ruppin A-2) viral oncogene homolog (avian)
7057	THBS1	thrombospondin 1
7204	TRIO	triple functional domain (PTPRF interacting)
=== Development_Gastrin in differentiation of the gastric mucosa ===
1113	CHGA	chromogranin A (parathyroid secretory protein 1)
5604	MAP2K1	mitogen-activated protein kinase kinase 1
5579	PRKCB	protein kinase C, beta
5581	PRKCE	protein kinase C, epsilon
5582	PRKCG	protein kinase C, gamma
6571	SLC18A2	solute carrier family 18 (vesicular monoamine), member 2
6714	SRC	v-src sarcoma (Schmidt-Ruppin A-2) viral oncogene homolog (avian)
=== Signal transduction_ERK1/2 signaling pathway ===
5604	MAP2K1	mitogen-activated protein kinase kinase 1
22808	MRAS	muscle RAS oncogene homolog
5579	PRKCB	protein kinase C, beta
5581	PRKCE	protein kinase C, epsilon
5582	PRKCG	protein kinase C, gamma
11069	RAPGEF4	Rap guanine nucleotide exchange factor (GEF) 4
53358	SHC3	SHC (Src homology 2 domain containing) transforming protein 3
=== Signal transduction_Activation of PKC via G-Protein coupled receptor ===
2002	ELK1	ELK1, member of ETS oncogene family
2786	GNG4	guanine nucleotide binding protein (G protein), gamma 4
2932	GSK3B	glycogen synthase kinase 3 beta
5604	MAP2K1	mitogen-activated protein kinase kinase 1
4208	MEF2C	myocyte enhancer factor 2C
5532	PPP3CB	protein phosphatase 3 (formerly 2B), catalytic subunit, beta isoform
5534	PPP3R1	protein phosphatase 3 (formerly 2B), regulatory subunit B, alpha isoform
5579	PRKCB	protein kinase C, beta
5581	PRKCE	protein kinase C, epsilon
5582	PRKCG	protein kinase C, gamma
6714	SRC	v-src sarcoma (Schmidt-Ruppin A-2) viral oncogene homolog (avian)
=== Growth factors in regulation of oligodendrocyte precursor cells proliferation ===
2002	ELK1	ELK1, member of ETS oncogene family
8822	FGF17	fibroblast growth factor 17
2247	FGF2	fibroblast growth factor 2 (basic)
2932	GSK3B	glycogen synthase kinase 3 beta
3082	HGF	hepatocyte growth factor (hepapoietin A; scatter factor)
3741	KCNA5	potassium voltage-gated channel, shaker-related subfamily, member 5
5604	MAP2K1	mitogen-activated protein kinase kinase 1
5156	PDGFRA	platelet-derived growth factor receptor, alpha polypeptide
5296	PIK3R2	phosphoinositide-3-kinase, regulatory subunit 2 (beta)
5579	PRKCB	protein kinase C, beta
5581	PRKCE	protein kinase C, epsilon
5582	PRKCG	protein kinase C, gamma
=== Regulation of cytoskeleton proteins in oligodendrocyte differentiation and myelination ===
8851	CDK5R1	cyclin-dependent kinase 5, regulatory subunit 1 (p35)
8941	CDK5R2	cyclin-dependent kinase 5, regulatory subunit 2 (p39)
57626	KLHL1	kelch-like 1 (Drosophila)
3897	L1CAM	L1 cell adhesion molecule
4131	MAP1B	microtubule-associated protein 1B
4133	MAP2	microtubule-associated protein 2
4134	MAP4	microtubule-associated protein 4
4629	MYH11	myosin, heavy chain 11, smooth muscle
4624	MYH6	myosin, heavy chain 6, cardiac muscle, alpha
4625	MYH7	myosin, heavy chain 7, cardiac muscle, beta
5058	PAK1	p21 protein (Cdc42/Rac)-activated kinase 1
5156	PDGFRA	platelet-derived growth factor receptor, alpha polypeptide
51807	TUBA8	tubulin, alpha 8
=== Signal transduction_IP3 signaling ===
135	ADORA2A	adenosine A2a receptor
815	CAMK2A	calcium/calmodulin-dependent protein kinase II alpha
816	CAMK2B	calcium/calmodulin-dependent protein kinase II beta
817	CAMK2D	calcium/calmodulin-dependent protein kinase II delta
10645	CAMKK2	calcium/calmodulin-dependent protein kinase kinase 2, beta
2002	ELK1	ELK1, member of ETS oncogene family
2786	GNG4	guanine nucleotide binding protein (G protein), gamma 4
5604	MAP2K1	mitogen-activated protein kinase kinase 1
4208	MEF2C	myocyte enhancer factor 2C
5156	PDGFRA	platelet-derived growth factor receptor, alpha polypeptide
5296	PIK3R2	phosphoinositide-3-kinase, regulatory subunit 2 (beta)
5581	PRKCE	protein kinase C, epsilon
5582	PRKCG	protein kinase C, gamma
=== Deregulation of canonical WNT signaling in major depressive disorder ===
324	APC	adenomatous polyposis coli
2932	GSK3B	glycogen synthase kinase 3 beta
4131	MAP1B	microtubule-associated protein 1B
4760	NEUROD1	neurogenic differentiation 1
6853	SYN1	synapsin I
7480	WNT10B	wingless-type MMTV integration site family, member 10B
7482	WNT2B	wingless-type MMTV integration site family, member 2B
7473	WNT3	wingless-type MMTV integration site family, member 3
=== Cytoskeleton remodeling_Reverse signaling by ephrin B ===
1949	EFNB3	ephrin-B3
2051	EPHB6	EPH receptor B6
2775	GNAO1	guanine nucleotide binding protein (G protein), alpha activating activity polypeptide O
2786	GNG4	guanine nucleotide binding protein (G protein), gamma 4
2932	GSK3B	glycogen synthase kinase 3 beta
5058	PAK1	p21 protein (Cdc42/Rac)-activated kinase 1
6714	SRC	v-src sarcoma (Schmidt-Ruppin A-2) viral oncogene homolog (avian)
51807	TUBA8	tubulin, alpha 8
=== Development_Transactivation of PDGFR in non-neuronal cells by Dopamine D2 receptor ===
2775	GNAO1	guanine nucleotide binding protein (G protein), alpha activating activity polypeptide O
2786	GNG4	guanine nucleotide binding protein (G protein), gamma 4
5604	MAP2K1	mitogen-activated protein kinase kinase 1
5156	PDGFRA	platelet-derived growth factor receptor, alpha polypeptide
5296	PIK3R2	phosphoinositide-3-kinase, regulatory subunit 2 (beta)
5581	PRKCE	protein kinase C, epsilon
5582	PRKCG	protein kinase C, gamma
6714	SRC	v-src sarcoma (Schmidt-Ruppin A-2) viral oncogene homolog (avian)
=== Stem cells_Endothelial differentiation during embryonic development ===
285	ANGPT2	angiopoietin 2
652	BMP4	bone morphogenetic protein 4
2736	GLI2	GLI family zinc finger 2
10894	LYVE1	lymphatic vessel endothelial hyaluronan receptor 1
5604	MAP2K1	mitogen-activated protein kinase kinase 1
7026	NR2F2	nuclear receptor subfamily 2, group F, member 2
5296	PIK3R2	phosphoinositide-3-kinase, regulatory subunit 2 (beta)
5579	PRKCB	protein kinase C, beta
5581	PRKCE	protein kinase C, epsilon
5582	PRKCG	protein kinase C, gamma
7480	WNT10B	wingless-type MMTV integration site family, member 10B
7482	WNT2B	wingless-type MMTV integration site family, member 2B
7473	WNT3	wingless-type MMTV integration site family, member 3
=== Development_Delta- and kappa-type opioid receptors signaling via beta-arrestin ===
157	ADRBK2	adrenergic, beta, receptor kinase 2
1212	CLTB	clathrin, light chain (Lcb)
1759	DNM1	dynamin 1
2775	GNAO1	guanine nucleotide binding protein (G protein), alpha activating activity polypeptide O
2786	GNG4	guanine nucleotide binding protein (G protein), gamma 4
8366	HIST1H4B	histone cluster 1, H4b
8365	HIST1H4H	histone cluster 1, H4h
4986	OPRK1	opioid receptor, kappa 1
5579	PRKCB	protein kinase C, beta
5581	PRKCE	protein kinase C, epsilon
5582	PRKCG	protein kinase C, gamma
=== Development_Endothelin-1/EDNRA signaling ===
108	ADCY2	adenylate cyclase 2 (brain)
115	ADCY9	adenylate cyclase 9
815	CAMK2A	calcium/calmodulin-dependent protein kinase II alpha
816	CAMK2B	calcium/calmodulin-dependent protein kinase II beta
817	CAMK2D	calcium/calmodulin-dependent protein kinase II delta
2002	ELK1	ELK1, member of ETS oncogene family
2775	GNAO1	guanine nucleotide binding protein (G protein), alpha activating activity polypeptide O
2932	GSK3B	glycogen synthase kinase 3 beta
5604	MAP2K1	mitogen-activated protein kinase kinase 1
5296	PIK3R2	phosphoinositide-3-kinase, regulatory subunit 2 (beta)
5581	PRKCE	protein kinase C, epsilon
2185	PTK2B	PTK2B protein tyrosine kinase 2 beta
6714	SRC	v-src sarcoma (Schmidt-Ruppin A-2) viral oncogene homolog (avian)
=== Normal and pathological TGF-beta-mediated regulation of cell proliferation ===
2247	FGF2	fibroblast growth factor 2 (basic)
2932	GSK3B	glycogen synthase kinase 3 beta
5603	MAPK13	mitogen-activated protein kinase 13
5155	PDGFB	platelet-derived growth factor beta polypeptide (simian sarcoma viral (v-sis) oncogene homolog)
5156	PDGFRA	platelet-derived growth factor receptor, alpha polypeptide
6714	SRC	v-src sarcoma (Schmidt-Ruppin A-2) viral oncogene homolog (avian)
=== Growth factors in regulation of oligodendrocyte precursor cells proliferation in multiple sclerosis ===
2002	ELK1	ELK1, member of ETS oncogene family
2247	FGF2	fibroblast growth factor 2 (basic)
3082	HGF	hepatocyte growth factor (hepapoietin A; scatter factor)
3741	KCNA5	potassium voltage-gated channel, shaker-related subfamily, member 5
5604	MAP2K1	mitogen-activated protein kinase kinase 1
5156	PDGFRA	platelet-derived growth factor receptor, alpha polypeptide
5296	PIK3R2	phosphoinositide-3-kinase, regulatory subunit 2 (beta)
5579	PRKCB	protein kinase C, beta
5581	PRKCE	protein kinase C, epsilon
5582	PRKCG	protein kinase C, gamma
=== Stem cells_BMP signaling in cardiac myogenesis ===
652	BMP4	bone morphogenetic protein 4
5603	MAPK13	mitogen-activated protein kinase 13
4208	MEF2C	myocyte enhancer factor 2C
4624	MYH6	myosin, heavy chain 6, cardiac muscle, alpha
4625	MYH7	myosin, heavy chain 7, cardiac muscle, beta
9241	NOG	noggin
4878	NPPA	natriuretic peptide precursor A
=== G-protein signaling_RhoA regulation pathway ===
23092	ARHGAP26	Rho GTPase activating protein 26
398	ARHGDIG	Rho GDP dissociation inhibitor (GDI) gamma
50650	ARHGEF3	Rho guanine nucleotide exchange factor (GEF) 3
1729	DIAPH1	diaphanous homolog 1 (Drosophila)
1894	ECT2	epithelial cell transforming sequence 2 oncogene
2044	EPHA5	EPH receptor A5
9743	RICS	Rho GTPase-activating protein
=== G-protein signaling_Rap2A regulation pathway ===
2775	GNAO1	guanine nucleotide binding protein (G protein), alpha activating activity polypeptide O
22808	MRAS	muscle RAS oncogene homolog
11069	RAPGEF4	Rap guanine nucleotide exchange factor (GEF) 4
10636	RGS14	regulator of G-protein signaling 14
10900	RUNDC3A	RUN domain containing 3A
=== Neurophysiological process_Glutamate regulation of Dopamine D1A receptor signaling ===
8851	CDK5R1	cyclin-dependent kinase 5, regulatory subunit 1 (p35)
2560	GABRB1	gamma-aminobutyric acid (GABA) A receptor, beta 1
2562	GABRB3	gamma-aminobutyric acid (GABA) A receptor, beta 3
2904	GRIN2B	glutamate receptor, ionotropic, N-methyl D-aspartate 2B
2911	GRM1	glutamate receptor, metabotropic 1
5173	PDYN	prodynorphin
5529	PPP2R5E	protein phosphatase 2, regulatory subunit B, epsilon isoform
5532	PPP3CB	protein phosphatase 3 (formerly 2B), catalytic subunit, beta isoform
5534	PPP3R1	protein phosphatase 3 (formerly 2B), regulatory subunit B, alpha isoform
=== Cell adhesion_Ephrin signaling ===
1949	EFNB3	ephrin-B3
2044	EPHA5	EPH receptor A5
2051	EPHB6	EPH receptor B6
2775	GNAO1	guanine nucleotide binding protein (G protein), alpha activating activity polypeptide O
8997	KALRN	kalirin, RhoGEF kinase
5058	PAK1	p21 protein (Cdc42/Rac)-activated kinase 1
6503	SLA	Src-like-adaptor
6714	SRC	v-src sarcoma (Schmidt-Ruppin A-2) viral oncogene homolog (avian)
=== G-protein signaling_RAC1 in cellular process ===
10458	BAIAP2	BAI1-associated protein 2
26999	CYFIP2	cytoplasmic FMR1 interacting protein 2
10787	NCKAP1	NCK-associated protein 1
5058	PAK1	p21 protein (Cdc42/Rac)-activated kinase 1
5063	PAK3	p21 protein (Cdc42/Rac)-activated kinase 3
84612	PARD6B	par-6 partitioning defective 6 homolog beta (C. elegans)
23396	PIP5K1C	phosphatidylinositol-4-phosphate 5-kinase, type I, gamma
=== Development_G-Proteins mediated regulation MAPK-ERK signaling ===
815	CAMK2A	calcium/calmodulin-dependent protein kinase II alpha
816	CAMK2B	calcium/calmodulin-dependent protein kinase II beta
817	CAMK2D	calcium/calmodulin-dependent protein kinase II delta
2002	ELK1	ELK1, member of ETS oncogene family
2775	GNAO1	guanine nucleotide binding protein (G protein), alpha activating activity polypeptide O
2786	GNG4	guanine nucleotide binding protein (G protein), gamma 4
5604	MAP2K1	mitogen-activated protein kinase kinase 1
22808	MRAS	muscle RAS oncogene homolog
5581	PRKCE	protein kinase C, epsilon
2185	PTK2B	PTK2B protein tyrosine kinase 2 beta
5922	RASA2	RAS p21 protein activator 2
6714	SRC	v-src sarcoma (Schmidt-Ruppin A-2) viral oncogene homolog (avian)
=== Nicotine signaling in chromaffin cells ===
324	APC	adenomatous polyposis coli
775	CACNA1C	calcium channel, voltage-dependent, L type, alpha 1C subunit
815	CAMK2A	calcium/calmodulin-dependent protein kinase II alpha
816	CAMK2B	calcium/calmodulin-dependent protein kinase II beta
817	CAMK2D	calcium/calmodulin-dependent protein kinase II delta
1113	CHGA	chromogranin A (parathyroid secretory protein 1)
1621	DBH	dopamine beta-hydroxylase (dopamine beta-monooxygenase)
1740	DLG2	discs, large homolog 2 (Drosophila)
1742	DLG4	discs, large homolog 4 (Drosophila)
5604	MAP2K1	mitogen-activated protein kinase kinase 1
7054	TH	tyrosine hydroxylase
=== Stellate cells activation and liver fibrosis ===
=== Reproduction_GnRH signaling ===
108	ADCY2	adenylate cyclase 2 (brain)
115	ADCY9	adenylate cyclase 9
116	ADCYAP1	adenylate cyclase activating polypeptide 1 (pituitary)
775	CACNA1C	calcium channel, voltage-dependent, L type, alpha 1C subunit
8536	CAMK1	calcium/calmodulin-dependent protein kinase I
815	CAMK2A	calcium/calmodulin-dependent protein kinase II alpha
816	CAMK2B	calcium/calmodulin-dependent protein kinase II beta
817	CAMK2D	calcium/calmodulin-dependent protein kinase II delta
1759	DNM1	dynamin 1
2002	ELK1	ELK1, member of ETS oncogene family
8061	FOSL1	FOS-like antigen 1
5604	MAP2K1	mitogen-activated protein kinase kinase 1
5581	PRKCE	protein kinase C, epsilon
2185	PTK2B	PTK2B protein tyrosine kinase 2 beta
6714	SRC	v-src sarcoma (Schmidt-Ruppin A-2) viral oncogene homolog (avian)
=== Signal transduction_cAMP signaling ===
108	ADCY2	adenylate cyclase 2 (brain)
115	ADCY9	adenylate cyclase 9
815	CAMK2A	calcium/calmodulin-dependent protein kinase II alpha
816	CAMK2B	calcium/calmodulin-dependent protein kinase II beta
817	CAMK2D	calcium/calmodulin-dependent protein kinase II delta
2775	GNAO1	guanine nucleotide binding protein (G protein), alpha activating activity polypeptide O
2786	GNG4	guanine nucleotide binding protein (G protein), gamma 4
2932	GSK3B	glycogen synthase kinase 3 beta
5532	PPP3CB	protein phosphatase 3 (formerly 2B), catalytic subunit, beta isoform
5579	PRKCB	protein kinase C, beta
5581	PRKCE	protein kinase C, epsilon
5582	PRKCG	protein kinase C, gamma
11069	RAPGEF4	Rap guanine nucleotide exchange factor (GEF) 4
=== Development_Thyroliberin signaling ===
108	ADCY2	adenylate cyclase 2 (brain)
115	ADCY9	adenylate cyclase 9
775	CACNA1C	calcium channel, voltage-dependent, L type, alpha 1C subunit
815	CAMK2A	calcium/calmodulin-dependent protein kinase II alpha
2002	ELK1	ELK1, member of ETS oncogene family
2786	GNG4	guanine nucleotide binding protein (G protein), gamma 4
5604	MAP2K1	mitogen-activated protein kinase kinase 1
5579	PRKCB	protein kinase C, beta
5581	PRKCE	protein kinase C, epsilon
6714	SRC	v-src sarcoma (Schmidt-Ruppin A-2) viral oncogene homolog (avian)
7200	TRH	thyrotropin-releasing hormone
=== Cell adhesion_PLAU signaling ===
2002	ELK1	ELK1, member of ETS oncogene family
3082	HGF	hepatocyte growth factor (hepapoietin A; scatter factor)
3572	IL6ST	interleukin 6 signal transducer (gp130, oncostatin M receptor)
8516	ITGA8	integrin, alpha 8
5604	MAP2K1	mitogen-activated protein kinase kinase 1
5296	PIK3R2	phosphoinositide-3-kinase, regulatory subunit 2 (beta)
5104	SERPINA5	serpin peptidase inhibitor, clade A (alpha-1 antiproteinase, antitrypsin), member 5
6714	SRC	v-src sarcoma (Schmidt-Ruppin A-2) viral oncogene homolog (avian)
=== G-protein signaling_Regulation of p38 and JNK signaling mediated by G-proteins ===
2775	GNAO1	guanine nucleotide binding protein (G protein), alpha activating activity polypeptide O
2786	GNG4	guanine nucleotide binding protein (G protein), gamma 4
5603	MAPK13	mitogen-activated protein kinase 13
4208	MEF2C	myocyte enhancer factor 2C
5058	PAK1	p21 protein (Cdc42/Rac)-activated kinase 1
5581	PRKCE	protein kinase C, epsilon
2185	PTK2B	PTK2B protein tyrosine kinase 2 beta
6714	SRC	v-src sarcoma (Schmidt-Ruppin A-2) viral oncogene homolog (avian)
=== Development_GM-CSF signaling ===
6347	CCL2	chemokine (C-C motif) ligand 2
1154	CISH	cytokine inducible SH2-containing protein
2002	ELK1	ELK1, member of ETS oncogene family
3055	HCK	hemopoietic cell kinase
5604	MAP2K1	mitogen-activated protein kinase kinase 1
5296	PIK3R2	phosphoinositide-3-kinase, regulatory subunit 2 (beta)
5579	PRKCB	protein kinase C, beta
=== Immune response_Histamine signaling in dendritic cells ===
108	ADCY2	adenylate cyclase 2 (brain)
115	ADCY9	adenylate cyclase 9
6347	CCL2	chemokine (C-C motif) ligand 2
6351	CCL4	chemokine (C-C motif) ligand 4
2775	GNAO1	guanine nucleotide binding protein (G protein), alpha activating activity polypeptide O
2786	GNG4	guanine nucleotide binding protein (G protein), gamma 4
3274	HRH2	histamine receptor H2
11255	HRH3	histamine receptor H3
3569	IL6	interleukin 6 (interferon, beta 2)
5604	MAP2K1	mitogen-activated protein kinase kinase 1
=== Development_Oxytocin receptor signaling ===
775	CACNA1C	calcium channel, voltage-dependent, L type, alpha 1C subunit
2786	GNG4	guanine nucleotide binding protein (G protein), gamma 4
2983	GUCY1B3	guanylate cyclase 1, soluble, beta 3
4208	MEF2C	myocyte enhancer factor 2C
4624	MYH6	myosin, heavy chain 6, cardiac muscle, alpha
4878	NPPA	natriuretic peptide precursor A
5020	OXT	oxytocin, prepropeptide
5021	OXTR	oxytocin receptor
5579	PRKCB	protein kinase C, beta
5582	PRKCG	protein kinase C, gamma
=== Development_EGFR signaling pathway ===
2002	ELK1	ELK1, member of ETS oncogene family
2932	GSK3B	glycogen synthase kinase 3 beta
5604	MAP2K1	mitogen-activated protein kinase kinase 1
5058	PAK1	p21 protein (Cdc42/Rac)-activated kinase 1
5296	PIK3R2	phosphoinositide-3-kinase, regulatory subunit 2 (beta)
5579	PRKCB	protein kinase C, beta
5581	PRKCE	protein kinase C, epsilon
5582	PRKCG	protein kinase C, gamma
6714	SRC	v-src sarcoma (Schmidt-Ruppin A-2) viral oncogene homolog (avian)
=== Development_PDGF signaling via STATs and NF-kB ===
5610	EIF2AK2	eukaryotic translation initiation factor 2-alpha kinase 2
5155	PDGFB	platelet-derived growth factor beta polypeptide (simian sarcoma viral (v-sis) oncogene homolog)
5156	PDGFRA	platelet-derived growth factor receptor, alpha polypeptide
5296	PIK3R2	phosphoinositide-3-kinase, regulatory subunit 2 (beta)
6714	SRC	v-src sarcoma (Schmidt-Ruppin A-2) viral oncogene homolog (avian)
=== Development_Angiotensin signaling via PYK2 ===
815	CAMK2A	calcium/calmodulin-dependent protein kinase II alpha
816	CAMK2B	calcium/calmodulin-dependent protein kinase II beta
817	CAMK2D	calcium/calmodulin-dependent protein kinase II delta
2002	ELK1	ELK1, member of ETS oncogene family
2786	GNG4	guanine nucleotide binding protein (G protein), gamma 4
5604	MAP2K1	mitogen-activated protein kinase kinase 1
5058	PAK1	p21 protein (Cdc42/Rac)-activated kinase 1
5296	PIK3R2	phosphoinositide-3-kinase, regulatory subunit 2 (beta)
5581	PRKCE	protein kinase C, epsilon
2185	PTK2B	PTK2B protein tyrosine kinase 2 beta
6714	SRC	v-src sarcoma (Schmidt-Ruppin A-2) viral oncogene homolog (avian)
=== Apoptosis and survival_Anti-apoptotic action of Gastrin ===
2002	ELK1	ELK1, member of ETS oncogene family
5604	MAP2K1	mitogen-activated protein kinase kinase 1
5058	PAK1	p21 protein (Cdc42/Rac)-activated kinase 1
5296	PIK3R2	phosphoinositide-3-kinase, regulatory subunit 2 (beta)
5579	PRKCB	protein kinase C, beta
5582	PRKCG	protein kinase C, gamma
6714	SRC	v-src sarcoma (Schmidt-Ruppin A-2) viral oncogene homolog (avian)
=== Cytoskeleton remodeling_Thyroliberin in cytoskeleton remodeling ===
108	ADCY2	adenylate cyclase 2 (brain)
115	ADCY9	adenylate cyclase 9
775	CACNA1C	calcium channel, voltage-dependent, L type, alpha 1C subunit
2932	GSK3B	glycogen synthase kinase 3 beta
5579	PRKCB	protein kinase C, beta
5581	PRKCE	protein kinase C, epsilon
7200	TRH	thyrotropin-releasing hormone
=== Development_Activation of Erk by ACM1, ACM3 and ACM5 ===
815	CAMK2A	calcium/calmodulin-dependent protein kinase II alpha
816	CAMK2B	calcium/calmodulin-dependent protein kinase II beta
817	CAMK2D	calcium/calmodulin-dependent protein kinase II delta
1128	CHRM1	cholinergic receptor, muscarinic 1
1131	CHRM3	cholinergic receptor, muscarinic 3
1133	CHRM5	cholinergic receptor, muscarinic 5
5604	MAP2K1	mitogen-activated protein kinase kinase 1
5581	PRKCE	protein kinase C, epsilon
2185	PTK2B	PTK2B protein tyrosine kinase 2 beta
6714	SRC	v-src sarcoma (Schmidt-Ruppin A-2) viral oncogene homolog (avian)
=== Muscle contraction_ACM regulation of smooth muscle contraction ===
775	CACNA1C	calcium channel, voltage-dependent, L type, alpha 1C subunit
1131	CHRM3	cholinergic receptor, muscarinic 3
2786	GNG4	guanine nucleotide binding protein (G protein), gamma 4
5058	PAK1	p21 protein (Cdc42/Rac)-activated kinase 1
5579	PRKCB	protein kinase C, beta
5581	PRKCE	protein kinase C, epsilon
5582	PRKCG	protein kinase C, gamma
6262	RYR2	ryanodine receptor 2 (cardiac)
6714	SRC	v-src sarcoma (Schmidt-Ruppin A-2) viral oncogene homolog (avian)
7223	TRPC4	transient receptor potential cation channel, subfamily C, member 4
=== G-protein signaling_Regulation of cAMP levels by ACM ===
108	ADCY2	adenylate cyclase 2 (brain)
1128	CHRM1	cholinergic receptor, muscarinic 1
1131	CHRM3	cholinergic receptor, muscarinic 3
1133	CHRM5	cholinergic receptor, muscarinic 5
2775	GNAO1	guanine nucleotide binding protein (G protein), alpha activating activity polypeptide O
2786	GNG4	guanine nucleotide binding protein (G protein), gamma 4
5153	PDE1B	phosphodiesterase 1B, calmodulin-dependent
=== Muscle contraction_GPCRs in the regulation of smooth muscle tone ===
108	ADCY2	adenylate cyclase 2 (brain)
115	ADCY9	adenylate cyclase 9
775	CACNA1C	calcium channel, voltage-dependent, L type, alpha 1C subunit
815	CAMK2A	calcium/calmodulin-dependent protein kinase II alpha
816	CAMK2B	calcium/calmodulin-dependent protein kinase II beta
817	CAMK2D	calcium/calmodulin-dependent protein kinase II delta
1131	CHRM3	cholinergic receptor, muscarinic 3
2775	GNAO1	guanine nucleotide binding protein (G protein), alpha activating activity polypeptide O
3356	HTR2A	5-hydroxytryptamine (serotonin) receptor 2A
3778	KCNMA1	potassium large conductance calcium-activated channel, subfamily M, alpha member 1
4629	MYH11	myosin, heavy chain 11, smooth muscle
4624	MYH6	myosin, heavy chain 6, cardiac muscle, alpha
4625	MYH7	myosin, heavy chain 7, cardiac muscle, beta
5020	OXT	oxytocin, prepropeptide
5021	OXTR	oxytocin receptor
7223	TRPC4	transient receptor potential cation channel, subfamily C, member 4
=== Development_Mu-type opioid receptor signaling via Beta-arrestin ===
157	ADRBK2	adrenergic, beta, receptor kinase 2
1212	CLTB	clathrin, light chain (Lcb)
1759	DNM1	dynamin 1
2775	GNAO1	guanine nucleotide binding protein (G protein), alpha activating activity polypeptide O
2786	GNG4	guanine nucleotide binding protein (G protein), gamma 4
5604	MAP2K1	mitogen-activated protein kinase kinase 1
6855	SYP	synaptophysin
=== Cytoskeleton remodeling_Role of PDGFs in cell migration ===
5058	PAK1	p21 protein (Cdc42/Rac)-activated kinase 1
5155	PDGFB	platelet-derived growth factor beta polypeptide (simian sarcoma viral (v-sis) oncogene homolog)
5156	PDGFRA	platelet-derived growth factor receptor, alpha polypeptide
5296	PIK3R2	phosphoinositide-3-kinase, regulatory subunit 2 (beta)
=== Neurophysiological process_EphB receptors in dendritic spine morphogenesis and synaptogenesis ===
1742	DLG4	discs, large homolog 4 (Drosophila)
1949	EFNB3	ephrin-B3
2051	EPHB6	EPH receptor B6
2556	GABRA3	gamma-aminobutyric acid (GABA) A receptor, alpha 3
2558	GABRA5	gamma-aminobutyric acid (GABA) A receptor, alpha 5
2559	GABRA6	gamma-aminobutyric acid (GABA) A receptor, alpha 6
2560	GABRB1	gamma-aminobutyric acid (GABA) A receptor, beta 1
2562	GABRB3	gamma-aminobutyric acid (GABA) A receptor, beta 3
2564	GABRE	gamma-aminobutyric acid (GABA) A receptor, epsilon
55879	GABRQ	gamma-aminobutyric acid (GABA) receptor, theta
2904	GRIN2B	glutamate receptor, ionotropic, N-methyl D-aspartate 2B
8997	KALRN	kalirin, RhoGEF kinase
5058	PAK1	p21 protein (Cdc42/Rac)-activated kinase 1
=== Regulation of lipid metabolism_Stimulation of Arachidonic acid production by ACM receptors ===
815	CAMK2A	calcium/calmodulin-dependent protein kinase II alpha
816	CAMK2B	calcium/calmodulin-dependent protein kinase II beta
817	CAMK2D	calcium/calmodulin-dependent protein kinase II delta
1128	CHRM1	cholinergic receptor, muscarinic 1
1131	CHRM3	cholinergic receptor, muscarinic 3
1133	CHRM5	cholinergic receptor, muscarinic 5
2786	GNG4	guanine nucleotide binding protein (G protein), gamma 4
5604	MAP2K1	mitogen-activated protein kinase kinase 1
5603	MAPK13	mitogen-activated protein kinase 13
5058	PAK1	p21 protein (Cdc42/Rac)-activated kinase 1
5579	PRKCB	protein kinase C, beta
5581	PRKCE	protein kinase C, epsilon
5582	PRKCG	protein kinase C, gamma
2185	PTK2B	PTK2B protein tyrosine kinase 2 beta
6714	SRC	v-src sarcoma (Schmidt-Ruppin A-2) viral oncogene homolog (avian)
=== Development_PDGF signaling via MAPK cascades ===
2002	ELK1	ELK1, member of ETS oncogene family
5604	MAP2K1	mitogen-activated protein kinase kinase 1
5155	PDGFB	platelet-derived growth factor beta polypeptide (simian sarcoma viral (v-sis) oncogene homolog)
5156	PDGFRA	platelet-derived growth factor receptor, alpha polypeptide
5296	PIK3R2	phosphoinositide-3-kinase, regulatory subunit 2 (beta)
5581	PRKCE	protein kinase C, epsilon
=== Development_Activation of ERK by Kappa-type opioid receptor ===
2775	GNAO1	guanine nucleotide binding protein (G protein), alpha activating activity polypeptide O
2786	GNG4	guanine nucleotide binding protein (G protein), gamma 4
5604	MAP2K1	mitogen-activated protein kinase kinase 1
4986	OPRK1	opioid receptor, kappa 1
30814	PLA2G2E	phospholipase A2, group IIE
5322	PLA2G5	phospholipase A2, group V
2185	PTK2B	PTK2B protein tyrosine kinase 2 beta
6714	SRC	v-src sarcoma (Schmidt-Ruppin A-2) viral oncogene homolog (avian)
=== Immune response_IL-17 signaling pathways ===
6347	CCL2	chemokine (C-C motif) ligand 2
6372	CXCL6	chemokine (C-X-C motif) ligand 6 (granulocyte chemotactic protein 2)
2932	GSK3B	glycogen synthase kinase 3 beta
3569	IL6	interleukin 6 (interferon, beta 2)
3934	LCN2	lipocalin 2
5604	MAP2K1	mitogen-activated protein kinase kinase 1
5603	MAPK13	mitogen-activated protein kinase 13
5296	PIK3R2	phosphoinositide-3-kinase, regulatory subunit 2 (beta)
=== Muscle contraction_Oxytocin signaling in uterus and mammary gland ===
775	CACNA1C	calcium channel, voltage-dependent, L type, alpha 1C subunit
2786	GNG4	guanine nucleotide binding protein (G protein), gamma 4
5604	MAP2K1	mitogen-activated protein kinase kinase 1
5020	OXT	oxytocin, prepropeptide
5021	OXTR	oxytocin receptor
5579	PRKCB	protein kinase C, beta
5581	PRKCE	protein kinase C, epsilon
5582	PRKCG	protein kinase C, gamma
9536	PTGES	prostaglandin E synthase
=== G-protein signaling_G-Protein alpha-12 signaling pathway ===
2786	GNG4	guanine nucleotide binding protein (G protein), gamma 4
5604	MAP2K1	mitogen-activated protein kinase kinase 1
5603	MAPK13	mitogen-activated protein kinase 13
22808	MRAS	muscle RAS oncogene homolog
5058	PAK1	p21 protein (Cdc42/Rac)-activated kinase 1
5296	PIK3R2	phosphoinositide-3-kinase, regulatory subunit 2 (beta)
5922	RASA2	RAS p21 protein activator 2
=== Stem cells_Early embryonal hypaxial myogenesis ===
108	ADCY2	adenylate cyclase 2 (brain)
115	ADCY9	adenylate cyclase 9
652	BMP4	bone morphogenetic protein 4
2736	GLI2	GLI family zinc finger 2
2932	GSK3B	glycogen synthase kinase 3 beta
9241	NOG	noggin
5579	PRKCB	protein kinase C, beta
5581	PRKCE	protein kinase C, epsilon
5582	PRKCG	protein kinase C, gamma
=== Cytoskeleton remodeling_Integrin outside-in signaling ===
87	ACTN1	actinin, alpha 1
2932	GSK3B	glycogen synthase kinase 3 beta
8516	ITGA8	integrin, alpha 8
5604	MAP2K1	mitogen-activated protein kinase kinase 1
5058	PAK1	p21 protein (Cdc42/Rac)-activated kinase 1
23396	PIP5K1C	phosphatidylinositol-4-phosphate 5-kinase, type I, gamma
6714	SRC	v-src sarcoma (Schmidt-Ruppin A-2) viral oncogene homolog (avian)
7204	TRIO	triple functional domain (PTPRF interacting)
=== G-protein signaling_G-Protein alpha-i signaling cascades ===
2775	GNAO1	guanine nucleotide binding protein (G protein), alpha activating activity polypeptide O
2786	GNG4	guanine nucleotide binding protein (G protein), gamma 4
5604	MAP2K1	mitogen-activated protein kinase kinase 1
10636	RGS14	regulator of G-protein signaling 14
64407	RGS18	regulator of G-protein signaling 18
6714	SRC	v-src sarcoma (Schmidt-Ruppin A-2) viral oncogene homolog (avian)
=== Development_A2B receptor: action via G-protein alpha s ===
2002	ELK1	ELK1, member of ETS oncogene family
2932	GSK3B	glycogen synthase kinase 3 beta
3569	IL6	interleukin 6 (interferon, beta 2)
5604	MAP2K1	mitogen-activated protein kinase kinase 1
5603	MAPK13	mitogen-activated protein kinase 13
5581	PRKCE	protein kinase C, epsilon
2185	PTK2B	PTK2B protein tyrosine kinase 2 beta
=== Neurophysiological process_Corticoliberin signaling via CRHR1 ===
108	ADCY2	adenylate cyclase 2 (brain)
115	ADCY9	adenylate cyclase 9
157	ADRBK2	adrenergic, beta, receptor kinase 2
775	CACNA1C	calcium channel, voltage-dependent, L type, alpha 1C subunit
815	CAMK2A	calcium/calmodulin-dependent protein kinase II alpha
816	CAMK2B	calcium/calmodulin-dependent protein kinase II beta
817	CAMK2D	calcium/calmodulin-dependent protein kinase II delta
1212	CLTB	clathrin, light chain (Lcb)
2002	ELK1	ELK1, member of ETS oncogene family
2786	GNG4	guanine nucleotide binding protein (G protein), gamma 4
5604	MAP2K1	mitogen-activated protein kinase kinase 1
4929	NR4A2	nuclear receptor subfamily 4, group A, member 2
5579	PRKCB	protein kinase C, beta
5582	PRKCG	protein kinase C, gamma
=== Signal transduction_PKA signaling ===
108	ADCY2	adenylate cyclase 2 (brain)
115	ADCY9	adenylate cyclase 9
2560	GABRB1	gamma-aminobutyric acid (GABA) A receptor, beta 1
2562	GABRB3	gamma-aminobutyric acid (GABA) A receptor, beta 3
2775	GNAO1	guanine nucleotide binding protein (G protein), alpha activating activity polypeptide O
2932	GSK3B	glycogen synthase kinase 3 beta
5570	PKIB	protein kinase (cAMP-dependent, catalytic) inhibitor beta
5529	PPP2R5E	protein phosphatase 2, regulatory subunit B, epsilon isoform
=== Development_PACAP signaling in neural cells ===
116	ADCYAP1	adenylate cyclase activating polypeptide 1 (pituitary)
2002	ELK1	ELK1, member of ETS oncogene family
5604	MAP2K1	mitogen-activated protein kinase kinase 1
5579	PRKCB	protein kinase C, beta
5582	PRKCG	protein kinase C, gamma
11069	RAPGEF4	Rap guanine nucleotide exchange factor (GEF) 4
7054	TH	tyrosine hydroxylase
=== Immune response_Delta-type opioid receptor signaling in T-cells ===
2002	ELK1	ELK1, member of ETS oncogene family
2775	GNAO1	guanine nucleotide binding protein (G protein), alpha activating activity polypeptide O
2786	GNG4	guanine nucleotide binding protein (G protein), gamma 4
5604	MAP2K1	mitogen-activated protein kinase kinase 1
5058	PAK1	p21 protein (Cdc42/Rac)-activated kinase 1
6714	SRC	v-src sarcoma (Schmidt-Ruppin A-2) viral oncogene homolog (avian)
=== Neurophysiological process_Kappa-type opioid receptor in transmission of nerve impulses ===
775	CACNA1C	calcium channel, voltage-dependent, L type, alpha 1C subunit
8061	FOSL1	FOS-like antigen 1
2775	GNAO1	guanine nucleotide binding protein (G protein), alpha activating activity polypeptide O
2786	GNG4	guanine nucleotide binding protein (G protein), gamma 4
3763	KCNJ6	potassium inwardly-rectifying channel, subfamily J, member 6
4986	OPRK1	opioid receptor, kappa 1
5173	PDYN	prodynorphin
=== PGE2 pathways in cancer ===
108	ADCY2	adenylate cyclase 2 (brain)
115	ADCY9	adenylate cyclase 9
2002	ELK1	ELK1, member of ETS oncogene family
2775	GNAO1	guanine nucleotide binding protein (G protein), alpha activating activity polypeptide O
2786	GNG4	guanine nucleotide binding protein (G protein), gamma 4
2932	GSK3B	glycogen synthase kinase 3 beta
4929	NR4A2	nuclear receptor subfamily 4, group A, member 2
9536	PTGES	prostaglandin E synthase
6714	SRC	v-src sarcoma (Schmidt-Ruppin A-2) viral oncogene homolog (avian)
=== Development_A2A receptor signaling ===
135	ADORA2A	adenosine A2a receptor
2002	ELK1	ELK1, member of ETS oncogene family
5604	MAP2K1	mitogen-activated protein kinase kinase 1
5603	MAPK13	mitogen-activated protein kinase 13
5058	PAK1	p21 protein (Cdc42/Rac)-activated kinase 1
84612	PARD6B	par-6 partitioning defective 6 homolog beta (C. elegans)
=== Development_ACM2 and ACM4 activation of ERK ===
815	CAMK2A	calcium/calmodulin-dependent protein kinase II alpha
816	CAMK2B	calcium/calmodulin-dependent protein kinase II beta
817	CAMK2D	calcium/calmodulin-dependent protein kinase II delta
2002	ELK1	ELK1, member of ETS oncogene family
2775	GNAO1	guanine nucleotide binding protein (G protein), alpha activating activity polypeptide O
2786	GNG4	guanine nucleotide binding protein (G protein), gamma 4
5604	MAP2K1	mitogen-activated protein kinase kinase 1
5581	PRKCE	protein kinase C, epsilon
2185	PTK2B	PTK2B protein tyrosine kinase 2 beta
=== cAMP/ Ca(2+)-dependent Insulin secretion ===
775	CACNA1C	calcium channel, voltage-dependent, L type, alpha 1C subunit
3630	INS	insulin
5581	PRKCE	protein kinase C, epsilon
11069	RAPGEF4	Rap guanine nucleotide exchange factor (GEF) 4
9699	RIMS2	regulating synaptic membrane exocytosis 2
6262	RYR2	ryanodine receptor 2 (cardiac)
=== Stem cells_Stimulation of differentiation of mouse embryonic fibroblasts into adipocytes by extracellular factors ===
108	ADCY2	adenylate cyclase 2 (brain)
115	ADCY9	adenylate cyclase 9
2002	ELK1	ELK1, member of ETS oncogene family
3572	IL6ST	interleukin 6 signal transducer (gp130, oncostatin M receptor)
3630	INS	insulin
3934	LCN2	lipocalin 2
4023	LPL	lipoprotein lipase
5604	MAP2K1	mitogen-activated protein kinase kinase 1
5603	MAPK13	mitogen-activated protein kinase 13
5296	PIK3R2	phosphoinositide-3-kinase, regulatory subunit 2 (beta)
=== Transcription_Androgen Receptor nuclear signaling ===
2932	GSK3B	glycogen synthase kinase 3 beta
3569	IL6	interleukin 6 (interferon, beta 2)
3572	IL6ST	interleukin 6 signal transducer (gp130, oncostatin M receptor)
5604	MAP2K1	mitogen-activated protein kinase kinase 1
56924	PAK6	p21 protein (Cdc42/Rac)-activated kinase 6
2185	PTK2B	PTK2B protein tyrosine kinase 2 beta
7480	WNT10B	wingless-type MMTV integration site family, member 10B
7482	WNT2B	wingless-type MMTV integration site family, member 2B
7473	WNT3	wingless-type MMTV integration site family, member 3
=== Development_Activation of ERK by Alpha-1 adrenergic receptors ===
775	CACNA1C	calcium channel, voltage-dependent, L type, alpha 1C subunit
815	CAMK2A	calcium/calmodulin-dependent protein kinase II alpha
816	CAMK2B	calcium/calmodulin-dependent protein kinase II beta
817	CAMK2D	calcium/calmodulin-dependent protein kinase II delta
2775	GNAO1	guanine nucleotide binding protein (G protein), alpha activating activity polypeptide O
2786	GNG4	guanine nucleotide binding protein (G protein), gamma 4
5604	MAP2K1	mitogen-activated protein kinase kinase 1
5581	PRKCE	protein kinase C, epsilon
2185	PTK2B	PTK2B protein tyrosine kinase 2 beta
6714	SRC	v-src sarcoma (Schmidt-Ruppin A-2) viral oncogene homolog (avian)
=== Cytoskeleton remodeling_CDC42 in cellular processes ===
10602	CDC42EP3	CDC42 effector protein (Rho GTPase binding) 3
5058	PAK1	p21 protein (Cdc42/Rac)-activated kinase 1
5063	PAK3	p21 protein (Cdc42/Rac)-activated kinase 3
84612	PARD6B	par-6 partitioning defective 6 homolog beta (C. elegans)
=== Role of free fatty acids in obesity and type 2 diabetes ===
6347	CCL2	chemokine (C-C motif) ligand 2
3569	IL6	interleukin 6 (interferon, beta 2)
3630	INS	insulin
5296	PIK3R2	phosphoinositide-3-kinase, regulatory subunit 2 (beta)
6648	SOD2	superoxide dismutase 2, mitochondrial
7097	TLR2	toll-like receptor 2
=== Development_Role of CDK5 in neuronal development ===
8851	CDK5R1	cyclin-dependent kinase 5, regulatory subunit 1 (p35)
2932	GSK3B	glycogen synthase kinase 3 beta
7804	LRP8	low density lipoprotein receptor-related protein 8, apolipoprotein e receptor
4747	NEFL	neurofilament, light polypeptide
5296	PIK3R2	phosphoinositide-3-kinase, regulatory subunit 2 (beta)
51807	TUBA8	tubulin, alpha 8
=== Signal transduction_Erk Interactions: Inhibition of Erk ===
815	CAMK2A	calcium/calmodulin-dependent protein kinase II alpha
816	CAMK2B	calcium/calmodulin-dependent protein kinase II beta
817	CAMK2D	calcium/calmodulin-dependent protein kinase II delta
2904	GRIN2B	glutamate receptor, ionotropic, N-methyl D-aspartate 2B
5604	MAP2K1	mitogen-activated protein kinase kinase 1
5532	PPP3CB	protein phosphatase 3 (formerly 2B), catalytic subunit, beta isoform
5579	PRKCB	protein kinase C, beta
5581	PRKCE	protein kinase C, epsilon
5582	PRKCG	protein kinase C, gamma
5801	PTPRR	protein tyrosine phosphatase, receptor type, R
51231	VRK3	vaccinia related kinase 3
=== Development_HGF signaling pathway ===
2002	ELK1	ELK1, member of ETS oncogene family
2932	GSK3B	glycogen synthase kinase 3 beta
3082	HGF	hepatocyte growth factor (hepapoietin A; scatter factor)
3083	HGFAC	HGF activator
5604	MAP2K1	mitogen-activated protein kinase kinase 1
5296	PIK3R2	phosphoinositide-3-kinase, regulatory subunit 2 (beta)
=== Inhibition of remyelination in multiple sclerosis: role of cell-cell and ECM-cell interactions ===
324	APC	adenomatous polyposis coli
8692	HYAL2	hyaluronoglucosaminidase 2
8372	HYAL3	hyaluronoglucosaminidase 3
84894	LINGO1	leucine rich repeat and Ig domain containing 1
5579	PRKCB	protein kinase C, beta
5581	PRKCE	protein kinase C, epsilon
5582	PRKCG	protein kinase C, gamma
7097	TLR2	toll-like receptor 2
=== Immune response_Fc gamma R-mediated phagocytosis in macrophages ===
2207	FCER1G	Fc fragment of IgE, high affinity I, receptor for; gamma polypeptide
3055	HCK	hemopoietic cell kinase
4629	MYH11	myosin, heavy chain 11, smooth muscle
4624	MYH6	myosin, heavy chain 6, cardiac muscle, alpha
4625	MYH7	myosin, heavy chain 7, cardiac muscle, beta
5296	PIK3R2	phosphoinositide-3-kinase, regulatory subunit 2 (beta)
23396	PIP5K1C	phosphatidylinositol-4-phosphate 5-kinase, type I, gamma
5581	PRKCE	protein kinase C, epsilon
2185	PTK2B	PTK2B protein tyrosine kinase 2 beta
=== Cell adhesion_Plasmin signaling ===
2161	F12	coagulation factor XII (Hageman factor)
2247	FGF2	fibroblast growth factor 2 (basic)
5603	MAPK13	mitogen-activated protein kinase 13
5296	PIK3R2	phosphoinositide-3-kinase, regulatory subunit 2 (beta)
11005	SPINK5	serine peptidase inhibitor, Kazal type 5
=== Stem cells_Scheme: SMAD-dependent TGF-beta family signaling in embryonic stem cells ===
652	BMP4	bone morphogenetic protein 4
2247	FGF2	fibroblast growth factor 2 (basic)
9573	GDF3	growth differentiation factor 3
9241	NOG	noggin
=== G-protein signaling_M-RAS regulation pathway ===
5604	MAP2K1	mitogen-activated protein kinase kinase 1
22808	MRAS	muscle RAS oncogene homolog
5922	RASA2	RAS p21 protein activator 2
6714	SRC	v-src sarcoma (Schmidt-Ruppin A-2) viral oncogene homolog (avian)
=== Immune response_IL-27 signaling pathway ===
3595	IL12RB2	interleukin 12 receptor, beta 2
9466	IL27RA	interleukin 27 receptor, alpha
3572	IL6ST	interleukin 6 signal transducer (gp130, oncostatin M receptor)
=== Development_A3 receptor signaling ===
2002	ELK1	ELK1, member of ETS oncogene family
2775	GNAO1	guanine nucleotide binding protein (G protein), alpha activating activity polypeptide O
2786	GNG4	guanine nucleotide binding protein (G protein), gamma 4
2932	GSK3B	glycogen synthase kinase 3 beta
5604	MAP2K1	mitogen-activated protein kinase kinase 1
5581	PRKCE	protein kinase C, epsilon
2185	PTK2B	PTK2B protein tyrosine kinase 2 beta
=== Transport_Macropinocytosis regulation by growth factors ===
10458	BAIAP2	BAI1-associated protein 2
3082	HGF	hepatocyte growth factor (hepapoietin A; scatter factor)
5598	MAPK7	mitogen-activated protein kinase 7
5058	PAK1	p21 protein (Cdc42/Rac)-activated kinase 1
5155	PDGFB	platelet-derived growth factor beta polypeptide (simian sarcoma viral (v-sis) oncogene homolog)
5156	PDGFRA	platelet-derived growth factor receptor, alpha polypeptide
=== Development_EDNRB signaling ===
2002	ELK1	ELK1, member of ETS oncogene family
2775	GNAO1	guanine nucleotide binding protein (G protein), alpha activating activity polypeptide O
2786	GNG4	guanine nucleotide binding protein (G protein), gamma 4
2983	GUCY1B3	guanylate cyclase 1, soluble, beta 3
5604	MAP2K1	mitogen-activated protein kinase kinase 1
5581	PRKCE	protein kinase C, epsilon
5593	PRKG2	protein kinase, cGMP-dependent, type II
6714	SRC	v-src sarcoma (Schmidt-Ruppin A-2) viral oncogene homolog (avian)
=== Stem cells_Noncanonical WNT signaling in cardiac myogenesis ===
23002	DAAM1	dishevelled associated activator of morphogenesis 1
2786	GNG4	guanine nucleotide binding protein (G protein), gamma 4
4624	MYH6	myosin, heavy chain 6, cardiac muscle, alpha
4625	MYH7	myosin, heavy chain 7, cardiac muscle, beta
4878	NPPA	natriuretic peptide precursor A
5579	PRKCB	protein kinase C, beta
5581	PRKCE	protein kinase C, epsilon
5582	PRKCG	protein kinase C, gamma
=== Immune response_Role of integrins in NK cells cytotoxicity ===
5604	MAP2K1	mitogen-activated protein kinase kinase 1
5603	MAPK13	mitogen-activated protein kinase 13
5058	PAK1	p21 protein (Cdc42/Rac)-activated kinase 1
5581	PRKCE	protein kinase C, epsilon
2185	PTK2B	PTK2B protein tyrosine kinase 2 beta
=== Development_FGF-family signaling ===
2247	FGF2	fibroblast growth factor 2 (basic)
5604	MAP2K1	mitogen-activated protein kinase kinase 1
5603	MAPK13	mitogen-activated protein kinase 13
5296	PIK3R2	phosphoinositide-3-kinase, regulatory subunit 2 (beta)
5579	PRKCB	protein kinase C, beta
5581	PRKCE	protein kinase C, epsilon
=== G-protein signaling_Ras family GTPases in kinase cascades (scheme) ===
2002	ELK1	ELK1, member of ETS oncogene family
5604	MAP2K1	mitogen-activated protein kinase kinase 1
5603	MAPK13	mitogen-activated protein kinase 13
5058	PAK1	p21 protein (Cdc42/Rac)-activated kinase 1
=== Development_S1P2 and S1P3 receptors in cell proliferation and differentiation ===
72	ACTG2	actin, gamma 2, smooth muscle, enteric
2002	ELK1	ELK1, member of ETS oncogene family
2786	GNG4	guanine nucleotide binding protein (G protein), gamma 4
5604	MAP2K1	mitogen-activated protein kinase kinase 1
4629	MYH11	myosin, heavy chain 11, smooth muscle
=== HIV-1 signaling via CCR5 in macrophages and T lymphocytes ===
6347	CCL2	chemokine (C-C motif) ligand 2
6351	CCL4	chemokine (C-C motif) ligand 4
5603	MAPK13	mitogen-activated protein kinase 13
5532	PPP3CB	protein phosphatase 3 (formerly 2B), catalytic subunit, beta isoform
2185	PTK2B	PTK2B protein tyrosine kinase 2 beta
=== Translation _Regulation of EIF2 activity ===
5610	EIF2AK2	eukaryotic translation initiation factor 2-alpha kinase 2
2932	GSK3B	glycogen synthase kinase 3 beta
3630	INS	insulin
5604	MAP2K1	mitogen-activated protein kinase kinase 1
5296	PIK3R2	phosphoinositide-3-kinase, regulatory subunit 2 (beta)
=== Development_WNT signaling pathway. Part 2 ===
324	APC	adenomatous polyposis coli
652	BMP4	bone morphogenetic protein 4
8507	ENC1	ectodermal-neural cortex (with BTB-like domain)
8061	FOSL1	FOS-like antigen 1
2932	GSK3B	glycogen synthase kinase 3 beta
7480	WNT10B	wingless-type MMTV integration site family, member 10B
7482	WNT2B	wingless-type MMTV integration site family, member 2B
7473	WNT3	wingless-type MMTV integration site family, member 3
=== Oligodendrocyte differentiation ===
652	BMP4	bone morphogenetic protein 4
2247	FGF2	fibroblast growth factor 2 (basic)
5603	MAPK13	mitogen-activated protein kinase 13
9241	NOG	noggin
5155	PDGFB	platelet-derived growth factor beta polypeptide (simian sarcoma viral (v-sis) oncogene homolog)
5156	PDGFRA	platelet-derived growth factor receptor, alpha polypeptide
=== Stem cells_Pancreatic cancer stem cells in tumor metastasis ===
2775	GNAO1	guanine nucleotide binding protein (G protein), alpha activating activity polypeptide O
2786	GNG4	guanine nucleotide binding protein (G protein), gamma 4
4629	MYH11	myosin, heavy chain 11, smooth muscle
4624	MYH6	myosin, heavy chain 6, cardiac muscle, alpha
4625	MYH7	myosin, heavy chain 7, cardiac muscle, beta
8842	PROM1	prominin 1
2185	PTK2B	PTK2B protein tyrosine kinase 2 beta
6714	SRC	v-src sarcoma (Schmidt-Ruppin A-2) viral oncogene homolog (avian)
=== Stem cells_WNT/Beta-catenin and NOTCH in induction of osteogenesis ===
324	APC	adenomatous polyposis coli
2932	GSK3B	glycogen synthase kinase 3 beta
4982	TNFRSF11B	tumor necrosis factor receptor superfamily, member 11b
7480	WNT10B	wingless-type MMTV integration site family, member 10B
7482	WNT2B	wingless-type MMTV integration site family, member 2B
7473	WNT3	wingless-type MMTV integration site family, member 3
=== Stem cells_FGF signaling in pancreatic and hepatic differentiation of embryonic stem cells ===
652	BMP4	bone morphogenetic protein 4
2247	FGF2	fibroblast growth factor 2 (basic)
5604	MAP2K1	mitogen-activated protein kinase kinase 1
9241	NOG	noggin
5265	SERPINA1	serpin peptidase inhibitor, clade A (alpha-1 antiproteinase, antitrypsin), member 1
=== Neurophysiological process_ACM1 and ACM2 in neuronal membrane polarization ===
1128	CHRM1	cholinergic receptor, muscarinic 1
2775	GNAO1	guanine nucleotide binding protein (G protein), alpha activating activity polypeptide O
2786	GNG4	guanine nucleotide binding protein (G protein), gamma 4
3763	KCNJ6	potassium inwardly-rectifying channel, subfamily J, member 6
2185	PTK2B	PTK2B protein tyrosine kinase 2 beta
6714	SRC	v-src sarcoma (Schmidt-Ruppin A-2) viral oncogene homolog (avian)
=== Development_FGFR signaling pathway ===
2002	ELK1	ELK1, member of ETS oncogene family
2247	FGF2	fibroblast growth factor 2 (basic)
5604	MAP2K1	mitogen-activated protein kinase kinase 1
5603	MAPK13	mitogen-activated protein kinase 13
5058	PAK1	p21 protein (Cdc42/Rac)-activated kinase 1
5296	PIK3R2	phosphoinositide-3-kinase, regulatory subunit 2 (beta)
=== NRF2 regulation of oxidative stress response ===
=== Stem cells_Inhibition of Hedgehog signaling in medulloblastoma stem cells ===
116	ADCYAP1	adenylate cyclase activating polypeptide 1 (pituitary)
2247	FGF2	fibroblast growth factor 2 (basic)
2736	GLI2	GLI family zinc finger 2
5604	MAP2K1	mitogen-activated protein kinase kinase 1
5058	PAK1	p21 protein (Cdc42/Rac)-activated kinase 1
=== Development_Mu-type opioid receptor regulation of proliferation ===
2002	ELK1	ELK1, member of ETS oncogene family
2775	GNAO1	guanine nucleotide binding protein (G protein), alpha activating activity polypeptide O
2786	GNG4	guanine nucleotide binding protein (G protein), gamma 4
5604	MAP2K1	mitogen-activated protein kinase kinase 1
5581	PRKCE	protein kinase C, epsilon
=== Development_Delta-type opioid receptor signaling via G-protein alpha-14 ===
815	CAMK2A	calcium/calmodulin-dependent protein kinase II alpha
816	CAMK2B	calcium/calmodulin-dependent protein kinase II beta
817	CAMK2D	calcium/calmodulin-dependent protein kinase II delta
5604	MAP2K1	mitogen-activated protein kinase kinase 1
5581	PRKCE	protein kinase C, epsilon
2185	PTK2B	PTK2B protein tyrosine kinase 2 beta
6714	SRC	v-src sarcoma (Schmidt-Ruppin A-2) viral oncogene homolog (avian)
=== Development_Growth hormone signaling via PI3K/AKT and MAPK cascades ===
2002	ELK1	ELK1, member of ETS oncogene family
2932	GSK3B	glycogen synthase kinase 3 beta
5604	MAP2K1	mitogen-activated protein kinase kinase 1
2185	PTK2B	PTK2B protein tyrosine kinase 2 beta
6714	SRC	v-src sarcoma (Schmidt-Ruppin A-2) viral oncogene homolog (avian)
=== Transcription_Transcription factor Tubby signaling pathways ===
3358	HTR2C	5-hydroxytryptamine (serotonin) receptor 2C
3630	INS	insulin
5579	PRKCB	protein kinase C, beta
5581	PRKCE	protein kinase C, epsilon
5582	PRKCG	protein kinase C, gamma
=== Development_Slit-Robo signaling ===
72	ACTG2	actin, gamma 2, smooth muscle, enteric
9353	SLIT2	slit homolog 2 (Drosophila)
6586	SLIT3	slit homolog 3 (Drosophila)
6714	SRC	v-src sarcoma (Schmidt-Ruppin A-2) viral oncogene homolog (avian)
51807	TUBA8	tubulin, alpha 8
=== Development_Osteopontin signaling in osteoclasts ===
23396	PIP5K1C	phosphatidylinositol-4-phosphate 5-kinase, type I, gamma
2185	PTK2B	PTK2B protein tyrosine kinase 2 beta
6714	SRC	v-src sarcoma (Schmidt-Ruppin A-2) viral oncogene homolog (avian)
10451	VAV3	vav 3 guanine nucleotide exchange factor
=== Stem cells_Role of BMP signaling in embryonic stem cell neural differentiation ===
652	BMP4	bone morphogenetic protein 4
5604	MAP2K1	mitogen-activated protein kinase kinase 1
4760	NEUROD1	neurogenic differentiation 1
9241	NOG	noggin
=== Immune response_Oncostatin M signaling via JAK-Stat in mouse cells ===
6347	CCL2	chemokine (C-C motif) ligand 2
3572	IL6ST	interleukin 6 signal transducer (gp130, oncostatin M receptor)
12	SERPINA3	serpin peptidase inhibitor, clade A (alpha-1 antiproteinase, antitrypsin), member 3
=== Immune response_IL-3 activation and signaling pathway ===
1154	CISH	cytokine inducible SH2-containing protein
2002	ELK1	ELK1, member of ETS oncogene family
8061	FOSL1	FOS-like antigen 1
5604	MAP2K1	mitogen-activated protein kinase kinase 1
5532	PPP3CB	protein phosphatase 3 (formerly 2B), catalytic subunit, beta isoform
=== Transport_ACM3 signaling in lacrimal glands ===
=== Development_EPO-induced MAPK pathway ===
2002	ELK1	ELK1, member of ETS oncogene family
2786	GNG4	guanine nucleotide binding protein (G protein), gamma 4
5604	MAP2K1	mitogen-activated protein kinase kinase 1
5058	PAK1	p21 protein (Cdc42/Rac)-activated kinase 1
5063	PAK3	p21 protein (Cdc42/Rac)-activated kinase 3
5581	PRKCE	protein kinase C, epsilon
=== Immune response_PGE2 signaling in immune response ===
108	ADCY2	adenylate cyclase 2 (brain)
115	ADCY9	adenylate cyclase 9
6351	CCL4	chemokine (C-C motif) ligand 4
3082	HGF	hepatocyte growth factor (hepapoietin A; scatter factor)
5604	MAP2K1	mitogen-activated protein kinase kinase 1
9536	PTGES	prostaglandin E synthase
=== Development_WNT signaling pathway. Part 1. Degradation of beta-catenin in the absence WNT signaling ===
324	APC	adenomatous polyposis coli
55294	FBXW7	F-box and WD repeat domain containing 7
2932	GSK3B	glycogen synthase kinase 3 beta
=== Development_HGF-dependent inhibition of TGF-beta-induced EMT ===
2002	ELK1	ELK1, member of ETS oncogene family
3082	HGF	hepatocyte growth factor (hepapoietin A; scatter factor)
5604	MAP2K1	mitogen-activated protein kinase kinase 1
9536	PTGES	prostaglandin E synthase
=== Stem cells_Cooperation between Hedgehog, IGF-2 and HGF signaling pathways in medulloblastoma stem cells ===
2736	GLI2	GLI family zinc finger 2
2932	GSK3B	glycogen synthase kinase 3 beta
3082	HGF	hepatocyte growth factor (hepapoietin A; scatter factor)
5296	PIK3R2	phosphoinositide-3-kinase, regulatory subunit 2 (beta)

## Sheet: Striatum PD DOWN
=== Role of cell-cell and ECM-cell interactions in oligodendrocyte differentiation and myelination ===
5010	CLDN11	claudin 11
1267	CNP	2,3-cyclic nucleotide 3 phosphodiesterase
2705	GJB1	gap junction protein, beta 1, 32kDa
4099	MAG	myelin associated glycoprotein
4155	MBP	myelin basic protein
4804	NGFR	nerve growth factor receptor (TNFR superfamily, member 16)
5365	PLXNB3	plexin B3
5747	PTK2	PTK2 protein tyrosine kinase 2
65078	RTN4R	reticulon 4 receptor
=== Regulation of cytoskeleton proteins in oligodendrocyte differentiation and myelination ===
1073	CFL2	cofilin 2 (muscle)
1267	CNP	2,3-cyclic nucleotide 3 phosphodiesterase
57471	ERMN	ermin, ERM-like protein
4099	MAG	myelin associated glycoprotein
4155	MBP	myelin basic protein
4629	MYH11	myosin, heavy chain 11, smooth muscle
4636	MYL5	myosin, light chain 5, regulatory
10398	MYL9	myosin, light chain 9, regulatory
5154	PDGFA	platelet-derived growth factor alpha polypeptide
5747	PTK2	PTK2 protein tyrosine kinase 2
10382	TUBB4	tubulin, beta 4
84617	TUBB6	tubulin, beta 6
=== Inhibition of remyelination in multiple sclerosis: role of cell-cell and ECM-cell interactions ===
5010	CLDN11	claudin 11
2705	GJB1	gap junction protein, beta 1, 32kDa
8692	HYAL2	hyaluronoglucosaminidase 2
4099	MAG	myelin associated glycoprotein
4155	MBP	myelin basic protein
4804	NGFR	nerve growth factor receptor (TNFR superfamily, member 16)
5588	PRKCQ	protein kinase C, theta
5747	PTK2	PTK2 protein tyrosine kinase 2
65078	RTN4R	reticulon 4 receptor
=== Development_S1P2 and S1P3 receptors in cell proliferation and differentiation ===
59	ACTA2	actin, alpha 2, smooth muscle, aorta
1073	CFL2	cofilin 2 (muscle)
2353	FOS	v-fos FBJ murine osteosarcoma viral oncogene homolog
51764	GNG13	guanine nucleotide binding protein (G protein), gamma 13
4629	MYH11	myosin, heavy chain 11, smooth muscle
1903	S1PR3	sphingosine-1-phosphate receptor 3
6876	TAGLN	transgelin
=== Development_MAG-dependent inhibition of neurite outgrowth ===
1073	CFL2	cofilin 2 (muscle)
4099	MAG	myelin associated glycoprotein
4629	MYH11	myosin, heavy chain 11, smooth muscle
4636	MYL5	myosin, light chain 5, regulatory
10398	MYL9	myosin, light chain 9, regulatory
4804	NGFR	nerve growth factor receptor (TNFR superfamily, member 16)
65078	RTN4R	reticulon 4 receptor
=== Inhibition of remyelination in multiple sclerosis: regulation of cytoskeleton proteins ===
1073	CFL2	cofilin 2 (muscle)
4155	MBP	myelin basic protein
4629	MYH11	myosin, heavy chain 11, smooth muscle
4636	MYL5	myosin, light chain 5, regulatory
10398	MYL9	myosin, light chain 9, regulatory
4804	NGFR	nerve growth factor receptor (TNFR superfamily, member 16)
5747	PTK2	PTK2 protein tyrosine kinase 2
7043	TGFB3	transforming growth factor, beta 3
10382	TUBB4	tubulin, beta 4
84617	TUBB6	tubulin, beta 6
=== Development_Regulation of epithelial-to-mesenchymal transition (EMT) ===
59	ACTA2	actin, alpha 2, smooth muscle, aorta
1003	CDH5	cadherin 5, type 2 (vascular endothelium)
1906	EDN1	endothelin 1
8323	FZD6	frizzled homolog 6 (Drosophila)
4855	NOTCH4	Notch homolog 4 (Drosophila)
5154	PDGFA	platelet-derived growth factor alpha polypeptide
7043	TGFB3	transforming growth factor, beta 3
7048	TGFBR2	transforming growth factor, beta receptor II (70/80kDa)
9839	ZEB2	zinc finger E-box binding homeobox 2
=== SHH signaling in oligodendrocyte precursor cells differentiation in multiple sclerosis ===
4099	MAG	myelin associated glycoprotein
4155	MBP	myelin basic protein
4821	NKX2-2	NK2 homeobox 2
6663	SOX10	SRY (sex determining region Y)-box 10
=== Cytoskeleton remodeling_TGF, WNT and cytoskeletal remodeling ===
59	ACTA2	actin, alpha 2, smooth muscle, aorta
1073	CFL2	cofilin 2 (muscle)
1977	EIF4E	eukaryotic translation initiation factor 4E
8323	FZD6	frizzled homolog 6 (Drosophila)
3791	KDR	kinase insert domain receptor (a type III receptor tyrosine kinase)
4609	MYC	v-myc myelocytomatosis viral oncogene homolog (avian)
4636	MYL5	myosin, light chain 5, regulatory
10398	MYL9	myosin, light chain 9, regulatory
5327	PLAT	plasminogen activator, tissue
5747	PTK2	PTK2 protein tyrosine kinase 2
7048	TGFBR2	transforming growth factor, beta receptor II (70/80kDa)
=== Cell adhesion_Histamine H1 receptor signaling in the interruption of cell barrier integrity ===
1003	CDH5	cadherin 5, type 2 (vascular endothelium)
1073	CFL2	cofilin 2 (muscle)
29119	CTNNA3	catenin (cadherin-associated protein), alpha 3
51764	GNG13	guanine nucleotide binding protein (G protein), gamma 13
4629	MYH11	myosin, heavy chain 11, smooth muscle
4636	MYL5	myosin, light chain 5, regulatory
10398	MYL9	myosin, light chain 9, regulatory
94274	PPP1R14A	protein phosphatase 1, regulatory (inhibitor) subunit 14A
5747	PTK2	PTK2 protein tyrosine kinase 2
=== Cytoskeleton remodeling_Cytoskeleton remodeling ===
1073	CFL2	cofilin 2 (muscle)
1977	EIF4E	eukaryotic translation initiation factor 4E
3791	KDR	kinase insert domain receptor (a type III receptor tyrosine kinase)
4609	MYC	v-myc myelocytomatosis viral oncogene homolog (avian)
4629	MYH11	myosin, heavy chain 11, smooth muscle
4636	MYL5	myosin, light chain 5, regulatory
10398	MYL9	myosin, light chain 9, regulatory
5327	PLAT	plasminogen activator, tissue
5747	PTK2	PTK2 protein tyrosine kinase 2
7048	TGFBR2	transforming growth factor, beta receptor II (70/80kDa)
=== Development_TGF-beta-dependent induction of EMT via MAPK ===
1906	EDN1	endothelin 1
2353	FOS	v-fos FBJ murine osteosarcoma viral oncogene homolog
5747	PTK2	PTK2 protein tyrosine kinase 2
7043	TGFB3	transforming growth factor, beta 3
7048	TGFBR2	transforming growth factor, beta receptor II (70/80kDa)
=== Development_TGF-beta-dependent induction of EMT via SMADs ===
1906	EDN1	endothelin 1
7043	TGFB3	transforming growth factor, beta 3
7048	TGFBR2	transforming growth factor, beta receptor II (70/80kDa)
9839	ZEB2	zinc finger E-box binding homeobox 2
=== Development_VEGF signaling and activation ===
2353	FOS	v-fos FBJ murine osteosarcoma viral oncogene homolog
3791	KDR	kinase insert domain receptor (a type III receptor tyrosine kinase)
5588	PRKCQ	protein kinase C, theta
6401	SELE	selectin E
7412	VCAM1	vascular cell adhesion molecule 1
=== Growth factors in regulation of oligodendrocyte precursor cells proliferation ===
2261	FGFR3	fibroblast growth factor receptor 3
2353	FOS	v-fos FBJ murine osteosarcoma viral oncogene homolog
4155	MBP	myelin basic protein
5154	PDGFA	platelet-derived growth factor alpha polypeptide
5588	PRKCQ	protein kinase C, theta
3371	TNC	tenascin C
=== Growth factors in regulation of oligodendrocyte precursor cells proliferation in multiple sclerosis ===
2261	FGFR3	fibroblast growth factor receptor 3
2353	FOS	v-fos FBJ murine osteosarcoma viral oncogene homolog
4155	MBP	myelin basic protein
5154	PDGFA	platelet-derived growth factor alpha polypeptide
5588	PRKCQ	protein kinase C, theta
=== Stem cells_Regulation of endothelial progenitor cell differentiation from adult stem cells ===
1003	CDH5	cadherin 5, type 2 (vascular endothelium)
3791	KDR	kinase insert domain receptor (a type III receptor tyrosine kinase)
1903	S1PR3	sphingosine-1-phosphate receptor 3
7412	VCAM1	vascular cell adhesion molecule 1
7450	VWF	von Willebrand factor
=== Transcription_Transcription regulation of aminoacid metabolism ===
445	ASS1	argininosuccinate synthetase 1
2353	FOS	v-fos FBJ murine osteosarcoma viral oncogene homolog
4609	MYC	v-myc myelocytomatosis viral oncogene homolog (avian)
5588	PRKCQ	protein kinase C, theta
=== Stellate cells activation and liver fibrosis ===
=== Cell adhesion_Integrin-mediated cell adhesion and migration ===
1073	CFL2	cofilin 2 (muscle)
3679	ITGA7	integrin, alpha 7
4629	MYH11	myosin, heavy chain 11, smooth muscle
4636	MYL5	myosin, light chain 5, regulatory
10398	MYL9	myosin, light chain 9, regulatory
5747	PTK2	PTK2 protein tyrosine kinase 2
=== Cell adhesion_Chemokines and adhesion ===
59	ACTA2	actin, alpha 2, smooth muscle, aorta
1073	CFL2	cofilin 2 (muscle)
51764	GNG13	guanine nucleotide binding protein (G protein), gamma 13
3791	KDR	kinase insert domain receptor (a type III receptor tyrosine kinase)
4609	MYC	v-myc myelocytomatosis viral oncogene homolog (avian)
5327	PLAT	plasminogen activator, tissue
5747	PTK2	PTK2 protein tyrosine kinase 2
=== Stem cells_Endothelial differentiation during embryonic development ===
2261	FGFR3	fibroblast growth factor receptor 3
3791	KDR	kinase insert domain receptor (a type III receptor tyrosine kinase)
5588	PRKCQ	protein kinase C, theta
7424	VEGFC	vascular endothelial growth factor C
=== Cytoskeleton remodeling_Reverse signaling by ephrin B ===
51764	GNG13	guanine nucleotide binding protein (G protein), gamma 13
55679	LIMS2	LIM and senescent cell antigen-like domains 2
5747	PTK2	PTK2 protein tyrosine kinase 2
10382	TUBB4	tubulin, beta 4
84617	TUBB6	tubulin, beta 6
7456	WIPF1	WAS/WASL interacting protein family, member 1
=== Normal and pathological TGF-beta-mediated regulation of cell proliferation ===
4609	MYC	v-myc myelocytomatosis viral oncogene homolog (avian)
5154	PDGFA	platelet-derived growth factor alpha polypeptide
7048	TGFBR2	transforming growth factor, beta receptor II (70/80kDa)
=== Cell adhesion_Alpha-4 integrins in cell migration and adhesion ===
1073	CFL2	cofilin 2 (muscle)
5747	PTK2	PTK2 protein tyrosine kinase 2
7412	VCAM1	vascular cell adhesion molecule 1
=== Muscle contraction_GPCRs in the regulation of smooth muscle tone ===
1906	EDN1	endothelin 1
4629	MYH11	myosin, heavy chain 11, smooth muscle
4636	MYL5	myosin, light chain 5, regulatory
10398	MYL9	myosin, light chain 9, regulatory
5021	OXTR	oxytocin receptor
5732	PTGER2	prostaglandin E receptor 2 (subtype EP2), 53kDa
=== Cell adhesion_Plasmin signaling ===
3791	KDR	kinase insert domain receptor (a type III receptor tyrosine kinase)
5327	PLAT	plasminogen activator, tissue
7048	TGFBR2	transforming growth factor, beta receptor II (70/80kDa)
=== Development_Growth hormone signaling via STATs and PLC/IP3 ===
2353	FOS	v-fos FBJ murine osteosarcoma viral oncogene homolog
5747	PTK2	PTK2 protein tyrosine kinase 2
7145	TNS1	tensin 1

## Sheet: Striatum PD UP
=== Neurophysiological process_Glutamate regulation of Dopamine D1A receptor signaling ===
111	ADCY5	adenylate cyclase 5
801	CALM1	calmodulin 1 (phosphorylase kinase, delta)
1020	CDK5	cyclin-dependent kinase 5
1812	DRD1	dopamine receptor D1
2560	GABRB1	gamma-aminobutyric acid (GABA) A receptor, beta 1
2561	GABRB2	gamma-aminobutyric acid (GABA) A receptor, beta 2
2562	GABRB3	gamma-aminobutyric acid (GABA) A receptor, beta 3
2890	GRIA1	glutamate receptor, ionotropic, AMPA 1
2892	GRIA3	glutamate receptor, ionotrophic, AMPA 3
3708	ITPR1	inositol 1,4,5-triphosphate receptor, type 1
5173	PDYN	prodynorphin
23236	PLCB1	phospholipase C, beta 1 (phosphoinositide-specific)
5501	PPP1CC	protein phosphatase 1, catalytic subunit, gamma isoform
5502	PPP1R1A	protein phosphatase 1, regulatory (inhibitor) subunit 1A
5527	PPP2R5C	protein phosphatase 2, regulatory subunit B, gamma isoform
5530	PPP3CA	protein phosphatase 3 (formerly 2B), catalytic subunit, alpha isoform
5532	PPP3CB	protein phosphatase 3 (formerly 2B), catalytic subunit, beta isoform
5534	PPP3R1	protein phosphatase 3 (formerly 2B), regulatory subunit B, alpha isoform
5577	PRKAR2B	protein kinase, cAMP-dependent, regulatory, type II, beta
=== Neurophysiological process_NMDA-dependent postsynaptic long-term potentiation in CA1 hippocampal neurons ===
10000	AKT3	v-akt murine thymoma viral oncogene homolog 3 (protein kinase B, gamma)
801	CALM1	calmodulin 1 (phosphorylase kinase, delta)
816	CAMK2B	calcium/calmodulin-dependent protein kinase II beta
814	CAMK4	calcium/calmodulin-dependent protein kinase IV
2890	GRIA1	glutamate receptor, ionotropic, AMPA 1
2892	GRIA3	glutamate receptor, ionotrophic, AMPA 3
2982	GUCY1A3	guanylate cyclase 1, soluble, alpha 3
2983	GUCY1B3	guanylate cyclase 1, soluble, beta 3
3708	ITPR1	inositol 1,4,5-triphosphate receptor, type 1
5604	MAP2K1	mitogen-activated protein kinase kinase 1
5594	MAPK1	mitogen-activated protein kinase 1
5170	PDPK1	3-phosphoinositide dependent protein kinase-1
5295	PIK3R1	phosphoinositide-3-kinase, regulatory subunit 1 (alpha)
23236	PLCB1	phospholipase C, beta 1 (phosphoinositide-specific)
5577	PRKAR2B	protein kinase, cAMP-dependent, regulatory, type II, beta
5906	RAP1A	RAP1A, member of RAS oncogene family
6197	RPS6KA3	ribosomal protein S6 kinase, 90kDa, polypeptide 3
6262	RYR2	ryanodine receptor 2 (cardiac)
6263	RYR3	ryanodine receptor 3
=== Signal transduction_Calcium signaling ===
801	CALM1	calmodulin 1 (phosphorylase kinase, delta)
8536	CAMK1	calcium/calmodulin-dependent protein kinase I
816	CAMK2B	calcium/calmodulin-dependent protein kinase II beta
814	CAMK4	calcium/calmodulin-dependent protein kinase IV
10645	CAMKK2	calcium/calmodulin-dependent protein kinase kinase 2, beta
7430	EZR	ezrin
2280	FKBP1A	FK506 binding protein 1A, 12kDa
55970	GNG12	guanine nucleotide binding protein (G protein), gamma 12
2785	GNG3	guanine nucleotide binding protein (G protein), gamma 3
3708	ITPR1	inositol 1,4,5-triphosphate receptor, type 1
23236	PLCB1	phospholipase C, beta 1 (phosphoinositide-specific)
5501	PPP1CC	protein phosphatase 1, catalytic subunit, gamma isoform
5530	PPP3CA	protein phosphatase 3 (formerly 2B), catalytic subunit, alpha isoform
5532	PPP3CB	protein phosphatase 3 (formerly 2B), catalytic subunit, beta isoform
5579	PRKCB	protein kinase C, beta
=== NRF2 regulation of oxidative stress response ===
=== Signal transduction_IP3 signaling ===
135	ADORA2A	adenosine A2a receptor
10000	AKT3	v-akt murine thymoma viral oncogene homolog 3 (protein kinase B, gamma)
801	CALM1	calmodulin 1 (phosphorylase kinase, delta)
816	CAMK2B	calcium/calmodulin-dependent protein kinase II beta
814	CAMK4	calcium/calmodulin-dependent protein kinase IV
10645	CAMKK2	calcium/calmodulin-dependent protein kinase kinase 2, beta
55970	GNG12	guanine nucleotide binding protein (G protein), gamma 12
2785	GNG3	guanine nucleotide binding protein (G protein), gamma 3
3708	ITPR1	inositol 1,4,5-triphosphate receptor, type 1
5604	MAP2K1	mitogen-activated protein kinase kinase 1
5594	MAPK1	mitogen-activated protein kinase 1
5028	P2RY1	purinergic receptor P2Y, G-protein coupled, 1
5170	PDPK1	3-phosphoinositide dependent protein kinase-1
5291	PIK3CB	phosphoinositide-3-kinase, catalytic, beta polypeptide
5295	PIK3R1	phosphoinositide-3-kinase, regulatory subunit 1 (alpha)
23236	PLCB1	phospholipase C, beta 1 (phosphoinositide-specific)
28755	TRAC	T cell receptor alpha constant
=== Immune response_HMGB1 release from the cell ===
801	CALM1	calmodulin 1 (phosphorylase kinase, delta)
814	CAMK4	calcium/calmodulin-dependent protein kinase IV
3303	HSPA1A	heat shock 70kDa protein 1A
3304	HSPA1B	heat shock 70kDa protein 1B
3708	ITPR1	inositol 1,4,5-triphosphate receptor, type 1
5604	MAP2K1	mitogen-activated protein kinase kinase 1
5170	PDPK1	3-phosphoinositide dependent protein kinase-1
5291	PIK3CB	phosphoinositide-3-kinase, catalytic, beta polypeptide
5295	PIK3R1	phosphoinositide-3-kinase, regulatory subunit 1 (alpha)
5579	PRKCB	protein kinase C, beta
7514	XPO1	exportin 1 (CRM1 homolog, yeast)
=== Signal transduction_Erk Interactions: Inhibition of Erk ===
10000	AKT3	v-akt murine thymoma viral oncogene homolog 3 (protein kinase B, gamma)
801	CALM1	calmodulin 1 (phosphorylase kinase, delta)
816	CAMK2B	calcium/calmodulin-dependent protein kinase II beta
5604	MAP2K1	mitogen-activated protein kinase kinase 1
5594	MAPK1	mitogen-activated protein kinase 1
5530	PPP3CA	protein phosphatase 3 (formerly 2B), catalytic subunit, alpha isoform
5532	PPP3CB	protein phosphatase 3 (formerly 2B), catalytic subunit, beta isoform
5577	PRKAR2B	protein kinase, cAMP-dependent, regulatory, type II, beta
5579	PRKCB	protein kinase C, beta
5590	PRKCZ	protein kinase C, zeta
5587	PRKD1	protein kinase D1
84867	PTPN5	protein tyrosine phosphatase, non-receptor type 5 (striatum-enriched)
5778	PTPN7	protein tyrosine phosphatase, non-receptor type 7
28755	TRAC	T cell receptor alpha constant
=== Apoptosis and survival_Ceramides signaling pathway ===
10000	AKT3	v-akt murine thymoma viral oncogene homolog 3 (protein kinase B, gamma)
54205	CYCS	cytochrome c, somatic
355	FAS	Fas (TNF receptor superfamily, member 6)
5604	MAP2K1	mitogen-activated protein kinase kinase 1
5594	MAPK1	mitogen-activated protein kinase 1
8439	NSMAF	neutral sphingomyelinase (N-SMase) activation associated factor
5291	PIK3CB	phosphoinositide-3-kinase, catalytic, beta polypeptide
5295	PIK3R1	phosphoinositide-3-kinase, regulatory subunit 1 (alpha)
5590	PRKCZ	protein kinase C, zeta
=== Stem cells_EGF-induced proliferation of Type C cells in SVZ of adult brain ===
10000	AKT3	v-akt murine thymoma viral oncogene homolog 3 (protein kinase B, gamma)
351	APP	amyloid beta (A4) precursor protein
5604	MAP2K1	mitogen-activated protein kinase kinase 1
5594	MAPK1	mitogen-activated protein kinase 1
5170	PDPK1	3-phosphoinositide dependent protein kinase-1
5291	PIK3CB	phosphoinositide-3-kinase, catalytic, beta polypeptide
5295	PIK3R1	phosphoinositide-3-kinase, regulatory subunit 1 (alpha)
6657	SOX2	SRY (sex determining region Y)-box 2
=== Neurophysiological process_HTR1A receptor signaling in neuronal cells ===
111	ADCY5	adenylate cyclase 5
816	CAMK2B	calcium/calmodulin-dependent protein kinase II beta
55970	GNG12	guanine nucleotide binding protein (G protein), gamma 12
2785	GNG3	guanine nucleotide binding protein (G protein), gamma 3
2890	GRIA1	glutamate receptor, ionotropic, AMPA 1
2892	GRIA3	glutamate receptor, ionotrophic, AMPA 3
4133	MAP2	microtubule-associated protein 2
5604	MAP2K1	mitogen-activated protein kinase kinase 1
5594	MAPK1	mitogen-activated protein kinase 1
5170	PDPK1	3-phosphoinositide dependent protein kinase-1
23236	PLCB1	phospholipase C, beta 1 (phosphoinositide-specific)
5501	PPP1CC	protein phosphatase 1, catalytic subunit, gamma isoform
5502	PPP1R1A	protein phosphatase 1, regulatory (inhibitor) subunit 1A
5577	PRKAR2B	protein kinase, cAMP-dependent, regulatory, type II, beta
=== G-protein signaling_G-Protein alpha-i signaling cascades ===
55970	GNG12	guanine nucleotide binding protein (G protein), gamma 12
2785	GNG3	guanine nucleotide binding protein (G protein), gamma 3
5604	MAP2K1	mitogen-activated protein kinase kinase 1
5594	MAPK1	mitogen-activated protein kinase 1
5577	PRKAR2B	protein kinase, cAMP-dependent, regulatory, type II, beta
5906	RAP1A	RAP1A, member of RAS oncogene family
5909	RAP1GAP	RAP1 GTPase activating protein
6001	RGS10	regulator of G-protein signaling 10
10636	RGS14	regulator of G-protein signaling 14
6000	RGS7	regulator of G-protein signaling 7
=== Apoptosis and survival_NO synthesis and signaling ===
10000	AKT3	v-akt murine thymoma viral oncogene homolog 3 (protein kinase B, gamma)
801	CALM1	calmodulin 1 (phosphorylase kinase, delta)
8536	CAMK1	calcium/calmodulin-dependent protein kinase I
814	CAMK4	calcium/calmodulin-dependent protein kinase IV
2982	GUCY1A3	guanylate cyclase 1, soluble, alpha 3
2983	GUCY1B3	guanylate cyclase 1, soluble, beta 3
5604	MAP2K1	mitogen-activated protein kinase kinase 1
5594	MAPK1	mitogen-activated protein kinase 1
5170	PDPK1	3-phosphoinositide dependent protein kinase-1
5291	PIK3CB	phosphoinositide-3-kinase, catalytic, beta polypeptide
5295	PIK3R1	phosphoinositide-3-kinase, regulatory subunit 1 (alpha)
5530	PPP3CA	protein phosphatase 3 (formerly 2B), catalytic subunit, alpha isoform
5532	PPP3CB	protein phosphatase 3 (formerly 2B), catalytic subunit, beta isoform
=== Development_Adiponectin signaling ===
10000	AKT3	v-akt murine thymoma viral oncogene homolog 3 (protein kinase B, gamma)
26060	APPL1	adaptor protein, phosphotyrosine interaction, PH domain and leucine zipper containing 1
801	CALM1	calmodulin 1 (phosphorylase kinase, delta)
10645	CAMKK2	calcium/calmodulin-dependent protein kinase kinase 2, beta
3320	HSP90AA1	heat shock protein 90kDa alpha (cytosolic), class A member 1
7184	HSP90B1	heat shock protein 90kDa beta (Grp94), member 1
3708	ITPR1	inositol 1,4,5-triphosphate receptor, type 1
5604	MAP2K1	mitogen-activated protein kinase kinase 1
5594	MAPK1	mitogen-activated protein kinase 1
5291	PIK3CB	phosphoinositide-3-kinase, catalytic, beta polypeptide
23236	PLCB1	phospholipase C, beta 1 (phosphoinositide-specific)
=== Muscle contraction_Relaxin signaling pathway ===
111	ADCY5	adenylate cyclase 5
10000	AKT3	v-akt murine thymoma viral oncogene homolog 3 (protein kinase B, gamma)
1910	EDNRB	endothelin receptor type B
55970	GNG12	guanine nucleotide binding protein (G protein), gamma 12
2785	GNG3	guanine nucleotide binding protein (G protein), gamma 3
5604	MAP2K1	mitogen-activated protein kinase kinase 1
5594	MAPK1	mitogen-activated protein kinase 1
5291	PIK3CB	phosphoinositide-3-kinase, catalytic, beta polypeptide
5577	PRKAR2B	protein kinase, cAMP-dependent, regulatory, type II, beta
5590	PRKCZ	protein kinase C, zeta
5906	RAP1A	RAP1A, member of RAS oncogene family
6197	RPS6KA3	ribosomal protein S6 kinase, 90kDa, polypeptide 3
=== Development_PACAP signaling in neural cells ===
54205	CYCS	cytochrome c, somatic
3708	ITPR1	inositol 1,4,5-triphosphate receptor, type 1
5604	MAP2K1	mitogen-activated protein kinase kinase 1
5594	MAPK1	mitogen-activated protein kinase 1
23236	PLCB1	phospholipase C, beta 1 (phosphoinositide-specific)
5577	PRKAR2B	protein kinase, cAMP-dependent, regulatory, type II, beta
5579	PRKCB	protein kinase C, beta
5906	RAP1A	RAP1A, member of RAS oncogene family
6197	RPS6KA3	ribosomal protein S6 kinase, 90kDa, polypeptide 3
=== Stem cells_Stimulation of differentiation of mouse embryonic fibroblasts into adipocytes by extracellular factors ===
111	ADCY5	adenylate cyclase 5
659	BMPR2	bone morphogenetic protein receptor, type II (serine/threonine kinase)
2308	FOXO1	forkhead box O1
3097	HIVEP2	human immunodeficiency virus type I enhancer binding protein 2
4023	LPL	lipoprotein lipase
5604	MAP2K1	mitogen-activated protein kinase kinase 1
5594	MAPK1	mitogen-activated protein kinase 1
5170	PDPK1	3-phosphoinositide dependent protein kinase-1
5295	PIK3R1	phosphoinositide-3-kinase, regulatory subunit 1 (alpha)
5577	PRKAR2B	protein kinase, cAMP-dependent, regulatory, type II, beta
6197	RPS6KA3	ribosomal protein S6 kinase, 90kDa, polypeptide 3
=== Neurophysiological process_Corticoliberin signaling via CRHR1 ===
111	ADCY5	adenylate cyclase 5
801	CALM1	calmodulin 1 (phosphorylase kinase, delta)
816	CAMK2B	calcium/calmodulin-dependent protein kinase II beta
55970	GNG12	guanine nucleotide binding protein (G protein), gamma 12
2785	GNG3	guanine nucleotide binding protein (G protein), gamma 3
3708	ITPR1	inositol 1,4,5-triphosphate receptor, type 1
5604	MAP2K1	mitogen-activated protein kinase kinase 1
5594	MAPK1	mitogen-activated protein kinase 1
8648	NCOA1	nuclear receptor coactivator 1
23236	PLCB1	phospholipase C, beta 1 (phosphoinositide-specific)
5577	PRKAR2B	protein kinase, cAMP-dependent, regulatory, type II, beta
5579	PRKCB	protein kinase C, beta
5906	RAP1A	RAP1A, member of RAS oncogene family
=== Signal transduction_PKA signaling ===
111	ADCY5	adenylate cyclase 5
2560	GABRB1	gamma-aminobutyric acid (GABA) A receptor, beta 1
2561	GABRB2	gamma-aminobutyric acid (GABA) A receptor, beta 2
2562	GABRB3	gamma-aminobutyric acid (GABA) A receptor, beta 3
5170	PDPK1	3-phosphoinositide dependent protein kinase-1
5569	PKIA	protein kinase (cAMP-dependent, catalytic) inhibitor alpha
5527	PPP2R5C	protein phosphatase 2, regulatory subunit B, gamma isoform
5577	PRKAR2B	protein kinase, cAMP-dependent, regulatory, type II, beta
8936	WASF1	WAS protein family, member 1
=== Signal transduction_Activation of PKC via G-Protein coupled receptor ===
801	CALM1	calmodulin 1 (phosphorylase kinase, delta)
55970	GNG12	guanine nucleotide binding protein (G protein), gamma 12
2785	GNG3	guanine nucleotide binding protein (G protein), gamma 3
3708	ITPR1	inositol 1,4,5-triphosphate receptor, type 1
5604	MAP2K1	mitogen-activated protein kinase kinase 1
5594	MAPK1	mitogen-activated protein kinase 1
23236	PLCB1	phospholipase C, beta 1 (phosphoinositide-specific)
5530	PPP3CA	protein phosphatase 3 (formerly 2B), catalytic subunit, alpha isoform
5532	PPP3CB	protein phosphatase 3 (formerly 2B), catalytic subunit, beta isoform
5534	PPP3R1	protein phosphatase 3 (formerly 2B), regulatory subunit B, alpha isoform
5579	PRKCB	protein kinase C, beta
5590	PRKCZ	protein kinase C, zeta
5587	PRKD1	protein kinase D1
=== Immune response_HMGB1/RAGE signaling pathway ===
10000	AKT3	v-akt murine thymoma viral oncogene homolog 3 (protein kinase B, gamma)
1114	CHGB	chromogranin B (secretogranin 1)
3845	KRAS	v-Ki-ras2 Kirsten rat sarcoma viral oncogene homolog
5604	MAP2K1	mitogen-activated protein kinase kinase 1
5594	MAPK1	mitogen-activated protein kinase 1
5291	PIK3CB	phosphoinositide-3-kinase, catalytic, beta polypeptide
5295	PIK3R1	phosphoinositide-3-kinase, regulatory subunit 1 (alpha)
6197	RPS6KA3	ribosomal protein S6 kinase, 90kDa, polypeptide 3
7857	SCG2	secretogranin II (chromogranin C)
=== HSP70 and HSP40-dependent folding in Huntington disease ===
3301	DNAJA1	DnaJ (Hsp40) homolog, subfamily A, member 1
10049	DNAJB6	DnaJ (Hsp40) homolog, subfamily B, member 6
3320	HSP90AA1	heat shock protein 90kDa alpha (cytosolic), class A member 1
7184	HSP90B1	heat shock protein 90kDa beta (Grp94), member 1
3303	HSPA1A	heat shock 70kDa protein 1A
3304	HSPA1B	heat shock 70kDa protein 1B
3305	HSPA1L	heat shock 70kDa protein 1-like
3308	HSPA4	heat shock 70kDa protein 4
10963	STIP1	stress-induced-phosphoprotein 1
=== Gamma-Secretase regulation of neuronal cell development and function ===
=== Development_SSTR2 in regulation of cell proliferation ===
10000	AKT3	v-akt murine thymoma viral oncogene homolog 3 (protein kinase B, gamma)
55970	GNG12	guanine nucleotide binding protein (G protein), gamma 12
2785	GNG3	guanine nucleotide binding protein (G protein), gamma 3
2982	GUCY1A3	guanylate cyclase 1, soluble, alpha 3
2983	GUCY1B3	guanylate cyclase 1, soluble, beta 3
5604	MAP2K1	mitogen-activated protein kinase kinase 1
5594	MAPK1	mitogen-activated protein kinase 1
5170	PDPK1	3-phosphoinositide dependent protein kinase-1
5291	PIK3CB	phosphoinositide-3-kinase, catalytic, beta polypeptide
5295	PIK3R1	phosphoinositide-3-kinase, regulatory subunit 1 (alpha)
5906	RAP1A	RAP1A, member of RAS oncogene family
=== Neurophysiological process_Circadian rhythm ===
406	ARNTL	aryl hydrocarbon receptor nuclear translocator-like
79365	BHLHE41	basic helix-loop-helix family, member e41
801	CALM1	calmodulin 1 (phosphorylase kinase, delta)
816	CAMK2B	calcium/calmodulin-dependent protein kinase II beta
1407	CRY1	cryptochrome 1 (photolyase-like)
2982	GUCY1A3	guanylate cyclase 1, soluble, alpha 3
2983	GUCY1B3	guanylate cyclase 1, soluble, beta 3
5604	MAP2K1	mitogen-activated protein kinase kinase 1
5594	MAPK1	mitogen-activated protein kinase 1
6095	RORA	RAR-related orphan receptor A
6197	RPS6KA3	ribosomal protein S6 kinase, 90kDa, polypeptide 3
=== Reproduction_GnRH signaling ===
111	ADCY5	adenylate cyclase 5
801	CALM1	calmodulin 1 (phosphorylase kinase, delta)
8536	CAMK1	calcium/calmodulin-dependent protein kinase I
816	CAMK2B	calcium/calmodulin-dependent protein kinase II beta
1114	CHGB	chromogranin B (secretogranin 1)
3708	ITPR1	inositol 1,4,5-triphosphate receptor, type 1
5604	MAP2K1	mitogen-activated protein kinase kinase 1
5594	MAPK1	mitogen-activated protein kinase 1
23236	PLCB1	phospholipase C, beta 1 (phosphoinositide-specific)
5577	PRKAR2B	protein kinase, cAMP-dependent, regulatory, type II, beta
6197	RPS6KA3	ribosomal protein S6 kinase, 90kDa, polypeptide 3
7857	SCG2	secretogranin II (chromogranin C)
=== Signal transduction_cAMP signaling ===
111	ADCY5	adenylate cyclase 5
801	CALM1	calmodulin 1 (phosphorylase kinase, delta)
816	CAMK2B	calcium/calmodulin-dependent protein kinase II beta
814	CAMK4	calcium/calmodulin-dependent protein kinase IV
55970	GNG12	guanine nucleotide binding protein (G protein), gamma 12
2785	GNG3	guanine nucleotide binding protein (G protein), gamma 3
5530	PPP3CA	protein phosphatase 3 (formerly 2B), catalytic subunit, alpha isoform
5532	PPP3CB	protein phosphatase 3 (formerly 2B), catalytic subunit, beta isoform
5577	PRKAR2B	protein kinase, cAMP-dependent, regulatory, type II, beta
5579	PRKCB	protein kinase C, beta
5590	PRKCZ	protein kinase C, zeta
5587	PRKD1	protein kinase D1
5906	RAP1A	RAP1A, member of RAS oncogene family
=== Apoptosis and survival_HTR1A signaling ===
111	ADCY5	adenylate cyclase 5
10000	AKT3	v-akt murine thymoma viral oncogene homolog 3 (protein kinase B, gamma)
801	CALM1	calmodulin 1 (phosphorylase kinase, delta)
54205	CYCS	cytochrome c, somatic
55970	GNG12	guanine nucleotide binding protein (G protein), gamma 12
2785	GNG3	guanine nucleotide binding protein (G protein), gamma 3
5604	MAP2K1	mitogen-activated protein kinase kinase 1
5594	MAPK1	mitogen-activated protein kinase 1
5170	PDPK1	3-phosphoinositide dependent protein kinase-1
5527	PPP2R5C	protein phosphatase 2, regulatory subunit B, gamma isoform
5577	PRKAR2B	protein kinase, cAMP-dependent, regulatory, type II, beta
=== Development_EDNRB signaling ===
10000	AKT3	v-akt murine thymoma viral oncogene homolog 3 (protein kinase B, gamma)
1910	EDNRB	endothelin receptor type B
55970	GNG12	guanine nucleotide binding protein (G protein), gamma 12
2785	GNG3	guanine nucleotide binding protein (G protein), gamma 3
2982	GUCY1A3	guanylate cyclase 1, soluble, alpha 3
2983	GUCY1B3	guanylate cyclase 1, soluble, beta 3
3708	ITPR1	inositol 1,4,5-triphosphate receptor, type 1
5604	MAP2K1	mitogen-activated protein kinase kinase 1
5594	MAPK1	mitogen-activated protein kinase 1
23236	PLCB1	phospholipase C, beta 1 (phosphoinositide-specific)
5906	RAP1A	RAP1A, member of RAS oncogene family
6197	RPS6KA3	ribosomal protein S6 kinase, 90kDa, polypeptide 3
=== Signal transduction_ERK1/2 signaling pathway ===
3845	KRAS	v-Ki-ras2 Kirsten rat sarcoma viral oncogene homolog
5604	MAP2K1	mitogen-activated protein kinase kinase 1
5594	MAPK1	mitogen-activated protein kinase 1
5579	PRKCB	protein kinase C, beta
5906	RAP1A	RAP1A, member of RAS oncogene family
=== Putative pathways for stimulation of fat cell differentiation by Bisphenol A ===
10000	AKT3	v-akt murine thymoma viral oncogene homolog 3 (protein kinase B, gamma)
2308	FOXO1	forkhead box O1
4023	LPL	lipoprotein lipase
5170	PDPK1	3-phosphoinositide dependent protein kinase-1
5291	PIK3CB	phosphoinositide-3-kinase, catalytic, beta polypeptide
5295	PIK3R1	phosphoinositide-3-kinase, regulatory subunit 1 (alpha)
10891	PPARGC1A	peroxisome proliferator-activated receptor gamma, coactivator 1 alpha
=== Development_ACM2 and ACM4 activation of ERK ===
801	CALM1	calmodulin 1 (phosphorylase kinase, delta)
816	CAMK2B	calcium/calmodulin-dependent protein kinase II beta
1132	CHRM4	cholinergic receptor, muscarinic 4
55970	GNG12	guanine nucleotide binding protein (G protein), gamma 12
2785	GNG3	guanine nucleotide binding protein (G protein), gamma 3
3708	ITPR1	inositol 1,4,5-triphosphate receptor, type 1
5604	MAP2K1	mitogen-activated protein kinase kinase 1
5594	MAPK1	mitogen-activated protein kinase 1
23236	PLCB1	phospholipase C, beta 1 (phosphoinositide-specific)
5906	RAP1A	RAP1A, member of RAS oncogene family
5909	RAP1GAP	RAP1 GTPase activating protein
=== Immune response_IL-7 signaling in B lymphocytes ===
10000	AKT3	v-akt murine thymoma viral oncogene homolog 3 (protein kinase B, gamma)
894	CCND2	cyclin D2
2308	FOXO1	forkhead box O1
3716	JAK1	Janus kinase 1 (a protein tyrosine kinase)
5604	MAP2K1	mitogen-activated protein kinase kinase 1
5594	MAPK1	mitogen-activated protein kinase 1
5170	PDPK1	3-phosphoinositide dependent protein kinase-1
5295	PIK3R1	phosphoinositide-3-kinase, regulatory subunit 1 (alpha)
=== Muscle contraction_Regulation of eNOS activity in cardiomyocytes ===
111	ADCY5	adenylate cyclase 5
801	CALM1	calmodulin 1 (phosphorylase kinase, delta)
55970	GNG12	guanine nucleotide binding protein (G protein), gamma 12
2785	GNG3	guanine nucleotide binding protein (G protein), gamma 3
2982	GUCY1A3	guanylate cyclase 1, soluble, alpha 3
2983	GUCY1B3	guanylate cyclase 1, soluble, beta 3
3708	ITPR1	inositol 1,4,5-triphosphate receptor, type 1
5138	PDE2A	phosphodiesterase 2A, cGMP-stimulated
23236	PLCB1	phospholipase C, beta 1 (phosphoinositide-specific)
5577	PRKAR2B	protein kinase, cAMP-dependent, regulatory, type II, beta
6262	RYR2	ryanodine receptor 2 (cardiac)
=== Huntingtin-depended transcription deregulation in Huntington's Disease ===
64919	BCL11B	B-cell CLL/lymphoma 11B (zinc finger protein)
1813	DRD2	dopamine receptor D2
3303	HSPA1A	heat shock 70kDa protein 1A
3304	HSPA1B	heat shock 70kDa protein 1B
25791	NGEF	neuronal guanine nucleotide exchange factor
5179	PENK	proenkephalin
7068	THRB	thyroid hormone receptor, beta (erythroblastic leukemia viral (v-erb-a) oncogene homolog 2, avian)
=== Regulation of lipid metabolism_Stimulation of Arachidonic acid production by ACM receptors ===
351	APP	amyloid beta (A4) precursor protein
801	CALM1	calmodulin 1 (phosphorylase kinase, delta)
816	CAMK2B	calcium/calmodulin-dependent protein kinase II beta
221955	DAGLB	diacylglycerol lipase, beta
55970	GNG12	guanine nucleotide binding protein (G protein), gamma 12
2785	GNG3	guanine nucleotide binding protein (G protein), gamma 3
3708	ITPR1	inositol 1,4,5-triphosphate receptor, type 1
5604	MAP2K1	mitogen-activated protein kinase kinase 1
5594	MAPK1	mitogen-activated protein kinase 1
23236	PLCB1	phospholipase C, beta 1 (phosphoinositide-specific)
5579	PRKCB	protein kinase C, beta
5590	PRKCZ	protein kinase C, zeta
5587	PRKD1	protein kinase D1
=== Development_Activation of ERK by Kappa-type opioid receptor ===
55970	GNG12	guanine nucleotide binding protein (G protein), gamma 12
2785	GNG3	guanine nucleotide binding protein (G protein), gamma 3
3708	ITPR1	inositol 1,4,5-triphosphate receptor, type 1
5604	MAP2K1	mitogen-activated protein kinase kinase 1
5594	MAPK1	mitogen-activated protein kinase 1
5170	PDPK1	3-phosphoinositide dependent protein kinase-1
23236	PLCB1	phospholipase C, beta 1 (phosphoinositide-specific)
9588	PRDX6	peroxiredoxin 6
5590	PRKCZ	protein kinase C, zeta
=== Muscle contraction_Oxytocin signaling in uterus and mammary gland ===
8644	AKR1C3	aldo-keto reductase family 1, member C3 (3-alpha hydroxysteroid dehydrogenase, type II)
801	CALM1	calmodulin 1 (phosphorylase kinase, delta)
55970	GNG12	guanine nucleotide binding protein (G protein), gamma 12
2785	GNG3	guanine nucleotide binding protein (G protein), gamma 3
3708	ITPR1	inositol 1,4,5-triphosphate receptor, type 1
5604	MAP2K1	mitogen-activated protein kinase kinase 1
5594	MAPK1	mitogen-activated protein kinase 1
23236	PLCB1	phospholipase C, beta 1 (phosphoinositide-specific)
5579	PRKCB	protein kinase C, beta
5590	PRKCZ	protein kinase C, zeta
5587	PRKD1	protein kinase D1
=== Neurophysiological process_GABA-A receptor life cycle ===
2555	GABRA2	gamma-aminobutyric acid (GABA) A receptor, alpha 2
2557	GABRA4	gamma-aminobutyric acid (GABA) A receptor, alpha 4
2558	GABRA5	gamma-aminobutyric acid (GABA) A receptor, alpha 5
2560	GABRB1	gamma-aminobutyric acid (GABA) A receptor, beta 1
2561	GABRB2	gamma-aminobutyric acid (GABA) A receptor, beta 2
2562	GABRB3	gamma-aminobutyric acid (GABA) A receptor, beta 3
2563	GABRD	gamma-aminobutyric acid (GABA) A receptor, delta
2566	GABRG2	gamma-aminobutyric acid (GABA) A receptor, gamma 2
4905	NSF	N-ethylmaleimide-sensitive factor
23228	PLCL2	phospholipase C-like 2
5501	PPP1CC	protein phosphatase 1, catalytic subunit, gamma isoform
=== Development_Regulation of CDK5 in CNS ===
111	ADCY5	adenylate cyclase 5
1020	CDK5	cyclin-dependent kinase 5
1812	DRD1	dopamine receptor D1
5604	MAP2K1	mitogen-activated protein kinase kinase 1
5594	MAPK1	mitogen-activated protein kinase 1
5577	PRKAR2B	protein kinase, cAMP-dependent, regulatory, type II, beta
=== Protein folding_Membrane trafficking and signal transduction of G-alpha (i) heterotrimeric G-protein ===
55970	GNG12	guanine nucleotide binding protein (G protein), gamma 12
2785	GNG3	guanine nucleotide binding protein (G protein), gamma 3
23236	PLCB1	phospholipase C, beta 1 (phosphoinositide-specific)
5909	RAP1GAP	RAP1 GTPase activating protein
5999	RGS4	regulator of G-protein signaling 4
6000	RGS7	regulator of G-protein signaling 7
=== Immune response_PGE2 common pathways ===
111	ADCY5	adenylate cyclase 5
10000	AKT3	v-akt murine thymoma viral oncogene homolog 3 (protein kinase B, gamma)
55970	GNG12	guanine nucleotide binding protein (G protein), gamma 12
2785	GNG3	guanine nucleotide binding protein (G protein), gamma 3
3708	ITPR1	inositol 1,4,5-triphosphate receptor, type 1
5604	MAP2K1	mitogen-activated protein kinase kinase 1
5594	MAPK1	mitogen-activated protein kinase 1
5291	PIK3CB	phosphoinositide-3-kinase, catalytic, beta polypeptide
23236	PLCB1	phospholipase C, beta 1 (phosphoinositide-specific)
5577	PRKAR2B	protein kinase, cAMP-dependent, regulatory, type II, beta
=== Role of Ghrelin in activation eating behavior in obesity ===
801	CALM1	calmodulin 1 (phosphorylase kinase, delta)
10645	CAMKK2	calcium/calmodulin-dependent protein kinase kinase 2, beta
2308	FOXO1	forkhead box O1
55970	GNG12	guanine nucleotide binding protein (G protein), gamma 12
2785	GNG3	guanine nucleotide binding protein (G protein), gamma 3
3708	ITPR1	inositol 1,4,5-triphosphate receptor, type 1
4852	NPY	neuropeptide Y
23236	PLCB1	phospholipase C, beta 1 (phosphoinositide-specific)
5577	PRKAR2B	protein kinase, cAMP-dependent, regulatory, type II, beta
=== Stem cells_Insulin, IGF-1 and TNF-alpha in brown adipocyte differentiation ===
10000	AKT3	v-akt murine thymoma viral oncogene homolog 3 (protein kinase B, gamma)
2308	FOXO1	forkhead box O1
5604	MAP2K1	mitogen-activated protein kinase kinase 1
5594	MAPK1	mitogen-activated protein kinase 1
5291	PIK3CB	phosphoinositide-3-kinase, catalytic, beta polypeptide
5295	PIK3R1	phosphoinositide-3-kinase, regulatory subunit 1 (alpha)
10891	PPARGC1A	peroxisome proliferator-activated receptor gamma, coactivator 1 alpha
5577	PRKAR2B	protein kinase, cAMP-dependent, regulatory, type II, beta
=== Translation_Translation regulation by Alpha-1 adrenergic receptors ===
801	CALM1	calmodulin 1 (phosphorylase kinase, delta)
816	CAMK2B	calcium/calmodulin-dependent protein kinase II beta
1974	EIF4A2	eukaryotic translation initiation factor 4A, isoform 2
55970	GNG12	guanine nucleotide binding protein (G protein), gamma 12
2785	GNG3	guanine nucleotide binding protein (G protein), gamma 3
3708	ITPR1	inositol 1,4,5-triphosphate receptor, type 1
5604	MAP2K1	mitogen-activated protein kinase kinase 1
5594	MAPK1	mitogen-activated protein kinase 1
5291	PIK3CB	phosphoinositide-3-kinase, catalytic, beta polypeptide
5295	PIK3R1	phosphoinositide-3-kinase, regulatory subunit 1 (alpha)
23236	PLCB1	phospholipase C, beta 1 (phosphoinositide-specific)
=== Transport_Aldosterone-mediated regulation of ENaC sodium transport ===
10000	AKT3	v-akt murine thymoma viral oncogene homolog 3 (protein kinase B, gamma)
3845	KRAS	v-Ki-ras2 Kirsten rat sarcoma viral oncogene homolog
5604	MAP2K1	mitogen-activated protein kinase kinase 1
5594	MAPK1	mitogen-activated protein kinase 1
23327	NEDD4L	neural precursor cell expressed, developmentally down-regulated 4-like
5170	PDPK1	3-phosphoinositide dependent protein kinase-1
=== cAMP/ Ca(2+)-dependent Insulin secretion ===
801	CALM1	calmodulin 1 (phosphorylase kinase, delta)
3708	ITPR1	inositol 1,4,5-triphosphate receptor, type 1
27445	PCLO	piccolo (presynaptic cytomatrix protein)
5577	PRKAR2B	protein kinase, cAMP-dependent, regulatory, type II, beta
5906	RAP1A	RAP1A, member of RAS oncogene family
6262	RYR2	ryanodine receptor 2 (cardiac)
6616	SNAP25	synaptosomal-associated protein, 25kDa
=== Prostaglandins and leukotrienes-mediated induction of expression of mucins in normal and asthmatic epithelium ===
111	ADCY5	adenylate cyclase 5
55970	GNG12	guanine nucleotide binding protein (G protein), gamma 12
2785	GNG3	guanine nucleotide binding protein (G protein), gamma 3
3708	ITPR1	inositol 1,4,5-triphosphate receptor, type 1
5604	MAP2K1	mitogen-activated protein kinase kinase 1
5594	MAPK1	mitogen-activated protein kinase 1
23236	PLCB1	phospholipase C, beta 1 (phosphoinositide-specific)
5577	PRKAR2B	protein kinase, cAMP-dependent, regulatory, type II, beta
6197	RPS6KA3	ribosomal protein S6 kinase, 90kDa, polypeptide 3
=== Cytoskeleton remodeling_Thyroliberin in cytoskeleton remodeling ===
111	ADCY5	adenylate cyclase 5
3708	ITPR1	inositol 1,4,5-triphosphate receptor, type 1
4137	MAPT	microtubule-associated protein tau
23236	PLCB1	phospholipase C, beta 1 (phosphoinositide-specific)
5577	PRKAR2B	protein kinase, cAMP-dependent, regulatory, type II, beta
5579	PRKCB	protein kinase C, beta
=== Role of Leptin in regulation of eating behavior in obesity ===
10000	AKT3	v-akt murine thymoma viral oncogene homolog 3 (protein kinase B, gamma)
2308	FOXO1	forkhead box O1
5604	MAP2K1	mitogen-activated protein kinase kinase 1
5594	MAPK1	mitogen-activated protein kinase 1
4852	NPY	neuropeptide Y
=== Neurophysiological process_Thyroliberin in cell hyperpolarization and excitability ===
3708	ITPR1	inositol 1,4,5-triphosphate receptor, type 1
3776	KCNK2	potassium channel, subfamily K, member 2
3778	KCNMA1	potassium large conductance calcium-activated channel, subfamily M, alpha member 1
23236	PLCB1	phospholipase C, beta 1 (phosphoinositide-specific)
5579	PRKCB	protein kinase C, beta
=== Apoptosis and survival_NO signaling in survival ===
10000	AKT3	v-akt murine thymoma viral oncogene homolog 3 (protein kinase B, gamma)
2982	GUCY1A3	guanylate cyclase 1, soluble, alpha 3
2983	GUCY1B3	guanylate cyclase 1, soluble, beta 3
5170	PDPK1	3-phosphoinositide dependent protein kinase-1
5291	PIK3CB	phosphoinositide-3-kinase, catalytic, beta polypeptide
5295	PIK3R1	phosphoinositide-3-kinase, regulatory subunit 1 (alpha)
=== Cytoskeleton remodeling_Neurofilaments ===
830	CAPZA2	capping protein (actin filament) muscle Z-line, alpha 2
1020	CDK5	cyclin-dependent kinase 5
9118	INA	internexin neuronal intermediate filament protein, alpha
4744	NEFH	neurofilament, heavy polypeptide
4747	NEFL	neurofilament, light polypeptide
4741	NEFM	neurofilament, medium polypeptide
=== Role of Nicotine-induced Leptin resistance in hypothalamus in development of obesity ===
10000	AKT3	v-akt murine thymoma viral oncogene homolog 3 (protein kinase B, gamma)
2308	FOXO1	forkhead box O1
5604	MAP2K1	mitogen-activated protein kinase kinase 1
5594	MAPK1	mitogen-activated protein kinase 1
4852	NPY	neuropeptide Y
=== Immune response_Histamine signaling in dendritic cells ===
111	ADCY5	adenylate cyclase 5
55970	GNG12	guanine nucleotide binding protein (G protein), gamma 12
2785	GNG3	guanine nucleotide binding protein (G protein), gamma 3
11255	HRH3	histamine receptor H3
3708	ITPR1	inositol 1,4,5-triphosphate receptor, type 1
5604	MAP2K1	mitogen-activated protein kinase kinase 1
5594	MAPK1	mitogen-activated protein kinase 1
23236	PLCB1	phospholipase C, beta 1 (phosphoinositide-specific)
5577	PRKAR2B	protein kinase, cAMP-dependent, regulatory, type II, beta
=== CREB1-dependent transcription deregulation in Huntington's Disease ===
135	ADORA2A	adenosine A2a receptor
64919	BCL11B	B-cell CLL/lymphoma 11B (zinc finger protein)
1350	COX7C	cytochrome c oxidase subunit VIIc
54205	CYCS	cytochrome c, somatic
10891	PPARGC1A	peroxisome proliferator-activated receptor gamma, coactivator 1 alpha
=== Cytoskeleton remodeling_ACM3 and ACM4 in keratinocyte migration ===
801	CALM1	calmodulin 1 (phosphorylase kinase, delta)
1132	CHRM4	cholinergic receptor, muscarinic 4
2982	GUCY1A3	guanylate cyclase 1, soluble, alpha 3
2983	GUCY1B3	guanylate cyclase 1, soluble, beta 3
3708	ITPR1	inositol 1,4,5-triphosphate receptor, type 1
23236	PLCB1	phospholipase C, beta 1 (phosphoinositide-specific)
5577	PRKAR2B	protein kinase, cAMP-dependent, regulatory, type II, beta
=== Stem cells_Hedgehog, BMP and Parathyroid hormone in osteogenesis ===
111	ADCY5	adenylate cyclase 5
5604	MAP2K1	mitogen-activated protein kinase kinase 1
5594	MAPK1	mitogen-activated protein kinase 1
23236	PLCB1	phospholipase C, beta 1 (phosphoinositide-specific)
5577	PRKAR2B	protein kinase, cAMP-dependent, regulatory, type II, beta
5906	RAP1A	RAP1A, member of RAS oncogene family
6696	SPP1	secreted phosphoprotein 1
=== Stem cells_Differentiation of white adipocytes ===
659	BMPR2	bone morphogenetic protein receptor, type II (serine/threonine kinase)
3097	HIVEP2	human immunodeficiency virus type I enhancer binding protein 2
4023	LPL	lipoprotein lipase
5604	MAP2K1	mitogen-activated protein kinase kinase 1
5594	MAPK1	mitogen-activated protein kinase 1
10891	PPARGC1A	peroxisome proliferator-activated receptor gamma, coactivator 1 alpha
=== Th2-cytokines-induced mucous metaplasia in asthma ===
7430	EZR	ezrin
3716	JAK1	Janus kinase 1 (a protein tyrosine kinase)
5604	MAP2K1	mitogen-activated protein kinase kinase 1
5594	MAPK1	mitogen-activated protein kinase 1
5291	PIK3CB	phosphoinositide-3-kinase, catalytic, beta polypeptide
5295	PIK3R1	phosphoinositide-3-kinase, regulatory subunit 1 (alpha)
=== Membrane-bound ESR1: interaction with G-proteins signaling ===
111	ADCY5	adenylate cyclase 5
894	CCND2	cyclin D2
55970	GNG12	guanine nucleotide binding protein (G protein), gamma 12
2785	GNG3	guanine nucleotide binding protein (G protein), gamma 3
3708	ITPR1	inositol 1,4,5-triphosphate receptor, type 1
5604	MAP2K1	mitogen-activated protein kinase kinase 1
5594	MAPK1	mitogen-activated protein kinase 1
23236	PLCB1	phospholipase C, beta 1 (phosphoinositide-specific)
5577	PRKAR2B	protein kinase, cAMP-dependent, regulatory, type II, beta
=== Blood coagulation_GPCRs in platelet aggregation ===
111	ADCY5	adenylate cyclase 5
55970	GNG12	guanine nucleotide binding protein (G protein), gamma 12
2785	GNG3	guanine nucleotide binding protein (G protein), gamma 3
3708	ITPR1	inositol 1,4,5-triphosphate receptor, type 1
4628	MYH10	myosin, heavy chain 10, non-muscle
5028	P2RY1	purinergic receptor P2Y, G-protein coupled, 1
64805	P2RY12	purinergic receptor P2Y, G-protein coupled, 12
5291	PIK3CB	phosphoinositide-3-kinase, catalytic, beta polypeptide
5577	PRKAR2B	protein kinase, cAMP-dependent, regulatory, type II, beta
5906	RAP1A	RAP1A, member of RAS oncogene family
=== Muscle contraction_S1P2 receptor-mediated smooth muscle contraction ===
801	CALM1	calmodulin 1 (phosphorylase kinase, delta)
55970	GNG12	guanine nucleotide binding protein (G protein), gamma 12
2785	GNG3	guanine nucleotide binding protein (G protein), gamma 3
3708	ITPR1	inositol 1,4,5-triphosphate receptor, type 1
23236	PLCB1	phospholipase C, beta 1 (phosphoinositide-specific)
5590	PRKCZ	protein kinase C, zeta
5587	PRKD1	protein kinase D1
=== Stem cells_Scheme: Adult neurogenesis in the Subventricular Zone ===
4133	MAP2	microtubule-associated protein 2
4744	NEFH	neurofilament, heavy polypeptide
4747	NEFL	neurofilament, light polypeptide
4741	NEFM	neurofilament, medium polypeptide
=== Development_Activation of Erk by ACM1, ACM3 and ACM5 ===
801	CALM1	calmodulin 1 (phosphorylase kinase, delta)
816	CAMK2B	calcium/calmodulin-dependent protein kinase II beta
3708	ITPR1	inositol 1,4,5-triphosphate receptor, type 1
5604	MAP2K1	mitogen-activated protein kinase kinase 1
5594	MAPK1	mitogen-activated protein kinase 1
23236	PLCB1	phospholipase C, beta 1 (phosphoinositide-specific)
5906	RAP1A	RAP1A, member of RAS oncogene family
=== G-protein signaling_Regulation of cAMP levels by ACM ===
111	ADCY5	adenylate cyclase 5
801	CALM1	calmodulin 1 (phosphorylase kinase, delta)
1132	CHRM4	cholinergic receptor, muscarinic 4
55970	GNG12	guanine nucleotide binding protein (G protein), gamma 12
2785	GNG3	guanine nucleotide binding protein (G protein), gamma 3
3708	ITPR1	inositol 1,4,5-triphosphate receptor, type 1
5153	PDE1B	phosphodiesterase 1B, calmodulin-dependent
23236	PLCB1	phospholipase C, beta 1 (phosphoinositide-specific)
=== Signal transduction_Activin A signaling regulation ===
2280	FKBP1A	FK506 binding protein 1A, 12kDa
2290	FOXG1	forkhead box G1
3015	H2AFZ	H2A histone family, member Z
3017	HIST1H2BD	histone cluster 1, H2bd
8364	HIST1H4C	histone cluster 1, H4c
7049	TGFBR3	transforming growth factor, beta receptor III
=== Renin-Angiotensin-Aldosterone System ===
=== G-protein signaling_RhoA regulation pathway ===
23092	ARHGAP26	Rho GTPase activating protein 26
2045	EPHA7	EPH receptor A7
7430	EZR	ezrin
25791	NGEF	neuronal guanine nucleotide exchange factor
9743	RICS	Rho GTPase-activating protein
=== Stem cells_FGF2 signaling during embryonic stem cell differentiation ===
5604	MAP2K1	mitogen-activated protein kinase kinase 1
5594	MAPK1	mitogen-activated protein kinase 1
4744	NEFH	neurofilament, heavy polypeptide
4741	NEFM	neurofilament, medium polypeptide
6657	SOX2	SRY (sex determining region Y)-box 2
=== Role of Thyroid hormone in regulation of oligodendrocyte differentiation ===
10000	AKT3	v-akt murine thymoma viral oncogene homolog 3 (protein kinase B, gamma)
894	CCND2	cyclin D2
5170	PDPK1	3-phosphoinositide dependent protein kinase-1
5295	PIK3R1	phosphoinositide-3-kinase, regulatory subunit 1 (alpha)
117247	SLC16A10	solute carrier family 16, member 10 (aromatic amino acid transporter)
7068	THRB	thyroid hormone receptor, beta (erythroblastic leukemia viral (v-erb-a) oncogene homolog 2, avian)
=== Transcription_Role of heterochromatin protein 1 (HP1) family in transcriptional silencing ===
8536	CAMK1	calcium/calmodulin-dependent protein kinase I
23468	CBX5	chromobox homolog 5 (HP1 alpha homolog, Drosophila)
894	CCND2	cyclin D2
5928	RBBP4	retinoblastoma binding protein 4
7529	YWHAB	tyrosine 3-monooxygenase/tryptophan 5-monooxygenase activation protein, beta polypeptide
7533	YWHAH	tyrosine 3-monooxygenase/tryptophan 5-monooxygenase activation protein, eta polypeptide
=== Development_S1P4 receptor signaling pathway ===
55970	GNG12	guanine nucleotide binding protein (G protein), gamma 12
2785	GNG3	guanine nucleotide binding protein (G protein), gamma 3
3708	ITPR1	inositol 1,4,5-triphosphate receptor, type 1
5604	MAP2K1	mitogen-activated protein kinase kinase 1
5594	MAPK1	mitogen-activated protein kinase 1
23236	PLCB1	phospholipase C, beta 1 (phosphoinositide-specific)
=== Neurophysiological process_Long-term depression in cerebellum ===
55970	GNG12	guanine nucleotide binding protein (G protein), gamma 12
2785	GNG3	guanine nucleotide binding protein (G protein), gamma 3
2890	GRIA1	glutamate receptor, ionotropic, AMPA 1
2892	GRIA3	glutamate receptor, ionotrophic, AMPA 3
2982	GUCY1A3	guanylate cyclase 1, soluble, alpha 3
2983	GUCY1B3	guanylate cyclase 1, soluble, beta 3
3708	ITPR1	inositol 1,4,5-triphosphate receptor, type 1
5604	MAP2K1	mitogen-activated protein kinase kinase 1
5594	MAPK1	mitogen-activated protein kinase 1
23236	PLCB1	phospholipase C, beta 1 (phosphoinositide-specific)
6262	RYR2	ryanodine receptor 2 (cardiac)
=== G-protein signaling_M-RAS regulation pathway ===
5604	MAP2K1	mitogen-activated protein kinase kinase 1
5594	MAPK1	mitogen-activated protein kinase 1
5906	RAP1A	RAP1A, member of RAS oncogene family
10125	RASGRP1	RAS guanyl releasing protein 1 (calcium and DAG-regulated)
=== G-protein signaling_TC21 regulation pathway ===
5604	MAP2K1	mitogen-activated protein kinase kinase 1
5594	MAPK1	mitogen-activated protein kinase 1
5906	RAP1A	RAP1A, member of RAS oncogene family
10125	RASGRP1	RAS guanyl releasing protein 1 (calcium and DAG-regulated)
=== G-protein signaling_R-RAS regulation pathway ===
5604	MAP2K1	mitogen-activated protein kinase kinase 1
5594	MAPK1	mitogen-activated protein kinase 1
5906	RAP1A	RAP1A, member of RAS oncogene family
10125	RASGRP1	RAS guanyl releasing protein 1 (calcium and DAG-regulated)
=== Oligodendrocyte differentiation ===
659	BMPR2	bone morphogenetic protein receptor, type II (serine/threonine kinase)
1910	EDNRB	endothelin receptor type B
5594	MAPK1	mitogen-activated protein kinase 1
6197	RPS6KA3	ribosomal protein S6 kinase, 90kDa, polypeptide 3
117247	SLC16A10	solute carrier family 16, member 10 (aromatic amino acid transporter)
7068	THRB	thyroid hormone receptor, beta (erythroblastic leukemia viral (v-erb-a) oncogene homolog 2, avian)
=== Cell cycle_Nucleocytoplasmic transport of CDK/Cyclins ===
894	CCND2	cyclin D2
3838	KPNA2	karyopherin alpha 2 (RAG cohort 1, importin alpha 1)
3839	KPNA3	karyopherin alpha 3 (importin alpha 4)
23633	KPNA6	karyopherin alpha 6 (importin alpha 7)
7514	XPO1	exportin 1 (CRM1 homolog, yeast)
=== G-protein signaling_Ras family GTPases in kinase cascades (scheme) ===
3845	KRAS	v-Ki-ras2 Kirsten rat sarcoma viral oncogene homolog
5604	MAP2K1	mitogen-activated protein kinase kinase 1
5594	MAPK1	mitogen-activated protein kinase 1
5906	RAP1A	RAP1A, member of RAS oncogene family
=== Cell adhesion_Integrin inside-out signaling ===
801	CALM1	calmodulin 1 (phosphorylase kinase, delta)
816	CAMK2B	calcium/calmodulin-dependent protein kinase II beta
7852	CXCR4	chemokine (C-X-C motif) receptor 4
55970	GNG12	guanine nucleotide binding protein (G protein), gamma 12
2785	GNG3	guanine nucleotide binding protein (G protein), gamma 3
9270	ITGB1BP1	integrin beta 1 binding protein 1
3708	ITPR1	inositol 1,4,5-triphosphate receptor, type 1
5594	MAPK1	mitogen-activated protein kinase 1
23236	PLCB1	phospholipase C, beta 1 (phosphoinositide-specific)
=== Development_Mu-type opioid receptor regulation of proliferation ===
801	CALM1	calmodulin 1 (phosphorylase kinase, delta)
55970	GNG12	guanine nucleotide binding protein (G protein), gamma 12
2785	GNG3	guanine nucleotide binding protein (G protein), gamma 3
5604	MAP2K1	mitogen-activated protein kinase kinase 1
5594	MAPK1	mitogen-activated protein kinase 1
23236	PLCB1	phospholipase C, beta 1 (phosphoinositide-specific)
=== Neurophysiological process_Role of CDK5 in presynaptic signaling ===
1020	CDK5	cyclin-dependent kinase 5
6456	SH3GL2	SH3-domain GRB2-like 2
6616	SNAP25	synaptosomal-associated protein, 25kDa
6857	SYT1	synaptotagmin I
=== Stem cells_FGF10 in development of subcutaneous white adipose tissue in embryogenesis ===
894	CCND2	cyclin D2
5604	MAP2K1	mitogen-activated protein kinase kinase 1
5594	MAPK1	mitogen-activated protein kinase 1
=== DNA damage_Role of SUMO in p53 regulation ===
10000	AKT3	v-akt murine thymoma viral oncogene homolog 3 (protein kinase B, gamma)
8554	PIAS1	protein inhibitor of activated STAT, 1
9063	PIAS2	protein inhibitor of activated STAT, 2
=== Transcription_Transcription factor Tubby signaling pathways ===
3358	HTR2C	5-hydroxytryptamine (serotonin) receptor 2C
23236	PLCB1	phospholipase C, beta 1 (phosphoinositide-specific)
5579	PRKCB	protein kinase C, beta
5590	PRKCZ	protein kinase C, zeta
5587	PRKD1	protein kinase D1
=== Immune response_Signaling pathway mediated by IL-6 and IL-1 ===
3716	JAK1	Janus kinase 1 (a protein tyrosine kinase)
5604	MAP2K1	mitogen-activated protein kinase kinase 1
5594	MAPK1	mitogen-activated protein kinase 1
=== Stem cells_H3K4 demethylases in stem cell maintenance ===
1132	CHRM4	cholinergic receptor, muscarinic 4
7101	NR2E1	nuclear receptor subfamily 2, group E, member 1
5928	RBBP4	retinoblastoma binding protein 4
6323	SCN1A	sodium channel, voltage-gated, type I, alpha subunit
6326	SCN2A	sodium channel, voltage-gated, type II, alpha subunit
=== Development_HGF-dependent inhibition of TGF-beta-induced EMT ===
5604	MAP2K1	mitogen-activated protein kinase kinase 1
5594	MAPK1	mitogen-activated protein kinase 1
6197	RPS6KA3	ribosomal protein S6 kinase, 90kDa, polypeptide 3
64750	SMURF2	SMAD specific E3 ubiquitin protein ligase 2
=== Regulation of metabolism_Triiodothyronine and Thyroxine signaling ===
8648	NCOA1	nuclear receptor coactivator 1
5295	PIK3R1	phosphoinositide-3-kinase, regulatory subunit 1 (alpha)
10231	RCAN2	regulator of calcineurin 2
117247	SLC16A10	solute carrier family 16, member 10 (aromatic amino acid transporter)
7068	THRB	thyroid hormone receptor, beta (erythroblastic leukemia viral (v-erb-a) oncogene homolog 2, avian)
=== Development_Alpha-1 adrenergic receptors signaling via cAMP ===
111	ADCY5	adenylate cyclase 5
2308	FOXO1	forkhead box O1
5577	PRKAR2B	protein kinase, cAMP-dependent, regulatory, type II, beta
=== G-protein signaling_Regulation of CDC42 activity ===
139818	DOCK11	dedicator of cytokinesis 11
7430	EZR	ezrin
9743	RICS	Rho GTPase-activating protein
221178	SPATA13	spermatogenesis associated 13
=== Apoptosis and survival_Cytoplasmic/mitochondrial transport of proapoptotic proteins Bid, Bmf and Bim ===
54205	CYCS	cytochrome c, somatic
355	FAS	Fas (TNF receptor superfamily, member 6)
4644	MYO5A	myosin VA (heavy chain 12, myoxin)
9397	NMT2	N-myristoyltransferase 2
=== Inflammatory factors-induced expression of mucins in normal and asthmatic epithelium ===
719	C3AR1	complement component 3a receptor 1
3716	JAK1	Janus kinase 1 (a protein tyrosine kinase)
5604	MAP2K1	mitogen-activated protein kinase kinase 1
5594	MAPK1	mitogen-activated protein kinase 1
6197	RPS6KA3	ribosomal protein S6 kinase, 90kDa, polypeptide 3
=== Stem cells_H3K9 demethylases in pluripotency maintenance of stem cells ===
10000	AKT3	v-akt murine thymoma viral oncogene homolog 3 (protein kinase B, gamma)
23468	CBX5	chromobox homolog 5 (HP1 alpha homolog, Drosophila)
55818	KDM3A	lysine (K)-specific demethylase 3A
=== Stem cells_Dopamine-induced expression of CNTF in adult neurogenesis ===
111	ADCY5	adenylate cyclase 5
1813	DRD2	dopamine receptor D2
3716	JAK1	Janus kinase 1 (a protein tyrosine kinase)
=== Apoptosis and survival_Anti-apoptotic action of nuclear ESR1 and ESR2 ===
54205	CYCS	cytochrome c, somatic
2982	GUCY1A3	guanylate cyclase 1, soluble, alpha 3
2983	GUCY1B3	guanylate cyclase 1, soluble, beta 3
5604	MAP2K1	mitogen-activated protein kinase kinase 1
5594	MAPK1	mitogen-activated protein kinase 1
=== Stem cells_Beta adrenergic receptors in brown adipocyte differentiation ===
111	ADCY5	adenylate cyclase 5
4023	LPL	lipoprotein lipase
10891	PPARGC1A	peroxisome proliferator-activated receptor gamma, coactivator 1 alpha
5577	PRKAR2B	protein kinase, cAMP-dependent, regulatory, type II, beta
=== Apoptosis and survival_Anti-apoptotic action of nuclear ESR1 and ESR2 ===
54205	CYCS	cytochrome c, somatic
2982	GUCY1A3	guanylate cyclase 1, soluble, alpha 3
2983	GUCY1B3	guanylate cyclase 1, soluble, beta 3
5604	MAP2K1	mitogen-activated protein kinase kinase 1
5594	MAPK1	mitogen-activated protein kinase 1
=== Stem cells_Beta adrenergic receptors in brown adipocyte differentiation ===
111	ADCY5	adenylate cyclase 5
4023	LPL	lipoprotein lipase
10891	PPARGC1A	peroxisome proliferator-activated receptor gamma, coactivator 1 alpha
5577	PRKAR2B	protein kinase, cAMP-dependent, regulatory, type II, beta

## Sheet: S.Nigra PD DOWN
=== Transport_RAB3 regulation pathway ===
23312	DMXL2	Dmx-like 2
4905	NSF	N-ethylmaleimide-sensitive factor
5864	RAB3A	RAB3A, member RAS oncogene family
5865	RAB3B	RAB3B, member RAS oncogene family
115827	RAB3C	RAB3C, member RAS oncogene family
22930	RAB3GAP1	RAB3 GTPase activating protein subunit 1 (catalytic)
22999	RIMS1	regulating synaptic membrane exocytosis 1
22895	RPH3A	rabphilin 3A homolog (mouse)
=== Neurophysiological process_GABA-A receptor life cycle ===
1759	DNM1	dynamin 1
1780	DYNC1I1	dynein, cytoplasmic 1, intermediate chain 1
2554	GABRA1	gamma-aminobutyric acid (GABA) A receptor, alpha 1
2555	GABRA2	gamma-aminobutyric acid (GABA) A receptor, alpha 2
2557	GABRA4	gamma-aminobutyric acid (GABA) A receptor, alpha 4
2560	GABRB1	gamma-aminobutyric acid (GABA) A receptor, beta 1
2562	GABRB3	gamma-aminobutyric acid (GABA) A receptor, beta 3
2565	GABRG1	gamma-aminobutyric acid (GABA) A receptor, gamma 1
2566	GABRG2	gamma-aminobutyric acid (GABA) A receptor, gamma 2
2567	GABRG3	gamma-aminobutyric acid (GABA) A receptor, gamma 3
10243	GPHN	gephyrin
4905	NSF	N-ethylmaleimide-sensitive factor
7846	TUBA1A	tubulin, alpha 1a
7277	TUBA4A	tubulin, alpha 4a
7280	TUBB2A	tubulin, beta 2A
347733	TUBB2B	tubulin, beta 2B
10383	TUBB2C	tubulin, beta 2C
10381	TUBB3	tubulin, beta 3
=== Cytoskeleton remodeling_Neurofilaments ===
55860	ACTR10	actin-related protein 10 homolog (S. cerevisiae)
830	CAPZA2	capping protein (actin filament) muscle Z-line, alpha 2
10671	DCTN6	dynactin 6
9118	INA	internexin neuronal intermediate filament protein, alpha
4744	NEFH	neurofilament, heavy polypeptide
4747	NEFL	neurofilament, light polypeptide
4741	NEFM	neurofilament, medium polypeptide
6812	STXBP1	syntaxin binding protein 1
7846	TUBA1A	tubulin, alpha 1a
7277	TUBA4A	tubulin, alpha 4a
7280	TUBB2A	tubulin, beta 2A
347733	TUBB2B	tubulin, beta 2B
10383	TUBB2C	tubulin, beta 2C
10381	TUBB3	tubulin, beta 3
=== Protein folding_Membrane trafficking and signal transduction of G-alpha (i) heterotrimeric G-protein ===
10681	GNB5	guanine nucleotide binding protein (G protein), beta 5
54331	GNG2	guanine nucleotide binding protein (G protein), gamma 2
2785	GNG3	guanine nucleotide binding protein (G protein), gamma 3
2786	GNG4	guanine nucleotide binding protein (G protein), gamma 4
23236	PLCB1	phospholipase C, beta 1 (phosphoinositide-specific)
5332	PLCB4	phospholipase C, beta 4
5909	RAP1GAP	RAP1 GTPase activating protein
5999	RGS4	regulator of G-protein signaling 4
6000	RGS7	regulator of G-protein signaling 7
=== Neurophysiological process_Role of CDK5 in presynaptic signaling ===
273	AMPH	amphiphysin
1644	DDC	dopa decarboxylase (aromatic L-amino acid decarboxylase)
1759	DNM1	dynamin 1
6616	SNAP25	synaptosomal-associated protein, 25kDa
6812	STXBP1	syntaxin binding protein 1
8867	SYNJ1	synaptojanin 1
6857	SYT1	synaptotagmin I
7054	TH	tyrosine hydroxylase
=== Neurophysiological process_Dopamine D2 receptor signaling in CNS ===
777	CACNA1E	calcium channel, voltage-dependent, R type, alpha 1E subunit
1644	DDC	dopa decarboxylase (aromatic L-amino acid decarboxylase)
1813	DRD2	dopamine receptor D2
10681	GNB5	guanine nucleotide binding protein (G protein), beta 5
54331	GNG2	guanine nucleotide binding protein (G protein), gamma 2
2785	GNG3	guanine nucleotide binding protein (G protein), gamma 3
2786	GNG4	guanine nucleotide binding protein (G protein), gamma 4
3708	ITPR1	inositol 1,4,5-triphosphate receptor, type 1
3763	KCNJ6	potassium inwardly-rectifying channel, subfamily J, member 6
23236	PLCB1	phospholipase C, beta 1 (phosphoinositide-specific)
5577	PRKAR2B	protein kinase, cAMP-dependent, regulatory, type II, beta
6571	SLC18A2	solute carrier family 18 (vesicular monoamine), member 2
7054	TH	tyrosine hydroxylase
=== Development_Slit-Robo signaling ===
59	ACTA2	actin, alpha 2, smooth muscle, aorta
998	CDC42	cell division cycle 42 (GTP binding protein, 25kDa)
6092	ROBO2	roundabout, axon guidance receptor, homolog 2 (Drosophila)
9475	ROCK2	Rho-associated, coiled-coil containing protein kinase 2
6585	SLIT1	slit homolog 1 (Drosophila)
9353	SLIT2	slit homolog 2 (Drosophila)
7846	TUBA1A	tubulin, alpha 1a
7277	TUBA4A	tubulin, alpha 4a
7280	TUBB2A	tubulin, beta 2A
347733	TUBB2B	tubulin, beta 2B
10383	TUBB2C	tubulin, beta 2C
10381	TUBB3	tubulin, beta 3
=== Immune response_HMGB1/RAGE signaling pathway ===
998	CDC42	cell division cycle 42 (GTP binding protein, 25kDa)
1113	CHGA	chromogranin A (parathyroid secretory protein 1)
1114	CHGB	chromogranin B (secretogranin 1)
2152	F3	coagulation factor III (thromboplastin, tissue factor)
3383	ICAM1	intercellular adhesion molecule 1
3553	IL1B	interleukin 1, beta
3576	IL8	interleukin 8
5601	MAPK9	mitogen-activated protein kinase 9
7857	SCG2	secretogranin II (chromogranin C)
7412	VCAM1	vascular cell adhesion molecule 1
=== Immune response_Histamine H1 receptor signaling in immune response ===
2152	F3	coagulation factor III (thromboplastin, tissue factor)
2353	FOS	v-fos FBJ murine osteosarcoma viral oncogene homolog
10681	GNB5	guanine nucleotide binding protein (G protein), beta 5
54331	GNG2	guanine nucleotide binding protein (G protein), gamma 2
2785	GNG3	guanine nucleotide binding protein (G protein), gamma 3
2786	GNG4	guanine nucleotide binding protein (G protein), gamma 4
3383	ICAM1	intercellular adhesion molecule 1
3576	IL8	interleukin 8
3708	ITPR1	inositol 1,4,5-triphosphate receptor, type 1
5601	MAPK9	mitogen-activated protein kinase 9
23236	PLCB1	phospholipase C, beta 1 (phosphoinositide-specific)
5332	PLCB4	phospholipase C, beta 4
7412	VCAM1	vascular cell adhesion molecule 1
=== Signal transduction_PKA signaling ===
9590	AKAP12	A kinase (PRKA) anchor protein 12
10393	ANAPC10	anaphase promoting complex subunit 10
25847	ANAPC13	anaphase promoting complex subunit 13
996	CDC27	cell division cycle 27 homolog (S. cerevisiae)
2560	GABRB1	gamma-aminobutyric acid (GABA) A receptor, beta 1
2562	GABRB3	gamma-aminobutyric acid (GABA) A receptor, beta 3
2932	GSK3B	glycogen synthase kinase 3 beta
5257	PHKB	phosphorylase kinase, beta
5570	PKIB	protein kinase (cAMP-dependent, catalytic) inhibitor beta
5523	PPP2R3A	protein phosphatase 2 (formerly 2A), regulatory subunit B, alpha
5577	PRKAR2B	protein kinase, cAMP-dependent, regulatory, type II, beta
=== Development_Delta- and kappa-type opioid receptors signaling via beta-arrestin ===
1759	DNM1	dynamin 1
2353	FOS	v-fos FBJ murine osteosarcoma viral oncogene homolog
10681	GNB5	guanine nucleotide binding protein (G protein), beta 5
54331	GNG2	guanine nucleotide binding protein (G protein), gamma 2
2785	GNG3	guanine nucleotide binding protein (G protein), gamma 3
2786	GNG4	guanine nucleotide binding protein (G protein), gamma 4
4986	OPRK1	opioid receptor, kappa 1
5179	PENK	proenkephalin
5584	PRKCI	protein kinase C, iota
=== Cell cycle_Spindle assembly and chromosome separation ===
55860	ACTR10	actin-related protein 10 homolog (S. cerevisiae)
10393	ANAPC10	anaphase promoting complex subunit 10
25847	ANAPC13	anaphase promoting complex subunit 13
830	CAPZA2	capping protein (actin filament) muscle Z-line, alpha 2
996	CDC27	cell division cycle 27 homolog (S. cerevisiae)
10671	DCTN6	dynactin 6
1780	DYNC1I1	dynein, cytoplasmic 1, intermediate chain 1
51143	DYNC1LI1	dynein, cytoplasmic 1, light intermediate chain 1
140735	DYNLL2	dynein, light chain, LC8-type 2
83657	DYNLRB2	dynein, light chain, roadblock-type 2
6990	DYNLT3	dynein, light chain, Tctex-type 3
3838	KPNA2	karyopherin alpha 2 (RAG cohort 1, importin alpha 1)
3841	KPNA5	karyopherin alpha 5 (importin alpha 6)
4085	MAD2L1	MAD2 mitotic arrest deficient-like 1 (yeast)
7846	TUBA1A	tubulin, alpha 1a
7277	TUBA4A	tubulin, alpha 4a
7280	TUBB2A	tubulin, beta 2A
347733	TUBB2B	tubulin, beta 2B
10383	TUBB2C	tubulin, beta 2C
10381	TUBB3	tubulin, beta 3
9183	ZW10	ZW10, kinetochore associated, homolog (Drosophila)
=== Immune response_IL-1 signaling pathway ===
1906	EDN1	endothelin 1
2152	F3	coagulation factor III (thromboplastin, tissue factor)
2353	FOS	v-fos FBJ murine osteosarcoma viral oncogene homolog
3553	IL1B	interleukin 1, beta
3576	IL8	interleukin 8
5601	MAPK9	mitogen-activated protein kinase 9
5743	PTGS2	prostaglandin-endoperoxide synthase 2 (prostaglandin G/H synthase and cyclooxygenase)
6772	STAT1	signal transducer and activator of transcription 1, 91kDa
7334	UBE2N	ubiquitin-conjugating enzyme E2N (UBC13 homolog, yeast)
=== Muscle contraction_GPCRs in the regulation of smooth muscle tone ===
185	AGTR1	angiotensin II receptor, type 1
1906	EDN1	endothelin 1
1909	EDNRA	endothelin receptor type A
3356	HTR2A	5-hydroxytryptamine (serotonin) receptor 2A
3708	ITPR1	inositol 1,4,5-triphosphate receptor, type 1
4636	MYL5	myosin, light chain 5, regulatory
5020	OXT	oxytocin, prepropeptide
23236	PLCB1	phospholipase C, beta 1 (phosphoinositide-specific)
5332	PLCB4	phospholipase C, beta 4
5577	PRKAR2B	protein kinase, cAMP-dependent, regulatory, type II, beta
9475	ROCK2	Rho-associated, coiled-coil containing protein kinase 2
6546	SLC8A1	solute carrier family 8 (sodium/calcium exchanger), member 1
=== Reproduction_GnRH signaling ===
998	CDC42	cell division cycle 42 (GTP binding protein, 25kDa)
1114	CHGB	chromogranin B (secretogranin 1)
1759	DNM1	dynamin 1
1958	EGR1	early growth response 1
2353	FOS	v-fos FBJ murine osteosarcoma viral oncogene homolog
3708	ITPR1	inositol 1,4,5-triphosphate receptor, type 1
5601	MAPK9	mitogen-activated protein kinase 9
23236	PLCB1	phospholipase C, beta 1 (phosphoinositide-specific)
5332	PLCB4	phospholipase C, beta 4
5577	PRKAR2B	protein kinase, cAMP-dependent, regulatory, type II, beta
7857	SCG2	secretogranin II (chromogranin C)
=== Stem cells_Noncanonical WNT signaling in cardiac myogenesis ===
998	CDC42	cell division cycle 42 (GTP binding protein, 25kDa)
23002	DAAM1	dishevelled associated activator of morphogenesis 1
10681	GNB5	guanine nucleotide binding protein (G protein), beta 5
54331	GNG2	guanine nucleotide binding protein (G protein), gamma 2
2785	GNG3	guanine nucleotide binding protein (G protein), gamma 3
2786	GNG4	guanine nucleotide binding protein (G protein), gamma 4
5601	MAPK9	mitogen-activated protein kinase 9
23236	PLCB1	phospholipase C, beta 1 (phosphoinositide-specific)
5332	PLCB4	phospholipase C, beta 4
5584	PRKCI	protein kinase C, iota
9475	ROCK2	Rho-associated, coiled-coil containing protein kinase 2
=== Maturation and migration of dendritic cells in skin sensitization ===
3123	HLA-DRB1	major histocompatibility complex, class II, DR beta 1
3383	ICAM1	intercellular adhesion molecule 1
3553	IL1B	interleukin 1, beta
3576	IL8	interleukin 8
5601	MAPK9	mitogen-activated protein kinase 9
=== Aryl hydrocarbon receptor signaling ===
=== Immune response_Neurotensin-induced activation of IL-8 in colonocytes ===
998	CDC42	cell division cycle 42 (GTP binding protein, 25kDa)
2353	FOS	v-fos FBJ murine osteosarcoma viral oncogene homolog
10681	GNB5	guanine nucleotide binding protein (G protein), beta 5
54331	GNG2	guanine nucleotide binding protein (G protein), gamma 2
2785	GNG3	guanine nucleotide binding protein (G protein), gamma 3
2786	GNG4	guanine nucleotide binding protein (G protein), gamma 4
3576	IL8	interleukin 8
3708	ITPR1	inositol 1,4,5-triphosphate receptor, type 1
4923	NTSR1	neurotensin receptor 1 (high affinity)
23236	PLCB1	phospholipase C, beta 1 (phosphoinositide-specific)
=== Development_Angiotensin signaling via STATs ===
185	AGTR1	angiotensin II receptor, type 1
2353	FOS	v-fos FBJ murine osteosarcoma viral oncogene homolog
10681	GNB5	guanine nucleotide binding protein (G protein), beta 5
54331	GNG2	guanine nucleotide binding protein (G protein), gamma 2
2785	GNG3	guanine nucleotide binding protein (G protein), gamma 3
2786	GNG4	guanine nucleotide binding protein (G protein), gamma 4
3708	ITPR1	inositol 1,4,5-triphosphate receptor, type 1
23236	PLCB1	phospholipase C, beta 1 (phosphoinositide-specific)
5332	PLCB4	phospholipase C, beta 4
6772	STAT1	signal transducer and activator of transcription 1, 91kDa
=== Immune response_MIF-mediated glucocorticoid regulation ===
2353	FOS	v-fos FBJ murine osteosarcoma viral oncogene homolog
3383	ICAM1	intercellular adhesion molecule 1
3576	IL8	interleukin 8
5743	PTGS2	prostaglandin-endoperoxide synthase 2 (prostaglandin G/H synthase and cyclooxygenase)
7412	VCAM1	vascular cell adhesion molecule 1
=== Muscle contraction_ACM regulation of smooth muscle contraction ===
998	CDC42	cell division cycle 42 (GTP binding protein, 25kDa)
10681	GNB5	guanine nucleotide binding protein (G protein), beta 5
54331	GNG2	guanine nucleotide binding protein (G protein), gamma 2
2785	GNG3	guanine nucleotide binding protein (G protein), gamma 3
2786	GNG4	guanine nucleotide binding protein (G protein), gamma 4
3708	ITPR1	inositol 1,4,5-triphosphate receptor, type 1
4636	MYL5	myosin, light chain 5, regulatory
23236	PLCB1	phospholipase C, beta 1 (phosphoinositide-specific)
8613	PPAP2B	phosphatidic acid phosphatase type 2B
5584	PRKCI	protein kinase C, iota
9475	ROCK2	Rho-associated, coiled-coil containing protein kinase 2
=== Blood coagulation_GPCRs in platelet aggregation ===
150	ADRA2A	adrenergic, alpha-2A-, receptor
10681	GNB5	guanine nucleotide binding protein (G protein), beta 5
54331	GNG2	guanine nucleotide binding protein (G protein), gamma 2
2785	GNG3	guanine nucleotide binding protein (G protein), gamma 3
2786	GNG4	guanine nucleotide binding protein (G protein), gamma 4
3356	HTR2A	5-hydroxytryptamine (serotonin) receptor 2A
3708	ITPR1	inositol 1,4,5-triphosphate receptor, type 1
4636	MYL5	myosin, light chain 5, regulatory
64805	P2RY12	purinergic receptor P2Y, G-protein coupled, 12
5577	PRKAR2B	protein kinase, cAMP-dependent, regulatory, type II, beta
9475	ROCK2	Rho-associated, coiled-coil containing protein kinase 2
=== Development_G-Proteins mediated regulation MAPK-ERK signaling ===
2353	FOS	v-fos FBJ murine osteosarcoma viral oncogene homolog
2764	GMFB	glia maturation factor, beta
10681	GNB5	guanine nucleotide binding protein (G protein), beta 5
54331	GNG2	guanine nucleotide binding protein (G protein), gamma 2
2785	GNG3	guanine nucleotide binding protein (G protein), gamma 3
2786	GNG4	guanine nucleotide binding protein (G protein), gamma 4
3708	ITPR1	inositol 1,4,5-triphosphate receptor, type 1
23236	PLCB1	phospholipase C, beta 1 (phosphoinositide-specific)
5332	PLCB4	phospholipase C, beta 4
5577	PRKAR2B	protein kinase, cAMP-dependent, regulatory, type II, beta
5909	RAP1GAP	RAP1 GTPase activating protein
=== Oxidative stress_Angiotensin II-induced production of ROS ===
185	AGTR1	angiotensin II receptor, type 1
1536	CYBB	cytochrome b-245, beta polypeptide
3708	ITPR1	inositol 1,4,5-triphosphate receptor, type 1
4688	NCF2	neutrophil cytosolic factor 2
23236	PLCB1	phospholipase C, beta 1 (phosphoinositide-specific)
5332	PLCB4	phospholipase C, beta 4
9475	ROCK2	Rho-associated, coiled-coil containing protein kinase 2
=== Renin-Angiotensin-Aldosterone System ===
=== Development_S1P2 and S1P3 receptors in cell proliferation and differentiation ===
59	ACTA2	actin, alpha 2, smooth muscle, aorta
2353	FOS	v-fos FBJ murine osteosarcoma viral oncogene homolog
10681	GNB5	guanine nucleotide binding protein (G protein), beta 5
54331	GNG2	guanine nucleotide binding protein (G protein), gamma 2
2785	GNG3	guanine nucleotide binding protein (G protein), gamma 3
2786	GNG4	guanine nucleotide binding protein (G protein), gamma 4
9475	ROCK2	Rho-associated, coiled-coil containing protein kinase 2
=== Neurophysiological process_Dopamine D2 receptor transactivation of PDGFR in CNS ===
1813	DRD2	dopamine receptor D2
10681	GNB5	guanine nucleotide binding protein (G protein), beta 5
54331	GNG2	guanine nucleotide binding protein (G protein), gamma 2
2785	GNG3	guanine nucleotide binding protein (G protein), gamma 3
2786	GNG4	guanine nucleotide binding protein (G protein), gamma 4
2903	GRIN2A	glutamate receptor, ionotropic, N-methyl D-aspartate 2A
3708	ITPR1	inositol 1,4,5-triphosphate receptor, type 1
5523	PPP2R3A	protein phosphatase 2 (formerly 2A), regulatory subunit B, alpha
5584	PRKCI	protein kinase C, iota
=== Immune response_Histamine signaling in dendritic cells ===
6347	CCL2	chemokine (C-C motif) ligand 2
10681	GNB5	guanine nucleotide binding protein (G protein), beta 5
54331	GNG2	guanine nucleotide binding protein (G protein), gamma 2
2785	GNG3	guanine nucleotide binding protein (G protein), gamma 3
2786	GNG4	guanine nucleotide binding protein (G protein), gamma 4
3553	IL1B	interleukin 1, beta
3576	IL8	interleukin 8
3708	ITPR1	inositol 1,4,5-triphosphate receptor, type 1
23236	PLCB1	phospholipase C, beta 1 (phosphoinositide-specific)
5332	PLCB4	phospholipase C, beta 4
5577	PRKAR2B	protein kinase, cAMP-dependent, regulatory, type II, beta
=== Transcription_Transcription factor Tubby signaling pathways ===
3358	HTR2C	5-hydroxytryptamine (serotonin) receptor 2C
23236	PLCB1	phospholipase C, beta 1 (phosphoinositide-specific)
5332	PLCB4	phospholipase C, beta 4
5584	PRKCI	protein kinase C, iota
7275	TUB	tubby homolog (mouse)
=== Stem cells_Pancreatic cancer stem cells in tumor metastasis ===
998	CDC42	cell division cycle 42 (GTP binding protein, 25kDa)
6387	CXCL12	chemokine (C-X-C motif) ligand 12 (stromal cell-derived factor 1)
10681	GNB5	guanine nucleotide binding protein (G protein), beta 5
54331	GNG2	guanine nucleotide binding protein (G protein), gamma 2
2785	GNG3	guanine nucleotide binding protein (G protein), gamma 3
2786	GNG4	guanine nucleotide binding protein (G protein), gamma 4
3708	ITPR1	inositol 1,4,5-triphosphate receptor, type 1
4636	MYL5	myosin, light chain 5, regulatory
9475	ROCK2	Rho-associated, coiled-coil containing protein kinase 2
=== PGE2 pathways in cancer ===
1958	EGR1	early growth response 1
10681	GNB5	guanine nucleotide binding protein (G protein), beta 5
54331	GNG2	guanine nucleotide binding protein (G protein), gamma 2
2785	GNG3	guanine nucleotide binding protein (G protein), gamma 3
2786	GNG4	guanine nucleotide binding protein (G protein), gamma 4
2932	GSK3B	glycogen synthase kinase 3 beta
4609	MYC	v-myc myelocytomatosis viral oncogene homolog (avian)
4929	NR4A2	nuclear receptor subfamily 4, group A, member 2
5577	PRKAR2B	protein kinase, cAMP-dependent, regulatory, type II, beta
5743	PTGS2	prostaglandin-endoperoxide synthase 2 (prostaglandin G/H synthase and cyclooxygenase)
=== Muscle contraction_S1P2 receptor-mediated smooth muscle contraction ===
10681	GNB5	guanine nucleotide binding protein (G protein), beta 5
54331	GNG2	guanine nucleotide binding protein (G protein), gamma 2
2785	GNG3	guanine nucleotide binding protein (G protein), gamma 3
2786	GNG4	guanine nucleotide binding protein (G protein), gamma 4
3708	ITPR1	inositol 1,4,5-triphosphate receptor, type 1
4636	MYL5	myosin, light chain 5, regulatory
23236	PLCB1	phospholipase C, beta 1 (phosphoinositide-specific)
9475	ROCK2	Rho-associated, coiled-coil containing protein kinase 2
=== Cell adhesion_Chemokines and adhesion ===
59	ACTA2	actin, alpha 2, smooth muscle, aorta
6347	CCL2	chemokine (C-C motif) ligand 2
998	CDC42	cell division cycle 42 (GTP binding protein, 25kDa)
10681	GNB5	guanine nucleotide binding protein (G protein), beta 5
54331	GNG2	guanine nucleotide binding protein (G protein), gamma 2
2785	GNG3	guanine nucleotide binding protein (G protein), gamma 3
2786	GNG4	guanine nucleotide binding protein (G protein), gamma 4
2932	GSK3B	glycogen synthase kinase 3 beta
3576	IL8	interleukin 8
4609	MYC	v-myc myelocytomatosis viral oncogene homolog (avian)
5909	RAP1GAP	RAP1 GTPase activating protein
9475	ROCK2	Rho-associated, coiled-coil containing protein kinase 2
6383	SDC2	syndecan 2
=== Stellate cells activation and liver fibrosis ===
=== Deregulation of canonical WNT signaling in major depressive disorder ===
324	APC	adenomatous polyposis coli
7976	FZD3	frizzled homolog 3 (Drosophila)
8323	FZD6	frizzled homolog 6 (Drosophila)
2932	GSK3B	glycogen synthase kinase 3 beta
4609	MYC	v-myc myelocytomatosis viral oncogene homolog (avian)
=== Cytoskeleton remodeling_Reverse signaling by ephrin B ===
6387	CXCL12	chemokine (C-X-C motif) ligand 12 (stromal cell-derived factor 1)
10681	GNB5	guanine nucleotide binding protein (G protein), beta 5
54331	GNG2	guanine nucleotide binding protein (G protein), gamma 2
2785	GNG3	guanine nucleotide binding protein (G protein), gamma 3
2786	GNG4	guanine nucleotide binding protein (G protein), gamma 4
2932	GSK3B	glycogen synthase kinase 3 beta
7846	TUBA1A	tubulin, alpha 1a
7277	TUBA4A	tubulin, alpha 4a
7280	TUBB2A	tubulin, beta 2A
347733	TUBB2B	tubulin, beta 2B
10383	TUBB2C	tubulin, beta 2C
10381	TUBB3	tubulin, beta 3
=== Development_Activation of Erk by ACM1, ACM3 and ACM5 ===
1133	CHRM5	cholinergic receptor, muscarinic 5
3491	CYR61	cysteine-rich, angiogenic inducer, 61
1958	EGR1	early growth response 1
2353	FOS	v-fos FBJ murine osteosarcoma viral oncogene homolog
3708	ITPR1	inositol 1,4,5-triphosphate receptor, type 1
23236	PLCB1	phospholipase C, beta 1 (phosphoinositide-specific)
=== Development_S1P1 signaling pathway ===
969	CD69	CD69 molecule
998	CDC42	cell division cycle 42 (GTP binding protein, 25kDa)
10681	GNB5	guanine nucleotide binding protein (G protein), beta 5
54331	GNG2	guanine nucleotide binding protein (G protein), gamma 2
2785	GNG3	guanine nucleotide binding protein (G protein), gamma 3
2786	GNG4	guanine nucleotide binding protein (G protein), gamma 4
2932	GSK3B	glycogen synthase kinase 3 beta
3708	ITPR1	inositol 1,4,5-triphosphate receptor, type 1
23236	PLCB1	phospholipase C, beta 1 (phosphoinositide-specific)
5332	PLCB4	phospholipase C, beta 4
=== Signal transduction_Calcium signaling ===
10681	GNB5	guanine nucleotide binding protein (G protein), beta 5
54331	GNG2	guanine nucleotide binding protein (G protein), gamma 2
2785	GNG3	guanine nucleotide binding protein (G protein), gamma 3
2786	GNG4	guanine nucleotide binding protein (G protein), gamma 4
3708	ITPR1	inositol 1,4,5-triphosphate receptor, type 1
23236	PLCB1	phospholipase C, beta 1 (phosphoinositide-specific)
5332	PLCB4	phospholipase C, beta 4
9475	ROCK2	Rho-associated, coiled-coil containing protein kinase 2
6546	SLC8A1	solute carrier family 8 (sodium/calcium exchanger), member 1
=== Neurophysiological process_Glutamate regulation of Dopamine D1A receptor signaling ===
2560	GABRB1	gamma-aminobutyric acid (GABA) A receptor, beta 1
2562	GABRB3	gamma-aminobutyric acid (GABA) A receptor, beta 3
2903	GRIN2A	glutamate receptor, ionotropic, N-methyl D-aspartate 2A
3708	ITPR1	inositol 1,4,5-triphosphate receptor, type 1
23236	PLCB1	phospholipase C, beta 1 (phosphoinositide-specific)
5523	PPP2R3A	protein phosphatase 2 (formerly 2A), regulatory subunit B, alpha
5577	PRKAR2B	protein kinase, cAMP-dependent, regulatory, type II, beta
=== Development_EPO-induced MAPK pathway ===
2353	FOS	v-fos FBJ murine osteosarcoma viral oncogene homolog
10681	GNB5	guanine nucleotide binding protein (G protein), beta 5
54331	GNG2	guanine nucleotide binding protein (G protein), gamma 2
2785	GNG3	guanine nucleotide binding protein (G protein), gamma 3
2786	GNG4	guanine nucleotide binding protein (G protein), gamma 4
3708	ITPR1	inositol 1,4,5-triphosphate receptor, type 1
5601	MAPK9	mitogen-activated protein kinase 9
4893	NRAS	neuroblastoma RAS viral (v-ras) oncogene homolog
5063	PAK3	p21 protein (Cdc42/Rac)-activated kinase 3
=== Transcription_ChREBP regulation pathway ===
23305	ACSL6	acyl-CoA synthetase long-chain family member 6
10681	GNB5	guanine nucleotide binding protein (G protein), beta 5
54331	GNG2	guanine nucleotide binding protein (G protein), gamma 2
2785	GNG3	guanine nucleotide binding protein (G protein), gamma 3
2786	GNG4	guanine nucleotide binding protein (G protein), gamma 4
5562	PRKAA1	protein kinase, AMP-activated, alpha 1 catalytic subunit
5577	PRKAR2B	protein kinase, cAMP-dependent, regulatory, type II, beta
=== Immune response_IL-22 signaling pathway ===
2353	FOS	v-fos FBJ murine osteosarcoma viral oncogene homolog
3123	HLA-DRB1	major histocompatibility complex, class II, DR beta 1
5601	MAPK9	mitogen-activated protein kinase 9
4609	MYC	v-myc myelocytomatosis viral oncogene homolog (avian)
6772	STAT1	signal transducer and activator of transcription 1, 91kDa
6775	STAT4	signal transducer and activator of transcription 4
=== Immune response_IL-17 signaling pathways ===
6347	CCL2	chemokine (C-C motif) ligand 2
2353	FOS	v-fos FBJ murine osteosarcoma viral oncogene homolog
2932	GSK3B	glycogen synthase kinase 3 beta
3383	ICAM1	intercellular adhesion molecule 1
3553	IL1B	interleukin 1, beta
3576	IL8	interleukin 8
5743	PTGS2	prostaglandin-endoperoxide synthase 2 (prostaglandin G/H synthase and cyclooxygenase)
=== Muscle contraction_Oxytocin signaling in uterus and mammary gland ===
10681	GNB5	guanine nucleotide binding protein (G protein), beta 5
54331	GNG2	guanine nucleotide binding protein (G protein), gamma 2
2785	GNG3	guanine nucleotide binding protein (G protein), gamma 3
2786	GNG4	guanine nucleotide binding protein (G protein), gamma 4
3708	ITPR1	inositol 1,4,5-triphosphate receptor, type 1
5020	OXT	oxytocin, prepropeptide
23236	PLCB1	phospholipase C, beta 1 (phosphoinositide-specific)
5584	PRKCI	protein kinase C, iota
5743	PTGS2	prostaglandin-endoperoxide synthase 2 (prostaglandin G/H synthase and cyclooxygenase)
9475	ROCK2	Rho-associated, coiled-coil containing protein kinase 2
=== Chemotaxis_Leukocyte chemotaxis ===
59	ACTA2	actin, alpha 2, smooth muscle, aorta
998	CDC42	cell division cycle 42 (GTP binding protein, 25kDa)
6387	CXCL12	chemokine (C-X-C motif) ligand 12 (stromal cell-derived factor 1)
10681	GNB5	guanine nucleotide binding protein (G protein), beta 5
54331	GNG2	guanine nucleotide binding protein (G protein), gamma 2
2785	GNG3	guanine nucleotide binding protein (G protein), gamma 3
2786	GNG4	guanine nucleotide binding protein (G protein), gamma 4
3123	HLA-DRB1	major histocompatibility complex, class II, DR beta 1
3383	ICAM1	intercellular adhesion molecule 1
3708	ITPR1	inositol 1,4,5-triphosphate receptor, type 1
8395	PIP5K1B	phosphatidylinositol-4-phosphate 5-kinase, type I, beta
7412	VCAM1	vascular cell adhesion molecule 1
=== Development_HGF signaling pathway ===
1958	EGR1	early growth response 1
2353	FOS	v-fos FBJ murine osteosarcoma viral oncogene homolog
2932	GSK3B	glycogen synthase kinase 3 beta
5601	MAPK9	mitogen-activated protein kinase 9
5743	PTGS2	prostaglandin-endoperoxide synthase 2 (prostaglandin G/H synthase and cyclooxygenase)
6382	SDC1	syndecan 1
=== Ubiquitin-proteasome system in Huntington's disease ===
2903	GRIN2A	glutamate receptor, ionotropic, N-methyl D-aspartate 2A
5684	PSMA3	proteasome (prosome, macropain) subunit, alpha type, 3
5686	PSMA5	proteasome (prosome, macropain) subunit, alpha type, 5
5701	PSMC2	proteasome (prosome, macropain) 26S subunit, ATPase, 2
5707	PSMD1	proteasome (prosome, macropain) 26S subunit, non-ATPase, 1
5718	PSMD12	proteasome (prosome, macropain) 26S subunit, non-ATPase, 12
3093	UBE2K	ubiquitin-conjugating enzyme E2K (UBC1 homolog, yeast)
=== Neurophysiological process_EphB receptors in dendritic spine morphogenesis and synaptogenesis ===
998	CDC42	cell division cycle 42 (GTP binding protein, 25kDa)
2554	GABRA1	gamma-aminobutyric acid (GABA) A receptor, alpha 1
2555	GABRA2	gamma-aminobutyric acid (GABA) A receptor, alpha 2
2557	GABRA4	gamma-aminobutyric acid (GABA) A receptor, alpha 4
2560	GABRB1	gamma-aminobutyric acid (GABA) A receptor, beta 1
2562	GABRB3	gamma-aminobutyric acid (GABA) A receptor, beta 3
2565	GABRG1	gamma-aminobutyric acid (GABA) A receptor, gamma 1
2566	GABRG2	gamma-aminobutyric acid (GABA) A receptor, gamma 2
2567	GABRG3	gamma-aminobutyric acid (GABA) A receptor, gamma 3
2903	GRIN2A	glutamate receptor, ionotropic, N-methyl D-aspartate 2A
6383	SDC2	syndecan 2
22941	SHANK2	SH3 and multiple ankyrin repeat domains 2
6616	SNAP25	synaptosomal-associated protein, 25kDa
=== Development_ERK5 in cell proliferation and neuronal survival ===
627	BDNF	brain-derived neurotrophic factor
51277	DNAJC27	DnaJ (Hsp40) homolog, subfamily C, member 27
2353	FOS	v-fos FBJ murine osteosarcoma viral oncogene homolog
5584	PRKCI	protein kinase C, iota
=== Cytoskeleton remodeling_TGF, WNT and cytoskeletal remodeling ===
59	ACTA2	actin, alpha 2, smooth muscle, aorta
998	CDC42	cell division cycle 42 (GTP binding protein, 25kDa)
11034	DSTN	destrin (actin depolymerizing factor)
1977	EIF4E	eukaryotic translation initiation factor 4E
7976	FZD3	frizzled homolog 3 (Drosophila)
8323	FZD6	frizzled homolog 6 (Drosophila)
2932	GSK3B	glycogen synthase kinase 3 beta
4609	MYC	v-myc myelocytomatosis viral oncogene homolog (avian)
4636	MYL5	myosin, light chain 5, regulatory
9475	ROCK2	Rho-associated, coiled-coil containing protein kinase 2
=== Neurophysiological process_NMDA-dependent postsynaptic long-term potentiation in CA1 hippocampal neurons ===
627	BDNF	brain-derived neurotrophic factor
1977	EIF4E	eukaryotic translation initiation factor 4E
2353	FOS	v-fos FBJ murine osteosarcoma viral oncogene homolog
2903	GRIN2A	glutamate receptor, ionotropic, N-methyl D-aspartate 2A
2983	GUCY1B3	guanylate cyclase 1, soluble, beta 3
3708	ITPR1	inositol 1,4,5-triphosphate receptor, type 1
23236	PLCB1	phospholipase C, beta 1 (phosphoinositide-specific)
5577	PRKAR2B	protein kinase, cAMP-dependent, regulatory, type II, beta
=== Huntingtin-depended transcription deregulation in Huntington's Disease ===
435	ASL	argininosuccinate lyase
627	BDNF	brain-derived neurotrophic factor
1813	DRD2	dopamine receptor D2
5179	PENK	proenkephalin
=== Transcription_Transcription regulation of aminoacid metabolism ===
445	ASS1	argininosuccinate synthetase 1
2353	FOS	v-fos FBJ murine osteosarcoma viral oncogene homolog
2730	GCLM	glutamate-cysteine ligase, modifier subunit
4609	MYC	v-myc myelocytomatosis viral oncogene homolog (avian)
5584	PRKCI	protein kinase C, iota
=== Development_WNT signaling pathway. Part 2 ===
324	APC	adenomatous polyposis coli
22943	DKK1	dickkopf homolog 1 (Xenopus laevis)
8507	ENC1	ectodermal-neural cortex (with BTB-like domain)
7976	FZD3	frizzled homolog 3 (Drosophila)
8323	FZD6	frizzled homolog 6 (Drosophila)
2932	GSK3B	glycogen synthase kinase 3 beta
4609	MYC	v-myc myelocytomatosis viral oncogene homolog (avian)
=== Oligodendrocyte differentiation ===
659	BMPR2	bone morphogenetic protein receptor, type II (serine/threonine kinase)
1272	CNTN1	contactin 1
1906	EDN1	endothelin 1
1909	EDNRA	endothelin receptor type A
3479	IGF1	insulin-like growth factor 1 (somatomedin C)
53919	SLCO1C1	solute carrier organic anion transporter family, member 1C1
=== Development_PACAP signaling in neural cells ===
2353	FOS	v-fos FBJ murine osteosarcoma viral oncogene homolog
3708	ITPR1	inositol 1,4,5-triphosphate receptor, type 1
23236	PLCB1	phospholipase C, beta 1 (phosphoinositide-specific)
5332	PLCB4	phospholipase C, beta 4
5577	PRKAR2B	protein kinase, cAMP-dependent, regulatory, type II, beta
7054	TH	tyrosine hydroxylase
=== Development_Cross-talk between VEGF and Angiopoietin 1 signaling pathways ===
3383	ICAM1	intercellular adhesion molecule 1
3708	ITPR1	inositol 1,4,5-triphosphate receptor, type 1
6401	SELE	selectin E
7412	VCAM1	vascular cell adhesion molecule 1
=== G-protein signaling_Ras family GTPases in kinase cascades (scheme) ===
998	CDC42	cell division cycle 42 (GTP binding protein, 25kDa)
2353	FOS	v-fos FBJ murine osteosarcoma viral oncogene homolog
5601	MAPK9	mitogen-activated protein kinase 9
4893	NRAS	neuroblastoma RAS viral (v-ras) oncogene homolog
=== Muscle contraction_Delta-type opioid receptor in smooth muscle contraction ===
10681	GNB5	guanine nucleotide binding protein (G protein), beta 5
54331	GNG2	guanine nucleotide binding protein (G protein), gamma 2
2785	GNG3	guanine nucleotide binding protein (G protein), gamma 3
2786	GNG4	guanine nucleotide binding protein (G protein), gamma 4
3708	ITPR1	inositol 1,4,5-triphosphate receptor, type 1
4636	MYL5	myosin, light chain 5, regulatory
5179	PENK	proenkephalin
=== Immune response_Gastrin in inflammatory response ===
887	CCKBR	cholecystokinin B receptor
2920	CXCL2	chemokine (C-X-C motif) ligand 2
2353	FOS	v-fos FBJ murine osteosarcoma viral oncogene homolog
3576	IL8	interleukin 8
3708	ITPR1	inositol 1,4,5-triphosphate receptor, type 1
5601	MAPK9	mitogen-activated protein kinase 9
5743	PTGS2	prostaglandin-endoperoxide synthase 2 (prostaglandin G/H synthase and cyclooxygenase)
=== Cytoskeleton remodeling_Role of PKA in cytoskeleton reorganisation ===
998	CDC42	cell division cycle 42 (GTP binding protein, 25kDa)
10681	GNB5	guanine nucleotide binding protein (G protein), beta 5
54331	GNG2	guanine nucleotide binding protein (G protein), gamma 2
2785	GNG3	guanine nucleotide binding protein (G protein), gamma 3
2786	GNG4	guanine nucleotide binding protein (G protein), gamma 4
3708	ITPR1	inositol 1,4,5-triphosphate receptor, type 1
5577	PRKAR2B	protein kinase, cAMP-dependent, regulatory, type II, beta
9475	ROCK2	Rho-associated, coiled-coil containing protein kinase 2
=== Neurophysiological process_Delta-type opioid receptor in the nervous system ===
10681	GNB5	guanine nucleotide binding protein (G protein), beta 5
54331	GNG2	guanine nucleotide binding protein (G protein), gamma 2
2785	GNG3	guanine nucleotide binding protein (G protein), gamma 3
2786	GNG4	guanine nucleotide binding protein (G protein), gamma 4
3708	ITPR1	inositol 1,4,5-triphosphate receptor, type 1
3763	KCNJ6	potassium inwardly-rectifying channel, subfamily J, member 6
5136	PDE1A	phosphodiesterase 1A, calmodulin-dependent
5179	PENK	proenkephalin
5577	PRKAR2B	protein kinase, cAMP-dependent, regulatory, type II, beta
=== G-protein signaling_G-Protein alpha-i signaling cascades ===
10681	GNB5	guanine nucleotide binding protein (G protein), beta 5
54331	GNG2	guanine nucleotide binding protein (G protein), gamma 2
2785	GNG3	guanine nucleotide binding protein (G protein), gamma 3
2786	GNG4	guanine nucleotide binding protein (G protein), gamma 4
5577	PRKAR2B	protein kinase, cAMP-dependent, regulatory, type II, beta
5909	RAP1GAP	RAP1 GTPase activating protein
6000	RGS7	regulator of G-protein signaling 7
=== Cardiac Hypertrophy_Ca(2+)-dependent NF-AT signaling in Cardiac Hypertrophy ===
185	AGTR1	angiotensin II receptor, type 1
10681	GNB5	guanine nucleotide binding protein (G protein), beta 5
54331	GNG2	guanine nucleotide binding protein (G protein), gamma 2
2785	GNG3	guanine nucleotide binding protein (G protein), gamma 3
2786	GNG4	guanine nucleotide binding protein (G protein), gamma 4
3708	ITPR1	inositol 1,4,5-triphosphate receptor, type 1
23236	PLCB1	phospholipase C, beta 1 (phosphoinositide-specific)
5577	PRKAR2B	protein kinase, cAMP-dependent, regulatory, type II, beta
6546	SLC8A1	solute carrier family 8 (sodium/calcium exchanger), member 1
=== Development_VEGF signaling and activation ===
2353	FOS	v-fos FBJ murine osteosarcoma viral oncogene homolog
3383	ICAM1	intercellular adhesion molecule 1
5584	PRKCI	protein kinase C, iota
6401	SELE	selectin E
7412	VCAM1	vascular cell adhesion molecule 1
=== Th2-cytokines-induced expression of mucins in asthma ===
2920	CXCL2	chemokine (C-X-C motif) ligand 2
3170	FOXA2	forkhead box A2
3598	IL13RA2	interleukin 13 receptor, alpha 2
3576	IL8	interleukin 8
6772	STAT1	signal transducer and activator of transcription 1, 91kDa
=== Neurophysiological process_Melatonin signaling ===
10681	GNB5	guanine nucleotide binding protein (G protein), beta 5
54331	GNG2	guanine nucleotide binding protein (G protein), gamma 2
2785	GNG3	guanine nucleotide binding protein (G protein), gamma 3
2786	GNG4	guanine nucleotide binding protein (G protein), gamma 4
3708	ITPR1	inositol 1,4,5-triphosphate receptor, type 1
3763	KCNJ6	potassium inwardly-rectifying channel, subfamily J, member 6
5577	PRKAR2B	protein kinase, cAMP-dependent, regulatory, type II, beta
412	STS	steroid sulfatase (microsomal), isozyme S
=== cAMP/ Ca(2+)-dependent Insulin secretion ===
3708	ITPR1	inositol 1,4,5-triphosphate receptor, type 1
27445	PCLO	piccolo (presynaptic cytomatrix protein)
5577	PRKAR2B	protein kinase, cAMP-dependent, regulatory, type II, beta
9699	RIMS2	regulating synaptic membrane exocytosis 2
6616	SNAP25	synaptosomal-associated protein, 25kDa
=== Immune response_TREM1 signaling pathway ===
6347	CCL2	chemokine (C-C motif) ligand 2
2353	FOS	v-fos FBJ murine osteosarcoma viral oncogene homolog
3553	IL1B	interleukin 1, beta
3576	IL8	interleukin 8
3708	ITPR1	inositol 1,4,5-triphosphate receptor, type 1
7334	UBE2N	ubiquitin-conjugating enzyme E2N (UBC13 homolog, yeast)
=== TNF-alpha, IL-1 beta induce dyslipidemia and inflammation in obesity and type 2 diabetes in adipocytes ===
6347	CCL2	chemokine (C-C motif) ligand 2
3553	IL1B	interleukin 1, beta
5577	PRKAR2B	protein kinase, cAMP-dependent, regulatory, type II, beta
5743	PTGS2	prostaglandin-endoperoxide synthase 2 (prostaglandin G/H synthase and cyclooxygenase)
5806	PTX3	pentraxin-related gene, rapidly induced by IL-1 beta
=== NRSF-dependent transcription deregulation in Huntington's Disease ===
627	BDNF	brain-derived neurotrophic factor
1813	DRD2	dopamine receptor D2
5179	PENK	proenkephalin
6616	SNAP25	synaptosomal-associated protein, 25kDa
=== Transcription_Androgen Receptor nuclear signaling ===
7976	FZD3	frizzled homolog 3 (Drosophila)
8323	FZD6	frizzled homolog 6 (Drosophila)
2932	GSK3B	glycogen synthase kinase 3 beta
3479	IGF1	insulin-like growth factor 1 (somatomedin C)
56924	PAK6	p21 protein (Cdc42/Rac)-activated kinase 6
6715	SRD5A1	steroid-5-alpha-reductase, alpha polypeptide 1 (3-oxo-5 alpha-steroid delta 4-dehydrogenase alpha 1)
=== Cell adhesion_Histamine H1 receptor signaling in the interruption of cell barrier integrity ===
10681	GNB5	guanine nucleotide binding protein (G protein), beta 5
54331	GNG2	guanine nucleotide binding protein (G protein), gamma 2
2785	GNG3	guanine nucleotide binding protein (G protein), gamma 3
2786	GNG4	guanine nucleotide binding protein (G protein), gamma 4
3708	ITPR1	inositol 1,4,5-triphosphate receptor, type 1
4636	MYL5	myosin, light chain 5, regulatory
23236	PLCB1	phospholipase C, beta 1 (phosphoinositide-specific)
5332	PLCB4	phospholipase C, beta 4
9475	ROCK2	Rho-associated, coiled-coil containing protein kinase 2
=== Immune response _CCR3 signaling in eosinophils ===
1536	CYBB	cytochrome b-245, beta polypeptide
10681	GNB5	guanine nucleotide binding protein (G protein), beta 5
54331	GNG2	guanine nucleotide binding protein (G protein), gamma 2
2785	GNG3	guanine nucleotide binding protein (G protein), gamma 3
2786	GNG4	guanine nucleotide binding protein (G protein), gamma 4
3708	ITPR1	inositol 1,4,5-triphosphate receptor, type 1
4636	MYL5	myosin, light chain 5, regulatory
4688	NCF2	neutrophil cytosolic factor 2
9475	ROCK2	Rho-associated, coiled-coil containing protein kinase 2
=== Chemotaxis_Lipoxin inhibitory action on fMLP-induced neutrophil chemotaxis ===
998	CDC42	cell division cycle 42 (GTP binding protein, 25kDa)
2357	FPR1	formyl peptide receptor 1
10681	GNB5	guanine nucleotide binding protein (G protein), beta 5
54331	GNG2	guanine nucleotide binding protein (G protein), gamma 2
2785	GNG3	guanine nucleotide binding protein (G protein), gamma 3
2786	GNG4	guanine nucleotide binding protein (G protein), gamma 4
3383	ICAM1	intercellular adhesion molecule 1
9475	ROCK2	Rho-associated, coiled-coil containing protein kinase 2
=== Cell cycle_Role of Nek in cell cycle regulation ===
4085	MAD2L1	MAD2 mitotic arrest deficient-like 1 (yeast)
7846	TUBA1A	tubulin, alpha 1a
7277	TUBA4A	tubulin, alpha 4a
7280	TUBB2A	tubulin, beta 2A
347733	TUBB2B	tubulin, beta 2B
10383	TUBB2C	tubulin, beta 2C
10381	TUBB3	tubulin, beta 3
=== Cytoskeleton remodeling_Thyroliberin in cytoskeleton remodeling ===
54331	GNG2	guanine nucleotide binding protein (G protein), gamma 2
2932	GSK3B	glycogen synthase kinase 3 beta
3708	ITPR1	inositol 1,4,5-triphosphate receptor, type 1
23236	PLCB1	phospholipase C, beta 1 (phosphoinositide-specific)
5577	PRKAR2B	protein kinase, cAMP-dependent, regulatory, type II, beta
=== Development_EGFR signaling via small GTPases ===
2353	FOS	v-fos FBJ murine osteosarcoma viral oncogene homolog
5601	MAPK9	mitogen-activated protein kinase 9
4609	MYC	v-myc myelocytomatosis viral oncogene homolog (avian)
4893	NRAS	neuroblastoma RAS viral (v-ras) oncogene homolog
=== Development_Regulation of epithelial-to-mesenchymal transition (EMT) ===
59	ACTA2	actin, alpha 2, smooth muscle, aorta
1906	EDN1	endothelin 1
1909	EDNRA	endothelin receptor type A
7976	FZD3	frizzled homolog 3 (Drosophila)
8323	FZD6	frizzled homolog 6 (Drosophila)
23462	HEY1	hairy/enhancer-of-split related with YRPW motif 1
3553	IL1B	interleukin 1, beta
=== Cardiac Hypertrophy_NF-AT signaling in Cardiac Hypertrophy ===
185	AGTR1	angiotensin II receptor, type 1
1906	EDN1	endothelin 1
10681	GNB5	guanine nucleotide binding protein (G protein), beta 5
54331	GNG2	guanine nucleotide binding protein (G protein), gamma 2
2785	GNG3	guanine nucleotide binding protein (G protein), gamma 3
2786	GNG4	guanine nucleotide binding protein (G protein), gamma 4
2932	GSK3B	glycogen synthase kinase 3 beta
3479	IGF1	insulin-like growth factor 1 (somatomedin C)
6546	SLC8A1	solute carrier family 8 (sodium/calcium exchanger), member 1
=== Immune response_CD40 signaling ===
6347	CCL2	chemokine (C-C motif) ligand 2
3383	ICAM1	intercellular adhesion molecule 1
3576	IL8	interleukin 8
5601	MAPK9	mitogen-activated protein kinase 9
5743	PTGS2	prostaglandin-endoperoxide synthase 2 (prostaglandin G/H synthase and cyclooxygenase)
7128	TNFAIP3	tumor necrosis factor, alpha-induced protein 3
=== G-protein signaling_RhoA regulation pathway ===
2044	EPHA5	EPH receptor A5
2045	EPHA7	EPH receptor A7
3479	IGF1	insulin-like growth factor 1 (somatomedin C)
22920	KIFAP3	kinesin-associated protein 3
9475	ROCK2	Rho-associated, coiled-coil containing protein kinase 2
=== Cytoskeleton remodeling_Cytoskeleton remodeling ===
998	CDC42	cell division cycle 42 (GTP binding protein, 25kDa)
11034	DSTN	destrin (actin depolymerizing factor)
1977	EIF4E	eukaryotic translation initiation factor 4E
2932	GSK3B	glycogen synthase kinase 3 beta
4609	MYC	v-myc myelocytomatosis viral oncogene homolog (avian)
4636	MYL5	myosin, light chain 5, regulatory
9475	ROCK2	Rho-associated, coiled-coil containing protein kinase 2
=== Chemotaxis_Inhibitory action of lipoxins on IL-8- and Leukotriene B4-induced neutrophil migration ===
10681	GNB5	guanine nucleotide binding protein (G protein), beta 5
54331	GNG2	guanine nucleotide binding protein (G protein), gamma 2
2785	GNG3	guanine nucleotide binding protein (G protein), gamma 3
2786	GNG4	guanine nucleotide binding protein (G protein), gamma 4
3383	ICAM1	intercellular adhesion molecule 1
3576	IL8	interleukin 8
4636	MYL5	myosin, light chain 5, regulatory
8395	PIP5K1B	phosphatidylinositol-4-phosphate 5-kinase, type I, beta
=== Immune response_Inhibitory action of lipoxins on superoxide production induced by IL-8 and Leukotriene B4 in neutrophils ===
1536	CYBB	cytochrome b-245, beta polypeptide
10681	GNB5	guanine nucleotide binding protein (G protein), beta 5
54331	GNG2	guanine nucleotide binding protein (G protein), gamma 2
2785	GNG3	guanine nucleotide binding protein (G protein), gamma 3
2786	GNG4	guanine nucleotide binding protein (G protein), gamma 4
3576	IL8	interleukin 8
3708	ITPR1	inositol 1,4,5-triphosphate receptor, type 1
4688	NCF2	neutrophil cytosolic factor 2

## Sheet: S.Nigra PD UP
=== Deregulation of canonical WNT signaling in major depressive disorder ===
8312	AXIN1	axin 1
1855	DVL1	dishevelled, dsh homolog 1 (Drosophila)
1856	DVL2	dishevelled, dsh homolog 2 (Drosophila)
10023	FRAT1	frequently rearranged in advanced T-cell lymphomas
8324	FZD7	frizzled homolog 7 (Drosophila)
8326	FZD9	frizzled homolog 9 (Drosophila)
4041	LRP5	low density lipoprotein receptor-related protein 5
4137	MAPT	microtubule-associated protein tau
4760	NEUROD1	neurogenic differentiation 1
6934	TCF7L2	transcription factor 7-like 2 (T-cell specific, HMG-box)
=== Immune response_Signaling pathway mediated by IL-6 and IL-1 ===
1051	CEBPB	CCAAT/enhancer binding protein (C/EBP), beta
51295	ECSIT	ECSIT homolog (Drosophila)
3716	JAK1	Janus kinase 1 (a protein tyrosine kinase)
5605	MAP2K2	mitogen-activated protein kinase kinase 2
4792	NFKBIA	nuclear factor of kappa light polypeptide gene enhancer in B-cells inhibitor, alpha
5894	RAF1	v-raf-1 murine leukemia viral oncogene homolog 1
5970	RELA	v-rel reticuloendotheliosis viral oncogene homolog A (avian)
7189	TRAF6	TNF receptor-associated factor 6
=== G-protein signaling_Cross-talk between Ras-family GTPases ===
22808	MRAS	muscle RAS oncogene homolog
5337	PLD1	phospholipase D1, phosphatidylcholine-specific
5894	RAF1	v-raf-1 murine leukemia viral oncogene homolog 1
10928	RALBP1	ralA binding protein 1
5900	RALGDS	ral guanine nucleotide dissociation stimulator
5906	RAP1A	RAP1A, member of RAS oncogene family
9771	RAPGEF5	Rap guanine nucleotide exchange factor (GEF) 5
7074	TIAM1	T-cell lymphoma invasion and metastasis 1
=== Stellate cells activation and liver fibrosis ===
=== TNF-alpha and IL-1 beta induce hyperglycemia in obesity and type 2 diabetes in adipocytes ===
3643	INSR	insulin receptor
5605	MAP2K2	mitogen-activated protein kinase kinase 2
4792	NFKBIA	nuclear factor of kappa light polypeptide gene enhancer in B-cells inhibitor, alpha
5970	RELA	v-rel reticuloendotheliosis viral oncogene homolog A (avian)
6272	SORT1	sortilin 1
8878	SQSTM1	sequestosome 1
7132	TNFRSF1A	tumor necrosis factor receptor superfamily, member 1A
7186	TRAF2	TNF receptor-associated factor 2
=== Stem cells_Aberrant Wnt signaling in medulloblastoma stem cells ===
8312	AXIN1	axin 1
1855	DVL1	dishevelled, dsh homolog 1 (Drosophila)
1856	DVL2	dishevelled, dsh homolog 2 (Drosophila)
10023	FRAT1	frequently rearranged in advanced T-cell lymphomas
8324	FZD7	frizzled homolog 7 (Drosophila)
8326	FZD9	frizzled homolog 9 (Drosophila)
4041	LRP5	low density lipoprotein receptor-related protein 5
6934	TCF7L2	transcription factor 7-like 2 (T-cell specific, HMG-box)
=== Signal transduction_ERK1/2 signaling pathway ===
369	ARAF	v-raf murine sarcoma 3611 viral oncogene homolog
5605	MAP2K2	mitogen-activated protein kinase kinase 2
22808	MRAS	muscle RAS oncogene homolog
5894	RAF1	v-raf-1 murine leukemia viral oncogene homolog 1
5906	RAP1A	RAP1A, member of RAS oncogene family
10411	RAPGEF3	Rap guanine nucleotide exchange factor (GEF) 3
399694	SHC4	SHC (Src homology 2 domain containing) family, member 4
=== Signal transduction_JNK pathway ===
4296	MAP3K11	mitogen-activated protein kinase kinase kinase 11
4215	MAP3K3	mitogen-activated protein kinase kinase kinase 3
5871	MAP4K2	mitogen-activated protein kinase kinase kinase kinase 2
9448	MAP4K4	mitogen-activated protein kinase kinase kinase kinase 4
11183	MAP4K5	mitogen-activated protein kinase kinase kinase kinase 5
4775	NFATC3	nuclear factor of activated T-cells, cytoplasmic, calcineurin-dependent 3
5894	RAF1	v-raf-1 murine leukemia viral oncogene homolog 1
7132	TNFRSF1A	tumor necrosis factor receptor superfamily, member 1A
7186	TRAF2	TNF receptor-associated factor 2
=== HSP70 and HSP40-dependent folding in Huntington disease ===
7203	CCT3	chaperonin containing TCP1, subunit 3 (gamma)
1509	CTSD	cathepsin D
3301	DNAJA1	DnaJ (Hsp40) homolog, subfamily A, member 1
3337	DNAJB1	DnaJ (Hsp40) homolog, subfamily B, member 1
10049	DNAJB6	DnaJ (Hsp40) homolog, subfamily B, member 6
3303	HSPA1A	heat shock 70kDa protein 1A
3304	HSPA1B	heat shock 70kDa protein 1B
3305	HSPA1L	heat shock 70kDa protein 1-like
3306	HSPA2	heat shock 70kDa protein 2
3310	HSPA6	heat shock 70kDa protein 6 (HSP70B)
10963	STIP1	stress-induced-phosphoprotein 1
=== Epigenetic and transcriptional regulation of oligodendrocyte precursor cell differentiation and myelination ===
8324	FZD7	frizzled homolog 7 (Drosophila)
8326	FZD9	frizzled homolog 9 (Drosophila)
3065	HDAC1	histone deacetylase 1
4821	NKX2-2	NK2 homeobox 2
6663	SOX10	SRY (sex determining region Y)-box 10
30812	SOX8	SRY (sex determining region Y)-box 8
6934	TCF7L2	transcription factor 7-like 2 (T-cell specific, HMG-box)
7368	UGT8	UDP glycosyltransferase 8
118738	ZNF488	zinc finger protein 488
=== Development_Angiopoietin - Tie2 signaling ===
285	ANGPT2	angiopoietin 2
1998	ELF2	E74-like factor 2 (ets domain transcription factor)
2308	FOXO1	forkhead box O1
4792	NFKBIA	nuclear factor of kappa light polypeptide gene enhancer in B-cells inhibitor, alpha
5296	PIK3R2	phosphoinositide-3-kinase, regulatory subunit 2 (beta)
5970	RELA	v-rel reticuloendotheliosis viral oncogene homolog A (avian)
7075	TIE1	tyrosine kinase with immunoglobulin-like and EGF-like domains 1
79155	TNIP2	TNFAIP3 interacting protein 2
=== Stem cells_Stimulation of differentiation of mouse embryonic fibroblasts into adipocytes by extracellular factors ===
114	ADCY8	adenylate cyclase 8 (brain)
1050	CEBPA	CCAAT/enhancer binding protein (C/EBP), alpha
1051	CEBPB	CCAAT/enhancer binding protein (C/EBP), beta
1052	CEBPD	CCAAT/enhancer binding protein (C/EBP), delta
1675	CFD	complement factor D (adipsin)
2308	FOXO1	forkhead box O1
3643	INSR	insulin receptor
28999	KLF15	Kruppel-like factor 15
5605	MAP2K2	mitogen-activated protein kinase kinase 2
5296	PIK3R2	phosphoinositide-3-kinase, regulatory subunit 2 (beta)
5894	RAF1	v-raf-1 murine leukemia viral oncogene homolog 1
=== NGF activation of NF-kB ===
2549	GAB1	GRB2-associated binding protein 1
4792	NFKBIA	nuclear factor of kappa light polypeptide gene enhancer in B-cells inhibitor, alpha
4804	NGFR	nerve growth factor receptor (TNFR superfamily, member 16)
5296	PIK3R2	phosphoinositide-3-kinase, regulatory subunit 2 (beta)
5970	RELA	v-rel reticuloendotheliosis viral oncogene homolog A (avian)
8878	SQSTM1	sequestosome 1
7189	TRAF6	TNF receptor-associated factor 6
=== Development_Neurotrophin family signaling ===
2549	GAB1	GRB2-associated binding protein 1
5605	MAP2K2	mitogen-activated protein kinase kinase 2
4804	NGFR	nerve growth factor receptor (TNFR superfamily, member 16)
5296	PIK3R2	phosphoinositide-3-kinase, regulatory subunit 2 (beta)
5894	RAF1	v-raf-1 murine leukemia viral oncogene homolog 1
5906	RAP1A	RAP1A, member of RAS oncogene family
25970	SH2B1	SH2B adaptor protein 1
6272	SORT1	sortilin 1
=== Apoptosis and survival_Anti-apoptotic TNFs/NF-kB/Bcl-2 pathway ===
4792	NFKBIA	nuclear factor of kappa light polypeptide gene enhancer in B-cells inhibitor, alpha
4804	NGFR	nerve growth factor receptor (TNFR superfamily, member 16)
5970	RELA	v-rel reticuloendotheliosis viral oncogene homolog A (avian)
8878	SQSTM1	sequestosome 1
7132	TNFRSF1A	tumor necrosis factor receptor superfamily, member 1A
7186	TRAF2	TNF receptor-associated factor 2
7189	TRAF6	TNF receptor-associated factor 6
=== The role of KEAP1/NRF2 pathway in skin sensitization ===
3162	HMOX1	heme oxygenase (decycling) 1
3303	HSPA1A	heat shock 70kDa protein 1A
3304	HSPA1B	heat shock 70kDa protein 1B
3305	HSPA1L	heat shock 70kDa protein 1-like
3306	HSPA2	heat shock 70kDa protein 2
3310	HSPA6	heat shock 70kDa protein 6 (HSP70B)
9817	KEAP1	kelch-like ECH-associated protein 1
23764	MAFF	v-maf musculoaponeurotic fibrosarcoma oncogene homolog F (avian)
4097	MAFG	v-maf musculoaponeurotic fibrosarcoma oncogene homolog G (avian)
1728	NQO1	NAD(P)H dehydrogenase, quinone 1
5970	RELA	v-rel reticuloendotheliosis viral oncogene homolog A (avian)
=== G-protein signaling_M-RAS regulation pathway ===
369	ARAF	v-raf murine sarcoma 3611 viral oncogene homolog
5605	MAP2K2	mitogen-activated protein kinase kinase 2
22808	MRAS	muscle RAS oncogene homolog
5894	RAF1	v-raf-1 murine leukemia viral oncogene homolog 1
5906	RAP1A	RAP1A, member of RAS oncogene family
25780	RASGRP3	RAS guanyl releasing protein 3 (calcium and DAG-regulated)
=== Inhibition of oligodendrocyte precursor cells differentiation by Wnt signaling in multiple sclerosis ===
8312	AXIN1	axin 1
1855	DVL1	dishevelled, dsh homolog 1 (Drosophila)
1856	DVL2	dishevelled, dsh homolog 2 (Drosophila)
8324	FZD7	frizzled homolog 7 (Drosophila)
8326	FZD9	frizzled homolog 9 (Drosophila)
4041	LRP5	low density lipoprotein receptor-related protein 5
6934	TCF7L2	transcription factor 7-like 2 (T-cell specific, HMG-box)
=== Immune response_IL-9 signaling pathway ===
3716	JAK1	Janus kinase 1 (a protein tyrosine kinase)
5605	MAP2K2	mitogen-activated protein kinase kinase 2
4792	NFKBIA	nuclear factor of kappa light polypeptide gene enhancer in B-cells inhibitor, alpha
5296	PIK3R2	phosphoinositide-3-kinase, regulatory subunit 2 (beta)
5894	RAF1	v-raf-1 murine leukemia viral oncogene homolog 1
5970	RELA	v-rel reticuloendotheliosis viral oncogene homolog A (avian)
7132	TNFRSF1A	tumor necrosis factor receptor superfamily, member 1A
7186	TRAF2	TNF receptor-associated factor 2
=== Development_WNT signaling pathway. Part 1. Degradation of beta-catenin in the absence WNT signaling ===
8312	AXIN1	axin 1
3065	HDAC1	histone deacetylase 1
6934	TCF7L2	transcription factor 7-like 2 (T-cell specific, HMG-box)
7089	TLE2	transducin-like enhancer of split 2 (E(sp1) homolog, Drosophila)
=== Transcription_NF-kB signaling pathway ===
51295	ECSIT	ECSIT homolog (Drosophila)
23643	LY96	lymphocyte antigen 96
4792	NFKBIA	nuclear factor of kappa light polypeptide gene enhancer in B-cells inhibitor, alpha
5970	RELA	v-rel reticuloendotheliosis viral oncogene homolog A (avian)
7132	TNFRSF1A	tumor necrosis factor receptor superfamily, member 1A
7186	TRAF2	TNF receptor-associated factor 2
7189	TRAF6	TNF receptor-associated factor 6
=== Signal transduction_Activation of PKC via G-Protein coupled receptor ===
25	ABL1	c-abl oncogene 1, receptor tyrosine kinase
2791	GNG11	guanine nucleotide binding protein (G protein), gamma 11
2788	GNG7	guanine nucleotide binding protein (G protein), gamma 7
51564	HDAC7	histone deacetylase 7
5605	MAP2K2	mitogen-activated protein kinase kinase 2
4775	NFATC3	nuclear factor of activated T-cells, cytoplasmic, calcineurin-dependent 3
4792	NFKBIA	nuclear factor of kappa light polypeptide gene enhancer in B-cells inhibitor, alpha
5894	RAF1	v-raf-1 murine leukemia viral oncogene homolog 1
5970	RELA	v-rel reticuloendotheliosis viral oncogene homolog A (avian)
8878	SQSTM1	sequestosome 1
=== Cytoskeleton remodeling_RalA regulation pathway ===
2316	FLNA	filamin A, alpha (actin binding protein 280)
5337	PLD1	phospholipase D1, phosphatidylcholine-specific
10928	RALBP1	ralA binding protein 1
5900	RALGDS	ral guanine nucleotide dissociation stimulator
5906	RAP1A	RAP1A, member of RAS oncogene family
5863	RGL2	ral guanine nucleotide dissociation stimulator-like 2
=== Immune response_HMGB1 release from the cell ===
3303	HSPA1A	heat shock 70kDa protein 1A
3304	HSPA1B	heat shock 70kDa protein 1B
5605	MAP2K2	mitogen-activated protein kinase kinase 2
5296	PIK3R2	phosphoinositide-3-kinase, regulatory subunit 2 (beta)
5970	RELA	v-rel reticuloendotheliosis viral oncogene homolog A (avian)
7132	TNFRSF1A	tumor necrosis factor receptor superfamily, member 1A
7514	XPO1	exportin 1 (CRM1 homolog, yeast)
=== Development_WNT signaling pathway. Part 2 ===
8312	AXIN1	axin 1
1855	DVL1	dishevelled, dsh homolog 1 (Drosophila)
1856	DVL2	dishevelled, dsh homolog 2 (Drosophila)
10023	FRAT1	frequently rearranged in advanced T-cell lymphomas
8324	FZD7	frizzled homolog 7 (Drosophila)
8326	FZD9	frizzled homolog 9 (Drosophila)
4041	LRP5	low density lipoprotein receptor-related protein 5
90780	PYGO2	pygopus homolog 2 (Drosophila)
6934	TCF7L2	transcription factor 7-like 2 (T-cell specific, HMG-box)
=== Stem cells_Differentiation of white adipocytes ===
1050	CEBPA	CCAAT/enhancer binding protein (C/EBP), alpha
1051	CEBPB	CCAAT/enhancer binding protein (C/EBP), beta
1052	CEBPD	CCAAT/enhancer binding protein (C/EBP), delta
1675	CFD	complement factor D (adipsin)
3643	INSR	insulin receptor
5605	MAP2K2	mitogen-activated protein kinase kinase 2
5894	RAF1	v-raf-1 murine leukemia viral oncogene homolog 1
=== Stem cells_NOTCH in inhibition of WNT/Beta-catenin-induced osteogenesis ===
8312	AXIN1	axin 1
1050	CEBPA	CCAAT/enhancer binding protein (C/EBP), alpha
1052	CEBPD	CCAAT/enhancer binding protein (C/EBP), delta
1675	CFD	complement factor D (adipsin)
1855	DVL1	dishevelled, dsh homolog 1 (Drosophila)
1856	DVL2	dishevelled, dsh homolog 2 (Drosophila)
8324	FZD7	frizzled homolog 7 (Drosophila)
8326	FZD9	frizzled homolog 9 (Drosophila)
4041	LRP5	low density lipoprotein receptor-related protein 5
=== Growth factors in regulation of oligodendrocyte precursor cells survival in multiple sclerosis ===
3488	IGFBP5	insulin-like growth factor binding protein 5
4792	NFKBIA	nuclear factor of kappa light polypeptide gene enhancer in B-cells inhibitor, alpha
4804	NGFR	nerve growth factor receptor (TNFR superfamily, member 16)
5296	PIK3R2	phosphoinositide-3-kinase, regulatory subunit 2 (beta)
5894	RAF1	v-raf-1 murine leukemia viral oncogene homolog 1
5970	RELA	v-rel reticuloendotheliosis viral oncogene homolog A (avian)
=== NRF2 regulation of oxidative stress response ===
=== Inhibition of remyelination in multiple sclerosis: regulation of cytoskeleton proteins ===
3181	HNRNPA2B1	heterogeneous nuclear ribonucleoprotein A2/B1
11275	KLHL2	kelch-like 2, Mayven (Drosophila)
4137	MAPT	microtubule-associated protein tau
4804	NGFR	nerve growth factor receptor (TNFR superfamily, member 16)
22933	SIRT2	sirtuin (silent mating type information regulation 2 homolog) 2 (S. cerevisiae)
7043	TGFB3	transforming growth factor, beta 3
10163	WASF2	WAS protein family, member 2
=== TNF-alpha, IL-1 beta induce dyslipidemia and inflammation in obesity and type 2 diabetes in adipocytes ===
563	AZGP1	alpha-2-glycoprotein 1, zinc-binding
3290	HSD11B1	hydroxysteroid (11-beta) dehydrogenase 1
23175	LPIN1	lipin 1
4792	NFKBIA	nuclear factor of kappa light polypeptide gene enhancer in B-cells inhibitor, alpha
5970	RELA	v-rel reticuloendotheliosis viral oncogene homolog A (avian)
7132	TNFRSF1A	tumor necrosis factor receptor superfamily, member 1A
7186	TRAF2	TNF receptor-associated factor 2
=== Regulation of cytoskeleton proteins in oligodendrocyte differentiation and myelination ===
3181	HNRNPA2B1	heterogeneous nuclear ribonucleoprotein A2/B1
11275	KLHL2	kelch-like 2, Mayven (Drosophila)
4099	MAG	myelin associated glycoprotein
4134	MAP4	microtubule-associated protein 4
4137	MAPT	microtubule-associated protein tau
4684	NCAM1	neural cell adhesion molecule 1
11076	TPPP	tubulin polymerization promoting protein
10163	WASF2	WAS protein family, member 2
=== Development_WNT5A signaling ===
8312	AXIN1	axin 1
1855	DVL1	dishevelled, dsh homolog 1 (Drosophila)
1856	DVL2	dishevelled, dsh homolog 2 (Drosophila)
2316	FLNA	filamin A, alpha (actin binding protein 280)
2791	GNG11	guanine nucleotide binding protein (G protein), gamma 11
2788	GNG7	guanine nucleotide binding protein (G protein), gamma 7
4041	LRP5	low density lipoprotein receptor-related protein 5
4296	MAP3K11	mitogen-activated protein kinase kinase kinase 11
5296	PIK3R2	phosphoinositide-3-kinase, regulatory subunit 2 (beta)
6934	TCF7L2	transcription factor 7-like 2 (T-cell specific, HMG-box)
=== Stem cells_Extraembryonic differentiation of embryonic stem cells ===
655	BMP7	bone morphogenetic protein 7
928	CD9	CD9 molecule
26585	GREM1	gremlin 1, cysteine knot superfamily, homolog (Xenopus laevis)
4684	NCAM1	neural cell adhesion molecule 1
5080	PAX6	paired box 6
7018	TF	transferrin
=== Immune response_Inhibitory action of Lipoxins on pro-inflammatory TNF-alpha signaling ===
2308	FOXO1	forkhead box O1
3716	JAK1	Janus kinase 1 (a protein tyrosine kinase)
4792	NFKBIA	nuclear factor of kappa light polypeptide gene enhancer in B-cells inhibitor, alpha
5296	PIK3R2	phosphoinositide-3-kinase, regulatory subunit 2 (beta)
5337	PLD1	phospholipase D1, phosphatidylcholine-specific
5970	RELA	v-rel reticuloendotheliosis viral oncogene homolog A (avian)
7132	TNFRSF1A	tumor necrosis factor receptor superfamily, member 1A
7186	TRAF2	TNF receptor-associated factor 2
=== G-protein signaling_K-RAS regulation pathway ===
369	ARAF	v-raf murine sarcoma 3611 viral oncogene homolog
5894	RAF1	v-raf-1 murine leukemia viral oncogene homolog 1
5900	RALGDS	ral guanine nucleotide dissociation stimulator
11186	RASSF1	Ras association (RalGDS/AF-6) domain family member 1
5863	RGL2	ral guanine nucleotide dissociation stimulator-like 2
=== G-protein signaling_G-Protein alpha-12 signaling pathway ===
2791	GNG11	guanine nucleotide binding protein (G protein), gamma 11
2788	GNG7	guanine nucleotide binding protein (G protein), gamma 7
5605	MAP2K2	mitogen-activated protein kinase kinase 2
22808	MRAS	muscle RAS oncogene homolog
5296	PIK3R2	phosphoinositide-3-kinase, regulatory subunit 2 (beta)
5894	RAF1	v-raf-1 murine leukemia viral oncogene homolog 1
5906	RAP1A	RAP1A, member of RAS oncogene family
9771	RAPGEF5	Rap guanine nucleotide exchange factor (GEF) 5
=== Stem cells_TNF-alpha, IL-1 alpha and WNT5A-dependent regulation of osteogenesis and adipogenesis in mesenchymal stem cells ===
55636	CHD7	chromodomain helicase DNA binding protein 7
2316	FLNA	filamin A, alpha (actin binding protein 280)
2791	GNG11	guanine nucleotide binding protein (G protein), gamma 11
2788	GNG7	guanine nucleotide binding protein (G protein), gamma 7
4792	NFKBIA	nuclear factor of kappa light polypeptide gene enhancer in B-cells inhibitor, alpha
5970	RELA	v-rel reticuloendotheliosis viral oncogene homolog A (avian)
6696	SPP1	secreted phosphoprotein 1
7132	TNFRSF1A	tumor necrosis factor receptor superfamily, member 1A
7186	TRAF2	TNF receptor-associated factor 2
7189	TRAF6	TNF receptor-associated factor 6
=== Cell adhesion_PLAU signaling ===
2549	GAB1	GRB2-associated binding protein 1
3716	JAK1	Janus kinase 1 (a protein tyrosine kinase)
5605	MAP2K2	mitogen-activated protein kinase kinase 2
5296	PIK3R2	phosphoinositide-3-kinase, regulatory subunit 2 (beta)
5894	RAF1	v-raf-1 murine leukemia viral oncogene homolog 1
5104	SERPINA5	serpin peptidase inhibitor, clade A (alpha-1 antiproteinase, antitrypsin), member 5
=== Transcription_Receptor-mediated HIF regulation ===
3643	INSR	insulin receptor
5605	MAP2K2	mitogen-activated protein kinase kinase 2
2872	MKNK2	MAP kinase interacting serine/threonine kinase 2
5296	PIK3R2	phosphoinositide-3-kinase, regulatory subunit 2 (beta)
5894	RAF1	v-raf-1 murine leukemia viral oncogene homolog 1
6194	RPS6	ribosomal protein S6
=== G-protein signaling_Proinsulin C-peptide signaling ===
2791	GNG11	guanine nucleotide binding protein (G protein), gamma 11
2788	GNG7	guanine nucleotide binding protein (G protein), gamma 7
5605	MAP2K2	mitogen-activated protein kinase kinase 2
4792	NFKBIA	nuclear factor of kappa light polypeptide gene enhancer in B-cells inhibitor, alpha
5296	PIK3R2	phosphoinositide-3-kinase, regulatory subunit 2 (beta)
5894	RAF1	v-raf-1 murine leukemia viral oncogene homolog 1
5970	RELA	v-rel reticuloendotheliosis viral oncogene homolog A (avian)
7186	TRAF2	TNF receptor-associated factor 2
=== Development_IGF-1 receptor signaling ===
3488	IGFBP5	insulin-like growth factor binding protein 5
5605	MAP2K2	mitogen-activated protein kinase kinase 2
4792	NFKBIA	nuclear factor of kappa light polypeptide gene enhancer in B-cells inhibitor, alpha
5296	PIK3R2	phosphoinositide-3-kinase, regulatory subunit 2 (beta)
5894	RAF1	v-raf-1 murine leukemia viral oncogene homolog 1
5970	RELA	v-rel reticuloendotheliosis viral oncogene homolog A (avian)
6194	RPS6	ribosomal protein S6
=== Immune response_Innate immune response to RNA viral infection ===
64135	IFIH1	interferon induced with helicase C domain 1
3661	IRF3	interferon regulatory factor 3
3665	IRF7	interferon regulatory factor 7
4792	NFKBIA	nuclear factor of kappa light polypeptide gene enhancer in B-cells inhibitor, alpha
5970	RELA	v-rel reticuloendotheliosis viral oncogene homolog A (avian)
=== Immune response_MIF in innate immunity response ===
1051	CEBPB	CCAAT/enhancer binding protein (C/EBP), beta
51295	ECSIT	ECSIT homolog (Drosophila)
23643	LY96	lymphocyte antigen 96
4282	MIF	macrophage migration inhibitory factor (glycosylation-inhibiting factor)
4792	NFKBIA	nuclear factor of kappa light polypeptide gene enhancer in B-cells inhibitor, alpha
5970	RELA	v-rel reticuloendotheliosis viral oncogene homolog A (avian)
7189	TRAF6	TNF receptor-associated factor 6
=== Stem cells_Insulin, IGF-1 and TNF-alpha in brown adipocyte differentiation ===
1050	CEBPA	CCAAT/enhancer binding protein (C/EBP), alpha
1051	CEBPB	CCAAT/enhancer binding protein (C/EBP), beta
1052	CEBPD	CCAAT/enhancer binding protein (C/EBP), delta
1675	CFD	complement factor D (adipsin)
2308	FOXO1	forkhead box O1
3643	INSR	insulin receptor
7132	TNFRSF1A	tumor necrosis factor receptor superfamily, member 1A
=== Immune response_Oncostatin M signaling via JAK-Stat in mouse cells ===
3716	JAK1	Janus kinase 1 (a protein tyrosine kinase)
12	SERPINA3	serpin peptidase inhibitor, clade A (alpha-1 antiproteinase, antitrypsin), member 3
7076	TIMP1	TIMP metallopeptidase inhibitor 1
7297	TYK2	tyrosine kinase 2
=== Role of adipose tissue hypoxia in obesity and type 2 diabetes ===
1050	CEBPA	CCAAT/enhancer binding protein (C/EBP), alpha
3162	HMOX1	heme oxygenase (decycling) 1
4282	MIF	macrophage migration inhibitory factor (glycosylation-inhibiting factor)
5970	RELA	v-rel reticuloendotheliosis viral oncogene homolog A (avian)
376497	SLC27A1	solute carrier family 27 (fatty acid transporter), member 1
=== Stem cells_Role of BMP signaling in embryonic stem cell neural differentiation ===
655	BMP7	bone morphogenetic protein 7
4684	NCAM1	neural cell adhesion molecule 1
4760	NEUROD1	neurogenic differentiation 1
7545	ZIC1	Zic family member 1 (odd-paired homolog, Drosophila)
7546	ZIC2	Zic family member 2 (odd-paired homolog, Drosophila)
=== Development_Notch Signaling Pathway ===
3065	HDAC1	histone deacetylase 1
8364	HIST1H4C	histone cluster 1, H4c
8367	HIST1H4E	histone cluster 1, H4e
8365	HIST1H4H	histone cluster 1, H4h
2648	KAT2A	K(lysine) acetyltransferase 2A
4792	NFKBIA	nuclear factor of kappa light polypeptide gene enhancer in B-cells inhibitor, alpha
5986	RFNG	RFNG O-fucosylpeptide 3-beta-N-acetylglucosaminyltransferase
7089	TLE2	transducin-like enhancer of split 2 (E(sp1) homolog, Drosophila)
=== Development_Transactivation of PDGFR in non-neuronal cells by Dopamine D2 receptor ===
2791	GNG11	guanine nucleotide binding protein (G protein), gamma 11
2788	GNG7	guanine nucleotide binding protein (G protein), gamma 7
5605	MAP2K2	mitogen-activated protein kinase kinase 2
5159	PDGFRB	platelet-derived growth factor receptor, beta polypeptide
5296	PIK3R2	phosphoinositide-3-kinase, regulatory subunit 2 (beta)
5894	RAF1	v-raf-1 murine leukemia viral oncogene homolog 1
=== Activation of ACTH production in pituitary gland in major depressive disorder ===
3716	JAK1	Janus kinase 1 (a protein tyrosine kinase)
4792	NFKBIA	nuclear factor of kappa light polypeptide gene enhancer in B-cells inhibitor, alpha
5970	RELA	v-rel reticuloendotheliosis viral oncogene homolog A (avian)
7132	TNFRSF1A	tumor necrosis factor receptor superfamily, member 1A
7186	TRAF2	TNF receptor-associated factor 2
7189	TRAF6	TNF receptor-associated factor 6
=== Immune response_TLR3 and TLR4 induce TICAM1-specific signaling pathway ===
3661	IRF3	interferon regulatory factor 3
23643	LY96	lymphocyte antigen 96
5970	RELA	v-rel reticuloendotheliosis viral oncogene homolog A (avian)
7189	TRAF6	TNF receptor-associated factor 6
=== Development_S1P1 receptor signaling via beta-arrestin ===
1785	DNM2	dynamin 2
2549	GAB1	GRB2-associated binding protein 1
2791	GNG11	guanine nucleotide binding protein (G protein), gamma 11
2788	GNG7	guanine nucleotide binding protein (G protein), gamma 7
5605	MAP2K2	mitogen-activated protein kinase kinase 2
5159	PDGFRB	platelet-derived growth factor receptor, beta polypeptide
5894	RAF1	v-raf-1 murine leukemia viral oncogene homolog 1
=== Role of free fatty acids in obesity and type 2 diabetes ===
3643	INSR	insulin receptor
4296	MAP3K11	mitogen-activated protein kinase kinase kinase 11
4792	NFKBIA	nuclear factor of kappa light polypeptide gene enhancer in B-cells inhibitor, alpha
5166	PDK4	pyruvate dehydrogenase kinase, isozyme 4
5296	PIK3R2	phosphoinositide-3-kinase, regulatory subunit 2 (beta)
5970	RELA	v-rel reticuloendotheliosis viral oncogene homolog A (avian)
=== Development_HGF signaling pathway ===
2549	GAB1	GRB2-associated binding protein 1
5605	MAP2K2	mitogen-activated protein kinase kinase 2
5296	PIK3R2	phosphoinositide-3-kinase, regulatory subunit 2 (beta)
5894	RAF1	v-raf-1 murine leukemia viral oncogene homolog 1
5906	RAP1A	RAP1A, member of RAS oncogene family
6934	TCF7L2	transcription factor 7-like 2 (T-cell specific, HMG-box)
=== Role of cell-cell and ECM-cell interactions in oligodendrocyte differentiation and myelination ===
928	CD9	CD9 molecule
4099	MAG	myelin associated glycoprotein
4684	NCAM1	neural cell adhesion molecule 1
4804	NGFR	nerve growth factor receptor (TNFR superfamily, member 16)
5365	PLXNB3	plexin B3
=== Stem cells_FGF2 signaling during embryonic stem cell differentiation ===
5605	MAP2K2	mitogen-activated protein kinase kinase 2
4684	NCAM1	neural cell adhesion molecule 1
5080	PAX6	paired box 6
5894	RAF1	v-raf-1 murine leukemia viral oncogene homolog 1
10253	SPRY2	sprouty homolog 2 (Drosophila)
=== G-protein signaling_Regulation of RAC1 activity ===
64333	ARHGAP9	Rho GTPase activating protein 9
1124	CHN2	chimerin (chimaerin) 2
29127	RACGAP1	Rac GTPase activating protein 1
10928	RALBP1	ralA binding protein 1
7074	TIAM1	T-cell lymphoma invasion and metastasis 1
=== Development_GDNF signaling ===
5605	MAP2K2	mitogen-activated protein kinase kinase 2
4684	NCAM1	neural cell adhesion molecule 1
5894	RAF1	v-raf-1 murine leukemia viral oncogene homolog 1
7094	TLN1	talin 1
=== Cytoskeleton remodeling_Role of PDGFs in cell migration ===
5159	PDGFRB	platelet-derived growth factor receptor, beta polypeptide
5296	PIK3R2	phosphoinositide-3-kinase, regulatory subunit 2 (beta)
7074	TIAM1	T-cell lymphoma invasion and metastasis 1
=== Growth factors in regulation of oligodendrocyte precursor cells survival ===
4792	NFKBIA	nuclear factor of kappa light polypeptide gene enhancer in B-cells inhibitor, alpha
5296	PIK3R2	phosphoinositide-3-kinase, regulatory subunit 2 (beta)
5894	RAF1	v-raf-1 murine leukemia viral oncogene homolog 1
5970	RELA	v-rel reticuloendotheliosis viral oncogene homolog A (avian)
=== Inflammatory factors-induced expression of mucins in normal and asthmatic epithelium ===
718	C3	complement component 3
3716	JAK1	Janus kinase 1 (a protein tyrosine kinase)
5605	MAP2K2	mitogen-activated protein kinase kinase 2
4792	NFKBIA	nuclear factor of kappa light polypeptide gene enhancer in B-cells inhibitor, alpha
5894	RAF1	v-raf-1 murine leukemia viral oncogene homolog 1
5970	RELA	v-rel reticuloendotheliosis viral oncogene homolog A (avian)
7132	TNFRSF1A	tumor necrosis factor receptor superfamily, member 1A
=== Stem cells_Endothelial differentiation during embryonic development ===
285	ANGPT2	angiopoietin 2
2296	FOXC1	forkhead box C1
2308	FOXO1	forkhead box O1
5605	MAP2K2	mitogen-activated protein kinase kinase 2
5296	PIK3R2	phosphoinositide-3-kinase, regulatory subunit 2 (beta)
5894	RAF1	v-raf-1 murine leukemia viral oncogene homolog 1
=== Translation _Regulation of EIF2 activity ===
2549	GAB1	GRB2-associated binding protein 1
3643	INSR	insulin receptor
5605	MAP2K2	mitogen-activated protein kinase kinase 2
5296	PIK3R2	phosphoinositide-3-kinase, regulatory subunit 2 (beta)
5894	RAF1	v-raf-1 murine leukemia viral oncogene homolog 1
=== Transcription_P53 signaling pathway ===
472	ATM	ataxia telangiectasia mutated
1843	DUSP1	dual specificity phosphatase 1
2321	FLT1	fms-related tyrosine kinase 1 (vascular endothelial growth factor/vascular permeability factor receptor)
3065	HDAC1	histone deacetylase 1
4134	MAP4	microtubule-associated protein 4
5970	RELA	v-rel reticuloendotheliosis viral oncogene homolog A (avian)
=== Apoptosis and survival_DNA-damage-induced apoptosis ===
25	ABL1	c-abl oncogene 1, receptor tyrosine kinase
472	ATM	ataxia telangiectasia mutated
3014	H2AFX	H2A histone family, member X
=== Stem cells_FGF2-induced self-renewal of adult neural stem cells ===
1471	CST3	cystatin C
2549	GAB1	GRB2-associated binding protein 1
4760	NEUROD1	neurogenic differentiation 1
5296	PIK3R2	phosphoinositide-3-kinase, regulatory subunit 2 (beta)
5894	RAF1	v-raf-1 murine leukemia viral oncogene homolog 1
=== Development_VEGF-family signaling ===
2321	FLT1	fms-related tyrosine kinase 1 (vascular endothelial growth factor/vascular permeability factor receptor)
5605	MAP2K2	mitogen-activated protein kinase kinase 2
5296	PIK3R2	phosphoinositide-3-kinase, regulatory subunit 2 (beta)
5894	RAF1	v-raf-1 murine leukemia viral oncogene homolog 1
7423	VEGFB	vascular endothelial growth factor B
=== Maturation and migration of dendritic cells in skin sensitization ===
5871	MAP4K2	mitogen-activated protein kinase kinase kinase kinase 2
4792	NFKBIA	nuclear factor of kappa light polypeptide gene enhancer in B-cells inhibitor, alpha
5970	RELA	v-rel reticuloendotheliosis viral oncogene homolog A (avian)
7132	TNFRSF1A	tumor necrosis factor receptor superfamily, member 1A
7186	TRAF2	TNF receptor-associated factor 2
=== Translation_Insulin regulation of translation ===
3643	INSR	insulin receptor
5605	MAP2K2	mitogen-activated protein kinase kinase 2
5296	PIK3R2	phosphoinositide-3-kinase, regulatory subunit 2 (beta)
5894	RAF1	v-raf-1 murine leukemia viral oncogene homolog 1
6194	RPS6	ribosomal protein S6
=== Prostaglandins and leukotrienes-mediated induction of expression of mucins in normal and asthmatic epithelium ===
114	ADCY8	adenylate cyclase 8 (brain)
2791	GNG11	guanine nucleotide binding protein (G protein), gamma 11
2788	GNG7	guanine nucleotide binding protein (G protein), gamma 7
5605	MAP2K2	mitogen-activated protein kinase kinase 2
4792	NFKBIA	nuclear factor of kappa light polypeptide gene enhancer in B-cells inhibitor, alpha
5894	RAF1	v-raf-1 murine leukemia viral oncogene homolog 1
5970	RELA	v-rel reticuloendotheliosis viral oncogene homolog A (avian)
=== Apoptosis and survival_TNFR1 signaling pathway ===
5871	MAP4K2	mitogen-activated protein kinase kinase kinase kinase 2
4792	NFKBIA	nuclear factor of kappa light polypeptide gene enhancer in B-cells inhibitor, alpha
5970	RELA	v-rel reticuloendotheliosis viral oncogene homolog A (avian)
7132	TNFRSF1A	tumor necrosis factor receptor superfamily, member 1A
7186	TRAF2	TNF receptor-associated factor 2
=== Immune response_IL-1 signaling pathway ===
1356	CP	ceruloplasmin (ferroxidase)
51295	ECSIT	ECSIT homolog (Drosophila)
3162	HMOX1	heme oxygenase (decycling) 1
4792	NFKBIA	nuclear factor of kappa light polypeptide gene enhancer in B-cells inhibitor, alpha
5970	RELA	v-rel reticuloendotheliosis viral oncogene homolog A (avian)
7189	TRAF6	TNF receptor-associated factor 6
=== G-protein signaling_Rap2B regulation pathway ===
22808	MRAS	muscle RAS oncogene homolog
9771	RAPGEF5	Rap guanine nucleotide exchange factor (GEF) 5
=== Transport_Aldosterone-mediated regulation of ENaC sodium transport ===
5605	MAP2K2	mitogen-activated protein kinase kinase 2
4306	NR3C2	nuclear receptor subfamily 3, group C, member 2
5894	RAF1	v-raf-1 murine leukemia viral oncogene homolog 1
6446	SGK1	serum/glucocorticoid regulated kinase 1
=== Apoptosis and survival_Granzyme A signaling ===
3005	H1F0	H1 histone family, member 0
8971	H1FX	H1 histone family, member X
3006	HIST1H1C	histone cluster 1, H1c
3017	HIST1H2BD	histone cluster 1, H2bd
8349	HIST2H2BE	histone cluster 2, H2be
3916	LAMP1	lysosomal-associated membrane protein 1
3920	LAMP2	lysosomal-associated membrane protein 2
=== Neurophysiological process_Receptor-mediated axon growth repulsion ===
4137	MAPT	microtubule-associated protein tau
5364	PLXNB1	plexin B1
5894	RAF1	v-raf-1 murine leukemia viral oncogene homolog 1
5906	RAP1A	RAP1A, member of RAS oncogene family
7074	TIAM1	T-cell lymphoma invasion and metastasis 1
=== Cytoskeleton remodeling_Reverse signaling by ephrin B ===
8312	AXIN1	axin 1
7852	CXCR4	chemokine (C-X-C motif) receptor 4
2791	GNG11	guanine nucleotide binding protein (G protein), gamma 11
2788	GNG7	guanine nucleotide binding protein (G protein), gamma 7
4137	MAPT	microtubule-associated protein tau
5894	RAF1	v-raf-1 murine leukemia viral oncogene homolog 1
=== Stem cells_Cooperation between Hedgehog, IGF-2 and HGF signaling pathways in medulloblastoma stem cells ===
2549	GAB1	GRB2-associated binding protein 1
5296	PIK3R2	phosphoinositide-3-kinase, regulatory subunit 2 (beta)
6934	TCF7L2	transcription factor 7-like 2 (T-cell specific, HMG-box)
=== Development_TGF-beta-dependent induction of EMT via MAPK ===
5605	MAP2K2	mitogen-activated protein kinase kinase 2
4296	MAP3K11	mitogen-activated protein kinase kinase kinase 11
5894	RAF1	v-raf-1 murine leukemia viral oncogene homolog 1
7043	TGFB3	transforming growth factor, beta 3
=== Regulation of lipid metabolism_Insulin signaling:generic cascades ===
3643	INSR	insulin receptor
5605	MAP2K2	mitogen-activated protein kinase kinase 2
5296	PIK3R2	phosphoinositide-3-kinase, regulatory subunit 2 (beta)
5894	RAF1	v-raf-1 murine leukemia viral oncogene homolog 1
6194	RPS6	ribosomal protein S6
=== G-protein signaling_N-RAS regulation pathway ===
369	ARAF	v-raf murine sarcoma 3611 viral oncogene homolog
5894	RAF1	v-raf-1 murine leukemia viral oncogene homolog 1
5900	RALGDS	ral guanine nucleotide dissociation stimulator
5863	RGL2	ral guanine nucleotide dissociation stimulator-like 2
=== Signal transduction_IP3 signaling ===
135	ADORA2A	adenosine A2a receptor
2791	GNG11	guanine nucleotide binding protein (G protein), gamma 11
2788	GNG7	guanine nucleotide binding protein (G protein), gamma 7
5605	MAP2K2	mitogen-activated protein kinase kinase 2
5159	PDGFRB	platelet-derived growth factor receptor, beta polypeptide
5296	PIK3R2	phosphoinositide-3-kinase, regulatory subunit 2 (beta)
5894	RAF1	v-raf-1 murine leukemia viral oncogene homolog 1
=== Stem cells_WNT and Notch signaling in early cardiac myogenesis ===
1855	DVL1	dishevelled, dsh homolog 1 (Drosophila)
1856	DVL2	dishevelled, dsh homolog 2 (Drosophila)
8324	FZD7	frizzled homolog 7 (Drosophila)
8326	FZD9	frizzled homolog 9 (Drosophila)
4041	LRP5	low density lipoprotein receptor-related protein 5
=== Atherosclerosis_Role of ZNF202 in regulation of expression of genes involved in Atherosclerosis ===
347	APOD	apolipoprotein D
10155	TRIM28	tripartite motif-containing 28
7753	ZNF202	zinc finger protein 202

## Sheet: Cortex DLB DOWN
=== Cytoskeleton remodeling_Cytoskeleton remodeling ===
60	ACTB	actin, beta
71	ACTG1	actin, gamma 1
87	ACTN1	actinin, alpha 1
10097	ACTR2	ARP2 actin-related protein 2 homolog (yeast)
57180	ACTR3B	ARP3 actin-related protein 3 homolog B (yeast)
10552	ARPC1A	actin related protein 2/3 complex, subunit 1A, 41kDa
10095	ARPC1B	actin related protein 2/3 complex, subunit 1B, 41kDa
10109	ARPC2	actin related protein 2/3 complex, subunit 2, 34kDa
857	CAV1	caveolin 1, caveolae protein, 22kDa
998	CDC42	cell division cycle 42 (GTP binding protein, 25kDa)
1026	CDKN1A	cyclin-dependent kinase inhibitor 1A (p21, Cip1)
1277	COL1A1	collagen, type I, alpha 1
1278	COL1A2	collagen, type I, alpha 2
1282	COL4A1	collagen, type IV, alpha 1
1284	COL4A2	collagen, type IV, alpha 2
11034	DSTN	destrin (actin depolymerizing factor)
1974	EIF4A2	eukaryotic translation initiation factor 4A, isoform 2
2316	FLNA	filamin A, alpha (actin binding protein 280)
2335	FN1	fibronectin 1
3675	ITGA3	integrin, alpha 3 (antigen CD49C, alpha 3 subunit of VLA-3 receptor)
3690	ITGB3	integrin, beta 3 (platelet glycoprotein IIIa, antigen CD61)
3691	ITGB4	integrin, beta 4
3725	JUN	jun oncogene
3791	KDR	kinase insert domain receptor (a type III receptor tyrosine kinase)
3912	LAMB1	laminin, beta 1
3915	LAMC1	laminin, gamma 1 (formerly LAMB2)
3985	LIMK2	LIM domain kinase 2
5604	MAP2K1	mitogen-activated protein kinase kinase 1
5594	MAPK1	mitogen-activated protein kinase 1
5603	MAPK13	mitogen-activated protein kinase 13
8569	MKNK1	MAP kinase interacting serine/threonine kinase 1
4609	MYC	v-myc myelocytomatosis viral oncogene homolog (avian)
4628	MYH10	myosin, heavy chain 10, non-muscle
4629	MYH11	myosin, heavy chain 11, smooth muscle
4627	MYH9	myosin, heavy chain 9, non-muscle
103910	MYL12B	myosin, light chain 12B, regulatory
4637	MYL6	myosin, light chain 6, alkali, smooth muscle and non-muscle
10398	MYL9	myosin, light chain 9, regulatory
5058	PAK1	p21 protein (Cdc42/Rac)-activated kinase 1
8503	PIK3R3	phosphoinositide-3-kinase, regulatory subunit 3 (gamma)
5327	PLAT	plasminogen activator, tissue
5328	PLAU	plasminogen activator, urokinase
9475	ROCK2	Rho-associated, coiled-coil containing protein kinase 2
5054	SERPINE1	serpin peptidase inhibitor, clade E (nexin, plasminogen activator inhibitor type 1), member 1
710	SERPING1	serpin peptidase inhibitor, clade G (C1 inhibitor), member 1
6464	SHC1	SHC (Src homology 2 domain containing) transforming protein 1
4088	SMAD3	SMAD family member 3
6934	TCF7L2	transcription factor 7-like 2 (T-cell specific, HMG-box)
7048	TGFBR2	transforming growth factor, beta receptor II (70/80kDa)
7414	VCL	vinculin
7791	ZYX	zyxin
=== Development_Regulation of epithelial-to-mesenchymal transition (EMT) ===
59	ACTA2	actin, alpha 2, smooth muscle, aorta
60	ACTB	actin, beta
800	CALD1	caldesmon 1
999	CDH1	cadherin 1, type 1, E-cadherin (epithelial)
1003	CDH5	cadherin 5, type 2 (vascular endothelium)
1906	EDN1	endothelin 1
1909	EDNRA	endothelin receptor type A
2335	FN1	fibronectin 1
7976	FZD3	frizzled homolog 3 (Drosophila)
8323	FZD6	frizzled homolog 6 (Drosophila)
23462	HEY1	hairy/enhancer-of-split related with YRPW motif 1
3554	IL1R1	interleukin 1 receptor, type I
182	JAG1	jagged 1 (Alagille syndrome)
3725	JUN	jun oncogene
4233	MET	met proto-oncogene (hepatocyte growth factor receptor)
4313	MMP2	matrix metallopeptidase 2 (gelatinase A, 72kDa gelatinase, 72kDa type IV collagenase)
80310	PDGFD	platelet derived growth factor D
5156	PDGFRA	platelet-derived growth factor receptor, alpha polypeptide
5159	PDGFRB	platelet-derived growth factor receptor, beta polypeptide
5054	SERPINE1	serpin peptidase inhibitor, clade E (nexin, plasminogen activator inhibitor type 1), member 1
6591	SNAI2	snail homolog 2 (Drosophila)
7048	TGFBR2	transforming growth factor, beta receptor II (70/80kDa)
7132	TNFRSF1A	tumor necrosis factor receptor superfamily, member 1A
7168	TPM1	tropomyosin 1 (alpha)
7431	VIM	vimentin
51384	WNT16	wingless-type MMTV integration site family, member 16
7472	WNT2	wingless-type MMTV integration site family member 2
=== Reproduction_GnRH signaling ===
107	ADCY1	adenylate cyclase 1 (brain)
196883	ADCY4	adenylate cyclase 4
775	CACNA1C	calcium channel, voltage-dependent, L type, alpha 1C subunit
808	CALM3	calmodulin 3 (phosphorylase kinase, delta)
8536	CAMK1	calcium/calmodulin-dependent protein kinase I
815	CAMK2A	calcium/calmodulin-dependent protein kinase II alpha
816	CAMK2B	calcium/calmodulin-dependent protein kinase II beta
998	CDC42	cell division cycle 42 (GTP binding protein, 25kDa)
1114	CHGB	chromogranin B (secretogranin 1)
1759	DNM1	dynamin 1
1843	DUSP1	dual specificity phosphatase 1
1958	EGR1	early growth response 1
2353	FOS	v-fos FBJ murine osteosarcoma viral oncogene homolog
2355	FOSL2	FOS-like antigen 2
3708	ITPR1	inositol 1,4,5-triphosphate receptor, type 1
3710	ITPR3	inositol 1,4,5-triphosphate receptor, type 3
3725	JUN	jun oncogene
3726	JUNB	jun B proto-oncogene
5604	MAP2K1	mitogen-activated protein kinase kinase 1
5594	MAPK1	mitogen-activated protein kinase 1
5602	MAPK10	mitogen-activated protein kinase 10
4209	MEF2D	myocyte enhancer factor 2D
3164	NR4A1	nuclear receptor subfamily 4, group A, member 1
23236	PLCB1	phospholipase C, beta 1 (phosphoinositide-specific)
5332	PLCB4	phospholipase C, beta 4
5573	PRKAR1A	protein kinase, cAMP-dependent, regulatory, type I, alpha (tissue specific extinguisher 1)
5575	PRKAR1B	protein kinase, cAMP-dependent, regulatory, type I, beta
5577	PRKAR2B	protein kinase, cAMP-dependent, regulatory, type II, beta
5580	PRKCD	protein kinase C, delta
2185	PTK2B	PTK2B protein tyrosine kinase 2 beta
7857	SCG2	secretogranin II (chromogranin C)
=== Stellate cells activation and liver fibrosis ===
=== Neurophysiological process_ACM regulation of nerve impulse ===
773	CACNA1A	calcium channel, voltage-dependent, P/Q type, alpha 1A subunit
774	CACNA1B	calcium channel, voltage-dependent, N type, alpha 1B subunit
775	CACNA1C	calcium channel, voltage-dependent, L type, alpha 1C subunit
808	CALM3	calmodulin 3 (phosphorylase kinase, delta)
1128	CHRM1	cholinergic receptor, muscarinic 1
1131	CHRM3	cholinergic receptor, muscarinic 3
1132	CHRM4	cholinergic receptor, muscarinic 4
2280	FKBP1A	FK506 binding protein 1A, 12kDa
2771	GNAI2	guanine nucleotide binding protein (G protein), alpha inhibiting activity polypeptide 2
10681	GNB5	guanine nucleotide binding protein (G protein), beta 5
2791	GNG11	guanine nucleotide binding protein (G protein), gamma 11
54331	GNG2	guanine nucleotide binding protein (G protein), gamma 2
2785	GNG3	guanine nucleotide binding protein (G protein), gamma 3
2786	GNG4	guanine nucleotide binding protein (G protein), gamma 4
3708	ITPR1	inositol 1,4,5-triphosphate receptor, type 1
3710	ITPR3	inositol 1,4,5-triphosphate receptor, type 3
23236	PLCB1	phospholipase C, beta 1 (phosphoinositide-specific)
5332	PLCB4	phospholipase C, beta 4
5530	PPP3CA	protein phosphatase 3 (formerly 2B), catalytic subunit, alpha isoform
5532	PPP3CB	protein phosphatase 3 (formerly 2B), catalytic subunit, beta isoform
5534	PPP3R1	protein phosphatase 3 (formerly 2B), regulatory subunit B, alpha isoform
5573	PRKAR1A	protein kinase, cAMP-dependent, regulatory, type I, alpha (tissue specific extinguisher 1)
5575	PRKAR1B	protein kinase, cAMP-dependent, regulatory, type I, beta
5577	PRKAR2B	protein kinase, cAMP-dependent, regulatory, type II, beta
5578	PRKCA	protein kinase C, alpha
5579	PRKCB	protein kinase C, beta
5580	PRKCD	protein kinase C, delta
5582	PRKCG	protein kinase C, gamma
9475	ROCK2	Rho-associated, coiled-coil containing protein kinase 2
=== Cytoskeleton remodeling_Regulation of actin cytoskeleton by Rho GTPases ===
59	ACTA2	actin, alpha 2, smooth muscle, aorta
60	ACTB	actin, beta
70	ACTC1	actin, alpha, cardiac muscle 1
71	ACTG1	actin, gamma 1
72	ACTG2	actin, gamma 2, smooth muscle, enteric
10097	ACTR2	ARP2 actin-related protein 2 homolog (yeast)
57180	ACTR3B	ARP3 actin-related protein 3 homolog B (yeast)
10552	ARPC1A	actin related protein 2/3 complex, subunit 1A, 41kDa
10095	ARPC1B	actin related protein 2/3 complex, subunit 1B, 41kDa
10109	ARPC2	actin related protein 2/3 complex, subunit 2, 34kDa
998	CDC42	cell division cycle 42 (GTP binding protein, 25kDa)
2316	FLNA	filamin A, alpha (actin binding protein 280)
3985	LIMK2	LIM domain kinase 2
4628	MYH10	myosin, heavy chain 10, non-muscle
4629	MYH11	myosin, heavy chain 11, smooth muscle
4627	MYH9	myosin, heavy chain 9, non-muscle
103910	MYL12B	myosin, light chain 12B, regulatory
4637	MYL6	myosin, light chain 6, alkali, smooth muscle and non-muscle
10398	MYL9	myosin, light chain 9, regulatory
5058	PAK1	p21 protein (Cdc42/Rac)-activated kinase 1
5216	PFN1	profilin 1
5217	PFN2	profilin 2
9475	ROCK2	Rho-associated, coiled-coil containing protein kinase 2
8936	WASF1	WAS protein family, member 1
=== Cell adhesion_Histamine H1 receptor signaling in the interruption of cell barrier integrity ===
60	ACTB	actin, beta
71	ACTG1	actin, gamma 1
87	ACTN1	actinin, alpha 1
808	CALM3	calmodulin 3 (phosphorylase kinase, delta)
999	CDH1	cadherin 1, type 1, E-cadherin (epithelial)
1003	CDH5	cadherin 5, type 2 (vascular endothelium)
1496	CTNNA2	catenin (cadherin-associated protein), alpha 2
10681	GNB5	guanine nucleotide binding protein (G protein), beta 5
2791	GNG11	guanine nucleotide binding protein (G protein), gamma 11
54331	GNG2	guanine nucleotide binding protein (G protein), gamma 2
2785	GNG3	guanine nucleotide binding protein (G protein), gamma 3
2786	GNG4	guanine nucleotide binding protein (G protein), gamma 4
3708	ITPR1	inositol 1,4,5-triphosphate receptor, type 1
3710	ITPR3	inositol 1,4,5-triphosphate receptor, type 3
3985	LIMK2	LIM domain kinase 2
4628	MYH10	myosin, heavy chain 10, non-muscle
4629	MYH11	myosin, heavy chain 11, smooth muscle
4627	MYH9	myosin, heavy chain 9, non-muscle
103910	MYL12B	myosin, light chain 12B, regulatory
4637	MYL6	myosin, light chain 6, alkali, smooth muscle and non-muscle
10398	MYL9	myosin, light chain 9, regulatory
23236	PLCB1	phospholipase C, beta 1 (phosphoinositide-specific)
5332	PLCB4	phospholipase C, beta 4
5578	PRKCA	protein kinase C, alpha
5580	PRKCD	protein kinase C, delta
2185	PTK2B	PTK2B protein tyrosine kinase 2 beta
9475	ROCK2	Rho-associated, coiled-coil containing protein kinase 2
7414	VCL	vinculin
=== Immune response _CCR3 signaling in eosinophils ===
60	ACTB	actin, beta
71	ACTG1	actin, gamma 1
10097	ACTR2	ARP2 actin-related protein 2 homolog (yeast)
57180	ACTR3B	ARP3 actin-related protein 3 homolog B (yeast)
10552	ARPC1A	actin related protein 2/3 complex, subunit 1A, 41kDa
10095	ARPC1B	actin related protein 2/3 complex, subunit 1B, 41kDa
10109	ARPC2	actin related protein 2/3 complex, subunit 2, 34kDa
808	CALM3	calmodulin 3 (phosphorylase kinase, delta)
10344	CCL26	chemokine (C-C motif) ligand 26
1535	CYBA	cytochrome b-245, alpha polypeptide
1729	DIAPH1	diaphanous homolog 1 (Drosophila)
2771	GNAI2	guanine nucleotide binding protein (G protein), alpha inhibiting activity polypeptide 2
10681	GNB5	guanine nucleotide binding protein (G protein), beta 5
2791	GNG11	guanine nucleotide binding protein (G protein), gamma 11
54331	GNG2	guanine nucleotide binding protein (G protein), gamma 2
2785	GNG3	guanine nucleotide binding protein (G protein), gamma 3
2786	GNG4	guanine nucleotide binding protein (G protein), gamma 4
3708	ITPR1	inositol 1,4,5-triphosphate receptor, type 1
3710	ITPR3	inositol 1,4,5-triphosphate receptor, type 3
3985	LIMK2	LIM domain kinase 2
5604	MAP2K1	mitogen-activated protein kinase kinase 1
5594	MAPK1	mitogen-activated protein kinase 1
5603	MAPK13	mitogen-activated protein kinase 13
4628	MYH10	myosin, heavy chain 10, non-muscle
4629	MYH11	myosin, heavy chain 11, smooth muscle
4627	MYH9	myosin, heavy chain 9, non-muscle
103910	MYL12B	myosin, light chain 12B, regulatory
4637	MYL6	myosin, light chain 6, alkali, smooth muscle and non-muscle
10398	MYL9	myosin, light chain 9, regulatory
5058	PAK1	p21 protein (Cdc42/Rac)-activated kinase 1
5216	PFN1	profilin 1
5217	PFN2	profilin 2
5321	PLA2G4A	phospholipase A2, group IVA (cytosolic, calcium-dependent)
5578	PRKCA	protein kinase C, alpha
9475	ROCK2	Rho-associated, coiled-coil containing protein kinase 2
=== Signal transduction_Calcium signaling ===
488	ATP2A2	ATPase, Ca++ transporting, cardiac muscle, slow twitch 2
808	CALM3	calmodulin 3 (phosphorylase kinase, delta)
8536	CAMK1	calcium/calmodulin-dependent protein kinase I
815	CAMK2A	calcium/calmodulin-dependent protein kinase II alpha
816	CAMK2B	calcium/calmodulin-dependent protein kinase II beta
814	CAMK4	calcium/calmodulin-dependent protein kinase IV
10645	CAMKK2	calcium/calmodulin-dependent protein kinase kinase 2, beta
2280	FKBP1A	FK506 binding protein 1A, 12kDa
10681	GNB5	guanine nucleotide binding protein (G protein), beta 5
2791	GNG11	guanine nucleotide binding protein (G protein), gamma 11
54331	GNG2	guanine nucleotide binding protein (G protein), gamma 2
2785	GNG3	guanine nucleotide binding protein (G protein), gamma 3
2786	GNG4	guanine nucleotide binding protein (G protein), gamma 4
51564	HDAC7	histone deacetylase 7
3708	ITPR1	inositol 1,4,5-triphosphate receptor, type 1
3710	ITPR3	inositol 1,4,5-triphosphate receptor, type 3
4208	MEF2C	myocyte enhancer factor 2C
4209	MEF2D	myocyte enhancer factor 2D
23236	PLCB1	phospholipase C, beta 1 (phosphoinositide-specific)
5332	PLCB4	phospholipase C, beta 4
5350	PLN	phospholamban
5515	PPP2CA	protein phosphatase 2 (formerly 2A), catalytic subunit, alpha isoform
5530	PPP3CA	protein phosphatase 3 (formerly 2B), catalytic subunit, alpha isoform
5532	PPP3CB	protein phosphatase 3 (formerly 2B), catalytic subunit, beta isoform
5578	PRKCA	protein kinase C, alpha
5579	PRKCB	protein kinase C, beta
5582	PRKCG	protein kinase C, gamma
9475	ROCK2	Rho-associated, coiled-coil containing protein kinase 2
=== Signal transduction_Erk Interactions: Inhibition of Erk ===
808	CALM3	calmodulin 3 (phosphorylase kinase, delta)
815	CAMK2A	calcium/calmodulin-dependent protein kinase II alpha
816	CAMK2B	calcium/calmodulin-dependent protein kinase II beta
1843	DUSP1	dual specificity phosphatase 1
1848	DUSP6	dual specificity phosphatase 6
2903	GRIN2A	glutamate receptor, ionotropic, N-methyl D-aspartate 2A
2904	GRIN2B	glutamate receptor, ionotropic, N-methyl D-aspartate 2B
5604	MAP2K1	mitogen-activated protein kinase kinase 1
5594	MAPK1	mitogen-activated protein kinase 1
5602	MAPK10	mitogen-activated protein kinase 10
5515	PPP2CA	protein phosphatase 2 (formerly 2A), catalytic subunit, alpha isoform
5530	PPP3CA	protein phosphatase 3 (formerly 2B), catalytic subunit, alpha isoform
5532	PPP3CB	protein phosphatase 3 (formerly 2B), catalytic subunit, beta isoform
5573	PRKAR1A	protein kinase, cAMP-dependent, regulatory, type I, alpha (tissue specific extinguisher 1)
5575	PRKAR1B	protein kinase, cAMP-dependent, regulatory, type I, beta
5577	PRKAR2B	protein kinase, cAMP-dependent, regulatory, type II, beta
5578	PRKCA	protein kinase C, alpha
5579	PRKCB	protein kinase C, beta
5580	PRKCD	protein kinase C, delta
5582	PRKCG	protein kinase C, gamma
84867	PTPN5	protein tyrosine phosphatase, non-receptor type 5 (striatum-enriched)
5791	PTPRE	protein tyrosine phosphatase, receptor type, E
5801	PTPRR	protein tyrosine phosphatase, receptor type, R
28755	TRAC	T cell receptor alpha constant
=== G-protein signaling_Regulation of cAMP levels by ACM ===
107	ADCY1	adenylate cyclase 1 (brain)
196883	ADCY4	adenylate cyclase 4
808	CALM3	calmodulin 3 (phosphorylase kinase, delta)
1128	CHRM1	cholinergic receptor, muscarinic 1
1131	CHRM3	cholinergic receptor, muscarinic 3
1132	CHRM4	cholinergic receptor, muscarinic 4
2771	GNAI2	guanine nucleotide binding protein (G protein), alpha inhibiting activity polypeptide 2
10681	GNB5	guanine nucleotide binding protein (G protein), beta 5
2791	GNG11	guanine nucleotide binding protein (G protein), gamma 11
54331	GNG2	guanine nucleotide binding protein (G protein), gamma 2
2785	GNG3	guanine nucleotide binding protein (G protein), gamma 3
2786	GNG4	guanine nucleotide binding protein (G protein), gamma 4
3708	ITPR1	inositol 1,4,5-triphosphate receptor, type 1
3710	ITPR3	inositol 1,4,5-triphosphate receptor, type 3
5136	PDE1A	phosphodiesterase 1A, calmodulin-dependent
5153	PDE1B	phosphodiesterase 1B, calmodulin-dependent
23236	PLCB1	phospholipase C, beta 1 (phosphoinositide-specific)
5332	PLCB4	phospholipase C, beta 4
51196	PLCE1	phospholipase C, epsilon 1
5578	PRKCA	protein kinase C, alpha
5580	PRKCD	protein kinase C, delta
=== Development_Angiotensin signaling via STATs ===
183	AGT	angiotensinogen (serpin peptidase inhibitor, clade A, member 8)
808	CALM3	calmodulin 3 (phosphorylase kinase, delta)
815	CAMK2A	calcium/calmodulin-dependent protein kinase II alpha
816	CAMK2B	calcium/calmodulin-dependent protein kinase II beta
1843	DUSP1	dual specificity phosphatase 1
2353	FOS	v-fos FBJ murine osteosarcoma viral oncogene homolog
10681	GNB5	guanine nucleotide binding protein (G protein), beta 5
2791	GNG11	guanine nucleotide binding protein (G protein), gamma 11
54331	GNG2	guanine nucleotide binding protein (G protein), gamma 2
2785	GNG3	guanine nucleotide binding protein (G protein), gamma 3
2786	GNG4	guanine nucleotide binding protein (G protein), gamma 4
3708	ITPR1	inositol 1,4,5-triphosphate receptor, type 1
3710	ITPR3	inositol 1,4,5-triphosphate receptor, type 3
3717	JAK2	Janus kinase 2 (a protein tyrosine kinase)
23236	PLCB1	phospholipase C, beta 1 (phosphoinositide-specific)
5332	PLCB4	phospholipase C, beta 4
5515	PPP2CA	protein phosphatase 2 (formerly 2A), catalytic subunit, alpha isoform
5530	PPP3CA	protein phosphatase 3 (formerly 2B), catalytic subunit, alpha isoform
5532	PPP3CB	protein phosphatase 3 (formerly 2B), catalytic subunit, beta isoform
5534	PPP3R1	protein phosphatase 3 (formerly 2B), regulatory subunit B, alpha isoform
5580	PRKCD	protein kinase C, delta
2185	PTK2B	PTK2B protein tyrosine kinase 2 beta
=== Neurophysiological process_HTR1A receptor signaling in neuronal cells ===
107	ADCY1	adenylate cyclase 1 (brain)
196883	ADCY4	adenylate cyclase 4
773	CACNA1A	calcium channel, voltage-dependent, P/Q type, alpha 1A subunit
774	CACNA1B	calcium channel, voltage-dependent, N type, alpha 1B subunit
815	CAMK2A	calcium/calmodulin-dependent protein kinase II alpha
816	CAMK2B	calcium/calmodulin-dependent protein kinase II beta
2771	GNAI2	guanine nucleotide binding protein (G protein), alpha inhibiting activity polypeptide 2
10681	GNB5	guanine nucleotide binding protein (G protein), beta 5
2791	GNG11	guanine nucleotide binding protein (G protein), gamma 11
54331	GNG2	guanine nucleotide binding protein (G protein), gamma 2
2785	GNG3	guanine nucleotide binding protein (G protein), gamma 3
2786	GNG4	guanine nucleotide binding protein (G protein), gamma 4
2890	GRIA1	glutamate receptor, ionotropic, AMPA 1
2891	GRIA2	glutamate receptor, ionotropic, AMPA 2
2892	GRIA3	glutamate receptor, ionotrophic, AMPA 3
2893	GRIA4	glutamate receptor, ionotrophic, AMPA 4
3350	HTR1A	5-hydroxytryptamine (serotonin) receptor 1A
3760	KCNJ3	potassium inwardly-rectifying channel, subfamily J, member 3
3763	KCNJ6	potassium inwardly-rectifying channel, subfamily J, member 6
4133	MAP2	microtubule-associated protein 2
5604	MAP2K1	mitogen-activated protein kinase kinase 1
5594	MAPK1	mitogen-activated protein kinase 1
23236	PLCB1	phospholipase C, beta 1 (phosphoinositide-specific)
5332	PLCB4	phospholipase C, beta 4
5573	PRKAR1A	protein kinase, cAMP-dependent, regulatory, type I, alpha (tissue specific extinguisher 1)
5575	PRKAR1B	protein kinase, cAMP-dependent, regulatory, type I, beta
5577	PRKAR2B	protein kinase, cAMP-dependent, regulatory, type II, beta
=== Stem cells_Endothelial differentiation during embryonic development ===
284	ANGPT1	angiopoietin 1
652	BMP4	bone morphogenetic protein 4
1948	EFNB2	ephrin-B2
2296	FOXC1	forkhead box C1
23462	HEY1	hairy/enhancer-of-split related with YRPW motif 1
3791	KDR	kinase insert domain receptor (a type III receptor tyrosine kinase)
10894	LYVE1	lymphatic vessel endothelial hyaluronan receptor 1
5604	MAP2K1	mitogen-activated protein kinase kinase 1
5594	MAPK1	mitogen-activated protein kinase 1
7026	NR2F2	nuclear receptor subfamily 2, group F, member 2
8829	NRP1	neuropilin 1
8503	PIK3R3	phosphoinositide-3-kinase, regulatory subunit 3 (gamma)
5578	PRKCA	protein kinase C, alpha
5579	PRKCB	protein kinase C, beta
5580	PRKCD	protein kinase C, delta
5582	PRKCG	protein kinase C, gamma
7010	TEK	TEK tyrosine kinase, endothelial
7424	VEGFC	vascular endothelial growth factor C
51384	WNT16	wingless-type MMTV integration site family, member 16
7472	WNT2	wingless-type MMTV integration site family member 2
=== Development_S1P2 and S1P3 receptors in cell proliferation and differentiation ===
59	ACTA2	actin, alpha 2, smooth muscle, aorta
60	ACTB	actin, beta
70	ACTC1	actin, alpha, cardiac muscle 1
71	ACTG1	actin, gamma 1
72	ACTG2	actin, gamma 2, smooth muscle, enteric
2353	FOS	v-fos FBJ murine osteosarcoma viral oncogene homolog
2771	GNAI2	guanine nucleotide binding protein (G protein), alpha inhibiting activity polypeptide 2
10681	GNB5	guanine nucleotide binding protein (G protein), beta 5
2791	GNG11	guanine nucleotide binding protein (G protein), gamma 11
54331	GNG2	guanine nucleotide binding protein (G protein), gamma 2
2785	GNG3	guanine nucleotide binding protein (G protein), gamma 3
2786	GNG4	guanine nucleotide binding protein (G protein), gamma 4
5604	MAP2K1	mitogen-activated protein kinase kinase 1
5594	MAPK1	mitogen-activated protein kinase 1
4629	MYH11	myosin, heavy chain 11, smooth muscle
9475	ROCK2	Rho-associated, coiled-coil containing protein kinase 2
1903	S1PR3	sphingosine-1-phosphate receptor 3
6876	TAGLN	transgelin
=== Muscle contraction_GPCRs in the regulation of smooth muscle tone ===
107	ADCY1	adenylate cyclase 1 (brain)
196883	ADCY4	adenylate cyclase 4
136	ADORA2B	adenosine A2b receptor
183	AGT	angiotensinogen (serpin peptidase inhibitor, clade A, member 8)
775	CACNA1C	calcium channel, voltage-dependent, L type, alpha 1C subunit
808	CALM3	calmodulin 3 (phosphorylase kinase, delta)
815	CAMK2A	calcium/calmodulin-dependent protein kinase II alpha
816	CAMK2B	calcium/calmodulin-dependent protein kinase II beta
1131	CHRM3	cholinergic receptor, muscarinic 3
10800	CYSLTR1	cysteinyl leukotriene receptor 1
1906	EDN1	endothelin 1
1909	EDNRA	endothelin receptor type A
2771	GNAI2	guanine nucleotide binding protein (G protein), alpha inhibiting activity polypeptide 2
3356	HTR2A	5-hydroxytryptamine (serotonin) receptor 2A
3708	ITPR1	inositol 1,4,5-triphosphate receptor, type 1
3710	ITPR3	inositol 1,4,5-triphosphate receptor, type 3
3778	KCNMA1	potassium large conductance calcium-activated channel, subfamily M, alpha member 1
4628	MYH10	myosin, heavy chain 10, non-muscle
4629	MYH11	myosin, heavy chain 11, smooth muscle
4627	MYH9	myosin, heavy chain 9, non-muscle
103910	MYL12B	myosin, light chain 12B, regulatory
4637	MYL6	myosin, light chain 6, alkali, smooth muscle and non-muscle
10398	MYL9	myosin, light chain 9, regulatory
23236	PLCB1	phospholipase C, beta 1 (phosphoinositide-specific)
5332	PLCB4	phospholipase C, beta 4
5573	PRKAR1A	protein kinase, cAMP-dependent, regulatory, type I, alpha (tissue specific extinguisher 1)
5575	PRKAR1B	protein kinase, cAMP-dependent, regulatory, type I, beta
5577	PRKAR2B	protein kinase, cAMP-dependent, regulatory, type II, beta
5578	PRKCA	protein kinase C, alpha
9475	ROCK2	Rho-associated, coiled-coil containing protein kinase 2
=== Cell adhesion_Integrin-mediated cell adhesion and migration ===
60	ACTB	actin, beta
71	ACTG1	actin, gamma 1
87	ACTN1	actinin, alpha 1
10097	ACTR2	ARP2 actin-related protein 2 homolog (yeast)
57180	ACTR3B	ARP3 actin-related protein 3 homolog B (yeast)
10552	ARPC1A	actin related protein 2/3 complex, subunit 1A, 41kDa
10095	ARPC1B	actin related protein 2/3 complex, subunit 1B, 41kDa
10109	ARPC2	actin related protein 2/3 complex, subunit 2, 34kDa
1277	COL1A1	collagen, type I, alpha 1
1278	COL1A2	collagen, type I, alpha 2
1282	COL4A1	collagen, type IV, alpha 1
1284	COL4A2	collagen, type IV, alpha 2
2335	FN1	fibronectin 1
8515	ITGA10	integrin, alpha 10
3675	ITGA3	integrin, alpha 3 (antigen CD49C, alpha 3 subunit of VLA-3 receptor)
3678	ITGA5	integrin, alpha 5 (fibronectin receptor, alpha polypeptide)
3912	LAMB1	laminin, beta 1
3915	LAMC1	laminin, gamma 1 (formerly LAMB2)
3985	LIMK2	LIM domain kinase 2
5594	MAPK1	mitogen-activated protein kinase 1
4628	MYH10	myosin, heavy chain 10, non-muscle
4629	MYH11	myosin, heavy chain 11, smooth muscle
4627	MYH9	myosin, heavy chain 9, non-muscle
103910	MYL12B	myosin, light chain 12B, regulatory
4637	MYL6	myosin, light chain 6, alkali, smooth muscle and non-muscle
10398	MYL9	myosin, light chain 9, regulatory
5058	PAK1	p21 protein (Cdc42/Rac)-activated kinase 1
9475	ROCK2	Rho-associated, coiled-coil containing protein kinase 2
7414	VCL	vinculin
7791	ZYX	zyxin
=== Nicotine signaling in dopaminergic neurons, Pt. 1 - cell body ===
775	CACNA1C	calcium channel, voltage-dependent, L type, alpha 1C subunit
808	CALM3	calmodulin 3 (phosphorylase kinase, delta)
815	CAMK2A	calcium/calmodulin-dependent protein kinase II alpha
816	CAMK2B	calcium/calmodulin-dependent protein kinase II beta
8973	CHRNA6	cholinergic receptor, nicotinic, alpha 6
1142	CHRNB3	cholinergic receptor, nicotinic, beta 3
9568	GABBR2	gamma-aminobutyric acid (GABA) B receptor, 2
2554	GABRA1	gamma-aminobutyric acid (GABA) A receptor, alpha 1
2555	GABRA2	gamma-aminobutyric acid (GABA) A receptor, alpha 2
2556	GABRA3	gamma-aminobutyric acid (GABA) A receptor, alpha 3
2557	GABRA4	gamma-aminobutyric acid (GABA) A receptor, alpha 4
2560	GABRB1	gamma-aminobutyric acid (GABA) A receptor, beta 1
2561	GABRB2	gamma-aminobutyric acid (GABA) A receptor, beta 2
2562	GABRB3	gamma-aminobutyric acid (GABA) A receptor, beta 3
2563	GABRD	gamma-aminobutyric acid (GABA) A receptor, delta
2564	GABRE	gamma-aminobutyric acid (GABA) A receptor, epsilon
2565	GABRG1	gamma-aminobutyric acid (GABA) A receptor, gamma 1
2566	GABRG2	gamma-aminobutyric acid (GABA) A receptor, gamma 2
2567	GABRG3	gamma-aminobutyric acid (GABA) A receptor, gamma 3
2771	GNAI2	guanine nucleotide binding protein (G protein), alpha inhibiting activity polypeptide 2
2890	GRIA1	glutamate receptor, ionotropic, AMPA 1
2891	GRIA2	glutamate receptor, ionotropic, AMPA 2
2892	GRIA3	glutamate receptor, ionotrophic, AMPA 3
2893	GRIA4	glutamate receptor, ionotrophic, AMPA 4
2903	GRIN2A	glutamate receptor, ionotropic, N-methyl D-aspartate 2A
2904	GRIN2B	glutamate receptor, ionotropic, N-methyl D-aspartate 2B
2911	GRM1	glutamate receptor, metabotropic 1
2915	GRM5	glutamate receptor, metabotropic 5
3708	ITPR1	inositol 1,4,5-triphosphate receptor, type 1
3710	ITPR3	inositol 1,4,5-triphosphate receptor, type 3
3760	KCNJ3	potassium inwardly-rectifying channel, subfamily J, member 3
3763	KCNJ6	potassium inwardly-rectifying channel, subfamily J, member 6
23236	PLCB1	phospholipase C, beta 1 (phosphoinositide-specific)
5332	PLCB4	phospholipase C, beta 4
5530	PPP3CA	protein phosphatase 3 (formerly 2B), catalytic subunit, alpha isoform
5532	PPP3CB	protein phosphatase 3 (formerly 2B), catalytic subunit, beta isoform
5534	PPP3R1	protein phosphatase 3 (formerly 2B), regulatory subunit B, alpha isoform
6616	SNAP25	synaptosomal-associated protein, 25kDa
6844	VAMP2	vesicle-associated membrane protein 2 (synaptobrevin 2)
=== Signal transduction_cAMP signaling ===
107	ADCY1	adenylate cyclase 1 (brain)
196883	ADCY4	adenylate cyclase 4
808	CALM3	calmodulin 3 (phosphorylase kinase, delta)
815	CAMK2A	calcium/calmodulin-dependent protein kinase II alpha
816	CAMK2B	calcium/calmodulin-dependent protein kinase II beta
814	CAMK4	calcium/calmodulin-dependent protein kinase IV
2771	GNAI2	guanine nucleotide binding protein (G protein), alpha inhibiting activity polypeptide 2
10681	GNB5	guanine nucleotide binding protein (G protein), beta 5
2791	GNG11	guanine nucleotide binding protein (G protein), gamma 11
54331	GNG2	guanine nucleotide binding protein (G protein), gamma 2
2785	GNG3	guanine nucleotide binding protein (G protein), gamma 3
2786	GNG4	guanine nucleotide binding protein (G protein), gamma 4
5260	PHKG1	phosphorylase kinase, gamma 1 (muscle)
5350	PLN	phospholamban
5530	PPP3CA	protein phosphatase 3 (formerly 2B), catalytic subunit, alpha isoform
5532	PPP3CB	protein phosphatase 3 (formerly 2B), catalytic subunit, beta isoform
5573	PRKAR1A	protein kinase, cAMP-dependent, regulatory, type I, alpha (tissue specific extinguisher 1)
5575	PRKAR1B	protein kinase, cAMP-dependent, regulatory, type I, beta
5577	PRKAR2B	protein kinase, cAMP-dependent, regulatory, type II, beta
5578	PRKCA	protein kinase C, alpha
5579	PRKCB	protein kinase C, beta
5580	PRKCD	protein kinase C, delta
5582	PRKCG	protein kinase C, gamma
=== Inhibition of remyelination in multiple sclerosis: regulation of cytoskeleton proteins ===
60	ACTB	actin, beta
71	ACTG1	actin, gamma 1
10097	ACTR2	ARP2 actin-related protein 2 homolog (yeast)
57180	ACTR3B	ARP3 actin-related protein 3 homolog B (yeast)
10552	ARPC1A	actin related protein 2/3 complex, subunit 1A, 41kDa
10095	ARPC1B	actin related protein 2/3 complex, subunit 1B, 41kDa
10109	ARPC2	actin related protein 2/3 complex, subunit 2, 34kDa
998	CDC42	cell division cycle 42 (GTP binding protein, 25kDa)
2335	FN1	fibronectin 1
4082	MARCKS	myristoylated alanine-rich protein kinase C substrate
4628	MYH10	myosin, heavy chain 10, non-muscle
4629	MYH11	myosin, heavy chain 11, smooth muscle
4627	MYH9	myosin, heavy chain 9, non-muscle
103910	MYL12B	myosin, light chain 12B, regulatory
4637	MYL6	myosin, light chain 6, alkali, smooth muscle and non-muscle
10398	MYL9	myosin, light chain 9, regulatory
5058	PAK1	p21 protein (Cdc42/Rac)-activated kinase 1
5578	PRKCA	protein kinase C, alpha
9475	ROCK2	Rho-associated, coiled-coil containing protein kinase 2
7277	TUBA4A	tubulin, alpha 4a
7280	TUBB2A	tubulin, beta 2A
347733	TUBB2B	tubulin, beta 2B
10383	TUBB2C	tubulin, beta 2C
84617	TUBB6	tubulin, beta 6
8936	WASF1	WAS protein family, member 1
=== Renin-Angiotensin-Aldosterone System ===
=== Neurophysiological process_Receptor-mediated axon growth repulsion ===
60	ACTB	actin, beta
71	ACTG1	actin, gamma 1
10097	ACTR2	ARP2 actin-related protein 2 homolog (yeast)
57180	ACTR3B	ARP3 actin-related protein 3 homolog B (yeast)
10552	ARPC1A	actin related protein 2/3 complex, subunit 1A, 41kDa
10095	ARPC1B	actin related protein 2/3 complex, subunit 1B, 41kDa
10109	ARPC2	actin related protein 2/3 complex, subunit 2, 34kDa
998	CDC42	cell division cycle 42 (GTP binding protein, 25kDa)
11034	DSTN	destrin (actin depolymerizing factor)
2043	EPHA4	EPH receptor A4
2044	EPHA5	EPH receptor A5
285220	EPHA6	EPH receptor A6
2045	EPHA7	EPH receptor A7
3985	LIMK2	LIM domain kinase 2
25791	NGEF	neuronal guanine nucleotide exchange factor
8829	NRP1	neuropilin 1
5058	PAK1	p21 protein (Cdc42/Rac)-activated kinase 1
5362	PLXNA2	plexin A2
5764	PTN	pleiotrophin
27289	RND1	Rho family GTPase 1
9475	ROCK2	Rho-associated, coiled-coil containing protein kinase 2
7277	TUBA4A	tubulin, alpha 4a
7280	TUBB2A	tubulin, beta 2A
347733	TUBB2B	tubulin, beta 2B
10383	TUBB2C	tubulin, beta 2C
84617	TUBB6	tubulin, beta 6
=== Stem cells_TNF-alpha, IL-1 alpha and WNT5A-dependent regulation of osteogenesis and adipogenesis in mesenchymal stem cells ===
249	ALPL	alkaline phosphatase, liver/bone/kidney
808	CALM3	calmodulin 3 (phosphorylase kinase, delta)
815	CAMK2A	calcium/calmodulin-dependent protein kinase II alpha
816	CAMK2B	calcium/calmodulin-dependent protein kinase II beta
2316	FLNA	filamin A, alpha (actin binding protein 280)
2353	FOS	v-fos FBJ murine osteosarcoma viral oncogene homolog
10681	GNB5	guanine nucleotide binding protein (G protein), beta 5
2791	GNG11	guanine nucleotide binding protein (G protein), gamma 11
54331	GNG2	guanine nucleotide binding protein (G protein), gamma 2
2785	GNG3	guanine nucleotide binding protein (G protein), gamma 3
2786	GNG4	guanine nucleotide binding protein (G protein), gamma 4
3554	IL1R1	interleukin 1 receptor, type I
3708	ITPR1	inositol 1,4,5-triphosphate receptor, type 1
3710	ITPR3	inositol 1,4,5-triphosphate receptor, type 3
3725	JUN	jun oncogene
5602	MAPK10	mitogen-activated protein kinase 10
23236	PLCB1	phospholipase C, beta 1 (phosphoinositide-specific)
5332	PLCB4	phospholipase C, beta 4
9475	ROCK2	Rho-associated, coiled-coil containing protein kinase 2
7132	TNFRSF1A	tumor necrosis factor receptor superfamily, member 1A
25937	WWTR1	WW domain containing transcription regulator 1
7529	YWHAB	tyrosine 3-monooxygenase/tryptophan 5-monooxygenase activation protein, beta polypeptide
7533	YWHAH	tyrosine 3-monooxygenase/tryptophan 5-monooxygenase activation protein, eta polypeptide
7534	YWHAZ	tyrosine 3-monooxygenase/tryptophan 5-monooxygenase activation protein, zeta polypeptide
=== Cytoskeleton remodeling_Role of PKA in cytoskeleton reorganisation ===
60	ACTB	actin, beta
71	ACTG1	actin, gamma 1
107	ADCY1	adenylate cyclase 1 (brain)
196883	ADCY4	adenylate cyclase 4
119	ADD2	adducin 2 (beta)
11214	AKAP13	A kinase (PRKA) anchor protein 13
808	CALM3	calmodulin 3 (phosphorylase kinase, delta)
998	CDC42	cell division cycle 42 (GTP binding protein, 25kDa)
10681	GNB5	guanine nucleotide binding protein (G protein), beta 5
2791	GNG11	guanine nucleotide binding protein (G protein), gamma 11
54331	GNG2	guanine nucleotide binding protein (G protein), gamma 2
2785	GNG3	guanine nucleotide binding protein (G protein), gamma 3
2786	GNG4	guanine nucleotide binding protein (G protein), gamma 4
3676	ITGA4	integrin, alpha 4 (antigen CD49D, alpha 4 subunit of VLA-4 receptor)
3708	ITPR1	inositol 1,4,5-triphosphate receptor, type 1
3710	ITPR3	inositol 1,4,5-triphosphate receptor, type 3
4637	MYL6	myosin, light chain 6, alkali, smooth muscle and non-muscle
5058	PAK1	p21 protein (Cdc42/Rac)-activated kinase 1
5573	PRKAR1A	protein kinase, cAMP-dependent, regulatory, type I, alpha (tissue specific extinguisher 1)
5575	PRKAR1B	protein kinase, cAMP-dependent, regulatory, type I, beta
5577	PRKAR2B	protein kinase, cAMP-dependent, regulatory, type II, beta
9475	ROCK2	Rho-associated, coiled-coil containing protein kinase 2
6709	SPTAN1	spectrin, alpha, non-erythrocytic 1 (alpha-fodrin)
7529	YWHAB	tyrosine 3-monooxygenase/tryptophan 5-monooxygenase activation protein, beta polypeptide
=== Stem cells_Pancreatic cancer stem cells in tumor metastasis ===
60	ACTB	actin, beta
71	ACTG1	actin, gamma 1
808	CALM3	calmodulin 3 (phosphorylase kinase, delta)
998	CDC42	cell division cycle 42 (GTP binding protein, 25kDa)
6387	CXCL12	chemokine (C-X-C motif) ligand 12 (stromal cell-derived factor 1)
2771	GNAI2	guanine nucleotide binding protein (G protein), alpha inhibiting activity polypeptide 2
10681	GNB5	guanine nucleotide binding protein (G protein), beta 5
2791	GNG11	guanine nucleotide binding protein (G protein), gamma 11
54331	GNG2	guanine nucleotide binding protein (G protein), gamma 2
2785	GNG3	guanine nucleotide binding protein (G protein), gamma 3
2786	GNG4	guanine nucleotide binding protein (G protein), gamma 4
3708	ITPR1	inositol 1,4,5-triphosphate receptor, type 1
3710	ITPR3	inositol 1,4,5-triphosphate receptor, type 3
4628	MYH10	myosin, heavy chain 10, non-muscle
4629	MYH11	myosin, heavy chain 11, smooth muscle
4627	MYH9	myosin, heavy chain 9, non-muscle
103910	MYL12B	myosin, light chain 12B, regulatory
4637	MYL6	myosin, light chain 6, alkali, smooth muscle and non-muscle
10398	MYL9	myosin, light chain 9, regulatory
2185	PTK2B	PTK2B protein tyrosine kinase 2 beta
9475	ROCK2	Rho-associated, coiled-coil containing protein kinase 2
=== Role of keratinocytes and Langerhans cells in skin sensitization ===
6363	CCL19	chemokine (C-C motif) ligand 19
999	CDH1	cadherin 1, type 1, E-cadherin (epithelial)
3105	HLA-A	major histocompatibility complex, class I, A
3106	HLA-B	major histocompatibility complex, class I, B
3107	HLA-C	major histocompatibility complex, class I, C
3108	HLA-DMA	major histocompatibility complex, class II, DM alpha
3113	HLA-DPA1	major histocompatibility complex, class II, DP alpha 1
3115	HLA-DPB1	major histocompatibility complex, class II, DP beta 1
3122	HLA-DRA	major histocompatibility complex, class II, DR alpha
3606	IL18	interleukin 18 (interferon-gamma-inducing factor)
8809	IL18R1	interleukin 18 receptor 1
3554	IL1R1	interleukin 1 receptor, type I
3725	JUN	jun oncogene
29108	PYCARD	PYD and CARD domain containing
7133	TNFRSF1B	tumor necrosis factor receptor superfamily, member 1B
=== Development_Slit-Robo signaling ===
59	ACTA2	actin, alpha 2, smooth muscle, aorta
60	ACTB	actin, beta
70	ACTC1	actin, alpha, cardiac muscle 1
71	ACTG1	actin, gamma 1
72	ACTG2	actin, gamma 2, smooth muscle, enteric
10097	ACTR2	ARP2 actin-related protein 2 homolog (yeast)
57180	ACTR3B	ARP3 actin-related protein 3 homolog B (yeast)
10552	ARPC1A	actin related protein 2/3 complex, subunit 1A, 41kDa
10095	ARPC1B	actin related protein 2/3 complex, subunit 1B, 41kDa
10109	ARPC2	actin related protein 2/3 complex, subunit 2, 34kDa
998	CDC42	cell division cycle 42 (GTP binding protein, 25kDa)
5216	PFN1	profilin 1
6092	ROBO2	roundabout, axon guidance receptor, homolog 2 (Drosophila)
9475	ROCK2	Rho-associated, coiled-coil containing protein kinase 2
9353	SLIT2	slit homolog 2 (Drosophila)
6586	SLIT3	slit homolog 3 (Drosophila)
7277	TUBA4A	tubulin, alpha 4a
7280	TUBB2A	tubulin, beta 2A
347733	TUBB2B	tubulin, beta 2B
10383	TUBB2C	tubulin, beta 2C
84617	TUBB6	tubulin, beta 6
=== Maturation and migration of dendritic cells in skin sensitization ===
6363	CCL19	chemokine (C-C motif) ligand 19
999	CDH1	cadherin 1, type 1, E-cadherin (epithelial)
3108	HLA-DMA	major histocompatibility complex, class II, DM alpha
3113	HLA-DPA1	major histocompatibility complex, class II, DP alpha 1
3115	HLA-DPB1	major histocompatibility complex, class II, DP beta 1
3122	HLA-DRA	major histocompatibility complex, class II, DR alpha
3576	IL8	interleukin 8
3725	JUN	jun oncogene
5594	MAPK1	mitogen-activated protein kinase 1
5602	MAPK10	mitogen-activated protein kinase 10
5603	MAPK13	mitogen-activated protein kinase 13
7132	TNFRSF1A	tumor necrosis factor receptor superfamily, member 1A
7133	TNFRSF1B	tumor necrosis factor receptor superfamily, member 1B
=== Development_WNT signaling pathway. Part 2 ===
652	BMP4	bone morphogenetic protein 4
595	CCND1	cyclin D1
999	CDH1	cadherin 1, type 1, E-cadherin (epithelial)
1601	DAB2	disabled homolog 2, mitogen-responsive phosphoprotein (Drosophila)
8507	ENC1	ectodermal-neural cortex (with BTB-like domain)
7976	FZD3	frizzled homolog 3 (Drosophila)
8323	FZD6	frizzled homolog 6 (Drosophila)
3725	JUN	jun oncogene
4609	MYC	v-myc myelocytomatosis viral oncogene homolog (avian)
4897	NRCAM	neuronal cell adhesion molecule
6591	SNAI2	snail homolog 2 (Drosophila)
6934	TCF7L2	transcription factor 7-like 2 (T-cell specific, HMG-box)
7431	VIM	vimentin
11197	WIF1	WNT inhibitory factor 1
51384	WNT16	wingless-type MMTV integration site family, member 16
7472	WNT2	wingless-type MMTV integration site family member 2
=== Cell adhesion_Endothelial cell contacts by junctional mechanisms ===
60	ACTB	actin, beta
71	ACTG1	actin, gamma 1
87	ACTN1	actinin, alpha 1
1003	CDH5	cadherin 5, type 2 (vascular endothelium)
7122	CLDN5	claudin 5
1496	CTNNA2	catenin (cadherin-associated protein), alpha 2
1832	DSP	desmoplakin
50848	F11R	F11 receptor
2702	GJA5	gap junction protein, alpha 5, 40kDa
58494	JAM2	junctional adhesion molecule 2
7431	VIM	vimentin
=== Transcription_Role of heterochromatin protein 1 (HP1) family in transcriptional silencing ===
8536	CAMK1	calcium/calmodulin-dependent protein kinase I
595	CCND1	cyclin D1
894	CCND2	cyclin D2
3021	H3F3B	H3 histone, family 3B (H3.3B)
51564	HDAC7	histone deacetylase 7
4208	MEF2C	myocyte enhancer factor 2C
4209	MEF2D	myocyte enhancer factor 2D
4609	MYC	v-myc myelocytomatosis viral oncogene homolog (avian)
6934	TCF7L2	transcription factor 7-like 2 (T-cell specific, HMG-box)
7529	YWHAB	tyrosine 3-monooxygenase/tryptophan 5-monooxygenase activation protein, beta polypeptide
7533	YWHAH	tyrosine 3-monooxygenase/tryptophan 5-monooxygenase activation protein, eta polypeptide
7534	YWHAZ	tyrosine 3-monooxygenase/tryptophan 5-monooxygenase activation protein, zeta polypeptide
=== Stem cells_Noncanonical WNT signaling in cardiac myogenesis ===
70	ACTC1	actin, alpha, cardiac muscle 1
998	CDC42	cell division cycle 42 (GTP binding protein, 25kDa)
23002	DAAM1	dishevelled associated activator of morphogenesis 1
2355	FOSL2	FOS-like antigen 2
10681	GNB5	guanine nucleotide binding protein (G protein), beta 5
2791	GNG11	guanine nucleotide binding protein (G protein), gamma 11
54331	GNG2	guanine nucleotide binding protein (G protein), gamma 2
2785	GNG3	guanine nucleotide binding protein (G protein), gamma 3
2786	GNG4	guanine nucleotide binding protein (G protein), gamma 4
3725	JUN	jun oncogene
5602	MAPK10	mitogen-activated protein kinase 10
23236	PLCB1	phospholipase C, beta 1 (phosphoinositide-specific)
5332	PLCB4	phospholipase C, beta 4
5578	PRKCA	protein kinase C, alpha
5579	PRKCB	protein kinase C, beta
5580	PRKCD	protein kinase C, delta
5582	PRKCG	protein kinase C, gamma
9475	ROCK2	Rho-associated, coiled-coil containing protein kinase 2
4088	SMAD3	SMAD family member 3
=== Development_A2B receptor: action via G-protein alpha s ===
107	ADCY1	adenylate cyclase 1 (brain)
136	ADORA2B	adenosine A2b receptor
998	CDC42	cell division cycle 42 (GTP binding protein, 25kDa)
1051	CEBPB	CCAAT/enhancer binding protein (C/EBP), beta
3708	ITPR1	inositol 1,4,5-triphosphate receptor, type 1
3710	ITPR3	inositol 1,4,5-triphosphate receptor, type 3
5604	MAP2K1	mitogen-activated protein kinase kinase 1
5594	MAPK1	mitogen-activated protein kinase 1
5603	MAPK13	mitogen-activated protein kinase 13
23236	PLCB1	phospholipase C, beta 1 (phosphoinositide-specific)
5332	PLCB4	phospholipase C, beta 4
5573	PRKAR1A	protein kinase, cAMP-dependent, regulatory, type I, alpha (tissue specific extinguisher 1)
5575	PRKAR1B	protein kinase, cAMP-dependent, regulatory, type I, beta
5577	PRKAR2B	protein kinase, cAMP-dependent, regulatory, type II, beta
2185	PTK2B	PTK2B protein tyrosine kinase 2 beta
9693	RAPGEF2	Rap guanine nucleotide exchange factor (GEF) 2
6464	SHC1	SHC (Src homology 2 domain containing) transforming protein 1
6934	TCF7L2	transcription factor 7-like 2 (T-cell specific, HMG-box)
=== Development_G-Proteins mediated regulation MAPK-ERK signaling ===
107	ADCY1	adenylate cyclase 1 (brain)
808	CALM3	calmodulin 3 (phosphorylase kinase, delta)
815	CAMK2A	calcium/calmodulin-dependent protein kinase II alpha
816	CAMK2B	calcium/calmodulin-dependent protein kinase II beta
2353	FOS	v-fos FBJ murine osteosarcoma viral oncogene homolog
2771	GNAI2	guanine nucleotide binding protein (G protein), alpha inhibiting activity polypeptide 2
10681	GNB5	guanine nucleotide binding protein (G protein), beta 5
2791	GNG11	guanine nucleotide binding protein (G protein), gamma 11
54331	GNG2	guanine nucleotide binding protein (G protein), gamma 2
2785	GNG3	guanine nucleotide binding protein (G protein), gamma 3
2786	GNG4	guanine nucleotide binding protein (G protein), gamma 4
3708	ITPR1	inositol 1,4,5-triphosphate receptor, type 1
3710	ITPR3	inositol 1,4,5-triphosphate receptor, type 3
5604	MAP2K1	mitogen-activated protein kinase kinase 1
5594	MAPK1	mitogen-activated protein kinase 1
23236	PLCB1	phospholipase C, beta 1 (phosphoinositide-specific)
5332	PLCB4	phospholipase C, beta 4
5573	PRKAR1A	protein kinase, cAMP-dependent, regulatory, type I, alpha (tissue specific extinguisher 1)
5575	PRKAR1B	protein kinase, cAMP-dependent, regulatory, type I, beta
5577	PRKAR2B	protein kinase, cAMP-dependent, regulatory, type II, beta
2185	PTK2B	PTK2B protein tyrosine kinase 2 beta
6237	RRAS	related RAS viral (r-ras) oncogene homolog
6464	SHC1	SHC (Src homology 2 domain containing) transforming protein 1
=== Cytoskeleton remodeling_Role of PDGFs in cell migration ===
998	CDC42	cell division cycle 42 (GTP binding protein, 25kDa)
10276	NET1	neuroepithelial cell transforming 1
5058	PAK1	p21 protein (Cdc42/Rac)-activated kinase 1
57144	PAK7	p21 protein (Cdc42/Rac)-activated kinase 7
56034	PDGFC	platelet derived growth factor C
80310	PDGFD	platelet derived growth factor D
5156	PDGFRA	platelet-derived growth factor receptor, alpha polypeptide
5159	PDGFRB	platelet-derived growth factor receptor, beta polypeptide
=== Cell cycle_Influence of Ras and Rho proteins on G1/S Transition ===
595	CCND1	cyclin D1
998	CDC42	cell division cycle 42 (GTP binding protein, 25kDa)
1017	CDK2	cyclin-dependent kinase 2
1026	CDKN1A	cyclin-dependent kinase inhibitor 1A (p21, Cip1)
1729	DIAPH1	diaphanous homolog 1 (Drosophila)
3678	ITGA5	integrin, alpha 5 (fibronectin receptor, alpha polypeptide)
3985	LIMK2	LIM domain kinase 2
5604	MAP2K1	mitogen-activated protein kinase kinase 1
5594	MAPK1	mitogen-activated protein kinase 1
4609	MYC	v-myc myelocytomatosis viral oncogene homolog (avian)
103910	MYL12B	myosin, light chain 12B, regulatory
10398	MYL9	myosin, light chain 9, regulatory
5058	PAK1	p21 protein (Cdc42/Rac)-activated kinase 1
5229	PGGT1B	protein geranylgeranyltransferase type I, beta subunit
8503	PIK3R3	phosphoinositide-3-kinase, regulatory subunit 3 (gamma)
9475	ROCK2	Rho-associated, coiled-coil containing protein kinase 2
10140	TOB1	transducer of ERBB2, 1
=== Langerhans cell migration to lymph nodes in allergic contact dermatitis ===
5243	ABCB1	ATP-binding cassette, sub-family B (MDR/TAP), member 1
6363	CCL19	chemokine (C-C motif) ligand 19
961	CD47	CD47 molecule
999	CDH1	cadherin 1, type 1, E-cadherin (epithelial)
1282	COL4A1	collagen, type IV, alpha 1
1284	COL4A2	collagen, type IV, alpha 2
6387	CXCL12	chemokine (C-X-C motif) ligand 12 (stromal cell-derived factor 1)
2335	FN1	fibronectin 1
3554	IL1R1	interleukin 1 receptor, type I
3676	ITGA4	integrin, alpha 4 (antigen CD49D, alpha 4 subunit of VLA-4 receptor)
3689	ITGB2	integrin, beta 2 (complement component 3 receptor 3 and 4 subunit)
3691	ITGB4	integrin, beta 4
3897	L1CAM	L1 cell adhesion molecule
3912	LAMB1	laminin, beta 1
3915	LAMC1	laminin, gamma 1 (formerly LAMB2)
4057	LTF	lactotransferrin
7133	TNFRSF1B	tumor necrosis factor receptor superfamily, member 1B
=== Immune response_IL-1 signaling pathway ===
1356	CP	ceruloplasmin (ferroxidase)
1906	EDN1	endothelin 1
2152	F3	coagulation factor III (thromboplastin, tissue factor)
2353	FOS	v-fos FBJ murine osteosarcoma viral oncogene homolog
2355	FOSL2	FOS-like antigen 2
3554	IL1R1	interleukin 1 receptor, type I
3556	IL1RAP	interleukin 1 receptor accessory protein
3576	IL8	interleukin 8
3725	JUN	jun oncogene
3726	JUNB	jun B proto-oncogene
5602	MAPK10	mitogen-activated protein kinase 10
5743	PTGS2	prostaglandin-endoperoxide synthase 2 (prostaglandin G/H synthase and cyclooxygenase)
5054	SERPINE1	serpin peptidase inhibitor, clade E (nexin, plasminogen activator inhibitor type 1), member 1
=== Cytoskeleton remodeling_ACM3 and ACM4 in keratinocyte migration ===
107	ADCY1	adenylate cyclase 1 (brain)
808	CALM3	calmodulin 3 (phosphorylase kinase, delta)
1131	CHRM3	cholinergic receptor, muscarinic 3
1132	CHRM4	cholinergic receptor, muscarinic 4
2771	GNAI2	guanine nucleotide binding protein (G protein), alpha inhibiting activity polypeptide 2
2983	GUCY1B3	guanylate cyclase 1, soluble, beta 3
3708	ITPR1	inositol 1,4,5-triphosphate receptor, type 1
3710	ITPR3	inositol 1,4,5-triphosphate receptor, type 3
23236	PLCB1	phospholipase C, beta 1 (phosphoinositide-specific)
5332	PLCB4	phospholipase C, beta 4
5573	PRKAR1A	protein kinase, cAMP-dependent, regulatory, type I, alpha (tissue specific extinguisher 1)
5575	PRKAR1B	protein kinase, cAMP-dependent, regulatory, type I, beta
5577	PRKAR2B	protein kinase, cAMP-dependent, regulatory, type II, beta
5592	PRKG1	protein kinase, cGMP-dependent, type I
9475	ROCK2	Rho-associated, coiled-coil containing protein kinase 2
=== Blood coagulation_GPCRs in platelet aggregation ===
60	ACTB	actin, beta
71	ACTG1	actin, gamma 1
107	ADCY1	adenylate cyclase 1 (brain)
196883	ADCY4	adenylate cyclase 4
2771	GNAI2	guanine nucleotide binding protein (G protein), alpha inhibiting activity polypeptide 2
10681	GNB5	guanine nucleotide binding protein (G protein), beta 5
2791	GNG11	guanine nucleotide binding protein (G protein), gamma 11
54331	GNG2	guanine nucleotide binding protein (G protein), gamma 2
2785	GNG3	guanine nucleotide binding protein (G protein), gamma 3
2786	GNG4	guanine nucleotide binding protein (G protein), gamma 4
3356	HTR2A	5-hydroxytryptamine (serotonin) receptor 2A
3690	ITGB3	integrin, beta 3 (platelet glycoprotein IIIa, antigen CD61)
3708	ITPR1	inositol 1,4,5-triphosphate receptor, type 1
3710	ITPR3	inositol 1,4,5-triphosphate receptor, type 3
3985	LIMK2	LIM domain kinase 2
4628	MYH10	myosin, heavy chain 10, non-muscle
4629	MYH11	myosin, heavy chain 11, smooth muscle
4627	MYH9	myosin, heavy chain 9, non-muscle
103910	MYL12B	myosin, light chain 12B, regulatory
4637	MYL6	myosin, light chain 6, alkali, smooth muscle and non-muscle
10398	MYL9	myosin, light chain 9, regulatory
5573	PRKAR1A	protein kinase, cAMP-dependent, regulatory, type I, alpha (tissue specific extinguisher 1)
5575	PRKAR1B	protein kinase, cAMP-dependent, regulatory, type I, beta
5577	PRKAR2B	protein kinase, cAMP-dependent, regulatory, type II, beta
5578	PRKCA	protein kinase C, alpha
9475	ROCK2	Rho-associated, coiled-coil containing protein kinase 2
=== Blood coagulation_Blood coagulation ===
2162	F13A1	coagulation factor XIII, A1 polypeptide
2152	F3	coagulation factor III (thromboplastin, tissue factor)
5327	PLAT	plasminogen activator, tissue
5328	PLAU	plasminogen activator, urokinase
5627	PROS1	protein S (alpha)
5265	SERPINA1	serpin peptidase inhibitor, clade A (alpha-1 antiproteinase, antitrypsin), member 1
3053	SERPIND1	serpin peptidase inhibitor, clade D (heparin cofactor), member 1
5054	SERPINE1	serpin peptidase inhibitor, clade E (nexin, plasminogen activator inhibitor type 1), member 1
5270	SERPINE2	serpin peptidase inhibitor, clade E (nexin, plasminogen activator inhibitor type 1), member 2
7056	THBD	thrombomodulin
7450	VWF	von Willebrand factor
=== Development_Beta-adrenergic receptors signaling via cAMP ===
107	ADCY1	adenylate cyclase 1 (brain)
196883	ADCY4	adenylate cyclase 4
488	ATP2A2	ATPase, Ca++ transporting, cardiac muscle, slow twitch 2
775	CACNA1C	calcium channel, voltage-dependent, L type, alpha 1C subunit
808	CALM3	calmodulin 3 (phosphorylase kinase, delta)
815	CAMK2A	calcium/calmodulin-dependent protein kinase II alpha
816	CAMK2B	calcium/calmodulin-dependent protein kinase II beta
998	CDC42	cell division cycle 42 (GTP binding protein, 25kDa)
5603	MAPK13	mitogen-activated protein kinase 13
5139	PDE3A	phosphodiesterase 3A, cGMP-inhibited
5260	PHKG1	phosphorylase kinase, gamma 1 (muscle)
5350	PLN	phospholamban
5515	PPP2CA	protein phosphatase 2 (formerly 2A), catalytic subunit, alpha isoform
5532	PPP3CB	protein phosphatase 3 (formerly 2B), catalytic subunit, beta isoform
5573	PRKAR1A	protein kinase, cAMP-dependent, regulatory, type I, alpha (tissue specific extinguisher 1)
5575	PRKAR1B	protein kinase, cAMP-dependent, regulatory, type I, beta
5577	PRKAR2B	protein kinase, cAMP-dependent, regulatory, type II, beta
7139	TNNT2	troponin T type 2 (cardiac)
=== Stem cells_Astrocyte differentiation from adult stem cells ===
652	BMP4	bone morphogenetic protein 4
659	BMPR2	bone morphogenetic protein receptor, type II (serine/threonine kinase)
2670	GFAP	glial fibrillary acidic protein
3397	ID1	inhibitor of DNA binding 1, dominant negative helix-loop-helix protein
3398	ID2	inhibitor of DNA binding 2, dominant negative helix-loop-helix protein
3399	ID3	inhibitor of DNA binding 3, dominant negative helix-loop-helix protein
3717	JAK2	Janus kinase 2 (a protein tyrosine kinase)
6507	SLC1A3	solute carrier family 1 (glial high affinity glutamate transporter), member 3
6538	SLC6A11	solute carrier family 6 (neurotransmitter transporter, GABA), member 11
7431	VIM	vimentin
=== PGE2 pathways in cancer ===
107	ADCY1	adenylate cyclase 1 (brain)
196883	ADCY4	adenylate cyclase 4
595	CCND1	cyclin D1
1958	EGR1	early growth response 1
2771	GNAI2	guanine nucleotide binding protein (G protein), alpha inhibiting activity polypeptide 2
10681	GNB5	guanine nucleotide binding protein (G protein), beta 5
2791	GNG11	guanine nucleotide binding protein (G protein), gamma 11
54331	GNG2	guanine nucleotide binding protein (G protein), gamma 2
2785	GNG3	guanine nucleotide binding protein (G protein), gamma 3
2786	GNG4	guanine nucleotide binding protein (G protein), gamma 4
5594	MAPK1	mitogen-activated protein kinase 1
4609	MYC	v-myc myelocytomatosis viral oncogene homolog (avian)
5573	PRKAR1A	protein kinase, cAMP-dependent, regulatory, type I, alpha (tissue specific extinguisher 1)
5575	PRKAR1B	protein kinase, cAMP-dependent, regulatory, type I, beta
5577	PRKAR2B	protein kinase, cAMP-dependent, regulatory, type II, beta
5734	PTGER4	prostaglandin E receptor 4 (subtype EP4)
5743	PTGS2	prostaglandin-endoperoxide synthase 2 (prostaglandin G/H synthase and cyclooxygenase)
6578	SLCO2A1	solute carrier organic anion transporter family, member 2A1
6934	TCF7L2	transcription factor 7-like 2 (T-cell specific, HMG-box)
=== Development_NOTCH-induced EMT ===
999	CDH1	cadherin 1, type 1, E-cadherin (epithelial)
1003	CDH5	cadherin 5, type 2 (vascular endothelium)
2335	FN1	fibronectin 1
23462	HEY1	hairy/enhancer-of-split related with YRPW motif 1
182	JAG1	jagged 1 (Alagille syndrome)
4088	SMAD3	SMAD family member 3
6591	SNAI2	snail homolog 2 (Drosophila)
=== Prostaglandins and leukotrienes-mediated induction of expression of mucins in normal and asthmatic epithelium ===
107	ADCY1	adenylate cyclase 1 (brain)
196883	ADCY4	adenylate cyclase 4
10800	CYSLTR1	cysteinyl leukotriene receptor 1
2771	GNAI2	guanine nucleotide binding protein (G protein), alpha inhibiting activity polypeptide 2
10681	GNB5	guanine nucleotide binding protein (G protein), beta 5
2791	GNG11	guanine nucleotide binding protein (G protein), gamma 11
54331	GNG2	guanine nucleotide binding protein (G protein), gamma 2
2785	GNG3	guanine nucleotide binding protein (G protein), gamma 3
2786	GNG4	guanine nucleotide binding protein (G protein), gamma 4
3708	ITPR1	inositol 1,4,5-triphosphate receptor, type 1
3710	ITPR3	inositol 1,4,5-triphosphate receptor, type 3
5604	MAP2K1	mitogen-activated protein kinase kinase 1
5594	MAPK1	mitogen-activated protein kinase 1
23236	PLCB1	phospholipase C, beta 1 (phosphoinositide-specific)
5332	PLCB4	phospholipase C, beta 4
5573	PRKAR1A	protein kinase, cAMP-dependent, regulatory, type I, alpha (tissue specific extinguisher 1)
5575	PRKAR1B	protein kinase, cAMP-dependent, regulatory, type I, beta
5577	PRKAR2B	protein kinase, cAMP-dependent, regulatory, type II, beta
5578	PRKCA	protein kinase C, alpha
5734	PTGER4	prostaglandin E receptor 4 (subtype EP4)
=== Development_MAG-dependent inhibition of neurite outgrowth ===
60	ACTB	actin, beta
71	ACTG1	actin, gamma 1
11034	DSTN	destrin (actin depolymerizing factor)
4628	MYH10	myosin, heavy chain 10, non-muscle
4629	MYH11	myosin, heavy chain 11, smooth muscle
4627	MYH9	myosin, heavy chain 9, non-muscle
103910	MYL12B	myosin, light chain 12B, regulatory
4637	MYL6	myosin, light chain 6, alkali, smooth muscle and non-muscle
10398	MYL9	myosin, light chain 9, regulatory
4916	NTRK3	neurotrophic tyrosine kinase, receptor, type 3
9743	RICS	Rho GTPase-activating protein
9475	ROCK2	Rho-associated, coiled-coil containing protein kinase 2
65078	RTN4R	reticulon 4 receptor
=== Signal transduction_PKA signaling ===
107	ADCY1	adenylate cyclase 1 (brain)
196883	ADCY4	adenylate cyclase 4
11214	AKAP13	A kinase (PRKA) anchor protein 13
2560	GABRB1	gamma-aminobutyric acid (GABA) A receptor, beta 1
2561	GABRB2	gamma-aminobutyric acid (GABA) A receptor, beta 2
2562	GABRB3	gamma-aminobutyric acid (GABA) A receptor, beta 3
2771	GNAI2	guanine nucleotide binding protein (G protein), alpha inhibiting activity polypeptide 2
5139	PDE3A	phosphodiesterase 3A, cGMP-inhibited
5260	PHKG1	phosphorylase kinase, gamma 1 (muscle)
5573	PRKAR1A	protein kinase, cAMP-dependent, regulatory, type I, alpha (tissue specific extinguisher 1)
5575	PRKAR1B	protein kinase, cAMP-dependent, regulatory, type I, beta
5577	PRKAR2B	protein kinase, cAMP-dependent, regulatory, type II, beta
4088	SMAD3	SMAD family member 3
8936	WASF1	WAS protein family, member 1
=== Chemotaxis_Inhibitory action of lipoxins on IL-8- and Leukotriene B4-induced neutrophil migration ===
60	ACTB	actin, beta
71	ACTG1	actin, gamma 1
87	ACTN1	actinin, alpha 1
10097	ACTR2	ARP2 actin-related protein 2 homolog (yeast)
57180	ACTR3B	ARP3 actin-related protein 3 homolog B (yeast)
10552	ARPC1A	actin related protein 2/3 complex, subunit 1A, 41kDa
10095	ARPC1B	actin related protein 2/3 complex, subunit 1B, 41kDa
10109	ARPC2	actin related protein 2/3 complex, subunit 2, 34kDa
2771	GNAI2	guanine nucleotide binding protein (G protein), alpha inhibiting activity polypeptide 2
10681	GNB5	guanine nucleotide binding protein (G protein), beta 5
2791	GNG11	guanine nucleotide binding protein (G protein), gamma 11
54331	GNG2	guanine nucleotide binding protein (G protein), gamma 2
2785	GNG3	guanine nucleotide binding protein (G protein), gamma 3
2786	GNG4	guanine nucleotide binding protein (G protein), gamma 4
3576	IL8	interleukin 8
3689	ITGB2	integrin, beta 2 (complement component 3 receptor 3 and 4 subunit)
5594	MAPK1	mitogen-activated protein kinase 1
4628	MYH10	myosin, heavy chain 10, non-muscle
4629	MYH11	myosin, heavy chain 11, smooth muscle
4627	MYH9	myosin, heavy chain 9, non-muscle
103910	MYL12B	myosin, light chain 12B, regulatory
4637	MYL6	myosin, light chain 6, alkali, smooth muscle and non-muscle
10398	MYL9	myosin, light chain 9, regulatory
5058	PAK1	p21 protein (Cdc42/Rac)-activated kinase 1
8395	PIP5K1B	phosphatidylinositol-4-phosphate 5-kinase, type I, beta
=== Cell cycle_Regulation of G1/S transition (part 1) ===
595	CCND1	cyclin D1
894	CCND2	cyclin D2
1017	CDK2	cyclin-dependent kinase 2
1026	CDKN1A	cyclin-dependent kinase inhibitor 1A (p21, Cip1)
55294	FBXW7	F-box and WD repeat domain containing 7
3726	JUNB	jun B proto-oncogene
5515	PPP2CA	protein phosphatase 2 (formerly 2A), catalytic subunit, alpha isoform
4088	SMAD3	SMAD family member 3
7048	TGFBR2	transforming growth factor, beta receptor II (70/80kDa)
=== Cell adhesion_Cadherin-mediated cell adhesion ===
59	ACTA2	actin, alpha 2, smooth muscle, aorta
60	ACTB	actin, beta
70	ACTC1	actin, alpha, cardiac muscle 1
71	ACTG1	actin, gamma 1
72	ACTG2	actin, gamma 2, smooth muscle, enteric
10097	ACTR2	ARP2 actin-related protein 2 homolog (yeast)
57180	ACTR3B	ARP3 actin-related protein 3 homolog B (yeast)
10552	ARPC1A	actin related protein 2/3 complex, subunit 1A, 41kDa
10095	ARPC1B	actin related protein 2/3 complex, subunit 1B, 41kDa
10109	ARPC2	actin related protein 2/3 complex, subunit 2, 34kDa
998	CDC42	cell division cycle 42 (GTP binding protein, 25kDa)
999	CDH1	cadherin 1, type 1, E-cadherin (epithelial)
1003	CDH5	cadherin 5, type 2 (vascular endothelium)
1496	CTNNA2	catenin (cadherin-associated protein), alpha 2
4233	MET	met proto-oncogene (hepatocyte growth factor receptor)
5797	PTPRM	protein tyrosine phosphatase, receptor type, M
=== Cell cycle_Regulation of G1/S transition (part 2) ===
595	CCND1	cyclin D1
894	CCND2	cyclin D2
1017	CDK2	cyclin-dependent kinase 2
2353	FOS	v-fos FBJ murine osteosarcoma viral oncogene homolog
3725	JUN	jun oncogene
5594	MAPK1	mitogen-activated protein kinase 1
7027	TFDP1	transcription factor Dp-1
=== Glucagon-induced glucose upregulation in type 2 diabetes in liver ===
107	ADCY1	adenylate cyclase 1 (brain)
196883	ADCY4	adenylate cyclase 4
808	CALM3	calmodulin 3 (phosphorylase kinase, delta)
815	CAMK2A	calcium/calmodulin-dependent protein kinase II alpha
816	CAMK2B	calcium/calmodulin-dependent protein kinase II beta
2771	GNAI2	guanine nucleotide binding protein (G protein), alpha inhibiting activity polypeptide 2
3708	ITPR1	inositol 1,4,5-triphosphate receptor, type 1
3710	ITPR3	inositol 1,4,5-triphosphate receptor, type 3
5105	PCK1	phosphoenolpyruvate carboxykinase 1 (soluble)
23236	PLCB1	phospholipase C, beta 1 (phosphoinositide-specific)
5332	PLCB4	phospholipase C, beta 4
5530	PPP3CA	protein phosphatase 3 (formerly 2B), catalytic subunit, alpha isoform
5532	PPP3CB	protein phosphatase 3 (formerly 2B), catalytic subunit, beta isoform
5534	PPP3R1	protein phosphatase 3 (formerly 2B), regulatory subunit B, alpha isoform
5573	PRKAR1A	protein kinase, cAMP-dependent, regulatory, type I, alpha (tissue specific extinguisher 1)
5575	PRKAR1B	protein kinase, cAMP-dependent, regulatory, type I, beta
5577	PRKAR2B	protein kinase, cAMP-dependent, regulatory, type II, beta
5836	PYGL	phosphorylase, glycogen, liver
7529	YWHAB	tyrosine 3-monooxygenase/tryptophan 5-monooxygenase activation protein, beta polypeptide
=== Stem cells_mGluR3 signaling in glioblastoma stem cells ===
107	ADCY1	adenylate cyclase 1 (brain)
196883	ADCY4	adenylate cyclase 4
773	CACNA1A	calcium channel, voltage-dependent, P/Q type, alpha 1A subunit
774	CACNA1B	calcium channel, voltage-dependent, N type, alpha 1B subunit
2771	GNAI2	guanine nucleotide binding protein (G protein), alpha inhibiting activity polypeptide 2
10681	GNB5	guanine nucleotide binding protein (G protein), beta 5
2791	GNG11	guanine nucleotide binding protein (G protein), gamma 11
54331	GNG2	guanine nucleotide binding protein (G protein), gamma 2
2785	GNG3	guanine nucleotide binding protein (G protein), gamma 3
2786	GNG4	guanine nucleotide binding protein (G protein), gamma 4
3760	KCNJ3	potassium inwardly-rectifying channel, subfamily J, member 3
3763	KCNJ6	potassium inwardly-rectifying channel, subfamily J, member 6
5604	MAP2K1	mitogen-activated protein kinase kinase 1
5594	MAPK1	mitogen-activated protein kinase 1
5573	PRKAR1A	protein kinase, cAMP-dependent, regulatory, type I, alpha (tissue specific extinguisher 1)
5575	PRKAR1B	protein kinase, cAMP-dependent, regulatory, type I, beta
5577	PRKAR2B	protein kinase, cAMP-dependent, regulatory, type II, beta
6464	SHC1	SHC (Src homology 2 domain containing) transforming protein 1
6505	SLC1A1	solute carrier family 1 (neuronal/epithelial high affinity glutamate transporter, system Xag), member 1
6506	SLC1A2	solute carrier family 1 (glial high affinity glutamate transporter), member 2
6507	SLC1A3	solute carrier family 1 (glial high affinity glutamate transporter), member 3
=== Transcription_P53 signaling pathway ===
328	APEX1	APEX nuclease (multifunctional DNA repair enzyme) 1
1017	CDK2	cyclin-dependent kinase 2
1026	CDKN1A	cyclin-dependent kinase inhibitor 1A (p21, Cip1)
1843	DUSP1	dual specificity phosphatase 1
2274	FHL2	four and a half LIM domains 2
2353	FOS	v-fos FBJ murine osteosarcoma viral oncogene homolog
3791	KDR	kinase insert domain receptor (a type III receptor tyrosine kinase)
5602	MAPK10	mitogen-activated protein kinase 10
4313	MMP2	matrix metallopeptidase 2 (gelatinase A, 72kDa gelatinase, 72kDa type IV collagenase)
7341	SUMO1	SMT3 suppressor of mif two 3 homolog 1 (S. cerevisiae)
=== Cell cycle_ESR1 regulation of G1/S transition ===
595	CCND1	cyclin D1
1017	CDK2	cyclin-dependent kinase 2
1026	CDKN1A	cyclin-dependent kinase inhibitor 1A (p21, Cip1)
55294	FBXW7	F-box and WD repeat domain containing 7
2353	FOS	v-fos FBJ murine osteosarcoma viral oncogene homolog
3725	JUN	jun oncogene
5594	MAPK1	mitogen-activated protein kinase 1
4609	MYC	v-myc myelocytomatosis viral oncogene homolog (avian)
7027	TFDP1	transcription factor Dp-1
=== Astrocyte differentiation from neural stem cells ===
652	BMP4	bone morphogenetic protein 4
659	BMPR2	bone morphogenetic protein receptor, type II (serine/threonine kinase)
2670	GFAP	glial fibrillary acidic protein
3397	ID1	inhibitor of DNA binding 1, dominant negative helix-loop-helix protein
3398	ID2	inhibitor of DNA binding 2, dominant negative helix-loop-helix protein
3399	ID3	inhibitor of DNA binding 3, dominant negative helix-loop-helix protein
3717	JAK2	Janus kinase 2 (a protein tyrosine kinase)
6507	SLC1A3	solute carrier family 1 (glial high affinity glutamate transporter), member 3
6538	SLC6A11	solute carrier family 6 (neurotransmitter transporter, GABA), member 11
7431	VIM	vimentin
=== Stem cells_BMP signaling in cardiac myogenesis ===
70	ACTC1	actin, alpha, cardiac muscle 1
652	BMP4	bone morphogenetic protein 4
653	BMP5	bone morphogenetic protein 5
654	BMP6	bone morphogenetic protein 6
659	BMPR2	bone morphogenetic protein receptor, type II (serine/threonine kinase)
595	CCND1	cyclin D1
3398	ID2	inhibitor of DNA binding 2, dominant negative helix-loop-helix protein
5603	MAPK13	mitogen-activated protein kinase 13
4208	MEF2C	myocyte enhancer factor 2C
=== Cytoskeleton remodeling_CDC42 in cellular processes ===
60	ACTB	actin, beta
71	ACTG1	actin, gamma 1
10097	ACTR2	ARP2 actin-related protein 2 homolog (yeast)
57180	ACTR3B	ARP3 actin-related protein 3 homolog B (yeast)
10552	ARPC1A	actin related protein 2/3 complex, subunit 1A, 41kDa
10095	ARPC1B	actin related protein 2/3 complex, subunit 1B, 41kDa
10109	ARPC2	actin related protein 2/3 complex, subunit 2, 34kDa
998	CDC42	cell division cycle 42 (GTP binding protein, 25kDa)
10602	CDC42EP3	CDC42 effector protein (Rho GTPase binding) 3
11034	DSTN	destrin (actin depolymerizing factor)
3985	LIMK2	LIM domain kinase 2
5058	PAK1	p21 protein (Cdc42/Rac)-activated kinase 1
5063	PAK3	p21 protein (Cdc42/Rac)-activated kinase 3
=== Immune response_MIF-mediated glucocorticoid regulation ===
972	CD74	CD74 molecule, major histocompatibility complex, class II invariant chain
2353	FOS	v-fos FBJ murine osteosarcoma viral oncogene homolog
3576	IL8	interleukin 8
3725	JUN	jun oncogene
5594	MAPK1	mitogen-activated protein kinase 1
5743	PTGS2	prostaglandin-endoperoxide synthase 2 (prostaglandin G/H synthase and cyclooxygenase)
7412	VCAM1	vascular cell adhesion molecule 1
=== G-protein signaling_RAC1 in cellular process ===
60	ACTB	actin, beta
71	ACTG1	actin, gamma 1
10097	ACTR2	ARP2 actin-related protein 2 homolog (yeast)
57180	ACTR3B	ARP3 actin-related protein 3 homolog B (yeast)
10552	ARPC1A	actin related protein 2/3 complex, subunit 1A, 41kDa
10095	ARPC1B	actin related protein 2/3 complex, subunit 1B, 41kDa
10109	ARPC2	actin related protein 2/3 complex, subunit 2, 34kDa
10458	BAIAP2	BAI1-associated protein 2
998	CDC42	cell division cycle 42 (GTP binding protein, 25kDa)
1535	CYBA	cytochrome b-245, alpha polypeptide
26999	CYFIP2	cytoplasmic FMR1 interacting protein 2
5058	PAK1	p21 protein (Cdc42/Rac)-activated kinase 1
5063	PAK3	p21 protein (Cdc42/Rac)-activated kinase 3
8395	PIP5K1B	phosphatidylinositol-4-phosphate 5-kinase, type I, beta
8936	WASF1	WAS protein family, member 1
=== Transport_ACM3 in salivary glands ===
808	CALM3	calmodulin 3 (phosphorylase kinase, delta)
815	CAMK2A	calcium/calmodulin-dependent protein kinase II alpha
816	CAMK2B	calcium/calmodulin-dependent protein kinase II beta
1131	CHRM3	cholinergic receptor, muscarinic 3
2771	GNAI2	guanine nucleotide binding protein (G protein), alpha inhibiting activity polypeptide 2
2983	GUCY1B3	guanylate cyclase 1, soluble, beta 3
3708	ITPR1	inositol 1,4,5-triphosphate receptor, type 1
3710	ITPR3	inositol 1,4,5-triphosphate receptor, type 3
4842	NOS1	nitric oxide synthase 1 (neuronal)
23236	PLCB1	phospholipase C, beta 1 (phosphoinositide-specific)
5332	PLCB4	phospholipase C, beta 4
5573	PRKAR1A	protein kinase, cAMP-dependent, regulatory, type I, alpha (tissue specific extinguisher 1)
5575	PRKAR1B	protein kinase, cAMP-dependent, regulatory, type I, beta
5577	PRKAR2B	protein kinase, cAMP-dependent, regulatory, type II, beta
5578	PRKCA	protein kinase C, alpha
5579	PRKCB	protein kinase C, beta
5580	PRKCD	protein kinase C, delta
5582	PRKCG	protein kinase C, gamma
5592	PRKG1	protein kinase, cGMP-dependent, type I
6616	SNAP25	synaptosomal-associated protein, 25kDa
=== Immune response_IL-12-induced IFN-gamma production ===
4616	GADD45B	growth arrest and DNA-damage-inducible, beta
10912	GADD45G	growth arrest and DNA-damage-inducible, gamma
3595	IL12RB2	interleukin 12 receptor, beta 2
3606	IL18	interleukin 18 (interferon-gamma-inducing factor)
8809	IL18R1	interleukin 18 receptor 1
3717	JAK2	Janus kinase 2 (a protein tyrosine kinase)
3725	JUN	jun oncogene
5602	MAPK10	mitogen-activated protein kinase 10
6775	STAT4	signal transducer and activator of transcription 4
28755	TRAC	T cell receptor alpha constant
=== Cell adhesion_Tight junctions ===
59	ACTA2	actin, alpha 2, smooth muscle, aorta
60	ACTB	actin, beta
70	ACTC1	actin, alpha, cardiac muscle 1
71	ACTG1	actin, gamma 1
72	ACTG2	actin, gamma 2, smooth muscle, enteric
857	CAV1	caveolin 1, caveolae protein, 22kDa
7122	CLDN5	claudin 5
8531	CSDA	cold shock domain protein A
50848	F11R	F11 receptor
58494	JAM2	junctional adhesion molecule 2
4628	MYH10	myosin, heavy chain 10, non-muscle
4629	MYH11	myosin, heavy chain 11, smooth muscle
4627	MYH9	myosin, heavy chain 9, non-muscle
103910	MYL12B	myosin, light chain 12B, regulatory
4637	MYL6	myosin, light chain 6, alkali, smooth muscle and non-muscle
10398	MYL9	myosin, light chain 9, regulatory
6934	TCF7L2	transcription factor 7-like 2 (T-cell specific, HMG-box)
65266	WNK4	WNK lysine deficient protein kinase 4
=== G-protein signaling_G-Protein alpha-s signaling cascades ===
107	ADCY1	adenylate cyclase 1 (brain)
26289	AK5	adenylate kinase 5
10681	GNB5	guanine nucleotide binding protein (G protein), beta 5
2791	GNG11	guanine nucleotide binding protein (G protein), gamma 11
54331	GNG2	guanine nucleotide binding protein (G protein), gamma 2
2785	GNG3	guanine nucleotide binding protein (G protein), gamma 3
2786	GNG4	guanine nucleotide binding protein (G protein), gamma 4
5604	MAP2K1	mitogen-activated protein kinase kinase 1
5594	MAPK1	mitogen-activated protein kinase 1
5315	PKM2	pyruvate kinase, muscle
5573	PRKAR1A	protein kinase, cAMP-dependent, regulatory, type I, alpha (tissue specific extinguisher 1)
5575	PRKAR1B	protein kinase, cAMP-dependent, regulatory, type I, beta
5577	PRKAR2B	protein kinase, cAMP-dependent, regulatory, type II, beta
9693	RAPGEF2	Rap guanine nucleotide exchange factor (GEF) 2
5997	RGS2	regulator of G-protein signaling 2, 24kDa
=== Neurophysiological process_Melatonin signaling ===
107	ADCY1	adenylate cyclase 1 (brain)
196883	ADCY4	adenylate cyclase 4
808	CALM3	calmodulin 3 (phosphorylase kinase, delta)
815	CAMK2A	calcium/calmodulin-dependent protein kinase II alpha
816	CAMK2B	calcium/calmodulin-dependent protein kinase II beta
2771	GNAI2	guanine nucleotide binding protein (G protein), alpha inhibiting activity polypeptide 2
10681	GNB5	guanine nucleotide binding protein (G protein), beta 5
2791	GNG11	guanine nucleotide binding protein (G protein), gamma 11
54331	GNG2	guanine nucleotide binding protein (G protein), gamma 2
2785	GNG3	guanine nucleotide binding protein (G protein), gamma 3
2786	GNG4	guanine nucleotide binding protein (G protein), gamma 4
3708	ITPR1	inositol 1,4,5-triphosphate receptor, type 1
3710	ITPR3	inositol 1,4,5-triphosphate receptor, type 3
3760	KCNJ3	potassium inwardly-rectifying channel, subfamily J, member 3
3763	KCNJ6	potassium inwardly-rectifying channel, subfamily J, member 6
3778	KCNMA1	potassium large conductance calcium-activated channel, subfamily M, alpha member 1
5573	PRKAR1A	protein kinase, cAMP-dependent, regulatory, type I, alpha (tissue specific extinguisher 1)
5575	PRKAR1B	protein kinase, cAMP-dependent, regulatory, type I, beta
5577	PRKAR2B	protein kinase, cAMP-dependent, regulatory, type II, beta
412	STS	steroid sulfatase (microsomal), isozyme S
=== Immune response_Histamine signaling in dendritic cells ===
107	ADCY1	adenylate cyclase 1 (brain)
196883	ADCY4	adenylate cyclase 4
2771	GNAI2	guanine nucleotide binding protein (G protein), alpha inhibiting activity polypeptide 2
10681	GNB5	guanine nucleotide binding protein (G protein), beta 5
2791	GNG11	guanine nucleotide binding protein (G protein), gamma 11
54331	GNG2	guanine nucleotide binding protein (G protein), gamma 2
2785	GNG3	guanine nucleotide binding protein (G protein), gamma 3
2786	GNG4	guanine nucleotide binding protein (G protein), gamma 4
3274	HRH2	histamine receptor H2
51561	IL23A	interleukin 23, alpha subunit p19
3576	IL8	interleukin 8
3708	ITPR1	inositol 1,4,5-triphosphate receptor, type 1
3710	ITPR3	inositol 1,4,5-triphosphate receptor, type 3
5604	MAP2K1	mitogen-activated protein kinase kinase 1
5594	MAPK1	mitogen-activated protein kinase 1
23236	PLCB1	phospholipase C, beta 1 (phosphoinositide-specific)
5332	PLCB4	phospholipase C, beta 4
5573	PRKAR1A	protein kinase, cAMP-dependent, regulatory, type I, alpha (tissue specific extinguisher 1)
5575	PRKAR1B	protein kinase, cAMP-dependent, regulatory, type I, beta
5577	PRKAR2B	protein kinase, cAMP-dependent, regulatory, type II, beta
5578	PRKCA	protein kinase C, alpha
=== Muscle contraction_S1P2 receptor-mediated smooth muscle contraction ===
808	CALM3	calmodulin 3 (phosphorylase kinase, delta)
2771	GNAI2	guanine nucleotide binding protein (G protein), alpha inhibiting activity polypeptide 2
10681	GNB5	guanine nucleotide binding protein (G protein), beta 5
2791	GNG11	guanine nucleotide binding protein (G protein), gamma 11
54331	GNG2	guanine nucleotide binding protein (G protein), gamma 2
2785	GNG3	guanine nucleotide binding protein (G protein), gamma 3
2786	GNG4	guanine nucleotide binding protein (G protein), gamma 4
3708	ITPR1	inositol 1,4,5-triphosphate receptor, type 1
3710	ITPR3	inositol 1,4,5-triphosphate receptor, type 3
103910	MYL12B	myosin, light chain 12B, regulatory
10398	MYL9	myosin, light chain 9, regulatory
23236	PLCB1	phospholipase C, beta 1 (phosphoinositide-specific)
5578	PRKCA	protein kinase C, alpha
9475	ROCK2	Rho-associated, coiled-coil containing protein kinase 2
=== Stem cells_Role of BMP signaling in embryonic stem cell neural differentiation ===
652	BMP4	bone morphogenetic protein 4
659	BMPR2	bone morphogenetic protein receptor, type II (serine/threonine kinase)
5604	MAP2K1	mitogen-activated protein kinase kinase 1
5594	MAPK1	mitogen-activated protein kinase 1
4760	NEUROD1	neurogenic differentiation 1
347733	TUBB2B	tubulin, beta 2B
7545	ZIC1	Zic family member 1 (odd-paired homolog, Drosophila)
7546	ZIC2	Zic family member 2 (odd-paired homolog, Drosophila)
=== Immune response_MIF-JAB1 signaling ===
595	CCND1	cyclin D1
894	CCND2	cyclin D2
1017	CDK2	cyclin-dependent kinase 2
55294	FBXW7	F-box and WD repeat domain containing 7
3725	JUN	jun oncogene
5602	MAPK10	mitogen-activated protein kinase 10
5241	PGR	progesterone receptor
7345	UCHL1	ubiquitin carboxyl-terminal esterase L1 (ubiquitin thiolesterase)
=== Stem cells_Hedgehog, BMP and Parathyroid hormone in osteogenesis ===
107	ADCY1	adenylate cyclase 1 (brain)
196883	ADCY4	adenylate cyclase 4
249	ALPL	alkaline phosphatase, liver/bone/kidney
654	BMP6	bone morphogenetic protein 6
1277	COL1A1	collagen, type I, alpha 1
5604	MAP2K1	mitogen-activated protein kinase kinase 1
5594	MAPK1	mitogen-activated protein kinase 1
23236	PLCB1	phospholipase C, beta 1 (phosphoinositide-specific)
5332	PLCB4	phospholipase C, beta 4
5573	PRKAR1A	protein kinase, cAMP-dependent, regulatory, type I, alpha (tissue specific extinguisher 1)
5575	PRKAR1B	protein kinase, cAMP-dependent, regulatory, type I, beta
5577	PRKAR2B	protein kinase, cAMP-dependent, regulatory, type II, beta
5580	PRKCD	protein kinase C, delta
4982	TNFRSF11B	tumor necrosis factor receptor superfamily, member 11b
25937	WWTR1	WW domain containing transcription regulator 1
=== Stem cells_Regulation of endothelial progenitor cell differentiation from adult stem cells ===
284	ANGPT1	angiopoietin 1
1003	CDH5	cadherin 5, type 2 (vascular endothelium)
6387	CXCL12	chemokine (C-X-C motif) ligand 12 (stromal cell-derived factor 1)
2771	GNAI2	guanine nucleotide binding protein (G protein), alpha inhibiting activity polypeptide 2
3676	ITGA4	integrin, alpha 4 (antigen CD49D, alpha 4 subunit of VLA-4 receptor)
3689	ITGB2	integrin, beta 2 (complement component 3 receptor 3 and 4 subunit)
3717	JAK2	Janus kinase 2 (a protein tyrosine kinase)
3791	KDR	kinase insert domain receptor (a type III receptor tyrosine kinase)
3815	KIT	v-kit Hardy-Zuckerman 4 feline sarcoma viral oncogene homolog
1903	S1PR3	sphingosine-1-phosphate receptor 3
6403	SELP	selectin P (granule membrane protein 140kDa, antigen CD62)
7010	TEK	TEK tyrosine kinase, endothelial
7412	VCAM1	vascular cell adhesion molecule 1
7450	VWF	von Willebrand factor
=== Immune response_PGE2 common pathways ===
107	ADCY1	adenylate cyclase 1 (brain)
196883	ADCY4	adenylate cyclase 4
2771	GNAI2	guanine nucleotide binding protein (G protein), alpha inhibiting activity polypeptide 2
10681	GNB5	guanine nucleotide binding protein (G protein), beta 5
2791	GNG11	guanine nucleotide binding protein (G protein), gamma 11
54331	GNG2	guanine nucleotide binding protein (G protein), gamma 2
2785	GNG3	guanine nucleotide binding protein (G protein), gamma 3
2786	GNG4	guanine nucleotide binding protein (G protein), gamma 4
3708	ITPR1	inositol 1,4,5-triphosphate receptor, type 1
3710	ITPR3	inositol 1,4,5-triphosphate receptor, type 3
5604	MAP2K1	mitogen-activated protein kinase kinase 1
5594	MAPK1	mitogen-activated protein kinase 1
23236	PLCB1	phospholipase C, beta 1 (phosphoinositide-specific)
5332	PLCB4	phospholipase C, beta 4
5573	PRKAR1A	protein kinase, cAMP-dependent, regulatory, type I, alpha (tissue specific extinguisher 1)
5575	PRKAR1B	protein kinase, cAMP-dependent, regulatory, type I, beta
5577	PRKAR2B	protein kinase, cAMP-dependent, regulatory, type II, beta
5734	PTGER4	prostaglandin E receptor 4 (subtype EP4)
5743	PTGS2	prostaglandin-endoperoxide synthase 2 (prostaglandin G/H synthase and cyclooxygenase)
6578	SLCO2A1	solute carrier organic anion transporter family, member 2A1
=== Cell adhesion_Cell-matrix glycoconjugates ===
1464	CSPG4	chondroitin sulfate proteoglycan 4
2192	FBLN1	fibulin 1
3675	ITGA3	integrin, alpha 3 (antigen CD49C, alpha 3 subunit of VLA-3 receptor)
3698	ITIH2	inter-alpha (globulin) inhibitor H2
3699	ITIH3	inter-alpha (globulin) inhibitor H3
3912	LAMB1	laminin, beta 1
3915	LAMC1	laminin, gamma 1 (formerly LAMB2)
3958	LGALS3	lectin, galactoside-binding, soluble, 3
10894	LYVE1	lymphatic vessel endothelial hyaluronan receptor 1
3371	TNC	tenascin C
7143	TNR	tenascin R (restrictin, janusin)
1462	VCAN	versican
=== Neural stem cells lineage commitment (scheme) ===
652	BMP4	bone morphogenetic protein 4
659	BMPR2	bone morphogenetic protein receptor, type II (serine/threonine kinase)
1464	CSPG4	chondroitin sulfate proteoglycan 4
2670	GFAP	glial fibrillary acidic protein
4133	MAP2	microtubule-associated protein 2
5156	PDGFRA	platelet-derived growth factor receptor, alpha polypeptide
6507	SLC1A3	solute carrier family 1 (glial high affinity glutamate transporter), member 3
6538	SLC6A11	solute carrier family 6 (neurotransmitter transporter, GABA), member 11
7431	VIM	vimentin
=== Transcription_Transcription regulation of aminoacid metabolism ===
212	ALAS2	aminolevulinate, delta-, synthase 2
445	ASS1	argininosuccinate synthetase 1
2353	FOS	v-fos FBJ murine osteosarcoma viral oncogene homolog
2355	FOSL2	FOS-like antigen 2
3725	JUN	jun oncogene
3726	JUNB	jun B proto-oncogene
5594	MAPK1	mitogen-activated protein kinase 1
4609	MYC	v-myc myelocytomatosis viral oncogene homolog (avian)
4953	ODC1	ornithine decarboxylase 1
5578	PRKCA	protein kinase C, alpha
5579	PRKCB	protein kinase C, beta
5580	PRKCD	protein kinase C, delta
5582	PRKCG	protein kinase C, gamma
=== The role of KEAP1/NRF2 pathway in skin sensitization ===
999	CDH1	cadherin 1, type 1, E-cadherin (epithelial)
3309	HSPA5	heat shock 70kDa protein 5 (glucose-regulated protein, 78kDa)
3606	IL18	interleukin 18 (interferon-gamma-inducing factor)
3576	IL8	interleukin 8
5594	MAPK1	mitogen-activated protein kinase 1
5602	MAPK10	mitogen-activated protein kinase 10
7133	TNFRSF1B	tumor necrosis factor receptor superfamily, member 1B
=== Stem cells_H3K4 demethylases in stem cell maintenance ===
1026	CDKN1A	cyclin-dependent kinase inhibitor 1A (p21, Cip1)
1132	CHRM4	cholinergic receptor, muscarinic 4
1958	EGR1	early growth response 1
3021	H3F3B	H3 histone, family 3B (H3.3B)
23186	RCOR1	REST corepressor 1
6323	SCN1A	sodium channel, voltage-gated, type I, alpha subunit
6326	SCN2A	sodium channel, voltage-gated, type II, alpha subunit
6328	SCN3A	sodium channel, voltage-gated, type III, alpha subunit
=== Cell adhesion_Role of CDK5 in cell adhesion ===
999	CDH1	cadherin 1, type 1, E-cadherin (epithelial)
1496	CTNNA2	catenin (cadherin-associated protein), alpha 2
2064	ERBB2	v-erb-b2 erythroblastic leukemia viral oncogene homolog 2, neuro/glioblastoma derived oncogene homolog (avian)
6934	TCF7L2	transcription factor 7-like 2 (T-cell specific, HMG-box)
=== CD8+ Tc1 cells in allergic contact dermatitis ===
920	CD4	CD4 molecule
999	CDH1	cadherin 1, type 1, E-cadherin (epithelial)
3105	HLA-A	major histocompatibility complex, class I, A
3106	HLA-B	major histocompatibility complex, class I, B
3107	HLA-C	major histocompatibility complex, class I, C
3108	HLA-DMA	major histocompatibility complex, class II, DM alpha
3113	HLA-DPA1	major histocompatibility complex, class II, DP alpha 1
3115	HLA-DPB1	major histocompatibility complex, class II, DP beta 1
3122	HLA-DRA	major histocompatibility complex, class II, DR alpha
3606	IL18	interleukin 18 (interferon-gamma-inducing factor)
3554	IL1R1	interleukin 1 receptor, type I
7133	TNFRSF1B	tumor necrosis factor receptor superfamily, member 1B
28755	TRAC	T cell receptor alpha constant
=== Immune response_Role of DAP12 receptors in NK cells ===
60	ACTB	actin, beta
71	ACTG1	actin, gamma 1
10097	ACTR2	ARP2 actin-related protein 2 homolog (yeast)
57180	ACTR3B	ARP3 actin-related protein 3 homolog B (yeast)
10552	ARPC1A	actin related protein 2/3 complex, subunit 1A, 41kDa
10095	ARPC1B	actin related protein 2/3 complex, subunit 1B, 41kDa
10109	ARPC2	actin related protein 2/3 complex, subunit 2, 34kDa
3106	HLA-B	major histocompatibility complex, class I, B
3107	HLA-C	major histocompatibility complex, class I, C
3133	HLA-E	major histocompatibility complex, class I, E
3823	KLRC3	killer cell lectin-like receptor subfamily C, member 3
5604	MAP2K1	mitogen-activated protein kinase kinase 1
5594	MAPK1	mitogen-activated protein kinase 1
5058	PAK1	p21 protein (Cdc42/Rac)-activated kinase 1
8503	PIK3R3	phosphoinositide-3-kinase, regulatory subunit 3 (gamma)
6464	SHC1	SHC (Src homology 2 domain containing) transforming protein 1
7305	TYROBP	TYRO protein tyrosine kinase binding protein
=== Inhibition of remyelination in multiple sclerosis: role of cell-cell and ECM-cell interactions ===
60	ACTB	actin, beta
71	ACTG1	actin, gamma 1
975	CD81	CD81 molecule
2335	FN1	fibronectin 1
2706	GJB2	gap junction protein, beta 2, 26kDa
10804	GJB6	gap junction protein, beta 6, 30kDa
4082	MARCKS	myristoylated alanine-rich protein kinase C substrate
5578	PRKCA	protein kinase C, alpha
5579	PRKCB	protein kinase C, beta
5580	PRKCD	protein kinase C, delta
5582	PRKCG	protein kinase C, gamma
65078	RTN4R	reticulon 4 receptor
7143	TNR	tenascin R (restrictin, janusin)
10100	TSPAN2	tetraspanin 2
=== Stem cells_Self-renewal and pluripotency maintenance of human embryonic stem cells ===
213	ALB	albumin
652	BMP4	bone morphogenetic protein 4
595	CCND1	cyclin D1
1026	CDKN1A	cyclin-dependent kinase inhibitor 1A (p21, Cip1)
3398	ID2	inhibitor of DNA binding 2, dominant negative helix-loop-helix protein
9314	KLF4	Kruppel-like factor 4 (gut)
4609	MYC	v-myc myelocytomatosis viral oncogene homolog (avian)
5087	PBX1	pre-B-cell leukemia homeobox 1
=== Activation of Cortisol production in major depressive disorder ===
5243	ABCB1	ATP-binding cassette, sub-family B (MDR/TAP), member 1
1583	CYP11A1	cytochrome P450, family 11, subfamily A, polypeptide 1
1589	CYP21A2	cytochrome P450, family 21, subfamily A, polypeptide 2
1729	DIAPH1	diaphanous homolog 1 (Drosophila)
1843	DUSP1	dual specificity phosphatase 1
5604	MAP2K1	mitogen-activated protein kinase kinase 1
5594	MAPK1	mitogen-activated protein kinase 1
5573	PRKAR1A	protein kinase, cAMP-dependent, regulatory, type I, alpha (tissue specific extinguisher 1)
5575	PRKAR1B	protein kinase, cAMP-dependent, regulatory, type I, beta
5577	PRKAR2B	protein kinase, cAMP-dependent, regulatory, type II, beta
7132	TNFRSF1A	tumor necrosis factor receptor superfamily, member 1A
=== Role of Ghrelin in activation eating behavior in obesity ===
774	CACNA1B	calcium channel, voltage-dependent, N type, alpha 1B subunit
808	CALM3	calmodulin 3 (phosphorylase kinase, delta)
10645	CAMKK2	calcium/calmodulin-dependent protein kinase kinase 2, beta
2771	GNAI2	guanine nucleotide binding protein (G protein), alpha inhibiting activity polypeptide 2
10681	GNB5	guanine nucleotide binding protein (G protein), beta 5
2791	GNG11	guanine nucleotide binding protein (G protein), gamma 11
54331	GNG2	guanine nucleotide binding protein (G protein), gamma 2
2785	GNG3	guanine nucleotide binding protein (G protein), gamma 3
2786	GNG4	guanine nucleotide binding protein (G protein), gamma 4
3708	ITPR1	inositol 1,4,5-triphosphate receptor, type 1
3710	ITPR3	inositol 1,4,5-triphosphate receptor, type 3
23236	PLCB1	phospholipase C, beta 1 (phosphoinositide-specific)
5332	PLCB4	phospholipase C, beta 4
5563	PRKAA2	protein kinase, AMP-activated, alpha 2 catalytic subunit
5573	PRKAR1A	protein kinase, cAMP-dependent, regulatory, type I, alpha (tissue specific extinguisher 1)
5575	PRKAR1B	protein kinase, cAMP-dependent, regulatory, type I, beta
5577	PRKAR2B	protein kinase, cAMP-dependent, regulatory, type II, beta
=== Immune response_Role of HMGB1 in dendritic cell maturation and migration ===
6363	CCL19	chemokine (C-C motif) ligand 19
6387	CXCL12	chemokine (C-X-C motif) ligand 12 (stromal cell-derived factor 1)
3108	HLA-DMA	major histocompatibility complex, class II, DM alpha
3113	HLA-DPA1	major histocompatibility complex, class II, DP alpha 1
3115	HLA-DPB1	major histocompatibility complex, class II, DP beta 1
3122	HLA-DRA	major histocompatibility complex, class II, DR alpha
3606	IL18	interleukin 18 (interferon-gamma-inducing factor)
3576	IL8	interleukin 8
5594	MAPK1	mitogen-activated protein kinase 1
5603	MAPK13	mitogen-activated protein kinase 13
=== Development_Melanocyte development and pigmentation ===
107	ADCY1	adenylate cyclase 1 (brain)
1638	DCT	dopachrome tautomerase (dopachrome delta-isomerase, tyrosine-related protein 2)
7976	FZD3	frizzled homolog 3 (Drosophila)
8323	FZD6	frizzled homolog 6 (Drosophila)
2983	GUCY1B3	guanylate cyclase 1, soluble, beta 3
3815	KIT	v-kit Hardy-Zuckerman 4 feline sarcoma viral oncogene homolog
5604	MAP2K1	mitogen-activated protein kinase kinase 1
5594	MAPK1	mitogen-activated protein kinase 1
8503	PIK3R3	phosphoinositide-3-kinase, regulatory subunit 3 (gamma)
5573	PRKAR1A	protein kinase, cAMP-dependent, regulatory, type I, alpha (tissue specific extinguisher 1)
5575	PRKAR1B	protein kinase, cAMP-dependent, regulatory, type I, beta
5577	PRKAR2B	protein kinase, cAMP-dependent, regulatory, type II, beta
5579	PRKCB	protein kinase C, beta
5592	PRKG1	protein kinase, cGMP-dependent, type I
=== Stem cells_TGF-beta family mediated differentiation of embryonic stem cells ===
652	BMP4	bone morphogenetic protein 4
3791	KDR	kinase insert domain receptor (a type III receptor tyrosine kinase)
5175	PECAM1	platelet/endothelial cell adhesion molecule
6495	SIX1	SIX homeobox 1
4088	SMAD3	SMAD family member 3
7048	TGFBR2	transforming growth factor, beta receptor II (70/80kDa)
7056	THBD	thrombomodulin
7276	TTR	transthyretin
25937	WWTR1	WW domain containing transcription regulator 1
=== Stem cells_Extraembryonic differentiation of embryonic stem cells ===
652	BMP4	bone morphogenetic protein 4
659	BMPR2	bone morphogenetic protein receptor, type II (serine/threonine kinase)
23462	HEY1	hairy/enhancer-of-split related with YRPW motif 1
3397	ID1	inhibitor of DNA binding 1, dominant negative helix-loop-helix protein
3398	ID2	inhibitor of DNA binding 2, dominant negative helix-loop-helix protein
3399	ID3	inhibitor of DNA binding 3, dominant negative helix-loop-helix protein
4133	MAP2	microtubule-associated protein 2
4488	MSX2	msh homeobox 2
=== Origin of Langerhans cells in the steady-state and under inflammatory conditions ===
999	CDH1	cadherin 1, type 1, E-cadherin (epithelial)
9547	CXCL14	chemokine (C-X-C motif) ligand 14
3398	ID2	inhibitor of DNA binding 2, dominant negative helix-loop-helix protein
6403	SELP	selectin P (granule membrane protein 140kDa, antigen CD62)
4088	SMAD3	SMAD family member 3
7048	TGFBR2	transforming growth factor, beta receptor II (70/80kDa)
=== Development_Hedgehog and PTH signaling pathways in bone and cartilage development ===
107	ADCY1	adenylate cyclase 1 (brain)
595	CCND1	cyclin D1
1277	COL1A1	collagen, type I, alpha 1
1278	COL1A2	collagen, type I, alpha 2
1958	EGR1	early growth response 1
2353	FOS	v-fos FBJ murine osteosarcoma viral oncogene homolog
23236	PLCB1	phospholipase C, beta 1 (phosphoinositide-specific)
5332	PLCB4	phospholipase C, beta 4
5573	PRKAR1A	protein kinase, cAMP-dependent, regulatory, type I, alpha (tissue specific extinguisher 1)
5575	PRKAR1B	protein kinase, cAMP-dependent, regulatory, type I, beta
5577	PRKAR2B	protein kinase, cAMP-dependent, regulatory, type II, beta
=== Immune response_IL-12 signaling pathway ===
3595	IL12RB2	interleukin 12 receptor, beta 2
8809	IL18R1	interleukin 18 receptor 1
3717	JAK2	Janus kinase 2 (a protein tyrosine kinase)
3725	JUN	jun oncogene
6403	SELP	selectin P (granule membrane protein 140kDa, antigen CD62)
6775	STAT4	signal transducer and activator of transcription 4
=== Role of Leptin in regulation of eating behavior in obesity ===
9607	CARTPT	CART prepropeptide
3717	JAK2	Janus kinase 2 (a protein tyrosine kinase)
3953	LEPR	leptin receptor
5604	MAP2K1	mitogen-activated protein kinase kinase 1
5594	MAPK1	mitogen-activated protein kinase 1
5563	PRKAA2	protein kinase, AMP-activated, alpha 2 catalytic subunit
=== Gamma-secretase regulation of angiogenesis ===
=== Neurophysiological process_Mu-type opioid receptor-mediated analgesia ===
107	ADCY1	adenylate cyclase 1 (brain)
196883	ADCY4	adenylate cyclase 4
773	CACNA1A	calcium channel, voltage-dependent, P/Q type, alpha 1A subunit
774	CACNA1B	calcium channel, voltage-dependent, N type, alpha 1B subunit
2771	GNAI2	guanine nucleotide binding protein (G protein), alpha inhibiting activity polypeptide 2
10681	GNB5	guanine nucleotide binding protein (G protein), beta 5
2791	GNG11	guanine nucleotide binding protein (G protein), gamma 11
54331	GNG2	guanine nucleotide binding protein (G protein), gamma 2
2785	GNG3	guanine nucleotide binding protein (G protein), gamma 3
2786	GNG4	guanine nucleotide binding protein (G protein), gamma 4
3760	KCNJ3	potassium inwardly-rectifying channel, subfamily J, member 3
3763	KCNJ6	potassium inwardly-rectifying channel, subfamily J, member 6
5573	PRKAR1A	protein kinase, cAMP-dependent, regulatory, type I, alpha (tissue specific extinguisher 1)
5575	PRKAR1B	protein kinase, cAMP-dependent, regulatory, type I, beta
5577	PRKAR2B	protein kinase, cAMP-dependent, regulatory, type II, beta
=== Immune response_PGE2 signaling in immune response ===
107	ADCY1	adenylate cyclase 1 (brain)
196883	ADCY4	adenylate cyclase 4
1051	CEBPB	CCAAT/enhancer binding protein (C/EBP), beta
3576	IL8	interleukin 8
5604	MAP2K1	mitogen-activated protein kinase kinase 1
5594	MAPK1	mitogen-activated protein kinase 1
5573	PRKAR1A	protein kinase, cAMP-dependent, regulatory, type I, alpha (tissue specific extinguisher 1)
5575	PRKAR1B	protein kinase, cAMP-dependent, regulatory, type I, beta
5577	PRKAR2B	protein kinase, cAMP-dependent, regulatory, type II, beta
5734	PTGER4	prostaglandin E receptor 4 (subtype EP4)
5743	PTGS2	prostaglandin-endoperoxide synthase 2 (prostaglandin G/H synthase and cyclooxygenase)
6578	SLCO2A1	solute carrier organic anion transporter family, member 2A1
=== Aryl hydrocarbon receptor signaling ===
=== Immune response_Oncostatin M signaling via JAK-Stat in mouse cells ===
595	CCND1	cyclin D1
3717	JAK2	Janus kinase 2 (a protein tyrosine kinase)
9180	OSMR	oncostatin M receptor
12	SERPINA3	serpin peptidase inhibitor, clade A (alpha-1 antiproteinase, antitrypsin), member 3
7076	TIMP1	TIMP metallopeptidase inhibitor 1
=== Role of Nicotine-induced Leptin resistance in hypothalamus in development of obesity ===
9607	CARTPT	CART prepropeptide
3717	JAK2	Janus kinase 2 (a protein tyrosine kinase)
3953	LEPR	leptin receptor
5604	MAP2K1	mitogen-activated protein kinase kinase 1
5594	MAPK1	mitogen-activated protein kinase 1
5563	PRKAA2	protein kinase, AMP-activated, alpha 2 catalytic subunit
=== Development_Leptin signaling via PI3K-dependent pathway ===
6833	ABCC8	ATP-binding cassette, sub-family C (CFTR/MRP), member 8
476	ATP1A1	ATPase, Na+/K+ transporting, alpha 1 polypeptide
3717	JAK2	Janus kinase 2 (a protein tyrosine kinase)
3953	LEPR	leptin receptor
8503	PIK3R3	phosphoinositide-3-kinase, regulatory subunit 3 (gamma)
5563	PRKAA2	protein kinase, AMP-activated, alpha 2 catalytic subunit
5564	PRKAB1	protein kinase, AMP-activated, beta 1 non-catalytic subunit
51422	PRKAG2	protein kinase, AMP-activated, gamma 2 non-catalytic subunit
5573	PRKAR1A	protein kinase, cAMP-dependent, regulatory, type I, alpha (tissue specific extinguisher 1)
5575	PRKAR1B	protein kinase, cAMP-dependent, regulatory, type I, beta
5577	PRKAR2B	protein kinase, cAMP-dependent, regulatory, type II, beta
=== Stem cells_WNT/Beta-catenin and NOTCH in induction of osteogenesis ===
249	ALPL	alkaline phosphatase, liver/bone/kidney
1277	COL1A1	collagen, type I, alpha 1
2274	FHL2	four and a half LIM domains 2
7976	FZD3	frizzled homolog 3 (Drosophila)
8323	FZD6	frizzled homolog 6 (Drosophila)
23462	HEY1	hairy/enhancer-of-split related with YRPW motif 1
182	JAG1	jagged 1 (Alagille syndrome)
4982	TNFRSF11B	tumor necrosis factor receptor superfamily, member 11b
51384	WNT16	wingless-type MMTV integration site family, member 16
7472	WNT2	wingless-type MMTV integration site family member 2
=== Stem cells_NOTCH1-induced self-renewal of glioblastoma stem cells ===
652	BMP4	bone morphogenetic protein 4
659	BMPR2	bone morphogenetic protein receptor, type II (serine/threonine kinase)
595	CCND1	cyclin D1
2670	GFAP	glial fibrillary acidic protein
23462	HEY1	hairy/enhancer-of-split related with YRPW motif 1
3397	ID1	inhibitor of DNA binding 1, dominant negative helix-loop-helix protein
182	JAG1	jagged 1 (Alagille syndrome)
3717	JAK2	Janus kinase 2 (a protein tyrosine kinase)
=== Immune response_MIF in innate immunity response ===
929	CD14	CD14 molecule
1051	CEBPB	CCAAT/enhancer binding protein (C/EBP), beta
3576	IL8	interleukin 8
3725	JUN	jun oncogene
23643	LY96	lymphocyte antigen 96
5602	MAPK10	mitogen-activated protein kinase 10
5603	MAPK13	mitogen-activated protein kinase 13
5743	PTGS2	prostaglandin-endoperoxide synthase 2 (prostaglandin G/H synthase and cyclooxygenase)
=== Putative pathways of MHC class I-dependent postsynaptic long-term depression in major depressive disorder ===
567	B2M	beta-2-microglobulin
3105	HLA-A	major histocompatibility complex, class I, A
3106	HLA-B	major histocompatibility complex, class I, B
3107	HLA-C	major histocompatibility complex, class I, C
3459	IFNGR1	interferon gamma receptor 1
5682	PSMA1	proteasome (prosome, macropain) subunit, alpha type, 1
5690	PSMB2	proteasome (prosome, macropain) subunit, beta type, 2
5698	PSMB9	proteasome (prosome, macropain) subunit, beta type, 9 (large multifunctional peptidase 2)
5719	PSMD13	proteasome (prosome, macropain) 26S subunit, non-ATPase, 13
7132	TNFRSF1A	tumor necrosis factor receptor superfamily, member 1A
=== Cytoskeleton remodeling_Alpha-1A adrenergic receptor-dependent inhibition of PI3K ===
775	CACNA1C	calcium channel, voltage-dependent, L type, alpha 1C subunit
808	CALM3	calmodulin 3 (phosphorylase kinase, delta)
4628	MYH10	myosin, heavy chain 10, non-muscle
4629	MYH11	myosin, heavy chain 11, smooth muscle
4627	MYH9	myosin, heavy chain 9, non-muscle
103910	MYL12B	myosin, light chain 12B, regulatory
4637	MYL6	myosin, light chain 6, alkali, smooth muscle and non-muscle
10398	MYL9	myosin, light chain 9, regulatory
=== Signal transduction_Activin A signaling regulation ===
25805	BAMBI	BMP and activin membrane-bound inhibitor homolog (Xenopus laevis)
2280	FKBP1A	FK506 binding protein 1A, 12kDa
3021	H3F3B	H3 histone, family 3B (H3.3B)
8332	HIST1H2AL	histone cluster 1, H2al
8343	HIST1H2BF	histone cluster 1, H2bf
8339	HIST1H2BG	histone cluster 1, H2bg
8345	HIST1H2BH	histone cluster 1, H2bh
8342	HIST1H2BM	histone cluster 1, H2bm
8360	HIST1H4D	histone cluster 1, H4d
4088	SMAD3	SMAD family member 3
7049	TGFBR3	transforming growth factor, beta receptor III
=== Muscle contraction_Delta-type opioid receptor in smooth muscle contraction ===
2771	GNAI2	guanine nucleotide binding protein (G protein), alpha inhibiting activity polypeptide 2
10681	GNB5	guanine nucleotide binding protein (G protein), beta 5
2791	GNG11	guanine nucleotide binding protein (G protein), gamma 11
54331	GNG2	guanine nucleotide binding protein (G protein), gamma 2
2785	GNG3	guanine nucleotide binding protein (G protein), gamma 3
2786	GNG4	guanine nucleotide binding protein (G protein), gamma 4
3708	ITPR1	inositol 1,4,5-triphosphate receptor, type 1
3710	ITPR3	inositol 1,4,5-triphosphate receptor, type 3
4628	MYH10	myosin, heavy chain 10, non-muscle
4629	MYH11	myosin, heavy chain 11, smooth muscle
4627	MYH9	myosin, heavy chain 9, non-muscle
103910	MYL12B	myosin, light chain 12B, regulatory
4637	MYL6	myosin, light chain 6, alkali, smooth muscle and non-muscle
10398	MYL9	myosin, light chain 9, regulatory
=== Development_Role of CDK5 in neuronal development ===
60	ACTB	actin, beta
71	ACTG1	actin, gamma 1
55860	ACTR10	actin-related protein 10 homolog (S. cerevisiae)
10097	ACTR2	ARP2 actin-related protein 2 homolog (yeast)
57180	ACTR3B	ARP3 actin-related protein 3 homolog B (yeast)
10552	ARPC1A	actin related protein 2/3 complex, subunit 1A, 41kDa
10095	ARPC1B	actin related protein 2/3 complex, subunit 1B, 41kDa
10109	ARPC2	actin related protein 2/3 complex, subunit 2, 34kDa
832	CAPZB	capping protein (actin filament) muscle Z-line, beta
1600	DAB1	disabled homolog 1 (Drosophila)
1780	DYNC1I1	dynein, cytoplasmic 1, intermediate chain 1
4747	NEFL	neurofilament, light polypeptide
5649	RELN	reelin
7277	TUBA4A	tubulin, alpha 4a
7280	TUBB2A	tubulin, beta 2A
347733	TUBB2B	tubulin, beta 2B
10383	TUBB2C	tubulin, beta 2C
84617	TUBB6	tubulin, beta 6
8936	WASF1	WAS protein family, member 1
=== Immune response_Oncostatin M signaling via JAK-Stat in human cells ===
595	CCND1	cyclin D1
3717	JAK2	Janus kinase 2 (a protein tyrosine kinase)
9180	OSMR	oncostatin M receptor
12	SERPINA3	serpin peptidase inhibitor, clade A (alpha-1 antiproteinase, antitrypsin), member 3
7076	TIMP1	TIMP metallopeptidase inhibitor 1
=== Oxidative stress_Angiotensin II-induced production of ROS ===
183	AGT	angiotensinogen (serpin peptidase inhibitor, clade A, member 8)
1535	CYBA	cytochrome b-245, alpha polypeptide
3708	ITPR1	inositol 1,4,5-triphosphate receptor, type 1
3710	ITPR3	inositol 1,4,5-triphosphate receptor, type 3
23236	PLCB1	phospholipase C, beta 1 (phosphoinositide-specific)
5332	PLCB4	phospholipase C, beta 4
5578	PRKCA	protein kinase C, alpha
5579	PRKCB	protein kinase C, beta
9475	ROCK2	Rho-associated, coiled-coil containing protein kinase 2
=== Transcription_CREM signaling in testis ===
107	ADCY1	adenylate cyclase 1 (brain)
9457	FHL5	four and a half LIM domains 5
2492	FSHR	follicle stimulating hormone receptor
57576	KIF17	kinesin family member 17
5573	PRKAR1A	protein kinase, cAMP-dependent, regulatory, type I, alpha (tissue specific extinguisher 1)
5575	PRKAR1B	protein kinase, cAMP-dependent, regulatory, type I, beta
5577	PRKAR2B	protein kinase, cAMP-dependent, regulatory, type II, beta
=== Hypoxia-induced EMT in cancer and fibrosis ===
999	CDH1	cadherin 1, type 1, E-cadherin (epithelial)
1490	CTGF	connective tissue growth factor
4015	LOX	lysyl oxidase
=== Stem cells_Transcription factors in segregation of hepatocytic lineage ===
213	ALB	albumin
595	CCND1	cyclin D1
1026	CDKN1A	cyclin-dependent kinase inhibitor 1A (p21, Cip1)
4233	MET	met proto-oncogene (hepatocyte growth factor receptor)
5265	SERPINA1	serpin peptidase inhibitor, clade A (alpha-1 antiproteinase, antitrypsin), member 1
7048	TGFBR2	transforming growth factor, beta receptor II (70/80kDa)
=== Role of adipose tissue hypoxia in obesity and type 2 diabetes ===
284	ANGPT1	angiopoietin 1
2034	EPAS1	endothelial PAS domain protein 1
3486	IGFBP3	insulin-like growth factor binding protein 3
4015	LOX	lysyl oxidase
10135	NAMPT	nicotinamide phosphoribosyltransferase
5054	SERPINE1	serpin peptidase inhibitor, clade E (nexin, plasminogen activator inhibitor type 1), member 1
=== Apoptosis and survival_Granzyme A signaling ===
328	APEX1	APEX nuclease (multifunctional DNA repair enzyme) 1
3021	H3F3B	H3 histone, family 3B (H3.3B)
3009	HIST1H1B	histone cluster 1, H1b
3006	HIST1H1C	histone cluster 1, H1c
3007	HIST1H1D	histone cluster 1, H1d
3008	HIST1H1E	histone cluster 1, H1e
8343	HIST1H2BF	histone cluster 1, H2bf
8339	HIST1H2BG	histone cluster 1, H2bg
8345	HIST1H2BH	histone cluster 1, H2bh
8342	HIST1H2BM	histone cluster 1, H2bm
4830	NME1	non-metastatic cells 1, protein (NM23A) expressed in
5873	RAB27A	RAB27A, member RAS oncogene family
=== G-protein signaling_RhoB regulation pathway ===
50650	ARHGEF3	Rho guanine nucleotide exchange factor (GEF) 3
1729	DIAPH1	diaphanous homolog 1 (Drosophila)
5229	PGGT1B	protein geranylgeranyltransferase type I, beta subunit
51196	PLCE1	phospholipase C, epsilon 1
388	RHOB	ras homolog gene family, member B
=== Stem cells_BMP7 in brown adipocyte differentiation ===
183	AGT	angiotensinogen (serpin peptidase inhibitor, clade A, member 8)
301	ANXA1	annexin A1
659	BMPR2	bone morphogenetic protein receptor, type II (serine/threonine kinase)
1909	EDNRA	endothelin receptor type A
10205	MPZL2	myelin protein zero-like 2
4916	NTRK3	neurotrophic tyrosine kinase, receptor, type 3
12	SERPINA3	serpin peptidase inhibitor, clade A (alpha-1 antiproteinase, antitrypsin), member 3
=== Stem cells_Scheme: SMAD-dependent TGF-beta family signaling in embryonic stem cells ===
652	BMP4	bone morphogenetic protein 4
3397	ID1	inhibitor of DNA binding 1, dominant negative helix-loop-helix protein
3399	ID3	inhibitor of DNA binding 3, dominant negative helix-loop-helix protein
4488	MSX2	msh homeobox 2
4088	SMAD3	SMAD family member 3
=== Proteolysis_Role of Parkin in the Ubiquitin-Proteasomal Pathway ===
55294	FBXW7	F-box and WD repeat domain containing 7
3309	HSPA5	heat shock 70kDa protein 5 (glucose-regulated protein, 78kDa)
5719	PSMD13	proteasome (prosome, macropain) 26S subunit, non-ATPase, 13
9627	SNCAIP	synuclein, alpha interacting protein
7277	TUBA4A	tubulin, alpha 4a
7280	TUBB2A	tubulin, beta 2A
347733	TUBB2B	tubulin, beta 2B
10383	TUBB2C	tubulin, beta 2C
84617	TUBB6	tubulin, beta 6
=== Role of Thyroid hormone in regulation of oligodendrocyte differentiation ===
595	CCND1	cyclin D1
894	CCND2	cyclin D2
1026	CDKN1A	cyclin-dependent kinase inhibitor 1A (p21, Cip1)
3398	ID2	inhibitor of DNA binding 2, dominant negative helix-loop-helix protein
5156	PDGFRA	platelet-derived growth factor receptor, alpha polypeptide
53919	SLCO1C1	solute carrier organic anion transporter family, member 1C1
6934	TCF7L2	transcription factor 7-like 2 (T-cell specific, HMG-box)
7068	THRB	thyroid hormone receptor, beta (erythroblastic leukemia viral (v-erb-a) oncogene homolog 2, avian)

## Sheet: Cortex DLB UP
=== Role of ER stress in obesity and type 2 diabetes ===
79602	ADIPOR2	adiponectin receptor 2
200186	CRTC2	CREB regulated transcription coactivator 2
1649	DDIT3	DNA-damage-inducible transcript 3
2194	FASN	fatty acid synthase
2222	FDFT1	farnesyl-diphosphate farnesyltransferase 1
3643	INSR	insulin receptor
3949	LDLR	low density lipoprotein receptor
6319	SCD	stearoyl-CoA desaturase (delta-9-desaturase)
6720	SREBF1	sterol regulatory element binding transcription factor 1
=== G-protein signaling_Cross-talk between Ras-family GTPases ===
394	ARHGAP5	Rho GTPase activating protein 5
23263	MCF2L	MCF.2 cell line derived transforming sequence-like
5337	PLD1	phospholipase D1, phosphatidylcholine-specific
5900	RALGDS	ral guanine nucleotide dissociation stimulator
5906	RAP1A	RAP1A, member of RAS oncogene family
9771	RAPGEF5	Rap guanine nucleotide exchange factor (GEF) 5
7074	TIAM1	T-cell lymphoma invasion and metastasis 1
=== Development_PDGF signaling via STATs and NF-kB ===
1147	CHUK	conserved helix-loop-helix ubiquitous kinase
4790	NFKB1	nuclear factor of kappa light polypeptide gene enhancer in B-cells 1
4793	NFKBIB	nuclear factor of kappa light polypeptide gene enhancer in B-cells inhibitor, beta
5154	PDGFA	platelet-derived growth factor alpha polypeptide
5970	RELA	v-rel reticuloendotheliosis viral oncogene homolog A (avian)
6655	SOS2	son of sevenless homolog 2 (Drosophila)
7297	TYK2	tyrosine kinase 2
=== Transport_Clathrin-coated vesicle cycle ===
274	BIN1	bridging integrator 1
1785	DNM2	dynamin 2
3092	HIP1	huntingtin interacting protein 1
9026	HIP1R	huntingtin interacting protein 1 related
10226	M6PRBP1	mannose-6-phosphate receptor binding protein 1
4643	MYO1E	myosin IE
4645	MYO5B	myosin VB
8301	PICALM	phosphatidylinositol binding clathrin assembly protein
9367	RAB9A	RAB9A, member RAS oncogene family
9135	RABEP1	rabaptin, RAB GTPase binding effector protein 1
51128	SAR1B	SAR1 homolog B (S. cerevisiae)
10652	YKT6	YKT6 v-SNARE homolog (S. cerevisiae)
=== Regulation of metabolism_Role of Adiponectin in regulation of metabolism ===
31	ACACA	acetyl-Coenzyme A carboxylase alpha
79602	ADIPOR2	adiponectin receptor 2
200186	CRTC2	CREB regulated transcription coactivator 2
2475	FRAP1	FK506 binding protein 12-rapamycin associated protein 1
3643	INSR	insulin receptor
5465	PPARA	peroxisome proliferator-activated receptor alpha
23411	SIRT1	sirtuin (silent mating type information regulation 2 homolog) 1 (S. cerevisiae)
6720	SREBF1	sterol regulatory element binding transcription factor 1
7019	TFAM	transcription factor A, mitochondrial
=== NGF activation of NF-kB ===
1147	CHUK	conserved helix-loop-helix ubiquitous kinase
2549	GAB1	GRB2-associated binding protein 1
3656	IRAK2	interleukin-1 receptor-associated kinase 2
4790	NFKB1	nuclear factor of kappa light polypeptide gene enhancer in B-cells 1
4793	NFKBIB	nuclear factor of kappa light polypeptide gene enhancer in B-cells inhibitor, beta
4804	NGFR	nerve growth factor receptor (TNFR superfamily, member 16)
5970	RELA	v-rel reticuloendotheliosis viral oncogene homolog A (avian)
6655	SOS2	son of sevenless homolog 2 (Drosophila)
=== Regulation of lipid metabolism_Regulation of lipid metabolism via LXR, NF-Y and SREBP ===
31	ACACA	acetyl-Coenzyme A carboxylase alpha
1595	CYP51A1	cytochrome P450, family 51, subfamily A, polypeptide 1
2194	FASN	fatty acid synthase
3949	LDLR	low density lipoprotein receptor
4800	NFYA	nuclear transcription factor Y, alpha
4801	NFYB	nuclear transcription factor Y, beta
6319	SCD	stearoyl-CoA desaturase (delta-9-desaturase)
6720	SREBF1	sterol regulatory element binding transcription factor 1
=== DNA damage_ATM/ATR regulation of G1/S checkpoint ===
472	ATM	ataxia telangiectasia mutated
580	BARD1	BRCA1 associated RING domain 1
672	BRCA1	breast cancer 1, early onset
890	CCNA2	cyclin A2
55120	FANCL	Fanconi anemia, complementation group L
4790	NFKB1	nuclear factor of kappa light polypeptide gene enhancer in B-cells 1
4793	NFKBIB	nuclear factor of kappa light polypeptide gene enhancer in B-cells inhibitor, beta
5970	RELA	v-rel reticuloendotheliosis viral oncogene homolog A (avian)
=== Development_Cross-talk between VEGF and Angiopoietin 1 signaling pathways ===
1147	CHUK	conserved helix-loop-helix ubiquitous kinase
4790	NFKB1	nuclear factor of kappa light polypeptide gene enhancer in B-cells 1
4793	NFKBIB	nuclear factor of kappa light polypeptide gene enhancer in B-cells inhibitor, beta
5335	PLCG1	phospholipase C, gamma 1
5970	RELA	v-rel reticuloendotheliosis viral oncogene homolog A (avian)
8737	RIPK1	receptor (TNFRSF)-interacting serine-threonine kinase 1
7422	VEGFA	vascular endothelial growth factor A
=== Role of free fatty acids in obesity and type 2 diabetes ===
6347	CCL2	chemokine (C-C motif) ligand 2
1147	CHUK	conserved helix-loop-helix ubiquitous kinase
3643	INSR	insulin receptor
4296	MAP3K11	mitogen-activated protein kinase kinase kinase 11
4790	NFKB1	nuclear factor of kappa light polypeptide gene enhancer in B-cells 1
5588	PRKCQ	protein kinase C, theta
5970	RELA	v-rel reticuloendotheliosis viral oncogene homolog A (avian)
=== Regulation of metabolism_Bile acids regulation of glucose and lipid metabolism via FXR ===
31	ACACA	acetyl-Coenzyme A carboxylase alpha
341	APOC1	apolipoprotein C-I
2194	FASN	fatty acid synthase
9971	NR1H4	nuclear receptor subfamily 1, group H, member 4
5465	PPARA	peroxisome proliferator-activated receptor alpha
6319	SCD	stearoyl-CoA desaturase (delta-9-desaturase)
6720	SREBF1	sterol regulatory element binding transcription factor 1
=== Transcription_Role of AP-1 in regulation of cellular metabolism ===
1081	CGA	glycoprotein hormones, alpha polypeptide
2730	GCLM	glutamate-cysteine ligase, modifier subunit
3145	HMBS	hydroxymethylbilane synthase
3673	ITGA2	integrin, alpha 2 (CD49B, alpha 2 subunit of VLA-2 receptor)
1728	NQO1	NAD(P)H dehydrogenase, quinone 1
5422	POLA1	polymerase (DNA directed), alpha 1, catalytic subunit
7130	TNFAIP6	tumor necrosis factor, alpha-induced protein 6
=== DNA damage_Inhibition of telomerase activity and cellular senescence ===
672	BRCA1	breast cancer 1, early onset
1021	CDK6	cyclin-dependent kinase 6
5516	PPP2CB	protein phosphatase 2 (formerly 2A), catalytic subunit, beta isoform
5933	RBL1	retinoblastoma-like 1 (p107)
6741	SSB	Sjogren syndrome antigen B (autoantigen La)
=== Apoptosis and survival_APRIL and BAFF signaling ===
1147	CHUK	conserved helix-loop-helix ubiquitous kinase
4773	NFATC2	nuclear factor of activated T-cells, cytoplasmic, calcineurin-dependent 2
4790	NFKB1	nuclear factor of kappa light polypeptide gene enhancer in B-cells 1
4793	NFKBIB	nuclear factor of kappa light polypeptide gene enhancer in B-cells inhibitor, beta
5970	RELA	v-rel reticuloendotheliosis viral oncogene homolog A (avian)
=== Development_ERBB-family signaling ===
1147	CHUK	conserved helix-loop-helix ubiquitous kinase
1950	EGF	epidermal growth factor (beta-urogastrone)
2065	ERBB3	v-erb-b2 erythroblastic leukemia viral oncogene homolog 3 (avian)
4790	NFKB1	nuclear factor of kappa light polypeptide gene enhancer in B-cells 1
4793	NFKBIB	nuclear factor of kappa light polypeptide gene enhancer in B-cells inhibitor, beta
5335	PLCG1	phospholipase C, gamma 1
5970	RELA	v-rel reticuloendotheliosis viral oncogene homolog A (avian)
6655	SOS2	son of sevenless homolog 2 (Drosophila)
7039	TGFA	transforming growth factor, alpha
=== Apoptosis and survival_Anti-apoptotic TNFs/NF-kB/Bcl-2 pathway ===
1147	CHUK	conserved helix-loop-helix ubiquitous kinase
3656	IRAK2	interleukin-1 receptor-associated kinase 2
4790	NFKB1	nuclear factor of kappa light polypeptide gene enhancer in B-cells 1
4793	NFKBIB	nuclear factor of kappa light polypeptide gene enhancer in B-cells inhibitor, beta
4804	NGFR	nerve growth factor receptor (TNFR superfamily, member 16)
5970	RELA	v-rel reticuloendotheliosis viral oncogene homolog A (avian)
8737	RIPK1	receptor (TNFRSF)-interacting serine-threonine kinase 1
=== Regulation of lipid metabolism_Insulin regulation of fatty acid methabolism ===
31	ACACA	acetyl-Coenzyme A carboxylase alpha
2180	ACSL1	acyl-CoA synthetase long-chain family member 1
1737	DLAT	dihydrolipoamide S-acetyltransferase
2194	FASN	fatty acid synthase
3643	INSR	insulin receptor
3991	LIPE	lipase, hormone-sensitive
6319	SCD	stearoyl-CoA desaturase (delta-9-desaturase)
6655	SOS2	son of sevenless homolog 2 (Drosophila)
6720	SREBF1	sterol regulatory element binding transcription factor 1
=== Stem cells_Differentiation of white adipocytes ===
2339	FNTA	farnesyltransferase, CAAX box, alpha
3643	INSR	insulin receptor
3991	LIPE	lipase, hormone-sensitive
4023	LPL	lipoprotein lipase
29968	PSAT1	phosphoserine aminotransferase 1
5933	RBL1	retinoblastoma-like 1 (p107)
6655	SOS2	son of sevenless homolog 2 (Drosophila)
6720	SREBF1	sterol regulatory element binding transcription factor 1
=== Development_VEGF signaling and activation ===
672	BRCA1	breast cancer 1, early onset
1147	CHUK	conserved helix-loop-helix ubiquitous kinase
4790	NFKB1	nuclear factor of kappa light polypeptide gene enhancer in B-cells 1
4793	NFKBIB	nuclear factor of kappa light polypeptide gene enhancer in B-cells inhibitor, beta
5335	PLCG1	phospholipase C, gamma 1
5588	PRKCQ	protein kinase C, theta
5587	PRKD1	protein kinase D1
5970	RELA	v-rel reticuloendotheliosis viral oncogene homolog A (avian)
7422	VEGFA	vascular endothelial growth factor A
=== Immune response_Fc epsilon RI pathway ===
1147	CHUK	conserved helix-loop-helix ubiquitous kinase
9846	GAB2	GRB2-associated binding protein 2
4790	NFKB1	nuclear factor of kappa light polypeptide gene enhancer in B-cells 1
4793	NFKBIB	nuclear factor of kappa light polypeptide gene enhancer in B-cells inhibitor, beta
8605	PLA2G4C	phospholipase A2, group IVC (cytosolic, calcium-independent)
5335	PLCG1	phospholipase C, gamma 1
5588	PRKCQ	protein kinase C, theta
5970	RELA	v-rel reticuloendotheliosis viral oncogene homolog A (avian)
6655	SOS2	son of sevenless homolog 2 (Drosophila)
=== Role of alpha-6/beta-4 integrins in carcinoma progression ===
1950	EGF	epidermal growth factor (beta-urogastrone)
2065	ERBB3	v-erb-b2 erythroblastic leukemia viral oncogene homolog 3 (avian)
2475	FRAP1	FK506 binding protein 12-rapamycin associated protein 1
2549	GAB1	GRB2-associated binding protein 1
3914	LAMB3	laminin, beta 3
4485	MST1	macrophage stimulating 1 (hepatocyte growth factor-like)
5335	PLCG1	phospholipase C, gamma 1
7422	VEGFA	vascular endothelial growth factor A
=== Development_Angiopoietin - Tie2 signaling ===
285	ANGPT2	angiopoietin 2
1147	CHUK	conserved helix-loop-helix ubiquitous kinase
1998	ELF2	E74-like factor 2 (ets domain transcription factor)
4790	NFKB1	nuclear factor of kappa light polypeptide gene enhancer in B-cells 1
4793	NFKBIB	nuclear factor of kappa light polypeptide gene enhancer in B-cells inhibitor, beta
5781	PTPN11	protein tyrosine phosphatase, non-receptor type 11
5970	RELA	v-rel reticuloendotheliosis viral oncogene homolog A (avian)
8737	RIPK1	receptor (TNFRSF)-interacting serine-threonine kinase 1
=== Immune response_ICOS pathway in T-helper cell ===
9846	GAB2	GRB2-associated binding protein 2
3123	HLA-DRB1	major histocompatibility complex, class II, DR beta 1
23308	ICOSLG	inducible T-cell co-stimulator ligand
4773	NFATC2	nuclear factor of activated T-cells, cytoplasmic, calcineurin-dependent 2
4790	NFKB1	nuclear factor of kappa light polypeptide gene enhancer in B-cells 1
4793	NFKBIB	nuclear factor of kappa light polypeptide gene enhancer in B-cells inhibitor, beta
5335	PLCG1	phospholipase C, gamma 1
5588	PRKCQ	protein kinase C, theta
5970	RELA	v-rel reticuloendotheliosis viral oncogene homolog A (avian)
=== Development_GDNF family signaling ===
1147	CHUK	conserved helix-loop-helix ubiquitous kinase
9846	GAB2	GRB2-associated binding protein 2
4790	NFKB1	nuclear factor of kappa light polypeptide gene enhancer in B-cells 1
4793	NFKBIB	nuclear factor of kappa light polypeptide gene enhancer in B-cells inhibitor, beta
5335	PLCG1	phospholipase C, gamma 1
5970	RELA	v-rel reticuloendotheliosis viral oncogene homolog A (avian)
5979	RET	ret proto-oncogene
6655	SOS2	son of sevenless homolog 2 (Drosophila)
=== HSP70 and HSP40-dependent folding in Huntington disease ===
3337	DNAJB1	DnaJ (Hsp40) homolog, subfamily B, member 1
10049	DNAJB6	DnaJ (Hsp40) homolog, subfamily B, member 6
3303	HSPA1A	heat shock 70kDa protein 1A
3304	HSPA1B	heat shock 70kDa protein 1B
3305	HSPA1L	heat shock 70kDa protein 1-like
3306	HSPA2	heat shock 70kDa protein 2
3308	HSPA4	heat shock 70kDa protein 4
5710	PSMD4	proteasome (prosome, macropain) 26S subunit, non-ATPase, 4
10963	STIP1	stress-induced-phosphoprotein 1
=== Cell cycle_Regulation of G1/S transition (part 2) ===
890	CCNA2	cyclin A2
1021	CDK6	cyclin-dependent kinase 6
1147	CHUK	conserved helix-loop-helix ubiquitous kinase
5933	RBL1	retinoblastoma-like 1 (p107)
5970	RELA	v-rel reticuloendotheliosis viral oncogene homolog A (avian)
=== Role of Thyroid hormone in regulation of oligodendrocyte differentiation ===
2475	FRAP1	FK506 binding protein 12-rapamycin associated protein 1
4099	MAG	myelin associated glycoprotein
4155	MBP	myelin basic protein
4340	MOG	myelin oligodendrocyte glycoprotein
116448	OLIG1	oligodendrocyte transcription factor 1
6579	SLCO1A2	solute carrier organic anion transporter family, member 1A2
7368	UGT8	UDP glycosyltransferase 8
=== Development_PEDF signaling ===
1147	CHUK	conserved helix-loop-helix ubiquitous kinase
4790	NFKB1	nuclear factor of kappa light polypeptide gene enhancer in B-cells 1
5970	RELA	v-rel reticuloendotheliosis viral oncogene homolog A (avian)
7422	VEGFA	vascular endothelial growth factor A
=== Immune response_IL-2 activation and signaling pathway ===
1147	CHUK	conserved helix-loop-helix ubiquitous kinase
9846	GAB2	GRB2-associated binding protein 2
4773	NFATC2	nuclear factor of activated T-cells, cytoplasmic, calcineurin-dependent 2
4790	NFKB1	nuclear factor of kappa light polypeptide gene enhancer in B-cells 1
4793	NFKBIB	nuclear factor of kappa light polypeptide gene enhancer in B-cells inhibitor, beta
5781	PTPN11	protein tyrosine phosphatase, non-receptor type 11
5970	RELA	v-rel reticuloendotheliosis viral oncogene homolog A (avian)
6655	SOS2	son of sevenless homolog 2 (Drosophila)
=== Apoptosis and survival_HTR1A signaling ===
1147	CHUK	conserved helix-loop-helix ubiquitous kinase
4790	NFKB1	nuclear factor of kappa light polypeptide gene enhancer in B-cells 1
4793	NFKBIB	nuclear factor of kappa light polypeptide gene enhancer in B-cells inhibitor, beta
5516	PPP2CB	protein phosphatase 2 (formerly 2A), catalytic subunit, beta isoform
5523	PPP2R3A	protein phosphatase 2 (formerly 2A), regulatory subunit B, alpha
5525	PPP2R5A	protein phosphatase 2, regulatory subunit B, alpha isoform
5970	RELA	v-rel reticuloendotheliosis viral oncogene homolog A (avian)
6655	SOS2	son of sevenless homolog 2 (Drosophila)
=== Some pathways of EMT in cancer cells ===
1147	CHUK	conserved helix-loop-helix ubiquitous kinase
1950	EGF	epidermal growth factor (beta-urogastrone)
2475	FRAP1	FK506 binding protein 12-rapamycin associated protein 1
4793	NFKBIB	nuclear factor of kappa light polypeptide gene enhancer in B-cells inhibitor, beta
5154	PDGFA	platelet-derived growth factor alpha polypeptide
5970	RELA	v-rel reticuloendotheliosis viral oncogene homolog A (avian)
6655	SOS2	son of sevenless homolog 2 (Drosophila)
=== Development_Neurotrophin family signaling ===
2549	GAB1	GRB2-associated binding protein 1
9846	GAB2	GRB2-associated binding protein 2
4804	NGFR	nerve growth factor receptor (TNFR superfamily, member 16)
5781	PTPN11	protein tyrosine phosphatase, non-receptor type 11
5906	RAP1A	RAP1A, member of RAS oncogene family
6655	SOS2	son of sevenless homolog 2 (Drosophila)
=== Development_FGF-family signaling ===
2246	FGF1	fibroblast growth factor 1 (acidic)
2263	FGFR2	fibroblast growth factor receptor 2
2549	GAB1	GRB2-associated binding protein 1
4296	MAP3K11	mitogen-activated protein kinase kinase kinase 11
5335	PLCG1	phospholipase C, gamma 1
5781	PTPN11	protein tyrosine phosphatase, non-receptor type 11
6655	SOS2	son of sevenless homolog 2 (Drosophila)
=== Immune response_T cell receptor signaling pathway ===
1147	CHUK	conserved helix-loop-helix ubiquitous kinase
3123	HLA-DRB1	major histocompatibility complex, class II, DR beta 1
4773	NFATC2	nuclear factor of activated T-cells, cytoplasmic, calcineurin-dependent 2
4775	NFATC3	nuclear factor of activated T-cells, cytoplasmic, calcineurin-dependent 3
4790	NFKB1	nuclear factor of kappa light polypeptide gene enhancer in B-cells 1
4793	NFKBIB	nuclear factor of kappa light polypeptide gene enhancer in B-cells inhibitor, beta
5335	PLCG1	phospholipase C, gamma 1
5588	PRKCQ	protein kinase C, theta
5970	RELA	v-rel reticuloendotheliosis viral oncogene homolog A (avian)
6655	SOS2	son of sevenless homolog 2 (Drosophila)
=== Signal transduction_Activation of PKC via G-Protein coupled receptor ===
1147	CHUK	conserved helix-loop-helix ubiquitous kinase
4773	NFATC2	nuclear factor of activated T-cells, cytoplasmic, calcineurin-dependent 2
4775	NFATC3	nuclear factor of activated T-cells, cytoplasmic, calcineurin-dependent 3
4790	NFKB1	nuclear factor of kappa light polypeptide gene enhancer in B-cells 1
4793	NFKBIB	nuclear factor of kappa light polypeptide gene enhancer in B-cells inhibitor, beta
5588	PRKCQ	protein kinase C, theta
5587	PRKD1	protein kinase D1
5970	RELA	v-rel reticuloendotheliosis viral oncogene homolog A (avian)
8737	RIPK1	receptor (TNFRSF)-interacting serine-threonine kinase 1
=== Regulation of lipid metabolism_Regulation of fatty acid synthase activity in hepatocytes ===
2194	FASN	fatty acid synthase
4800	NFYA	nuclear transcription factor Y, alpha
4801	NFYB	nuclear transcription factor Y, beta
6720	SREBF1	sterol regulatory element binding transcription factor 1
=== Development_Role of IL-8 in angiogenesis ===
1147	CHUK	conserved helix-loop-helix ubiquitous kinase
2194	FASN	fatty acid synthase
2339	FNTA	farnesyltransferase, CAAX box, alpha
3949	LDLR	low density lipoprotein receptor
4790	NFKB1	nuclear factor of kappa light polypeptide gene enhancer in B-cells 1
4793	NFKBIB	nuclear factor of kappa light polypeptide gene enhancer in B-cells inhibitor, beta
5970	RELA	v-rel reticuloendotheliosis viral oncogene homolog A (avian)
6720	SREBF1	sterol regulatory element binding transcription factor 1
7422	VEGFA	vascular endothelial growth factor A
=== Cell cycle_Influence of Ras and Rho proteins on G1/S Transition ===
890	CCNA2	cyclin A2
1021	CDK6	cyclin-dependent kinase 6
1147	CHUK	conserved helix-loop-helix ubiquitous kinase
2339	FNTA	farnesyltransferase, CAAX box, alpha
4296	MAP3K11	mitogen-activated protein kinase kinase kinase 11
4636	MYL5	myosin, light chain 5, regulatory
4790	NFKB1	nuclear factor of kappa light polypeptide gene enhancer in B-cells 1
5970	RELA	v-rel reticuloendotheliosis viral oncogene homolog A (avian)
=== Stem cells_Insulin, IGF-1 and TNF-alpha in brown adipocyte differentiation ===
2194	FASN	fatty acid synthase
2475	FRAP1	FK506 binding protein 12-rapamycin associated protein 1
3643	INSR	insulin receptor
3991	LIPE	lipase, hormone-sensitive
5465	PPARA	peroxisome proliferator-activated receptor alpha
6319	SCD	stearoyl-CoA desaturase (delta-9-desaturase)
6720	SREBF1	sterol regulatory element binding transcription factor 1
=== Stem cells_Role of growth factors in the maintenance of embryonic stem cell pluripotency ===
93	ACVR2B	activin A receptor, type IIB
10018	BCL2L11	BCL2-like 11 (apoptosis facilitator)
2065	ERBB3	v-erb-b2 erythroblastic leukemia viral oncogene homolog 3 (avian)
2263	FGFR2	fibroblast growth factor receptor 2
2549	GAB1	GRB2-associated binding protein 1
4636	MYL5	myosin, light chain 5, regulatory
5781	PTPN11	protein tyrosine phosphatase, non-receptor type 11
6655	SOS2	son of sevenless homolog 2 (Drosophila)
=== Growth factors in regulation of oligodendrocyte precursor cells proliferation in multiple sclerosis ===
2475	FRAP1	FK506 binding protein 12-rapamycin associated protein 1
4155	MBP	myelin basic protein
5154	PDGFA	platelet-derived growth factor alpha polypeptide
5335	PLCG1	phospholipase C, gamma 1
5588	PRKCQ	protein kinase C, theta
5587	PRKD1	protein kinase D1
5781	PTPN11	protein tyrosine phosphatase, non-receptor type 11
6655	SOS2	son of sevenless homolog 2 (Drosophila)
=== Growth factors in regulation of oligodendrocyte precursor cells survival in multiple sclerosis ===
1147	CHUK	conserved helix-loop-helix ubiquitous kinase
2065	ERBB3	v-erb-b2 erythroblastic leukemia viral oncogene homolog 3 (avian)
2475	FRAP1	FK506 binding protein 12-rapamycin associated protein 1
4804	NGFR	nerve growth factor receptor (TNFR superfamily, member 16)
5154	PDGFA	platelet-derived growth factor alpha polypeptide
5970	RELA	v-rel reticuloendotheliosis viral oncogene homolog A (avian)
=== Role of Thyroid hormone in regulation of oligodendrocyte differentiation in multiple sclerosis ===
2475	FRAP1	FK506 binding protein 12-rapamycin associated protein 1
4099	MAG	myelin associated glycoprotein
4155	MBP	myelin basic protein
4340	MOG	myelin oligodendrocyte glycoprotein
116448	OLIG1	oligodendrocyte transcription factor 1
6579	SLCO1A2	solute carrier organic anion transporter family, member 1A2
7368	UGT8	UDP glycosyltransferase 8
=== Development_A2A receptor signaling ===
135	ADORA2A	adenosine A2a receptor
1147	CHUK	conserved helix-loop-helix ubiquitous kinase
4790	NFKB1	nuclear factor of kappa light polypeptide gene enhancer in B-cells 1
4793	NFKBIB	nuclear factor of kappa light polypeptide gene enhancer in B-cells inhibitor, beta
5906	RAP1A	RAP1A, member of RAS oncogene family
10411	RAPGEF3	Rap guanine nucleotide exchange factor (GEF) 3
5970	RELA	v-rel reticuloendotheliosis viral oncogene homolog A (avian)
=== Possible regulation of HSF-1/ chaperone pathway in Huntington's disease ===
3337	DNAJB1	DnaJ (Hsp40) homolog, subfamily B, member 1
3303	HSPA1A	heat shock 70kDa protein 1A
3304	HSPA1B	heat shock 70kDa protein 1B
3305	HSPA1L	heat shock 70kDa protein 1-like
3306	HSPA2	heat shock 70kDa protein 2
3308	HSPA4	heat shock 70kDa protein 4
8399	PLA2G10	phospholipase A2, group X
8605	PLA2G4C	phospholipase A2, group IVC (cytosolic, calcium-independent)
8398	PLA2G6	phospholipase A2, group VI (cytosolic, calcium-independent)
10728	PTGES3	prostaglandin E synthase 3 (cytosolic)
=== Putative pathways for stimulation of fat cell differentiation by Bisphenol A ===
367	AR	androgen receptor
2194	FASN	fatty acid synthase
4023	LPL	lipoprotein lipase
6319	SCD	stearoyl-CoA desaturase (delta-9-desaturase)
6720	SREBF1	sterol regulatory element binding transcription factor 1
=== Cytoskeleton remodeling_FAK signaling ===
824	CAPN2	calpain 2, (m/II) large subunit
1793	DOCK1	dedicator of cytokinesis 1
3673	ITGA2	integrin, alpha 2 (CD49B, alpha 2 subunit of VLA-2 receptor)
5335	PLCG1	phospholipase C, gamma 1
5906	RAP1A	RAP1A, member of RAS oncogene family
8737	RIPK1	receptor (TNFRSF)-interacting serine-threonine kinase 1
6655	SOS2	son of sevenless homolog 2 (Drosophila)
7422	VEGFA	vascular endothelial growth factor A
=== Role of IL-6 in obesity and type 2 diabetes in adipocytes ===
6347	CCL2	chemokine (C-C motif) ligand 2
3643	INSR	insulin receptor
3991	LIPE	lipase, hormone-sensitive
5781	PTPN11	protein tyrosine phosphatase, non-receptor type 11
7297	TYK2	tyrosine kinase 2
=== Immune response_Inhibitory action of Lipoxins on pro-inflammatory TNF-alpha signaling ===
1147	CHUK	conserved helix-loop-helix ubiquitous kinase
4790	NFKB1	nuclear factor of kappa light polypeptide gene enhancer in B-cells 1
4793	NFKBIB	nuclear factor of kappa light polypeptide gene enhancer in B-cells inhibitor, beta
5337	PLD1	phospholipase D1, phosphatidylcholine-specific
5781	PTPN11	protein tyrosine phosphatase, non-receptor type 11
5970	RELA	v-rel reticuloendotheliosis viral oncogene homolog A (avian)
8737	RIPK1	receptor (TNFRSF)-interacting serine-threonine kinase 1
=== Huntingtin-depended transcription deregulation in Huntington's Disease ===
3303	HSPA1A	heat shock 70kDa protein 1A
3304	HSPA1B	heat shock 70kDa protein 1B
4800	NFYA	nuclear transcription factor Y, alpha
4801	NFYB	nuclear transcription factor Y, beta
4804	NGFR	nerve growth factor receptor (TNFR superfamily, member 16)
=== Cell cycle_Nucleocytoplasmic transport of CDK/Cyclins ===
890	CCNA2	cyclin A2
3841	KPNA5	karyopherin alpha 5 (importin alpha 6)
7514	XPO1	exportin 1 (CRM1 homolog, yeast)
=== Immune response_IL-23 signaling pathway ===
1147	CHUK	conserved helix-loop-helix ubiquitous kinase
4790	NFKB1	nuclear factor of kappa light polypeptide gene enhancer in B-cells 1
4793	NFKBIB	nuclear factor of kappa light polypeptide gene enhancer in B-cells inhibitor, beta
5970	RELA	v-rel reticuloendotheliosis viral oncogene homolog A (avian)
7297	TYK2	tyrosine kinase 2
=== Transcription_Transcription regulation of aminoacid metabolism ===
2730	GCLM	glutamate-cysteine ligase, modifier subunit
3145	HMBS	hydroxymethylbilane synthase
9817	KEAP1	kelch-like ECH-associated protein 1
5588	PRKCQ	protein kinase C, theta
5587	PRKD1	protein kinase D1
=== Growth factors in regulation of oligodendrocyte precursor cells survival ===
1147	CHUK	conserved helix-loop-helix ubiquitous kinase
2065	ERBB3	v-erb-b2 erythroblastic leukemia viral oncogene homolog 3 (avian)
2475	FRAP1	FK506 binding protein 12-rapamycin associated protein 1
5154	PDGFA	platelet-derived growth factor alpha polypeptide
5970	RELA	v-rel reticuloendotheliosis viral oncogene homolog A (avian)
=== Development_MAG-dependent inhibition of neurite outgrowth ===
4099	MAG	myelin associated glycoprotein
4636	MYL5	myosin, light chain 5, regulatory
4804	NGFR	nerve growth factor receptor (TNFR superfamily, member 16)
5663	PSEN1	presenilin 1
=== G-protein signaling_H-RAS regulation pathway ===
2339	FNTA	farnesyltransferase, CAAX box, alpha
5900	RALGDS	ral guanine nucleotide dissociation stimulator
25780	RASGRP3	RAS guanyl releasing protein 3 (calcium and DAG-regulated)
5979	RET	ret proto-oncogene
6655	SOS2	son of sevenless homolog 2 (Drosophila)
7074	TIAM1	T-cell lymphoma invasion and metastasis 1
=== Neurophysiological process_Dopamine D2 receptor transactivation of PDGFR in CNS ===
2905	GRIN2C	glutamate receptor, ionotropic, N-methyl D-aspartate 2C
5335	PLCG1	phospholipase C, gamma 1
5516	PPP2CB	protein phosphatase 2 (formerly 2A), catalytic subunit, beta isoform
5523	PPP2R3A	protein phosphatase 2 (formerly 2A), regulatory subunit B, alpha
5525	PPP2R5A	protein phosphatase 2, regulatory subunit B, alpha isoform
5588	PRKCQ	protein kinase C, theta
5587	PRKD1	protein kinase D1
=== Apoptosis and survival_NGF signaling pathway ===
1676	DFFA	DNA fragmentation factor, 45kDa, alpha polypeptide
2549	GAB1	GRB2-associated binding protein 1
5335	PLCG1	phospholipase C, gamma 1
6655	SOS2	son of sevenless homolog 2 (Drosophila)
=== Muscle contraction_Regulation of eNOS activity in endothelial cells ===
1785	DNM2	dynamin 2
2118	ETV4	ets variant 4
4790	NFKB1	nuclear factor of kappa light polypeptide gene enhancer in B-cells 1
5335	PLCG1	phospholipase C, gamma 1
5970	RELA	v-rel reticuloendotheliosis viral oncogene homolog A (avian)
23411	SIRT1	sirtuin (silent mating type information regulation 2 homolog) 1 (S. cerevisiae)
6541	SLC7A1	solute carrier family 7 (cationic amino acid transporter, y+ system), member 1
7422	VEGFA	vascular endothelial growth factor A
=== Translation _Regulation of EIF2 activity ===
1950	EGF	epidermal growth factor (beta-urogastrone)
2549	GAB1	GRB2-associated binding protein 1
3643	INSR	insulin receptor
5501	PPP1CC	protein phosphatase 1, catalytic subunit, gamma isoform
6655	SOS2	son of sevenless homolog 2 (Drosophila)
=== Development_A1 receptor signaling ===
1147	CHUK	conserved helix-loop-helix ubiquitous kinase
4790	NFKB1	nuclear factor of kappa light polypeptide gene enhancer in B-cells 1
4793	NFKBIB	nuclear factor of kappa light polypeptide gene enhancer in B-cells inhibitor, beta
57580	PREX1	phosphatidylinositol-3,4,5-trisphosphate-dependent Rac exchange factor 1
5587	PRKD1	protein kinase D1
5970	RELA	v-rel reticuloendotheliosis viral oncogene homolog A (avian)
6655	SOS2	son of sevenless homolog 2 (Drosophila)
=== Growth factors in regulation of oligodendrocyte precursor cells proliferation ===
2475	FRAP1	FK506 binding protein 12-rapamycin associated protein 1
4155	MBP	myelin basic protein
5154	PDGFA	platelet-derived growth factor alpha polypeptide
5335	PLCG1	phospholipase C, gamma 1
5588	PRKCQ	protein kinase C, theta
5587	PRKD1	protein kinase D1
5781	PTPN11	protein tyrosine phosphatase, non-receptor type 11
6655	SOS2	son of sevenless homolog 2 (Drosophila)
=== Development_FGFR signaling pathway ===
1793	DOCK1	dedicator of cytokinesis 1
2549	GAB1	GRB2-associated binding protein 1
4296	MAP3K11	mitogen-activated protein kinase kinase kinase 11
5335	PLCG1	phospholipase C, gamma 1
5781	PTPN11	protein tyrosine phosphatase, non-receptor type 11
6655	SOS2	son of sevenless homolog 2 (Drosophila)
=== Stem cells_Inhibition of Hedgehog signaling in medulloblastoma stem cells ===
1793	DOCK1	dedicator of cytokinesis 1
2246	FGF1	fibroblast growth factor 1 (acidic)
2263	FGFR2	fibroblast growth factor receptor 2
5781	PTPN11	protein tyrosine phosphatase, non-receptor type 11
6655	SOS2	son of sevenless homolog 2 (Drosophila)
=== Immune response_CD16 signaling in NK cells ===
9267	CYTH1	cytohesin 1
4773	NFATC2	nuclear factor of activated T-cells, cytoplasmic, calcineurin-dependent 2
8399	PLA2G10	phospholipase A2, group X
8605	PLA2G4C	phospholipase A2, group IVC (cytosolic, calcium-independent)
8398	PLA2G6	phospholipase A2, group VI (cytosolic, calcium-independent)
5335	PLCG1	phospholipase C, gamma 1
5337	PLD1	phospholipase D1, phosphatidylcholine-specific
5588	PRKCQ	protein kinase C, theta
6655	SOS2	son of sevenless homolog 2 (Drosophila)
=== Signal transduction_JNK pathway ===
4296	MAP3K11	mitogen-activated protein kinase kinase kinase 11
9448	MAP4K4	mitogen-activated protein kinase kinase kinase kinase 4
11183	MAP4K5	mitogen-activated protein kinase kinase kinase kinase 5
4775	NFATC3	nuclear factor of activated T-cells, cytoplasmic, calcineurin-dependent 3
6655	SOS2	son of sevenless homolog 2 (Drosophila)
=== Apoptosis and survival_Lymphotoxin-beta receptor signaling ===
1147	CHUK	conserved helix-loop-helix ubiquitous kinase
4790	NFKB1	nuclear factor of kappa light polypeptide gene enhancer in B-cells 1
4793	NFKBIB	nuclear factor of kappa light polypeptide gene enhancer in B-cells inhibitor, beta
5970	RELA	v-rel reticuloendotheliosis viral oncogene homolog A (avian)
