# Supplementary material for: Systems-Based Analyses of Brain Regions Functionally Impacted in Parkinson's Disease Reveals Underlying Causal Mechanisms
Source: PLoS One. 2014 Aug 29;9(8):e102909. doi: 10.1371/journal.pone.0102909 (PMC4149353; doi:10.1371/journal.pone.0102909)
Supplement: Table S7 — Topologically Significant Genes on Key Pathways. (XLSX) [file pone.0102909.s007.xlsx]

## Sheet: Supplementary Table S7
Supplementary Table S7. Topologically Significant Genes on Key Pathways

## Sheet: Cortex PD DOWN
=== Epigenetic and transcriptional regulation of oligodendrocyte precursor cell differentiation and myelination ===
1499	CTNNB1	catenin (cadherin-associated protein), beta 1, 88kDa
7976	FZD3	frizzled homolog 3 (Drosophila)
8322	FZD4	frizzled homolog 4 (Drosophila)
8323	FZD6	frizzled homolog 6 (Drosophila)
8324	FZD7	frizzled homolog 7 (Drosophila)
388585	HES5	hairy and enhancer of split 5 (Drosophila)
9612	NCOR2	nuclear receptor co-repressor 2
10215	OLIG2	oligodendrocyte lineage transcription factor 2
3516	RBPJ	recombination signal binding protein for immunoglobulin kappa J region
6663	SOX10	SRY (sex determining region Y)-box 10
64321	SOX17	SRY (sex determining region Y)-box 17
6662	SOX9	SRY (sex determining region Y)-box 9
6667	SP1	Sp1 transcription factor
6934	TCF7L2	transcription factor 7-like 2 (T-cell specific, HMG-box)
=== Development_Regulation of epithelial-to-mesenchymal transition (EMT) ===
60	ACTB	actin, beta
1386	ATF2	activating transcription factor 2
1385	CREB1	cAMP responsive element binding protein 1
1906	EDN1	endothelin 1
1909	EDNRA	endothelin receptor type A
1956	EGFR	epidermal growth factor receptor (erythroblastic leukemia viral (v-erb-b) oncogene homolog, avian)
2335	FN1	fibronectin 1
7976	FZD3	frizzled homolog 3 (Drosophila)
8322	FZD4	frizzled homolog 4 (Drosophila)
8323	FZD6	frizzled homolog 6 (Drosophila)
8324	FZD7	frizzled homolog 7 (Drosophila)
3082	HGF	hepatocyte growth factor (hepapoietin A; scatter factor)
3725	JUN	jun oncogene
51176	LEF1	lymphoid enhancer-binding factor 1
4313	MMP2	matrix metallopeptidase 2 (gelatinase A, 72kDa gelatinase, 72kDa type IV collagenase)
4318	MMP9	matrix metallopeptidase 9 (gelatinase B, 92kDa gelatinase, 92kDa type IV collagenase)
5008	OSM	oncostatin M
5970	RELA	v-rel reticuloendotheliosis viral oncogene homolog A (avian)
6667	SP1	Sp1 transcription factor
6722	SRF	serum response factor (c-fos serum response element-binding transcription factor)
7291	TWIST1	twist homolog 1 (Drosophila)
6935	ZEB1	zinc finger E-box binding homeobox 1
9839	ZEB2	zinc finger E-box binding homeobox 2
=== Immune response_IL-1 signaling pathway ===
1386	ATF2	activating transcription factor 2
1906	EDN1	endothelin 1
2353	FOS	v-fos FBJ murine osteosarcoma viral oncogene homolog
2354	FOSB	FBJ murine osteosarcoma viral oncogene homolog B
8061	FOSL1	FOS-like antigen 1
2355	FOSL2	FOS-like antigen 2
3654	IRAK1	interleukin-1 receptor-associated kinase 1
3659	IRF1	interferon regulatory factor 1
3725	JUN	jun oncogene
3726	JUNB	jun B proto-oncogene
3727	JUND	jun D proto-oncogene
5602	MAPK10	mitogen-activated protein kinase 10
5599	MAPK8	mitogen-activated protein kinase 8
5601	MAPK9	mitogen-activated protein kinase 9
4790	NFKB1	nuclear factor of kappa light polypeptide gene enhancer in B-cells 1
5970	RELA	v-rel reticuloendotheliosis viral oncogene homolog A (avian)
6772	STAT1	signal transducer and activator of transcription 1, 91kDa
=== Development_NOTCH-induced EMT ===
2335	FN1	fibronectin 1
3516	RBPJ	recombination signal binding protein for immunoglobulin kappa J region
4088	SMAD3	SMAD family member 3
=== Maturation and migration of dendritic cells in skin sensitization ===
942	CD86	CD86 molecule
3122	HLA-DRA	major histocompatibility complex, class II, DR alpha
3725	JUN	jun oncogene
5594	MAPK1	mitogen-activated protein kinase 1
5602	MAPK10	mitogen-activated protein kinase 10
5603	MAPK13	mitogen-activated protein kinase 13
5595	MAPK3	mitogen-activated protein kinase 3
5599	MAPK8	mitogen-activated protein kinase 8
5601	MAPK9	mitogen-activated protein kinase 9
4790	NFKB1	nuclear factor of kappa light polypeptide gene enhancer in B-cells 1
4791	NFKB2	nuclear factor of kappa light polypeptide gene enhancer in B-cells 2 (p49/p100)
5966	REL	v-rel reticuloendotheliosis viral oncogene homolog (avian)
5970	RELA	v-rel reticuloendotheliosis viral oncogene homolog A (avian)
=== Stem cells_Notch signaling in medulloblastoma stem cells ===
388585	HES5	hairy and enhancer of split 5 (Drosophila)
4853	NOTCH2	Notch homolog 2 (Drosophila)
5727	PTCH1	patched homolog 1 (Drosophila)
3516	RBPJ	recombination signal binding protein for immunoglobulin kappa J region
7088	TLE1	transducin-like enhancer of split 1 (E(sp1) homolog, Drosophila)
=== Development_Notch Signaling Pathway ===
5045	FURIN	furin (paired basic amino acid cleaving enzyme)
3020	H3F3A	H3 histone, family 3A
3021	H3F3B	H3 histone, family 3B (H3.3B)
8290	HIST3H3	histone cluster 3, H3
2648	KAT2A	K(lysine) acetyltransferase 2A
9612	NCOR2	nuclear receptor co-repressor 2
3516	RBPJ	recombination signal binding protein for immunoglobulin kappa J region
5966	REL	v-rel reticuloendotheliosis viral oncogene homolog (avian)
7088	TLE1	transducin-like enhancer of split 1 (E(sp1) homolog, Drosophila)
8626	TP63	tumor protein p63
=== Gamma-secretase regulation of osteogenesis ===
=== Immune response_HMGB1/RAGE signaling pathway ===
1385	CREB1	cAMP responsive element binding protein 1
3725	JUN	jun oncogene
5594	MAPK1	mitogen-activated protein kinase 1
5602	MAPK10	mitogen-activated protein kinase 10
5603	MAPK13	mitogen-activated protein kinase 13
5595	MAPK3	mitogen-activated protein kinase 3
5599	MAPK8	mitogen-activated protein kinase 8
5601	MAPK9	mitogen-activated protein kinase 9
4790	NFKB1	nuclear factor of kappa light polypeptide gene enhancer in B-cells 1
4791	NFKB2	nuclear factor of kappa light polypeptide gene enhancer in B-cells 2 (p49/p100)
5966	REL	v-rel reticuloendotheliosis viral oncogene homolog (avian)
5970	RELA	v-rel reticuloendotheliosis viral oncogene homolog A (avian)
6195	RPS6KA1	ribosomal protein S6 kinase, 90kDa, polypeptide 1
6667	SP1	Sp1 transcription factor
=== Stellate cells activation and liver fibrosis ===
=== Stem cells_Pancreatic cancer stem cells in tumor metastasis ===
60	ACTB	actin, beta
71	ACTG1	actin, gamma 1
9138	ARHGEF1	Rho guanine nucleotide exchange factor (GEF) 1
7852	CXCR4	chemokine (C-X-C motif) receptor 4
10672	GNA13	guanine nucleotide binding protein (G protein), alpha 13
2770	GNAI1	guanine nucleotide binding protein (G protein), alpha inhibiting activity polypeptide 1
2771	GNAI2	guanine nucleotide binding protein (G protein), alpha inhibiting activity polypeptide 2
2773	GNAI3	guanine nucleotide binding protein (G protein), alpha inhibiting activity polypeptide 3
2775	GNAO1	guanine nucleotide binding protein (G protein), alpha activating activity polypeptide O
2781	GNAZ	guanine nucleotide binding protein (G protein), alpha z polypeptide
2782	GNB1	guanine nucleotide binding protein (G protein), beta polypeptide 1
54331	GNG2	guanine nucleotide binding protein (G protein), gamma 2
4620	MYH2	myosin, heavy chain 2, skeletal muscle, adult
=== Notch signaling in oligodendrocyte precursor cell differentiation in multiple sclerosis ===
388585	HES5	hairy and enhancer of split 5 (Drosophila)
3837	KPNB1	karyopherin (importin) beta 1
4001	LMNB1	lamin B1
4853	NOTCH2	Notch homolog 2 (Drosophila)
3516	RBPJ	recombination signal binding protein for immunoglobulin kappa J region
6663	SOX10	SRY (sex determining region Y)-box 10
=== Development_NOTCH1-mediated pathway for NF-KB activity modulation ===
3020	H3F3A	H3 histone, family 3A
3021	H3F3B	H3 histone, family 3B (H3.3B)
8290	HIST3H3	histone cluster 3, H3
3654	IRAK1	interleukin-1 receptor-associated kinase 1
9612	NCOR2	nuclear receptor co-repressor 2
4790	NFKB1	nuclear factor of kappa light polypeptide gene enhancer in B-cells 1
4791	NFKB2	nuclear factor of kappa light polypeptide gene enhancer in B-cells 2 (p49/p100)
3516	RBPJ	recombination signal binding protein for immunoglobulin kappa J region
5966	REL	v-rel reticuloendotheliosis viral oncogene homolog (avian)
5970	RELA	v-rel reticuloendotheliosis viral oncogene homolog A (avian)
=== Immune response_MIF-mediated glucocorticoid regulation ===
2113	ETS1	v-ets erythroblastosis virus E26 oncogene homolog 1 (avian)
2353	FOS	v-fos FBJ murine osteosarcoma viral oncogene homolog
3725	JUN	jun oncogene
5594	MAPK1	mitogen-activated protein kinase 1
5595	MAPK3	mitogen-activated protein kinase 3
4282	MIF	macrophage migration inhibitory factor (glycosylation-inhibiting factor)
4312	MMP1	matrix metallopeptidase 1 (interstitial collagenase)
4790	NFKB1	nuclear factor of kappa light polypeptide gene enhancer in B-cells 1
4791	NFKB2	nuclear factor of kappa light polypeptide gene enhancer in B-cells 2 (p49/p100)
2908	NR3C1	nuclear receptor subfamily 3, group C, member 1 (glucocorticoid receptor)
5966	REL	v-rel reticuloendotheliosis viral oncogene homolog (avian)
5970	RELA	v-rel reticuloendotheliosis viral oncogene homolog A (avian)
=== Stem cells_Oligodendrocyte differentiation from adult stem cells ===
650	BMP2	bone morphogenetic protein 2
652	BMP4	bone morphogenetic protein 4
657	BMPR1A	bone morphogenetic protein receptor, type IA
658	BMPR1B	bone morphogenetic protein receptor, type IB
1956	EGFR	epidermal growth factor receptor (erythroblastic leukemia viral (v-erb-b) oncogene homolog, avian)
10215	OLIG2	oligodendrocyte lineage transcription factor 2
6663	SOX10	SRY (sex determining region Y)-box 10
=== Cell adhesion_ECM remodeling ===
1277	COL1A1	collagen, type I, alpha 1
1280	COL2A1	collagen, type II, alpha 1
1281	COL3A1	collagen, type III, alpha 1
1956	EGFR	epidermal growth factor receptor (erythroblastic leukemia viral (v-erb-b) oncogene homolog, avian)
2335	FN1	fibronectin 1
3678	ITGA5	integrin, alpha 5 (fibronectin receptor, alpha polypeptide)
3688	ITGB1	integrin, beta 1 (fibronectin receptor, beta polypeptide, antigen CD29 includes MDF2, MSK12)
4312	MMP1	matrix metallopeptidase 1 (interstitial collagenase)
4319	MMP10	matrix metallopeptidase 10 (stromelysin 2)
4322	MMP13	matrix metallopeptidase 13 (collagenase 3)
4323	MMP14	matrix metallopeptidase 14 (membrane-inserted)
4313	MMP2	matrix metallopeptidase 2 (gelatinase A, 72kDa gelatinase, 72kDa type IV collagenase)
4314	MMP3	matrix metallopeptidase 3 (stromelysin 1, progelatinase)
4316	MMP7	matrix metallopeptidase 7 (matrilysin, uterine)
4318	MMP9	matrix metallopeptidase 9 (gelatinase B, 92kDa gelatinase, 92kDa type IV collagenase)
5340	PLG	plasminogen
7077	TIMP2	TIMP metallopeptidase inhibitor 2
=== Oligodendrocyte differentiation ===
650	BMP2	bone morphogenetic protein 2
652	BMP4	bone morphogenetic protein 4
657	BMPR1A	bone morphogenetic protein receptor, type IA
658	BMPR1B	bone morphogenetic protein receptor, type IB
1385	CREB1	cAMP responsive element binding protein 1
1906	EDN1	endothelin 1
1909	EDNRA	endothelin receptor type A
5594	MAPK1	mitogen-activated protein kinase 1
5603	MAPK13	mitogen-activated protein kinase 13
5595	MAPK3	mitogen-activated protein kinase 3
10215	OLIG2	oligodendrocyte lineage transcription factor 2
5727	PTCH1	patched homolog 1 (Drosophila)
6195	RPS6KA1	ribosomal protein S6 kinase, 90kDa, polypeptide 1
4089	SMAD4	SMAD family member 4
4090	SMAD5	SMAD family member 5
=== Development_Leptin signaling via JAK/STAT and MAPK cascades ===
54205	CYCS	cytochrome c, somatic
1906	EDN1	endothelin 1
1958	EGR1	early growth response 1
2353	FOS	v-fos FBJ murine osteosarcoma viral oncogene homolog
2885	GRB2	growth factor receptor-bound protein 2
3091	HIF1A	hypoxia inducible factor 1, alpha subunit (basic helix-loop-helix transcription factor)
5594	MAPK1	mitogen-activated protein kinase 1
5595	MAPK3	mitogen-activated protein kinase 3
6774	STAT3	signal transducer and activator of transcription 3 (acute-phase response factor)
=== Cell adhesion_Cadherin-mediated cell adhesion ===
60	ACTB	actin, beta
71	ACTG1	actin, gamma 1
1001	CDH3	cadherin 3, type 1, P-cadherin (placental)
1499	CTNNB1	catenin (cadherin-associated protein), beta 1, 88kDa
8976	WASL	Wiskott-Aldrich syndrome-like
=== Immune response_Oncostatin M signaling via JAK-Stat in human cells ===
4312	MMP1	matrix metallopeptidase 1 (interstitial collagenase)
5008	OSM	oncostatin M
6772	STAT1	signal transducer and activator of transcription 1, 91kDa
6774	STAT3	signal transducer and activator of transcription 3 (acute-phase response factor)
6776	STAT5A	signal transducer and activator of transcription 5A
6777	STAT5B	signal transducer and activator of transcription 5B
=== Development_TGF-beta-dependent induction of EMT via SMADs ===
1906	EDN1	endothelin 1
2113	ETS1	v-ets erythroblastosis virus E26 oncogene homolog 1 (avian)
2335	FN1	fibronectin 1
51176	LEF1	lymphoid enhancer-binding factor 1
57591	MKL1	megakaryoblastic leukemia (translocation) 1
57496	MKL2	MKL/myocardin-like 2
4313	MMP2	matrix metallopeptidase 2 (gelatinase A, 72kDa gelatinase, 72kDa type IV collagenase)
4088	SMAD3	SMAD family member 3
4089	SMAD4	SMAD family member 4
6667	SP1	Sp1 transcription factor
7291	TWIST1	twist homolog 1 (Drosophila)
6935	ZEB1	zinc finger E-box binding homeobox 1
9839	ZEB2	zinc finger E-box binding homeobox 2
=== Cell adhesion_Histamine H1 receptor signaling in the interruption of cell barrier integrity ===
60	ACTB	actin, beta
71	ACTG1	actin, gamma 1
1072	CFL1	cofilin 1 (non-muscle)
1073	CFL2	cofilin 2 (muscle)
1499	CTNNB1	catenin (cadherin-associated protein), beta 1, 88kDa
2767	GNA11	guanine nucleotide binding protein (G protein), alpha 11 (Gq class)
2776	GNAQ	guanine nucleotide binding protein (G protein), q polypeptide
2782	GNB1	guanine nucleotide binding protein (G protein), beta polypeptide 1
54331	GNG2	guanine nucleotide binding protein (G protein), gamma 2
4620	MYH2	myosin, heavy chain 2, skeletal muscle, adult
5578	PRKCA	protein kinase C, alpha
7094	TLN1	talin 1
=== Retinoic acid regulation of oligodendrocyte differentiation in multiple sclerosis ===
650	BMP2	bone morphogenetic protein 2
652	BMP4	bone morphogenetic protein 4
5914	RARA	retinoic acid receptor, alpha
6256	RXRA	retinoid X receptor, alpha
=== Immune response_Oncostatin M signaling via JAK-Stat in mouse cells ===
4312	MMP1	matrix metallopeptidase 1 (interstitial collagenase)
5008	OSM	oncostatin M
6772	STAT1	signal transducer and activator of transcription 1, 91kDa
6774	STAT3	signal transducer and activator of transcription 3 (acute-phase response factor)
6776	STAT5A	signal transducer and activator of transcription 5A
6777	STAT5B	signal transducer and activator of transcription 5B
=== Gamma-secretase regulation of gastrointestinal epithelial cell development ===
=== Stem cells_NOTCH in inhibition of WNT/Beta-catenin-induced osteogenesis ===
1050	CEBPA	CCAAT/enhancer binding protein (C/EBP), alpha
1052	CEBPD	CCAAT/enhancer binding protein (C/EBP), delta
1277	COL1A1	collagen, type I, alpha 1
1499	CTNNB1	catenin (cadherin-associated protein), beta 1, 88kDa
7976	FZD3	frizzled homolog 3 (Drosophila)
8322	FZD4	frizzled homolog 4 (Drosophila)
8323	FZD6	frizzled homolog 6 (Drosophila)
8324	FZD7	frizzled homolog 7 (Drosophila)
4853	NOTCH2	Notch homolog 2 (Drosophila)
2908	NR3C1	nuclear receptor subfamily 3, group C, member 1 (glucocorticoid receptor)
5468	PPARG	peroxisome proliferator-activated receptor gamma
3516	RBPJ	recombination signal binding protein for immunoglobulin kappa J region
860	RUNX2	runt-related transcription factor 2
6776	STAT5A	signal transducer and activator of transcription 5A
7088	TLE1	transducin-like enhancer of split 1 (E(sp1) homolog, Drosophila)
=== Chemotaxis_Inhibitory action of lipoxins on IL-8- and Leukotriene B4-induced neutrophil migration ===
60	ACTB	actin, beta
71	ACTG1	actin, gamma 1
1072	CFL1	cofilin 1 (non-muscle)
1073	CFL2	cofilin 2 (muscle)
2770	GNAI1	guanine nucleotide binding protein (G protein), alpha inhibiting activity polypeptide 1
2771	GNAI2	guanine nucleotide binding protein (G protein), alpha inhibiting activity polypeptide 2
2773	GNAI3	guanine nucleotide binding protein (G protein), alpha inhibiting activity polypeptide 3
2775	GNAO1	guanine nucleotide binding protein (G protein), alpha activating activity polypeptide O
2781	GNAZ	guanine nucleotide binding protein (G protein), alpha z polypeptide
2782	GNB1	guanine nucleotide binding protein (G protein), beta polypeptide 1
54331	GNG2	guanine nucleotide binding protein (G protein), gamma 2
5594	MAPK1	mitogen-activated protein kinase 1
5595	MAPK3	mitogen-activated protein kinase 3
4620	MYH2	myosin, heavy chain 2, skeletal muscle, adult
7094	TLN1	talin 1
=== Langerhans cell migration to lymph nodes in allergic contact dermatitis ===
7852	CXCR4	chemokine (C-X-C motif) receptor 4
2335	FN1	fibronectin 1
3676	ITGA4	integrin, alpha 4 (antigen CD49D, alpha 4 subunit of VLA-4 receptor)
3688	ITGB1	integrin, beta 1 (fibronectin receptor, beta polypeptide, antigen CD29 includes MDF2, MSK12)
3691	ITGB4	integrin, beta 4
4314	MMP3	matrix metallopeptidase 3 (stromelysin 1, progelatinase)
4318	MMP9	matrix metallopeptidase 9 (gelatinase B, 92kDa gelatinase, 92kDa type IV collagenase)
5008	OSM	oncostatin M
=== Inhibition of remyelination in multiple sclerosis: regulation of cytoskeleton proteins ===
60	ACTB	actin, beta
71	ACTG1	actin, gamma 1
1072	CFL1	cofilin 1 (non-muscle)
1073	CFL2	cofilin 2 (muscle)
2335	FN1	fibronectin 1
3685	ITGAV	integrin, alpha V (vitronectin receptor, alpha polypeptide, antigen CD51)
3688	ITGB1	integrin, beta 1 (fibronectin receptor, beta polypeptide, antigen CD29 includes MDF2, MSK12)
4137	MAPT	microtubule-associated protein tau
4620	MYH2	myosin, heavy chain 2, skeletal muscle, adult
5578	PRKCA	protein kinase C, alpha
=== Aryl hydrocarbon receptor signaling ===
=== Retinoic acid and retinoic acid receptors in regulation of oligodendrocyte differentiation ===
650	BMP2	bone morphogenetic protein 2
652	BMP4	bone morphogenetic protein 4
1029	CDKN2A	cyclin-dependent kinase inhibitor 2A (melanoma, p16, inhibits CDK4)
5914	RARA	retinoic acid receptor, alpha
6256	RXRA	retinoid X receptor, alpha
7157	TP53	tumor protein p53
=== Role of free fatty acids in obesity and type 2 diabetes ===
467	ATF3	activating transcription factor 3
5599	MAPK8	mitogen-activated protein kinase 8
4790	NFKB1	nuclear factor of kappa light polypeptide gene enhancer in B-cells 1
5970	RELA	v-rel reticuloendotheliosis viral oncogene homolog A (avian)
=== Development_Thrombopoetin signaling via JAK-STAT pathway ===
4352	MPL	myeloproliferative leukemia virus oncogene
5008	OSM	oncostatin M
6772	STAT1	signal transducer and activator of transcription 1, 91kDa
6774	STAT3	signal transducer and activator of transcription 3 (acute-phase response factor)
6776	STAT5A	signal transducer and activator of transcription 5A
6777	STAT5B	signal transducer and activator of transcription 5B
=== Role of adipose tissue hypoxia in obesity and type 2 diabetes ===
1050	CEBPA	CCAAT/enhancer binding protein (C/EBP), alpha
2034	EPAS1	endothelial PAS domain protein 1
3091	HIF1A	hypoxia inducible factor 1, alpha subunit (basic helix-loop-helix transcription factor)
4282	MIF	macrophage migration inhibitory factor (glycosylation-inhibiting factor)
4318	MMP9	matrix metallopeptidase 9 (gelatinase B, 92kDa gelatinase, 92kDa type IV collagenase)
5468	PPARG	peroxisome proliferator-activated receptor gamma
5970	RELA	v-rel reticuloendotheliosis viral oncogene homolog A (avian)
6256	RXRA	retinoid X receptor, alpha
=== Stem cells_Transcription factors in segregation of hepatocytic lineage ===
1029	CDKN2A	cyclin-dependent kinase inhibitor 2A (melanoma, p16, inhibits CDK4)
1050	CEBPA	CCAAT/enhancer binding protein (C/EBP), alpha
1499	CTNNB1	catenin (cadherin-associated protein), beta 1, 88kDa
2263	FGFR2	fibroblast growth factor receptor 2
3087	HHEX	hematopoietically expressed homeobox
6927	HNF1A	HNF1 homeobox A
6928	HNF1B	HNF1 homeobox B
3172	HNF4A	hepatocyte nuclear factor 4, alpha
3175	ONECUT1	one cut homeobox 1
=== Cell adhesion_Integrin-mediated cell adhesion and migration ===
60	ACTB	actin, beta
71	ACTG1	actin, gamma 1
1072	CFL1	cofilin 1 (non-muscle)
1073	CFL2	cofilin 2 (muscle)
1277	COL1A1	collagen, type I, alpha 1
1280	COL2A1	collagen, type II, alpha 1
1398	CRK	v-crk sarcoma virus CT10 oncogene homolog (avian)
2335	FN1	fibronectin 1
2885	GRB2	growth factor receptor-bound protein 2
3678	ITGA5	integrin, alpha 5 (fibronectin receptor, alpha polypeptide)
3688	ITGB1	integrin, beta 1 (fibronectin receptor, beta polypeptide, antigen CD29 includes MDF2, MSK12)
5594	MAPK1	mitogen-activated protein kinase 1
5595	MAPK3	mitogen-activated protein kinase 3
4620	MYH2	myosin, heavy chain 2, skeletal muscle, adult
7094	TLN1	talin 1
8976	WASL	Wiskott-Aldrich syndrome-like
=== Stem cells_Response to hypoxia in glioblastoma stem cells ===
405	ARNT	aryl hydrocarbon receptor nuclear translocator
650	BMP2	bone morphogenetic protein 2
652	BMP4	bone morphogenetic protein 4
655	BMP7	bone morphogenetic protein 7
657	BMPR1A	bone morphogenetic protein receptor, type IA
658	BMPR1B	bone morphogenetic protein receptor, type IB
388585	HES5	hairy and enhancer of split 5 (Drosophila)
3091	HIF1A	hypoxia inducible factor 1, alpha subunit (basic helix-loop-helix transcription factor)
3516	RBPJ	recombination signal binding protein for immunoglobulin kappa J region
4089	SMAD4	SMAD family member 4
4090	SMAD5	SMAD family member 5
6921	TCEB1	transcription elongation factor B (SIII), polypeptide 1 (15kDa, elongin C)
6923	TCEB2	transcription elongation factor B (SIII), polypeptide 2 (18kDa, elongin B)
7157	TP53	tumor protein p53
=== Stem cells_NOTCH1-induced self-renewal of glioblastoma stem cells ===
650	BMP2	bone morphogenetic protein 2
652	BMP4	bone morphogenetic protein 4
657	BMPR1A	bone morphogenetic protein receptor, type IA
658	BMPR1B	bone morphogenetic protein receptor, type IB
1270	CNTF	ciliary neurotrophic factor
1956	EGFR	epidermal growth factor receptor (erythroblastic leukemia viral (v-erb-b) oncogene homolog, avian)
388585	HES5	hairy and enhancer of split 5 (Drosophila)
3516	RBPJ	recombination signal binding protein for immunoglobulin kappa J region
4089	SMAD4	SMAD family member 4
4090	SMAD5	SMAD family member 5
6667	SP1	Sp1 transcription factor
6774	STAT3	signal transducer and activator of transcription 3 (acute-phase response factor)
7157	TP53	tumor protein p53
=== Astrocyte differentiation from neural stem cells ===
650	BMP2	bone morphogenetic protein 2
652	BMP4	bone morphogenetic protein 4
657	BMPR1A	bone morphogenetic protein receptor, type IA
658	BMPR1B	bone morphogenetic protein receptor, type IB
1270	CNTF	ciliary neurotrophic factor
10215	OLIG2	oligodendrocyte lineage transcription factor 2
4089	SMAD4	SMAD family member 4
4090	SMAD5	SMAD family member 5
6774	STAT3	signal transducer and activator of transcription 3 (acute-phase response factor)
=== Stem cells_Regulation of endothelial progenitor cell differentiation from adult stem cells ===
405	ARNT	aryl hydrocarbon receptor nuclear translocator
1437	CSF2	colony stimulating factor 2 (granulocyte-macrophage)
1511	CTSG	cathepsin G
7852	CXCR4	chemokine (C-X-C motif) receptor 4
1991	ELA2	elastase 2, neutrophil
2057	EPOR	erythropoietin receptor
2770	GNAI1	guanine nucleotide binding protein (G protein), alpha inhibiting activity polypeptide 1
2771	GNAI2	guanine nucleotide binding protein (G protein), alpha inhibiting activity polypeptide 2
2773	GNAI3	guanine nucleotide binding protein (G protein), alpha inhibiting activity polypeptide 3
2775	GNAO1	guanine nucleotide binding protein (G protein), alpha activating activity polypeptide O
2781	GNAZ	guanine nucleotide binding protein (G protein), alpha z polypeptide
3091	HIF1A	hypoxia inducible factor 1, alpha subunit (basic helix-loop-helix transcription factor)
3676	ITGA4	integrin, alpha 4 (antigen CD49D, alpha 4 subunit of VLA-4 receptor)
3685	ITGAV	integrin, alpha V (vitronectin receptor, alpha polypeptide, antigen CD51)
3688	ITGB1	integrin, beta 1 (fibronectin receptor, beta polypeptide, antigen CD29 includes MDF2, MSK12)
4318	MMP9	matrix metallopeptidase 9 (gelatinase B, 92kDa gelatinase, 92kDa type IV collagenase)
4846	NOS3	nitric oxide synthase 3 (endothelial cell)
1903	S1PR3	sphingosine-1-phosphate receptor 3
8877	SPHK1	sphingosine kinase 1
=== The role of KEAP1/NRF2 pathway in skin sensitization ===
4097	MAFG	v-maf musculoaponeurotic fibrosarcoma oncogene homolog G (avian)
5594	MAPK1	mitogen-activated protein kinase 1
5602	MAPK10	mitogen-activated protein kinase 10
5595	MAPK3	mitogen-activated protein kinase 3
5599	MAPK8	mitogen-activated protein kinase 8
5601	MAPK9	mitogen-activated protein kinase 9
4780	NFE2L2	nuclear factor (erythroid-derived 2)-like 2
4790	NFKB1	nuclear factor of kappa light polypeptide gene enhancer in B-cells 1
4791	NFKB2	nuclear factor of kappa light polypeptide gene enhancer in B-cells 2 (p49/p100)
5966	REL	v-rel reticuloendotheliosis viral oncogene homolog (avian)
5970	RELA	v-rel reticuloendotheliosis viral oncogene homolog A (avian)
=== Development_Glucocorticoid receptor signaling ===
1051	CEBPB	CCAAT/enhancer binding protein (C/EBP), beta
2353	FOS	v-fos FBJ murine osteosarcoma viral oncogene homolog
3725	JUN	jun oncogene
4322	MMP13	matrix metallopeptidase 13 (collagenase 3)
4790	NFKB1	nuclear factor of kappa light polypeptide gene enhancer in B-cells 1
4791	NFKB2	nuclear factor of kappa light polypeptide gene enhancer in B-cells 2 (p49/p100)
2908	NR3C1	nuclear receptor subfamily 3, group C, member 1 (glucocorticoid receptor)
5451	POU2F1	POU class 2 homeobox 1
5966	REL	v-rel reticuloendotheliosis viral oncogene homolog (avian)
5970	RELA	v-rel reticuloendotheliosis viral oncogene homolog A (avian)
4088	SMAD3	SMAD family member 3
6776	STAT5A	signal transducer and activator of transcription 5A
6777	STAT5B	signal transducer and activator of transcription 5B
=== Stem cells_Endothelial differentiation during embryonic development ===
652	BMP4	bone morphogenetic protein 4
1499	CTNNB1	catenin (cadherin-associated protein), beta 1, 88kDa
2113	ETS1	v-ets erythroblastosis virus E26 oncogene homolog 1 (avian)
2116	ETV2	ets variant 2
2303	FOXC2	forkhead box C2 (MFH-1, mesenchyme forkhead 1)
2624	GATA2	GATA binding protein 2
5594	MAPK1	mitogen-activated protein kinase 1
5595	MAPK3	mitogen-activated protein kinase 3
1482	NKX2-5	NK2 transcription factor related, locus 5 (Drosophila)
5578	PRKCA	protein kinase C, alpha
5581	PRKCE	protein kinase C, epsilon
3516	RBPJ	recombination signal binding protein for immunoglobulin kappa J region
=== Muscle contraction_GPCRs in the regulation of smooth muscle tone ===
148	ADRA1A	adrenergic, alpha-1A-, receptor
9138	ARHGEF1	Rho guanine nucleotide exchange factor (GEF) 1
1906	EDN1	endothelin 1
1909	EDNRA	endothelin receptor type A
2767	GNA11	guanine nucleotide binding protein (G protein), alpha 11 (Gq class)
2768	GNA12	guanine nucleotide binding protein (G protein) alpha 12
10672	GNA13	guanine nucleotide binding protein (G protein), alpha 13
2770	GNAI1	guanine nucleotide binding protein (G protein), alpha inhibiting activity polypeptide 1
2771	GNAI2	guanine nucleotide binding protein (G protein), alpha inhibiting activity polypeptide 2
2773	GNAI3	guanine nucleotide binding protein (G protein), alpha inhibiting activity polypeptide 3
2775	GNAO1	guanine nucleotide binding protein (G protein), alpha activating activity polypeptide O
2776	GNAQ	guanine nucleotide binding protein (G protein), q polypeptide
2778	GNAS	GNAS complex locus
2781	GNAZ	guanine nucleotide binding protein (G protein), alpha z polypeptide
3778	KCNMA1	potassium large conductance calcium-activated channel, subfamily M, alpha member 1
4620	MYH2	myosin, heavy chain 2, skeletal muscle, adult
5578	PRKCA	protein kinase C, alpha
=== Development_WNT signaling pathway. Part 2 ===
652	BMP4	bone morphogenetic protein 4
1457	CSNK2A1	casein kinase 2, alpha 1 polypeptide
1499	CTNNB1	catenin (cadherin-associated protein), beta 1, 88kDa
8061	FOSL1	FOS-like antigen 1
7976	FZD3	frizzled homolog 3 (Drosophila)
8322	FZD4	frizzled homolog 4 (Drosophila)
8323	FZD6	frizzled homolog 6 (Drosophila)
8324	FZD7	frizzled homolog 7 (Drosophila)
3725	JUN	jun oncogene
51176	LEF1	lymphoid enhancer-binding factor 1
4316	MMP7	matrix metallopeptidase 7 (matrilysin, uterine)
4609	MYC	v-myc myelocytomatosis viral oncogene homolog (avian)
83439	TCF7L1	transcription factor 7-like 1 (T-cell specific, HMG-box)
6934	TCF7L2	transcription factor 7-like 2 (T-cell specific, HMG-box)
=== Apoptosis and survival_Endoplasmic reticulum stress response pathway ===
468	ATF4	activating transcription factor 4 (tax-responsive enhancer element B67)
824	CAPN2	calpain 2, (m/II) large subunit
54205	CYCS	cytochrome c, somatic
2353	FOS	v-fos FBJ murine osteosarcoma viral oncogene homolog
3725	JUN	jun oncogene
5602	MAPK10	mitogen-activated protein kinase 10
5599	MAPK8	mitogen-activated protein kinase 8
5601	MAPK9	mitogen-activated protein kinase 9
4790	NFKB1	nuclear factor of kappa light polypeptide gene enhancer in B-cells 1
4800	NFYA	nuclear transcription factor Y, alpha
4801	NFYB	nuclear transcription factor Y, beta
5970	RELA	v-rel reticuloendotheliosis viral oncogene homolog A (avian)
7494	XBP1	X-box binding protein 1
=== TNF-alpha, IL-1 beta induce dyslipidemia and inflammation in obesity and type 2 diabetes in adipocytes ===
5594	MAPK1	mitogen-activated protein kinase 1
5595	MAPK3	mitogen-activated protein kinase 3
4790	NFKB1	nuclear factor of kappa light polypeptide gene enhancer in B-cells 1
4791	NFKB2	nuclear factor of kappa light polypeptide gene enhancer in B-cells 2 (p49/p100)
4846	NOS3	nitric oxide synthase 3 (endothelial cell)
5966	REL	v-rel reticuloendotheliosis viral oncogene homolog (avian)
5970	RELA	v-rel reticuloendotheliosis viral oncogene homolog A (avian)
6667	SP1	Sp1 transcription factor
6720	SREBF1	sterol regulatory element binding transcription factor 1
=== Stem cells_WNT and Notch signaling in early cardiac myogenesis ===
650	BMP2	bone morphogenetic protein 2
1499	CTNNB1	catenin (cadherin-associated protein), beta 1, 88kDa
7976	FZD3	frizzled homolog 3 (Drosophila)
8322	FZD4	frizzled homolog 4 (Drosophila)
8323	FZD6	frizzled homolog 6 (Drosophila)
8324	FZD7	frizzled homolog 7 (Drosophila)
3087	HHEX	hematopoietically expressed homeobox
1482	NKX2-5	NK2 transcription factor related, locus 5 (Drosophila)
3516	RBPJ	recombination signal binding protein for immunoglobulin kappa J region
4089	SMAD4	SMAD family member 4
6910	TBX5	T-box 5
=== Immune response_Lipoxins and Resolvin E1 inhibitory action on neutrophil functions ===
2353	FOS	v-fos FBJ murine osteosarcoma viral oncogene homolog
2770	GNAI1	guanine nucleotide binding protein (G protein), alpha inhibiting activity polypeptide 1
2771	GNAI2	guanine nucleotide binding protein (G protein), alpha inhibiting activity polypeptide 2
2773	GNAI3	guanine nucleotide binding protein (G protein), alpha inhibiting activity polypeptide 3
2775	GNAO1	guanine nucleotide binding protein (G protein), alpha activating activity polypeptide O
2781	GNAZ	guanine nucleotide binding protein (G protein), alpha z polypeptide
2782	GNB1	guanine nucleotide binding protein (G protein), beta polypeptide 1
54331	GNG2	guanine nucleotide binding protein (G protein), gamma 2
3725	JUN	jun oncogene
5594	MAPK1	mitogen-activated protein kinase 1
5595	MAPK3	mitogen-activated protein kinase 3
4790	NFKB1	nuclear factor of kappa light polypeptide gene enhancer in B-cells 1
4791	NFKB2	nuclear factor of kappa light polypeptide gene enhancer in B-cells 2 (p49/p100)
5966	REL	v-rel reticuloendotheliosis viral oncogene homolog (avian)
5970	RELA	v-rel reticuloendotheliosis viral oncogene homolog A (avian)
=== NRF2 regulation of oxidative stress response ===
=== Role of CNTF and LIF in regulation of oligodendrocyte development ===
836	CASP3	caspase 3, apoptosis-related cysteine peptidase
1270	CNTF	ciliary neurotrophic factor
5970	RELA	v-rel reticuloendotheliosis viral oncogene homolog A (avian)
6772	STAT1	signal transducer and activator of transcription 1, 91kDa
6774	STAT3	signal transducer and activator of transcription 3 (acute-phase response factor)
=== Development_PIP3 signaling in cardiac myocytes ===
572	BAD	BCL2-associated agonist of cell death
1385	CREB1	cAMP responsive element binding protein 1
2309	FOXO3	forkhead box O3
2768	GNA12	guanine nucleotide binding protein (G protein) alpha 12
10672	GNA13	guanine nucleotide binding protein (G protein), alpha 13
2782	GNB1	guanine nucleotide binding protein (G protein), beta polypeptide 1
54331	GNG2	guanine nucleotide binding protein (G protein), gamma 2
2885	GRB2	growth factor receptor-bound protein 2
2931	GSK3A	glycogen synthase kinase 3 alpha
3082	HGF	hepatocyte growth factor (hepapoietin A; scatter factor)
4609	MYC	v-myc myelocytomatosis viral oncogene homolog (avian)
6195	RPS6KA1	ribosomal protein S6 kinase, 90kDa, polypeptide 1
=== Role of CNTF and LIF in regulation of oligodendrocyte development in multiple sclerosis ===
836	CASP3	caspase 3, apoptosis-related cysteine peptidase
1270	CNTF	ciliary neurotrophic factor
5970	RELA	v-rel reticuloendotheliosis viral oncogene homolog A (avian)
6772	STAT1	signal transducer and activator of transcription 1, 91kDa
6774	STAT3	signal transducer and activator of transcription 3 (acute-phase response factor)
=== Apoptosis and survival_Granzyme A signaling ===
967	CD63	CD63 molecule
3020	H3F3A	H3 histone, family 3A
3021	H3F3B	H3 histone, family 3B (H3.3B)
8290	HIST3H3	histone cluster 3, H3
4001	LMNB1	lamin B1
7157	TP53	tumor protein p53
=== Stem cells_Self-renewal of adult neural stem cells ===
1029	CDKN2A	cyclin-dependent kinase inhibitor 2A (melanoma, p16, inhibits CDK4)
388585	HES5	hairy and enhancer of split 5 (Drosophila)
5727	PTCH1	patched homolog 1 (Drosophila)
3516	RBPJ	recombination signal binding protein for immunoglobulin kappa J region
6908	TBP	TATA box binding protein
=== Stem cells_Dopamine-induced expression of CNTF in adult neurogenesis ===
1270	CNTF	ciliary neurotrophic factor
5045	FURIN	furin (paired basic amino acid cleaving enzyme)
2770	GNAI1	guanine nucleotide binding protein (G protein), alpha inhibiting activity polypeptide 1
2771	GNAI2	guanine nucleotide binding protein (G protein), alpha inhibiting activity polypeptide 2
2773	GNAI3	guanine nucleotide binding protein (G protein), alpha inhibiting activity polypeptide 3
2775	GNAO1	guanine nucleotide binding protein (G protein), alpha activating activity polypeptide O
2781	GNAZ	guanine nucleotide binding protein (G protein), alpha z polypeptide
6772	STAT1	signal transducer and activator of transcription 1, 91kDa
6774	STAT3	signal transducer and activator of transcription 3 (acute-phase response factor)
=== Immune response_MIF in innate immunity response ===
1051	CEBPB	CCAAT/enhancer binding protein (C/EBP), beta
3654	IRAK1	interleukin-1 receptor-associated kinase 1
3725	JUN	jun oncogene
5602	MAPK10	mitogen-activated protein kinase 10
5603	MAPK13	mitogen-activated protein kinase 13
5599	MAPK8	mitogen-activated protein kinase 8
5601	MAPK9	mitogen-activated protein kinase 9
4282	MIF	macrophage migration inhibitory factor (glycosylation-inhibiting factor)
4790	NFKB1	nuclear factor of kappa light polypeptide gene enhancer in B-cells 1
5970	RELA	v-rel reticuloendotheliosis viral oncogene homolog A (avian)
6688	SPI1	spleen focus forming virus (SFFV) proviral integration oncogene spi1
7157	TP53	tumor protein p53
=== Stem cells_WNT/Beta-catenin and NOTCH in induction of osteogenesis ===
1050	CEBPA	CCAAT/enhancer binding protein (C/EBP), alpha
1277	COL1A1	collagen, type I, alpha 1
1499	CTNNB1	catenin (cadherin-associated protein), beta 1, 88kDa
7976	FZD3	frizzled homolog 3 (Drosophila)
8322	FZD4	frizzled homolog 4 (Drosophila)
8323	FZD6	frizzled homolog 6 (Drosophila)
8324	FZD7	frizzled homolog 7 (Drosophila)
5468	PPARG	peroxisome proliferator-activated receptor gamma
3516	RBPJ	recombination signal binding protein for immunoglobulin kappa J region
860	RUNX2	runt-related transcription factor 2
4089	SMAD4	SMAD family member 4
=== Stem cells_Muscle progenitor cell migration in hypaxial myogenesis ===
7852	CXCR4	chemokine (C-X-C motif) receptor 4
2770	GNAI1	guanine nucleotide binding protein (G protein), alpha inhibiting activity polypeptide 1
2771	GNAI2	guanine nucleotide binding protein (G protein), alpha inhibiting activity polypeptide 2
2773	GNAI3	guanine nucleotide binding protein (G protein), alpha inhibiting activity polypeptide 3
2775	GNAO1	guanine nucleotide binding protein (G protein), alpha activating activity polypeptide O
2781	GNAZ	guanine nucleotide binding protein (G protein), alpha z polypeptide
2782	GNB1	guanine nucleotide binding protein (G protein), beta polypeptide 1
54331	GNG2	guanine nucleotide binding protein (G protein), gamma 2
2885	GRB2	growth factor receptor-bound protein 2
3082	HGF	hepatocyte growth factor (hepapoietin A; scatter factor)
5594	MAPK1	mitogen-activated protein kinase 1
5595	MAPK3	mitogen-activated protein kinase 3
5077	PAX3	paired box 3
3516	RBPJ	recombination signal binding protein for immunoglobulin kappa J region
=== Stem cells_Aberrant Wnt signaling in medulloblastoma stem cells ===
1457	CSNK2A1	casein kinase 2, alpha 1 polypeptide
1499	CTNNB1	catenin (cadherin-associated protein), beta 1, 88kDa
7976	FZD3	frizzled homolog 3 (Drosophila)
8322	FZD4	frizzled homolog 4 (Drosophila)
8323	FZD6	frizzled homolog 6 (Drosophila)
8324	FZD7	frizzled homolog 7 (Drosophila)
51176	LEF1	lymphoid enhancer-binding factor 1
4316	MMP7	matrix metallopeptidase 7 (matrilysin, uterine)
4609	MYC	v-myc myelocytomatosis viral oncogene homolog (avian)
6934	TCF7L2	transcription factor 7-like 2 (T-cell specific, HMG-box)
=== Renin-Angiotensin-Aldosterone System ===
=== Signal transduction_Activin A signaling regulation ===
93	ACVR2B	activin A receptor, type IIB
2122	EVI1	ecotropic viral integration site 1
3020	H3F3A	H3 histone, family 3A
3021	H3F3B	H3 histone, family 3B (H3.3B)
8290	HIST3H3	histone cluster 3, H3
51586	MED15	mediator complex subunit 15
4088	SMAD3	SMAD family member 3
4089	SMAD4	SMAD family member 4
=== Stem cells_Insulin, IGF-1 and TNF-alpha in brown adipocyte differentiation ===
1050	CEBPA	CCAAT/enhancer binding protein (C/EBP), alpha
1051	CEBPB	CCAAT/enhancer binding protein (C/EBP), beta
1052	CEBPD	CCAAT/enhancer binding protein (C/EBP), delta
1385	CREB1	cAMP responsive element binding protein 1
2303	FOXC2	forkhead box C2 (MFH-1, mesenchyme forkhead 1)
2597	GAPDH	glyceraldehyde-3-phosphate dehydrogenase
2624	GATA2	GATA binding protein 2
5594	MAPK1	mitogen-activated protein kinase 1
5595	MAPK3	mitogen-activated protein kinase 3
5465	PPARA	peroxisome proliferator-activated receptor alpha
5468	PPARG	peroxisome proliferator-activated receptor gamma
6256	RXRA	retinoid X receptor, alpha
6720	SREBF1	sterol regulatory element binding transcription factor 1
=== Cell cycle_Influence of Ras and Rho proteins on G1/S Transition ===
1386	ATF2	activating transcription factor 2
1021	CDK6	cyclin-dependent kinase 6
1869	E2F1	E2F transcription factor 1
3678	ITGA5	integrin, alpha 5 (fibronectin receptor, alpha polypeptide)
3688	ITGB1	integrin, beta 1 (fibronectin receptor, beta polypeptide, antigen CD29 includes MDF2, MSK12)
5594	MAPK1	mitogen-activated protein kinase 1
5595	MAPK3	mitogen-activated protein kinase 3
5599	MAPK8	mitogen-activated protein kinase 8
4609	MYC	v-myc myelocytomatosis viral oncogene homolog (avian)
4790	NFKB1	nuclear factor of kappa light polypeptide gene enhancer in B-cells 1
5970	RELA	v-rel reticuloendotheliosis viral oncogene homolog A (avian)
6774	STAT3	signal transducer and activator of transcription 3 (acute-phase response factor)
=== Cell adhesion_Endothelial cell contacts by non-junctional mechanisms ===
60	ACTB	actin, beta
71	ACTG1	actin, gamma 1
1277	COL1A1	collagen, type I, alpha 1
1499	CTNNB1	catenin (cadherin-associated protein), beta 1, 88kDa
2335	FN1	fibronectin 1
3678	ITGA5	integrin, alpha 5 (fibronectin receptor, alpha polypeptide)
3685	ITGAV	integrin, alpha V (vitronectin receptor, alpha polypeptide, antigen CD51)
3688	ITGB1	integrin, beta 1 (fibronectin receptor, beta polypeptide, antigen CD29 includes MDF2, MSK12)
3690	ITGB3	integrin, beta 3 (platelet glycoprotein IIIa, antigen CD61)
3691	ITGB4	integrin, beta 4
=== Disruption of apoptosis, proliferation and shedding of epithelial cells in asthma ===
836	CASP3	caspase 3, apoptosis-related cysteine peptidase
1906	EDN1	endothelin 1
1956	EGFR	epidermal growth factor receptor (erythroblastic leukemia viral (v-erb-b) oncogene homolog, avian)
3596	IL13	interleukin 13
5594	MAPK1	mitogen-activated protein kinase 1
5595	MAPK3	mitogen-activated protein kinase 3
4318	MMP9	matrix metallopeptidase 9 (gelatinase B, 92kDa gelatinase, 92kDa type IV collagenase)
4790	NFKB1	nuclear factor of kappa light polypeptide gene enhancer in B-cells 1
4791	NFKB2	nuclear factor of kappa light polypeptide gene enhancer in B-cells 2 (p49/p100)
4846	NOS3	nitric oxide synthase 3 (endothelial cell)
5966	REL	v-rel reticuloendotheliosis viral oncogene homolog (avian)
5970	RELA	v-rel reticuloendotheliosis viral oncogene homolog A (avian)
4088	SMAD3	SMAD family member 3
4089	SMAD4	SMAD family member 4
6667	SP1	Sp1 transcription factor
6772	STAT1	signal transducer and activator of transcription 1, 91kDa
7157	TP53	tumor protein p53
=== Hypoxia-induced EMT in cancer and fibrosis ===
2113	ETS1	v-ets erythroblastosis virus E26 oncogene homolog 1 (avian)
3091	HIF1A	hypoxia inducible factor 1, alpha subunit (basic helix-loop-helix transcription factor)
7291	TWIST1	twist homolog 1 (Drosophila)
=== Role of TLR signaling in skin sensitization ===
1386	ATF2	activating transcription factor 2
942	CD86	CD86 molecule
2353	FOS	v-fos FBJ murine osteosarcoma viral oncogene homolog
2354	FOSB	FBJ murine osteosarcoma viral oncogene homolog B
8061	FOSL1	FOS-like antigen 1
2355	FOSL2	FOS-like antigen 2
3654	IRAK1	interleukin-1 receptor-associated kinase 1
3725	JUN	jun oncogene
3726	JUNB	jun B proto-oncogene
3727	JUND	jun D proto-oncogene
4215	MAP3K3	mitogen-activated protein kinase kinase kinase 3
5602	MAPK10	mitogen-activated protein kinase 10
5603	MAPK13	mitogen-activated protein kinase 13
5599	MAPK8	mitogen-activated protein kinase 8
5601	MAPK9	mitogen-activated protein kinase 9
4790	NFKB1	nuclear factor of kappa light polypeptide gene enhancer in B-cells 1
5970	RELA	v-rel reticuloendotheliosis viral oncogene homolog A (avian)
=== Immune response_IL-13 signaling via JAK-STAT ===
3596	IL13	interleukin 13
3598	IL13RA2	interleukin 13 receptor, alpha 2
4317	MMP8	matrix metallopeptidase 8 (neutrophil collagenase)
6772	STAT1	signal transducer and activator of transcription 1, 91kDa
6774	STAT3	signal transducer and activator of transcription 3 (acute-phase response factor)
6776	STAT5A	signal transducer and activator of transcription 5A
6777	STAT5B	signal transducer and activator of transcription 5B
6778	STAT6	signal transducer and activator of transcription 6, interleukin-4 induced
=== Transcription_Androgen Receptor nuclear signaling ===
367	AR	androgen receptor
1499	CTNNB1	catenin (cadherin-associated protein), beta 1, 88kDa
1956	EGFR	epidermal growth factor receptor (erythroblastic leukemia viral (v-erb-b) oncogene homolog, avian)
7976	FZD3	frizzled homolog 3 (Drosophila)
8322	FZD4	frizzled homolog 4 (Drosophila)
8323	FZD6	frizzled homolog 6 (Drosophila)
8324	FZD7	frizzled homolog 7 (Drosophila)
2885	GRB2	growth factor receptor-bound protein 2
5594	MAPK1	mitogen-activated protein kinase 1
4313	MMP2	matrix metallopeptidase 2 (gelatinase A, 72kDa gelatinase, 72kDa type IV collagenase)
4088	SMAD3	SMAD family member 3
6774	STAT3	signal transducer and activator of transcription 3 (acute-phase response factor)
=== Development_Angiopoietin - Tie2 signaling ===
405	ARNT	aryl hydrocarbon receptor nuclear translocator
1398	CRK	v-crk sarcoma virus CT10 oncogene homolog (avian)
2034	EPAS1	endothelial PAS domain protein 1
2885	GRB2	growth factor receptor-bound protein 2
4790	NFKB1	nuclear factor of kappa light polypeptide gene enhancer in B-cells 1
4791	NFKB2	nuclear factor of kappa light polypeptide gene enhancer in B-cells 2 (p49/p100)
5966	REL	v-rel reticuloendotheliosis viral oncogene homolog (avian)
5970	RELA	v-rel reticuloendotheliosis viral oncogene homolog A (avian)
6772	STAT1	signal transducer and activator of transcription 1, 91kDa
6774	STAT3	signal transducer and activator of transcription 3 (acute-phase response factor)
6776	STAT5A	signal transducer and activator of transcription 5A
6777	STAT5B	signal transducer and activator of transcription 5B
=== Cell adhesion_Tight junctions ===
60	ACTB	actin, beta
71	ACTG1	actin, gamma 1
857	CAV1	caveolin 1, caveolae protein, 22kDa
3688	ITGB1	integrin, beta 1 (fibronectin receptor, beta polypeptide, antigen CD29 includes MDF2, MSK12)
51176	LEF1	lymphoid enhancer-binding factor 1
4620	MYH2	myosin, heavy chain 2, skeletal muscle, adult
7080	NKX2-1	NK2 homeobox 1
6667	SP1	Sp1 transcription factor
83439	TCF7L1	transcription factor 7-like 1 (T-cell specific, HMG-box)
6934	TCF7L2	transcription factor 7-like 2 (T-cell specific, HMG-box)
=== Gamma-Secretase regulation of neuronal cell development and function ===
=== Immune response_Role of HMGB1 in dendritic cell maturation and migration ===
942	CD86	CD86 molecule
7852	CXCR4	chemokine (C-X-C motif) receptor 4
3122	HLA-DRA	major histocompatibility complex, class II, DR alpha
5594	MAPK1	mitogen-activated protein kinase 1
5603	MAPK13	mitogen-activated protein kinase 13
5595	MAPK3	mitogen-activated protein kinase 3
4790	NFKB1	nuclear factor of kappa light polypeptide gene enhancer in B-cells 1
4791	NFKB2	nuclear factor of kappa light polypeptide gene enhancer in B-cells 2 (p49/p100)
5966	REL	v-rel reticuloendotheliosis viral oncogene homolog (avian)
5970	RELA	v-rel reticuloendotheliosis viral oncogene homolog A (avian)
=== Immune response_TREM1 signaling pathway ===
572	BAD	BCL2-associated agonist of cell death
1437	CSF2	colony stimulating factor 2 (granulocyte-macrophage)
2002	ELK1	ELK1, member of ETS oncogene family
2353	FOS	v-fos FBJ murine osteosarcoma viral oncogene homolog
2885	GRB2	growth factor receptor-bound protein 2
3725	JUN	jun oncogene
5594	MAPK1	mitogen-activated protein kinase 1
5595	MAPK3	mitogen-activated protein kinase 3
4773	NFATC2	nuclear factor of activated T-cells, cytoplasmic, calcineurin-dependent 2
4790	NFKB1	nuclear factor of kappa light polypeptide gene enhancer in B-cells 1
5530	PPP3CA	protein phosphatase 3 (formerly 2B), catalytic subunit, alpha isoform
5532	PPP3CB	protein phosphatase 3 (formerly 2B), catalytic subunit, beta isoform
5533	PPP3CC	protein phosphatase 3 (formerly 2B), catalytic subunit, gamma isoform
5970	RELA	v-rel reticuloendotheliosis viral oncogene homolog A (avian)
6195	RPS6KA1	ribosomal protein S6 kinase, 90kDa, polypeptide 1
=== Immune response_Immunological synapse formation ===
60	ACTB	actin, beta
71	ACTG1	actin, gamma 1
940	CD28	CD28 molecule
942	CD86	CD86 molecule
1399	CRKL	v-crk sarcoma virus CT10 oncogene homolog (avian)-like
7852	CXCR4	chemokine (C-X-C motif) receptor 4
2782	GNB1	guanine nucleotide binding protein (G protein), beta polypeptide 1
54331	GNG2	guanine nucleotide binding protein (G protein), gamma 2
2885	GRB2	growth factor receptor-bound protein 2
3122	HLA-DRA	major histocompatibility complex, class II, DR alpha
7094	TLN1	talin 1
8976	WASL	Wiskott-Aldrich syndrome-like
=== Cell adhesion_Cell-matrix glycoconjugates ===
176	ACAN	aggrecan
1991	ELA2	elastase 2, neutrophil
2006	ELN	elastin
3688	ITGB1	integrin, beta 1 (fibronectin receptor, beta polypeptide, antigen CD29 includes MDF2, MSK12)
4312	MMP1	matrix metallopeptidase 1 (interstitial collagenase)
4314	MMP3	matrix metallopeptidase 3 (stromelysin 1, progelatinase)
4318	MMP9	matrix metallopeptidase 9 (gelatinase B, 92kDa gelatinase, 92kDa type IV collagenase)
5340	PLG	plasminogen
7077	TIMP2	TIMP metallopeptidase inhibitor 2
=== Immune response_Alternative complement pathway ===
718	C3	complement component 3
=== Role of neurotrophins in activation of p53 in major depressive disorder ===
2885	GRB2	growth factor receptor-bound protein 2
5602	MAPK10	mitogen-activated protein kinase 10
5599	MAPK8	mitogen-activated protein kinase 8
5601	MAPK9	mitogen-activated protein kinase 9
5340	PLG	plasminogen
6272	SORT1	sortilin 1
7157	TP53	tumor protein p53
=== Immune response_Histamine signaling in dendritic cells ===
942	CD86	CD86 molecule
1385	CREB1	cAMP responsive element binding protein 1
2767	GNA11	guanine nucleotide binding protein (G protein), alpha 11 (Gq class)
2770	GNAI1	guanine nucleotide binding protein (G protein), alpha inhibiting activity polypeptide 1
2771	GNAI2	guanine nucleotide binding protein (G protein), alpha inhibiting activity polypeptide 2
2773	GNAI3	guanine nucleotide binding protein (G protein), alpha inhibiting activity polypeptide 3
2775	GNAO1	guanine nucleotide binding protein (G protein), alpha activating activity polypeptide O
2776	GNAQ	guanine nucleotide binding protein (G protein), q polypeptide
2778	GNAS	GNAS complex locus
2781	GNAZ	guanine nucleotide binding protein (G protein), alpha z polypeptide
2782	GNB1	guanine nucleotide binding protein (G protein), beta polypeptide 1
54331	GNG2	guanine nucleotide binding protein (G protein), gamma 2
3394	IRF8	interferon regulatory factor 8
5594	MAPK1	mitogen-activated protein kinase 1
5595	MAPK3	mitogen-activated protein kinase 3
4772	NFATC1	nuclear factor of activated T-cells, cytoplasmic, calcineurin-dependent 1
4773	NFATC2	nuclear factor of activated T-cells, cytoplasmic, calcineurin-dependent 2
5578	PRKCA	protein kinase C, alpha
5970	RELA	v-rel reticuloendotheliosis viral oncogene homolog A (avian)
=== Blood coagulation_GPIb-IX-V-dependent platelet activation ===
60	ACTB	actin, beta
71	ACTG1	actin, gamma 1
1072	CFL1	cofilin 1 (non-muscle)
1073	CFL2	cofilin 2 (muscle)
1277	COL1A1	collagen, type I, alpha 1
3690	ITGB3	integrin, beta 3 (platelet glycoprotein IIIa, antigen CD61)
5594	MAPK1	mitogen-activated protein kinase 1
4846	NOS3	nitric oxide synthase 3 (endothelial cell)
5578	PRKCA	protein kinase C, alpha
8773	SNAP23	synaptosomal-associated protein, 23kDa
7094	TLN1	talin 1
=== Role of ER stress in obesity and type 2 diabetes ===
467	ATF3	activating transcription factor 3
1050	CEBPA	CCAAT/enhancer binding protein (C/EBP), alpha
1385	CREB1	cAMP responsive element binding protein 1
5599	MAPK8	mitogen-activated protein kinase 8
5468	PPARG	peroxisome proliferator-activated receptor gamma
6720	SREBF1	sterol regulatory element binding transcription factor 1
6721	SREBF2	sterol regulatory element binding transcription factor 2
7494	XBP1	X-box binding protein 1
=== Possible regulation of HSF-1/ chaperone pathway in Huntington's disease ===
2931	GSK3A	glycogen synthase kinase 3 alpha
3297	HSF1	heat shock transcription factor 1
5602	MAPK10	mitogen-activated protein kinase 10
5595	MAPK3	mitogen-activated protein kinase 3
5599	MAPK8	mitogen-activated protein kinase 8
5601	MAPK9	mitogen-activated protein kinase 9
5578	PRKCA	protein kinase C, alpha
=== Deregulation of canonical WNT signaling in major depressive disorder ===
1499	CTNNB1	catenin (cadherin-associated protein), beta 1, 88kDa
7976	FZD3	frizzled homolog 3 (Drosophila)
8322	FZD4	frizzled homolog 4 (Drosophila)
8323	FZD6	frizzled homolog 6 (Drosophila)
8324	FZD7	frizzled homolog 7 (Drosophila)
51176	LEF1	lymphoid enhancer-binding factor 1
4137	MAPT	microtubule-associated protein tau
4609	MYC	v-myc myelocytomatosis viral oncogene homolog (avian)
83439	TCF7L1	transcription factor 7-like 1 (T-cell specific, HMG-box)
6934	TCF7L2	transcription factor 7-like 2 (T-cell specific, HMG-box)
=== Immune response _CCR3 signaling in eosinophils ===
60	ACTB	actin, beta
71	ACTG1	actin, gamma 1
1072	CFL1	cofilin 1 (non-muscle)
1073	CFL2	cofilin 2 (muscle)
2770	GNAI1	guanine nucleotide binding protein (G protein), alpha inhibiting activity polypeptide 1
2771	GNAI2	guanine nucleotide binding protein (G protein), alpha inhibiting activity polypeptide 2
2773	GNAI3	guanine nucleotide binding protein (G protein), alpha inhibiting activity polypeptide 3
2775	GNAO1	guanine nucleotide binding protein (G protein), alpha activating activity polypeptide O
2781	GNAZ	guanine nucleotide binding protein (G protein), alpha z polypeptide
2782	GNB1	guanine nucleotide binding protein (G protein), beta polypeptide 1
54331	GNG2	guanine nucleotide binding protein (G protein), gamma 2
5594	MAPK1	mitogen-activated protein kinase 1
5603	MAPK13	mitogen-activated protein kinase 13
4620	MYH2	myosin, heavy chain 2, skeletal muscle, adult
5578	PRKCA	protein kinase C, alpha
=== Cell cycle_Role of Nek in cell cycle regulation ===
3020	H3F3A	H3 histone, family 3A
3021	H3F3B	H3 histone, family 3B (H3.3B)
8290	HIST3H3	histone cluster 3, H3
8379	MAD1L1	MAD1 mitotic arrest deficient-like 1 (yeast)
4085	MAD2L1	MAD2 mitotic arrest deficient-like 1 (yeast)
10403	NDC80	NDC80 homolog, kinetochore complex component (S. cerevisiae)
=== Regulation of immune cell differentiation by Notch signaling ===
=== Stem cells_MMP-14-induced COX-2 expression in glioblastoma stem cells ===
4323	MMP14	matrix metallopeptidase 14 (membrane-inserted)
4313	MMP2	matrix metallopeptidase 2 (gelatinase A, 72kDa gelatinase, 72kDa type IV collagenase)
4790	NFKB1	nuclear factor of kappa light polypeptide gene enhancer in B-cells 1
4791	NFKB2	nuclear factor of kappa light polypeptide gene enhancer in B-cells 2 (p49/p100)
5966	REL	v-rel reticuloendotheliosis viral oncogene homolog (avian)
5970	RELA	v-rel reticuloendotheliosis viral oncogene homolog A (avian)
=== Muscle contraction_ACM regulation of smooth muscle contraction ===
9138	ARHGEF1	Rho guanine nucleotide exchange factor (GEF) 1
10672	GNA13	guanine nucleotide binding protein (G protein), alpha 13
2773	GNAI3	guanine nucleotide binding protein (G protein), alpha inhibiting activity polypeptide 3
2776	GNAQ	guanine nucleotide binding protein (G protein), q polypeptide
2782	GNB1	guanine nucleotide binding protein (G protein), beta polypeptide 1
54331	GNG2	guanine nucleotide binding protein (G protein), gamma 2
5578	PRKCA	protein kinase C, alpha
5581	PRKCE	protein kinase C, epsilon
=== Role of alpha-6/beta-4 integrins in carcinoma progression ===
60	ACTB	actin, beta
71	ACTG1	actin, gamma 1
1072	CFL1	cofilin 1 (non-muscle)
1073	CFL2	cofilin 2 (muscle)
1956	EGFR	epidermal growth factor receptor (erythroblastic leukemia viral (v-erb-b) oncogene homolog, avian)
3082	HGF	hepatocyte growth factor (hepapoietin A; scatter factor)
3691	ITGB4	integrin, beta 4
5578	PRKCA	protein kinase C, alpha
=== Immune response_CXCR4 signaling via second messenger ===
7852	CXCR4	chemokine (C-X-C motif) receptor 4
2770	GNAI1	guanine nucleotide binding protein (G protein), alpha inhibiting activity polypeptide 1
2771	GNAI2	guanine nucleotide binding protein (G protein), alpha inhibiting activity polypeptide 2
2773	GNAI3	guanine nucleotide binding protein (G protein), alpha inhibiting activity polypeptide 3
2775	GNAO1	guanine nucleotide binding protein (G protein), alpha activating activity polypeptide O
2781	GNAZ	guanine nucleotide binding protein (G protein), alpha z polypeptide
2782	GNB1	guanine nucleotide binding protein (G protein), beta polypeptide 1
54331	GNG2	guanine nucleotide binding protein (G protein), gamma 2
4790	NFKB1	nuclear factor of kappa light polypeptide gene enhancer in B-cells 1
4791	NFKB2	nuclear factor of kappa light polypeptide gene enhancer in B-cells 2 (p49/p100)
5966	REL	v-rel reticuloendotheliosis viral oncogene homolog (avian)
5970	RELA	v-rel reticuloendotheliosis viral oncogene homolog A (avian)

## Sheet: Cortex PD UP
=== Cardiac Hypertrophy_NF-AT signaling in Cardiac Hypertrophy ===
207	AKT1	v-akt murine thymoma viral oncogene homolog 1
208	AKT2	v-akt murine thymoma viral oncogene homolog 2
10000	AKT3	v-akt murine thymoma viral oncogene homolog 3 (protein kinase B, gamma)
801	CALM1	calmodulin 1 (phosphorylase kinase, delta)
805	CALM2	calmodulin 2 (phosphorylase kinase, delta)
808	CALM3	calmodulin 3 (phosphorylase kinase, delta)
84254	CAMKK1	calcium/calmodulin-dependent protein kinase kinase 1, alpha
1489	CTF1	cardiotrophin 1
2767	GNA11	guanine nucleotide binding protein (G protein), alpha 11 (Gq class)
2770	GNAI1	guanine nucleotide binding protein (G protein), alpha inhibiting activity polypeptide 1
2778	GNAS	GNAS complex locus
2885	GRB2	growth factor receptor-bound protein 2
9421	HAND1	heart and neural crest derivatives expressed 1
9464	HAND2	heart and neural crest derivatives expressed 2
9734	HDAC9	histone deacetylase 9
3569	IL6	interleukin 6 (interferon, beta 2)
3570	IL6R	interleukin 6 receptor
3572	IL6ST	interleukin 6 signal transducer (gp130, oncostatin M receptor)
4205	MEF2A	myocyte enhancer factor 2A
4208	MEF2C	myocyte enhancer factor 2C
4209	MEF2D	myocyte enhancer factor 2D
5295	PIK3R1	phosphoinositide-3-kinase, regulatory subunit 1 (alpha)
5530	PPP3CA	protein phosphatase 3 (formerly 2B), catalytic subunit, alpha isoform
5532	PPP3CB	protein phosphatase 3 (formerly 2B), catalytic subunit, beta isoform
5533	PPP3CC	protein phosphatase 3 (formerly 2B), catalytic subunit, gamma isoform
5578	PRKCA	protein kinase C, alpha
6714	SRC	v-src sarcoma (Schmidt-Ruppin A-2) viral oncogene homolog (avian)
7137	TNNI3	troponin I type 3 (cardiac)
=== Neurophysiological process_ACM regulation of nerve impulse ===
774	CACNA1B	calcium channel, voltage-dependent, N type, alpha 1B subunit
775	CACNA1C	calcium channel, voltage-dependent, L type, alpha 1C subunit
801	CALM1	calmodulin 1 (phosphorylase kinase, delta)
805	CALM2	calmodulin 2 (phosphorylase kinase, delta)
808	CALM3	calmodulin 3 (phosphorylase kinase, delta)
2767	GNA11	guanine nucleotide binding protein (G protein), alpha 11 (Gq class)
2770	GNAI1	guanine nucleotide binding protein (G protein), alpha inhibiting activity polypeptide 1
5530	PPP3CA	protein phosphatase 3 (formerly 2B), catalytic subunit, alpha isoform
5532	PPP3CB	protein phosphatase 3 (formerly 2B), catalytic subunit, beta isoform
5533	PPP3CC	protein phosphatase 3 (formerly 2B), catalytic subunit, gamma isoform
5566	PRKACA	protein kinase, cAMP-dependent, catalytic, alpha
5567	PRKACB	protein kinase, cAMP-dependent, catalytic, beta
5568	PRKACG	protein kinase, cAMP-dependent, catalytic, gamma
5578	PRKCA	protein kinase C, alpha
5580	PRKCD	protein kinase C, delta
5582	PRKCG	protein kinase C, gamma
5590	PRKCZ	protein kinase C, zeta
387	RHOA	ras homolog gene family, member A
7224	TRPC5	transient receptor potential cation channel, subfamily C, member 5
7225	TRPC6	transient receptor potential cation channel, subfamily C, member 6
=== Cell adhesion_Chemokines and adhesion ===
88	ACTN2	actinin, alpha 2
207	AKT1	v-akt murine thymoma viral oncogene homolog 1
208	AKT2	v-akt murine thymoma viral oncogene homolog 2
10000	AKT3	v-akt murine thymoma viral oncogene homolog 3 (protein kinase B, gamma)
673	BRAF	v-raf murine sarcoma viral oncogene homolog B1
998	CDC42	cell division cycle 42 (GTP binding protein, 25kDa)
1284	COL4A2	collagen, type IV, alpha 2
1499	CTNNB1	catenin (cadherin-associated protein), beta 1, 88kDa
1793	DOCK1	dedicator of cytokinesis 1
2770	GNAI1	guanine nucleotide binding protein (G protein), alpha inhibiting activity polypeptide 1
2885	GRB2	growth factor receptor-bound protein 2
3655	ITGA6	integrin, alpha 6
3685	ITGAV	integrin, alpha V (vitronectin receptor, alpha polypeptide, antigen CD51)
3688	ITGB1	integrin, beta 1 (fibronectin receptor, beta polypeptide, antigen CD29 includes MDF2, MSK12)
3725	JUN	jun oncogene
3791	KDR	kinase insert domain receptor (a type III receptor tyrosine kinase)
3984	LIMK1	LIM domain kinase 1
5594	MAPK1	mitogen-activated protein kinase 1
5595	MAPK3	mitogen-activated protein kinase 3
4312	MMP1	matrix metallopeptidase 1 (interstitial collagenase)
4790	NFKB1	nuclear factor of kappa light polypeptide gene enhancer in B-cells 1
5295	PIK3R1	phosphoinositide-3-kinase, regulatory subunit 1 (alpha)
5327	PLAT	plasminogen activator, tissue
5747	PTK2	PTK2 protein tyrosine kinase 2
5970	RELA	v-rel reticuloendotheliosis viral oncogene homolog A (avian)
387	RHOA	ras homolog gene family, member A
5270	SERPINE2	serpin peptidase inhibitor, clade E (nexin, plasminogen activator inhibitor type 1), member 2
6714	SRC	v-src sarcoma (Schmidt-Ruppin A-2) viral oncogene homolog (avian)
6934	TCF7L2	transcription factor 7-like 2 (T-cell specific, HMG-box)
7448	VTN	vitronectin
8976	WASL	Wiskott-Aldrich syndrome-like
=== Development_Gastrin in differentiation of the gastric mucosa ===
1385	CREB1	cAMP responsive element binding protein 1
2767	GNA11	guanine nucleotide binding protein (G protein), alpha 11 (Gq class)
5594	MAPK1	mitogen-activated protein kinase 1
5595	MAPK3	mitogen-activated protein kinase 3
5578	PRKCA	protein kinase C, alpha
5580	PRKCD	protein kinase C, delta
5582	PRKCG	protein kinase C, gamma
5590	PRKCZ	protein kinase C, zeta
6667	SP1	Sp1 transcription factor
6670	SP3	Sp3 transcription factor
6714	SRC	v-src sarcoma (Schmidt-Ruppin A-2) viral oncogene homolog (avian)
=== Signal transduction_ERK1/2 signaling pathway ===
369	ARAF	v-raf murine sarcoma 3611 viral oncogene homolog
673	BRAF	v-raf murine sarcoma viral oncogene homolog B1
2885	GRB2	growth factor receptor-bound protein 2
5594	MAPK1	mitogen-activated protein kinase 1
5595	MAPK3	mitogen-activated protein kinase 3
5578	PRKCA	protein kinase C, alpha
5580	PRKCD	protein kinase C, delta
5582	PRKCG	protein kinase C, gamma
=== Signal transduction_Activation of PKC via G-Protein coupled receptor ===
25	ABL1	c-abl oncogene 1, receptor tyrosine kinase
801	CALM1	calmodulin 1 (phosphorylase kinase, delta)
805	CALM2	calmodulin 2 (phosphorylase kinase, delta)
808	CALM3	calmodulin 3 (phosphorylase kinase, delta)
2767	GNA11	guanine nucleotide binding protein (G protein), alpha 11 (Gq class)
3551	IKBKB	inhibitor of kappa light polypeptide gene enhancer in B-cells, kinase beta
5594	MAPK1	mitogen-activated protein kinase 1
5595	MAPK3	mitogen-activated protein kinase 3
4205	MEF2A	myocyte enhancer factor 2A
4208	MEF2C	myocyte enhancer factor 2C
4209	MEF2D	myocyte enhancer factor 2D
4790	NFKB1	nuclear factor of kappa light polypeptide gene enhancer in B-cells 1
4792	NFKBIA	nuclear factor of kappa light polypeptide gene enhancer in B-cells inhibitor, alpha
5530	PPP3CA	protein phosphatase 3 (formerly 2B), catalytic subunit, alpha isoform
5532	PPP3CB	protein phosphatase 3 (formerly 2B), catalytic subunit, beta isoform
5533	PPP3CC	protein phosphatase 3 (formerly 2B), catalytic subunit, gamma isoform
5578	PRKCA	protein kinase C, alpha
5580	PRKCD	protein kinase C, delta
5582	PRKCG	protein kinase C, gamma
5590	PRKCZ	protein kinase C, zeta
5970	RELA	v-rel reticuloendotheliosis viral oncogene homolog A (avian)
6714	SRC	v-src sarcoma (Schmidt-Ruppin A-2) viral oncogene homolog (avian)
=== Growth factors in regulation of oligodendrocyte precursor cells proliferation ===
207	AKT1	v-akt murine thymoma viral oncogene homolog 1
208	AKT2	v-akt murine thymoma viral oncogene homolog 2
10000	AKT3	v-akt murine thymoma viral oncogene homolog 3 (protein kinase B, gamma)
1956	EGFR	epidermal growth factor receptor (erythroblastic leukemia viral (v-erb-b) oncogene homolog, avian)
2353	FOS	v-fos FBJ murine osteosarcoma viral oncogene homolog
2534	FYN	FYN oncogene related to SRC, FGR, YES
2885	GRB2	growth factor receptor-bound protein 2
3685	ITGAV	integrin, alpha V (vitronectin receptor, alpha polypeptide, antigen CD51)
3690	ITGB3	integrin, beta 3 (platelet glycoprotein IIIa, antigen CD61)
5594	MAPK1	mitogen-activated protein kinase 1
5595	MAPK3	mitogen-activated protein kinase 3
4233	MET	met proto-oncogene (hepatocyte growth factor receptor)
4914	NTRK1	neurotrophic tyrosine kinase, receptor, type 1
5295	PIK3R1	phosphoinositide-3-kinase, regulatory subunit 1 (alpha)
5578	PRKCA	protein kinase C, alpha
5580	PRKCD	protein kinase C, delta
5582	PRKCG	protein kinase C, gamma
5590	PRKCZ	protein kinase C, zeta
7448	VTN	vitronectin
=== Regulation of cytoskeleton proteins in oligodendrocyte differentiation and myelination ===
998	CDC42	cell division cycle 42 (GTP binding protein, 25kDa)
1020	CDK5	cyclin-dependent kinase 5
8851	CDK5R1	cyclin-dependent kinase 5, regulatory subunit 1 (p35)
2534	FYN	FYN oncogene related to SRC, FGR, YES
3655	ITGA6	integrin, alpha 6
3688	ITGB1	integrin, beta 1 (fibronectin receptor, beta polypeptide, antigen CD29 includes MDF2, MSK12)
3984	LIMK1	LIM domain kinase 1
4133	MAP2	microtubule-associated protein 2
4684	NCAM1	neural cell adhesion molecule 1
5747	PTK2	PTK2 protein tyrosine kinase 2
387	RHOA	ras homolog gene family, member A
7454	WAS	Wiskott-Aldrich syndrome (eczema-thrombocytopenia)
8976	WASL	Wiskott-Aldrich syndrome-like
=== Signal transduction_IP3 signaling ===
207	AKT1	v-akt murine thymoma viral oncogene homolog 1
208	AKT2	v-akt murine thymoma viral oncogene homolog 2
10000	AKT3	v-akt murine thymoma viral oncogene homolog 3 (protein kinase B, gamma)
801	CALM1	calmodulin 1 (phosphorylase kinase, delta)
805	CALM2	calmodulin 2 (phosphorylase kinase, delta)
808	CALM3	calmodulin 3 (phosphorylase kinase, delta)
815	CAMK2A	calcium/calmodulin-dependent protein kinase II alpha
816	CAMK2B	calcium/calmodulin-dependent protein kinase II beta
84254	CAMKK1	calcium/calmodulin-dependent protein kinase kinase 1, alpha
1385	CREB1	cAMP responsive element binding protein 1
2767	GNA11	guanine nucleotide binding protein (G protein), alpha 11 (Gq class)
2885	GRB2	growth factor receptor-bound protein 2
27040	LAT	linker for activation of T cells
5594	MAPK1	mitogen-activated protein kinase 1
5595	MAPK3	mitogen-activated protein kinase 3
4205	MEF2A	myocyte enhancer factor 2A
4208	MEF2C	myocyte enhancer factor 2C
4209	MEF2D	myocyte enhancer factor 2D
4233	MET	met proto-oncogene (hepatocyte growth factor receptor)
5295	PIK3R1	phosphoinositide-3-kinase, regulatory subunit 1 (alpha)
5582	PRKCG	protein kinase C, gamma
6850	SYK	spleen tyrosine kinase
=== Deregulation of canonical WNT signaling in major depressive disorder ===
207	AKT1	v-akt murine thymoma viral oncogene homolog 1
1499	CTNNB1	catenin (cadherin-associated protein), beta 1, 88kDa
1855	DVL1	dishevelled, dsh homolog 1 (Drosophila)
4760	NEUROD1	neurogenic differentiation 1
6934	TCF7L2	transcription factor 7-like 2 (T-cell specific, HMG-box)
=== Cytoskeleton remodeling_Reverse signaling by ephrin B ===
1499	CTNNB1	catenin (cadherin-associated protein), beta 1, 88kDa
2049	EPHB3	EPH receptor B3
2051	EPHB6	EPH receptor B6
2770	GNAI1	guanine nucleotide binding protein (G protein), alpha inhibiting activity polypeptide 1
8440	NCK2	NCK adaptor protein 2
5747	PTK2	PTK2 protein tyrosine kinase 2
6714	SRC	v-src sarcoma (Schmidt-Ruppin A-2) viral oncogene homolog (avian)
8976	WASL	Wiskott-Aldrich syndrome-like
=== Development_Transactivation of PDGFR in non-neuronal cells by Dopamine D2 receptor ===
1813	DRD2	dopamine receptor D2
2770	GNAI1	guanine nucleotide binding protein (G protein), alpha inhibiting activity polypeptide 1
2885	GRB2	growth factor receptor-bound protein 2
5594	MAPK1	mitogen-activated protein kinase 1
5595	MAPK3	mitogen-activated protein kinase 3
5295	PIK3R1	phosphoinositide-3-kinase, regulatory subunit 1 (alpha)
5582	PRKCG	protein kinase C, gamma
6714	SRC	v-src sarcoma (Schmidt-Ruppin A-2) viral oncogene homolog (avian)
=== Stem cells_Endothelial differentiation during embryonic development ===
207	AKT1	v-akt murine thymoma viral oncogene homolog 1
208	AKT2	v-akt murine thymoma viral oncogene homolog 2
10000	AKT3	v-akt murine thymoma viral oncogene homolog 3 (protein kinase B, gamma)
1499	CTNNB1	catenin (cadherin-associated protein), beta 1, 88kDa
2624	GATA2	GATA binding protein 2
3791	KDR	kinase insert domain receptor (a type III receptor tyrosine kinase)
5594	MAPK1	mitogen-activated protein kinase 1
5595	MAPK3	mitogen-activated protein kinase 3
8829	NRP1	neuropilin 1
5295	PIK3R1	phosphoinositide-3-kinase, regulatory subunit 1 (alpha)
5578	PRKCA	protein kinase C, alpha
5580	PRKCD	protein kinase C, delta
5582	PRKCG	protein kinase C, gamma
5590	PRKCZ	protein kinase C, zeta
4086	SMAD1	SMAD family member 1
7010	TEK	TEK tyrosine kinase, endothelial
=== Development_Delta- and kappa-type opioid receptors signaling via beta-arrestin ===
156	ADRBK1	adrenergic, beta, receptor kinase 1
1385	CREB1	cAMP responsive element binding protein 1
1759	DNM1	dynamin 1
2353	FOS	v-fos FBJ murine osteosarcoma viral oncogene homolog
2770	GNAI1	guanine nucleotide binding protein (G protein), alpha inhibiting activity polypeptide 1
5578	PRKCA	protein kinase C, alpha
5580	PRKCD	protein kinase C, delta
5582	PRKCG	protein kinase C, gamma
5590	PRKCZ	protein kinase C, zeta
=== Development_Endothelin-1/EDNRA signaling ===
207	AKT1	v-akt murine thymoma viral oncogene homolog 1
208	AKT2	v-akt murine thymoma viral oncogene homolog 2
10000	AKT3	v-akt murine thymoma viral oncogene homolog 3 (protein kinase B, gamma)
801	CALM1	calmodulin 1 (phosphorylase kinase, delta)
805	CALM2	calmodulin 2 (phosphorylase kinase, delta)
808	CALM3	calmodulin 3 (phosphorylase kinase, delta)
815	CAMK2A	calcium/calmodulin-dependent protein kinase II alpha
816	CAMK2B	calcium/calmodulin-dependent protein kinase II beta
998	CDC42	cell division cycle 42 (GTP binding protein, 25kDa)
1499	CTNNB1	catenin (cadherin-associated protein), beta 1, 88kDa
2767	GNA11	guanine nucleotide binding protein (G protein), alpha 11 (Gq class)
2770	GNAI1	guanine nucleotide binding protein (G protein), alpha inhibiting activity polypeptide 1
2778	GNAS	GNAS complex locus
2885	GRB2	growth factor receptor-bound protein 2
5608	MAP2K6	mitogen-activated protein kinase kinase 6
4214	MAP3K1	mitogen-activated protein kinase kinase kinase 1
5594	MAPK1	mitogen-activated protein kinase 1
5595	MAPK3	mitogen-activated protein kinase 3
5295	PIK3R1	phosphoinositide-3-kinase, regulatory subunit 1 (alpha)
5580	PRKCD	protein kinase C, delta
6714	SRC	v-src sarcoma (Schmidt-Ruppin A-2) viral oncogene homolog (avian)
6934	TCF7L2	transcription factor 7-like 2 (T-cell specific, HMG-box)
=== Normal and pathological TGF-beta-mediated regulation of cell proliferation ===
25	ABL1	c-abl oncogene 1, receptor tyrosine kinase
1499	CTNNB1	catenin (cadherin-associated protein), beta 1, 88kDa
2885	GRB2	growth factor receptor-bound protein 2
3685	ITGAV	integrin, alpha V (vitronectin receptor, alpha polypeptide, antigen CD51)
3690	ITGB3	integrin, beta 3 (platelet glycoprotein IIIa, antigen CD61)
5606	MAP2K3	mitogen-activated protein kinase kinase 3
5608	MAP2K6	mitogen-activated protein kinase kinase 6
4296	MAP3K11	mitogen-activated protein kinase kinase kinase 11
4087	SMAD2	SMAD family member 2
6714	SRC	v-src sarcoma (Schmidt-Ruppin A-2) viral oncogene homolog (avian)
=== Growth factors in regulation of oligodendrocyte precursor cells proliferation in multiple sclerosis ===
207	AKT1	v-akt murine thymoma viral oncogene homolog 1
208	AKT2	v-akt murine thymoma viral oncogene homolog 2
10000	AKT3	v-akt murine thymoma viral oncogene homolog 3 (protein kinase B, gamma)
2353	FOS	v-fos FBJ murine osteosarcoma viral oncogene homolog
2885	GRB2	growth factor receptor-bound protein 2
3685	ITGAV	integrin, alpha V (vitronectin receptor, alpha polypeptide, antigen CD51)
3690	ITGB3	integrin, beta 3 (platelet glycoprotein IIIa, antigen CD61)
5594	MAPK1	mitogen-activated protein kinase 1
5595	MAPK3	mitogen-activated protein kinase 3
4233	MET	met proto-oncogene (hepatocyte growth factor receptor)
4914	NTRK1	neurotrophic tyrosine kinase, receptor, type 1
5295	PIK3R1	phosphoinositide-3-kinase, regulatory subunit 1 (alpha)
5578	PRKCA	protein kinase C, alpha
5580	PRKCD	protein kinase C, delta
5582	PRKCG	protein kinase C, gamma
5590	PRKCZ	protein kinase C, zeta
7448	VTN	vitronectin
=== Stem cells_BMP signaling in cardiac myogenesis ===
659	BMPR2	bone morphogenetic protein receptor, type II (serine/threonine kinase)
5606	MAP2K3	mitogen-activated protein kinase kinase 3
5608	MAP2K6	mitogen-activated protein kinase kinase 6
4208	MEF2C	myocyte enhancer factor 2C
4613	MYCN	v-myc myelocytomatosis viral related oncogene, neuroblastoma derived (avian)
4086	SMAD1	SMAD family member 1
331	XIAP	X-linked inhibitor of apoptosis
=== G-protein signaling_RhoA regulation pathway ===
23092	ARHGAP26	Rho GTPase activating protein 26
1729	DIAPH1	diaphanous homolog 1 (Drosophila)
2043	EPHA4	EPH receptor A4
2045	EPHA7	EPH receptor A7
2534	FYN	FYN oncogene related to SRC, FGR, YES
2767	GNA11	guanine nucleotide binding protein (G protein), alpha 11 (Gq class)
10672	GNA13	guanine nucleotide binding protein (G protein), alpha 13
5747	PTK2	PTK2 protein tyrosine kinase 2
387	RHOA	ras homolog gene family, member A
=== G-protein signaling_Rap2A regulation pathway ===
2770	GNAI1	guanine nucleotide binding protein (G protein), alpha inhibiting activity polypeptide 1
2778	GNAS	GNAS complex locus
5566	PRKACA	protein kinase, cAMP-dependent, catalytic, alpha
5567	PRKACB	protein kinase, cAMP-dependent, catalytic, beta
5568	PRKACG	protein kinase, cAMP-dependent, catalytic, gamma
=== Neurophysiological process_Glutamate regulation of Dopamine D1A receptor signaling ===
801	CALM1	calmodulin 1 (phosphorylase kinase, delta)
805	CALM2	calmodulin 2 (phosphorylase kinase, delta)
808	CALM3	calmodulin 3 (phosphorylase kinase, delta)
1020	CDK5	cyclin-dependent kinase 5
8851	CDK5R1	cyclin-dependent kinase 5, regulatory subunit 1 (p35)
1385	CREB1	cAMP responsive element binding protein 1
2778	GNAS	GNAS complex locus
2890	GRIA1	glutamate receptor, ionotropic, AMPA 1
2891	GRIA2	glutamate receptor, ionotropic, AMPA 2
2902	GRIN1	glutamate receptor, ionotropic, N-methyl D-aspartate 1
2903	GRIN2A	glutamate receptor, ionotropic, N-methyl D-aspartate 2A
2904	GRIN2B	glutamate receptor, ionotropic, N-methyl D-aspartate 2B
2906	GRIN2D	glutamate receptor, ionotropic, N-methyl D-aspartate 2D
2911	GRM1	glutamate receptor, metabotropic 1
5515	PPP2CA	protein phosphatase 2 (formerly 2A), catalytic subunit, alpha isoform
5516	PPP2CB	protein phosphatase 2 (formerly 2A), catalytic subunit, beta isoform
5522	PPP2R2C	protein phosphatase 2 (formerly 2A), regulatory subunit B, gamma isoform
5527	PPP2R5C	protein phosphatase 2, regulatory subunit B, gamma isoform
5530	PPP3CA	protein phosphatase 3 (formerly 2B), catalytic subunit, alpha isoform
5532	PPP3CB	protein phosphatase 3 (formerly 2B), catalytic subunit, beta isoform
5533	PPP3CC	protein phosphatase 3 (formerly 2B), catalytic subunit, gamma isoform
5566	PRKACA	protein kinase, cAMP-dependent, catalytic, alpha
5567	PRKACB	protein kinase, cAMP-dependent, catalytic, beta
5568	PRKACG	protein kinase, cAMP-dependent, catalytic, gamma
=== Cell adhesion_Ephrin signaling ===
998	CDC42	cell division cycle 42 (GTP binding protein, 25kDa)
2043	EPHA4	EPH receptor A4
2045	EPHA7	EPH receptor A7
2049	EPHB3	EPH receptor B3
2051	EPHB6	EPH receptor B6
2534	FYN	FYN oncogene related to SRC, FGR, YES
2770	GNAI1	guanine nucleotide binding protein (G protein), alpha inhibiting activity polypeptide 1
2885	GRB2	growth factor receptor-bound protein 2
8440	NCK2	NCK adaptor protein 2
5747	PTK2	PTK2 protein tyrosine kinase 2
387	RHOA	ras homolog gene family, member A
6714	SRC	v-src sarcoma (Schmidt-Ruppin A-2) viral oncogene homolog (avian)
=== G-protein signaling_RAC1 in cellular process ===
998	CDC42	cell division cycle 42 (GTP binding protein, 25kDa)
4296	MAP3K11	mitogen-activated protein kinase kinase kinase 11
50855	PARD6A	par-6 partitioning defective 6 homolog alpha (C. elegans)
5590	PRKCZ	protein kinase C, zeta
387	RHOA	ras homolog gene family, member A
=== Development_G-Proteins mediated regulation MAPK-ERK signaling ===
673	BRAF	v-raf murine sarcoma viral oncogene homolog B1
801	CALM1	calmodulin 1 (phosphorylase kinase, delta)
805	CALM2	calmodulin 2 (phosphorylase kinase, delta)
808	CALM3	calmodulin 3 (phosphorylase kinase, delta)
815	CAMK2A	calcium/calmodulin-dependent protein kinase II alpha
816	CAMK2B	calcium/calmodulin-dependent protein kinase II beta
2353	FOS	v-fos FBJ murine osteosarcoma viral oncogene homolog
2767	GNA11	guanine nucleotide binding protein (G protein), alpha 11 (Gq class)
10672	GNA13	guanine nucleotide binding protein (G protein), alpha 13
2770	GNAI1	guanine nucleotide binding protein (G protein), alpha inhibiting activity polypeptide 1
2778	GNAS	GNAS complex locus
2885	GRB2	growth factor receptor-bound protein 2
5594	MAPK1	mitogen-activated protein kinase 1
5595	MAPK3	mitogen-activated protein kinase 3
5566	PRKACA	protein kinase, cAMP-dependent, catalytic, alpha
5567	PRKACB	protein kinase, cAMP-dependent, catalytic, beta
5568	PRKACG	protein kinase, cAMP-dependent, catalytic, gamma
6714	SRC	v-src sarcoma (Schmidt-Ruppin A-2) viral oncogene homolog (avian)
=== Nicotine signaling in chromaffin cells ===
775	CACNA1C	calcium channel, voltage-dependent, L type, alpha 1C subunit
801	CALM1	calmodulin 1 (phosphorylase kinase, delta)
805	CALM2	calmodulin 2 (phosphorylase kinase, delta)
808	CALM3	calmodulin 3 (phosphorylase kinase, delta)
815	CAMK2A	calcium/calmodulin-dependent protein kinase II alpha
816	CAMK2B	calcium/calmodulin-dependent protein kinase II beta
1000	CDH2	cadherin 2, type 1, N-cadherin (neuronal)
1385	CREB1	cAMP responsive element binding protein 1
1499	CTNNB1	catenin (cadherin-associated protein), beta 1, 88kDa
1740	DLG2	discs, large homolog 2 (Drosophila)
1742	DLG4	discs, large homolog 4 (Drosophila)
5594	MAPK1	mitogen-activated protein kinase 1
5595	MAPK3	mitogen-activated protein kinase 3
5566	PRKACA	protein kinase, cAMP-dependent, catalytic, alpha
5567	PRKACB	protein kinase, cAMP-dependent, catalytic, beta
5568	PRKACG	protein kinase, cAMP-dependent, catalytic, gamma
5578	PRKCA	protein kinase C, alpha
6197	RPS6KA3	ribosomal protein S6 kinase, 90kDa, polypeptide 3
6616	SNAP25	synaptosomal-associated protein, 25kDa
=== Stellate cells activation and liver fibrosis ===
=== Reproduction_GnRH signaling ===
775	CACNA1C	calcium channel, voltage-dependent, L type, alpha 1C subunit
801	CALM1	calmodulin 1 (phosphorylase kinase, delta)
805	CALM2	calmodulin 2 (phosphorylase kinase, delta)
808	CALM3	calmodulin 3 (phosphorylase kinase, delta)
815	CAMK2A	calcium/calmodulin-dependent protein kinase II alpha
816	CAMK2B	calcium/calmodulin-dependent protein kinase II beta
998	CDC42	cell division cycle 42 (GTP binding protein, 25kDa)
1385	CREB1	cAMP responsive element binding protein 1
1759	DNM1	dynamin 1
2353	FOS	v-fos FBJ murine osteosarcoma viral oncogene homolog
2767	GNA11	guanine nucleotide binding protein (G protein), alpha 11 (Gq class)
2778	GNAS	GNAS complex locus
2885	GRB2	growth factor receptor-bound protein 2
3725	JUN	jun oncogene
5606	MAP2K3	mitogen-activated protein kinase kinase 3
5608	MAP2K6	mitogen-activated protein kinase kinase 6
4214	MAP3K1	mitogen-activated protein kinase kinase kinase 1
5594	MAPK1	mitogen-activated protein kinase 1
5595	MAPK3	mitogen-activated protein kinase 3
4209	MEF2D	myocyte enhancer factor 2D
5566	PRKACA	protein kinase, cAMP-dependent, catalytic, alpha
5567	PRKACB	protein kinase, cAMP-dependent, catalytic, beta
5568	PRKACG	protein kinase, cAMP-dependent, catalytic, gamma
5580	PRKCD	protein kinase C, delta
6195	RPS6KA1	ribosomal protein S6 kinase, 90kDa, polypeptide 1
6196	RPS6KA2	ribosomal protein S6 kinase, 90kDa, polypeptide 2
6197	RPS6KA3	ribosomal protein S6 kinase, 90kDa, polypeptide 3
6714	SRC	v-src sarcoma (Schmidt-Ruppin A-2) viral oncogene homolog (avian)
=== Signal transduction_cAMP signaling ===
801	CALM1	calmodulin 1 (phosphorylase kinase, delta)
805	CALM2	calmodulin 2 (phosphorylase kinase, delta)
808	CALM3	calmodulin 3 (phosphorylase kinase, delta)
815	CAMK2A	calcium/calmodulin-dependent protein kinase II alpha
816	CAMK2B	calcium/calmodulin-dependent protein kinase II beta
1385	CREB1	cAMP responsive element binding protein 1
2770	GNAI1	guanine nucleotide binding protein (G protein), alpha inhibiting activity polypeptide 1
2778	GNAS	GNAS complex locus
5530	PPP3CA	protein phosphatase 3 (formerly 2B), catalytic subunit, alpha isoform
5532	PPP3CB	protein phosphatase 3 (formerly 2B), catalytic subunit, beta isoform
5533	PPP3CC	protein phosphatase 3 (formerly 2B), catalytic subunit, gamma isoform
5566	PRKACA	protein kinase, cAMP-dependent, catalytic, alpha
5567	PRKACB	protein kinase, cAMP-dependent, catalytic, beta
5568	PRKACG	protein kinase, cAMP-dependent, catalytic, gamma
5578	PRKCA	protein kinase C, alpha
5580	PRKCD	protein kinase C, delta
5582	PRKCG	protein kinase C, gamma
5590	PRKCZ	protein kinase C, zeta
=== Development_Thyroliberin signaling ===
775	CACNA1C	calcium channel, voltage-dependent, L type, alpha 1C subunit
801	CALM1	calmodulin 1 (phosphorylase kinase, delta)
805	CALM2	calmodulin 2 (phosphorylase kinase, delta)
808	CALM3	calmodulin 3 (phosphorylase kinase, delta)
815	CAMK2A	calcium/calmodulin-dependent protein kinase II alpha
1385	CREB1	cAMP responsive element binding protein 1
2353	FOS	v-fos FBJ murine osteosarcoma viral oncogene homolog
2767	GNA11	guanine nucleotide binding protein (G protein), alpha 11 (Gq class)
2778	GNAS	GNAS complex locus
2885	GRB2	growth factor receptor-bound protein 2
5594	MAPK1	mitogen-activated protein kinase 1
5595	MAPK3	mitogen-activated protein kinase 3
4842	NOS1	nitric oxide synthase 1 (neuronal)
5566	PRKACA	protein kinase, cAMP-dependent, catalytic, alpha
5567	PRKACB	protein kinase, cAMP-dependent, catalytic, beta
5568	PRKACG	protein kinase, cAMP-dependent, catalytic, gamma
5578	PRKCA	protein kinase C, alpha
5580	PRKCD	protein kinase C, delta
6667	SP1	Sp1 transcription factor
6670	SP3	Sp3 transcription factor
6714	SRC	v-src sarcoma (Schmidt-Ruppin A-2) viral oncogene homolog (avian)
=== Cell adhesion_PLAU signaling ===
207	AKT1	v-akt murine thymoma viral oncogene homolog 1
208	AKT2	v-akt murine thymoma viral oncogene homolog 2
10000	AKT3	v-akt murine thymoma viral oncogene homolog 3 (protein kinase B, gamma)
1956	EGFR	epidermal growth factor receptor (erythroblastic leukemia viral (v-erb-b) oncogene homolog, avian)
2885	GRB2	growth factor receptor-bound protein 2
3572	IL6ST	interleukin 6 signal transducer (gp130, oncostatin M receptor)
3688	ITGB1	integrin, beta 1 (fibronectin receptor, beta polypeptide, antigen CD29 includes MDF2, MSK12)
3716	JAK1	Janus kinase 1 (a protein tyrosine kinase)
5594	MAPK1	mitogen-activated protein kinase 1
5595	MAPK3	mitogen-activated protein kinase 3
4233	MET	met proto-oncogene (hepatocyte growth factor receptor)
5295	PIK3R1	phosphoinositide-3-kinase, regulatory subunit 1 (alpha)
5327	PLAT	plasminogen activator, tissue
5747	PTK2	PTK2 protein tyrosine kinase 2
5270	SERPINE2	serpin peptidase inhibitor, clade E (nexin, plasminogen activator inhibitor type 1), member 2
6714	SRC	v-src sarcoma (Schmidt-Ruppin A-2) viral oncogene homolog (avian)
7448	VTN	vitronectin
=== G-protein signaling_Regulation of p38 and JNK signaling mediated by G-proteins ===
998	CDC42	cell division cycle 42 (GTP binding protein, 25kDa)
2767	GNA11	guanine nucleotide binding protein (G protein), alpha 11 (Gq class)
10672	GNA13	guanine nucleotide binding protein (G protein), alpha 13
2770	GNAI1	guanine nucleotide binding protein (G protein), alpha inhibiting activity polypeptide 1
3725	JUN	jun oncogene
5606	MAP2K3	mitogen-activated protein kinase kinase 3
5608	MAP2K6	mitogen-activated protein kinase kinase 6
4214	MAP3K1	mitogen-activated protein kinase kinase kinase 1
4208	MEF2C	myocyte enhancer factor 2C
387	RHOA	ras homolog gene family, member A
6714	SRC	v-src sarcoma (Schmidt-Ruppin A-2) viral oncogene homolog (avian)
=== Development_GM-CSF signaling ===
207	AKT1	v-akt murine thymoma viral oncogene homolog 1
208	AKT2	v-akt murine thymoma viral oncogene homolog 2
10000	AKT3	v-akt murine thymoma viral oncogene homolog 3 (protein kinase B, gamma)
836	CASP3	caspase 3, apoptosis-related cysteine peptidase
896	CCND3	cyclin D3
1385	CREB1	cAMP responsive element binding protein 1
2353	FOS	v-fos FBJ murine osteosarcoma viral oncogene homolog
2885	GRB2	growth factor receptor-bound protein 2
3551	IKBKB	inhibitor of kappa light polypeptide gene enhancer in B-cells, kinase beta
3717	JAK2	Janus kinase 2 (a protein tyrosine kinase)
5594	MAPK1	mitogen-activated protein kinase 1
5595	MAPK3	mitogen-activated protein kinase 3
4790	NFKB1	nuclear factor of kappa light polypeptide gene enhancer in B-cells 1
4792	NFKBIA	nuclear factor of kappa light polypeptide gene enhancer in B-cells inhibitor, alpha
5295	PIK3R1	phosphoinositide-3-kinase, regulatory subunit 1 (alpha)
5970	RELA	v-rel reticuloendotheliosis viral oncogene homolog A (avian)
6774	STAT3	signal transducer and activator of transcription 3 (acute-phase response factor)
6776	STAT5A	signal transducer and activator of transcription 5A
6777	STAT5B	signal transducer and activator of transcription 5B
=== Immune response_Histamine signaling in dendritic cells ===
1385	CREB1	cAMP responsive element binding protein 1
2767	GNA11	guanine nucleotide binding protein (G protein), alpha 11 (Gq class)
2770	GNAI1	guanine nucleotide binding protein (G protein), alpha inhibiting activity polypeptide 1
2778	GNAS	GNAS complex locus
3569	IL6	interleukin 6 (interferon, beta 2)
5594	MAPK1	mitogen-activated protein kinase 1
5595	MAPK3	mitogen-activated protein kinase 3
5566	PRKACA	protein kinase, cAMP-dependent, catalytic, alpha
5567	PRKACB	protein kinase, cAMP-dependent, catalytic, beta
5568	PRKACG	protein kinase, cAMP-dependent, catalytic, gamma
5578	PRKCA	protein kinase C, alpha
5970	RELA	v-rel reticuloendotheliosis viral oncogene homolog A (avian)
=== Development_Oxytocin receptor signaling ===
775	CACNA1C	calcium channel, voltage-dependent, L type, alpha 1C subunit
801	CALM1	calmodulin 1 (phosphorylase kinase, delta)
805	CALM2	calmodulin 2 (phosphorylase kinase, delta)
808	CALM3	calmodulin 3 (phosphorylase kinase, delta)
2767	GNA11	guanine nucleotide binding protein (G protein), alpha 11 (Gq class)
4208	MEF2C	myocyte enhancer factor 2C
4842	NOS1	nitric oxide synthase 1 (neuronal)
5578	PRKCA	protein kinase C, alpha
5582	PRKCG	protein kinase C, gamma
=== Development_EGFR signaling pathway ===
207	AKT1	v-akt murine thymoma viral oncogene homolog 1
208	AKT2	v-akt murine thymoma viral oncogene homolog 2
10000	AKT3	v-akt murine thymoma viral oncogene homolog 3 (protein kinase B, gamma)
685	BTC	betacellulin
867	CBL	Cas-Br-M (murine) ecotropic retroviral transforming sequence
1956	EGFR	epidermal growth factor receptor (erythroblastic leukemia viral (v-erb-b) oncogene homolog, avian)
2353	FOS	v-fos FBJ murine osteosarcoma viral oncogene homolog
2885	GRB2	growth factor receptor-bound protein 2
3551	IKBKB	inhibitor of kappa light polypeptide gene enhancer in B-cells, kinase beta
3716	JAK1	Janus kinase 1 (a protein tyrosine kinase)
3717	JAK2	Janus kinase 2 (a protein tyrosine kinase)
3725	JUN	jun oncogene
4294	MAP3K10	mitogen-activated protein kinase kinase kinase 10
5594	MAPK1	mitogen-activated protein kinase 1
5595	MAPK3	mitogen-activated protein kinase 3
4790	NFKB1	nuclear factor of kappa light polypeptide gene enhancer in B-cells 1
4792	NFKBIA	nuclear factor of kappa light polypeptide gene enhancer in B-cells inhibitor, alpha
5295	PIK3R1	phosphoinositide-3-kinase, regulatory subunit 1 (alpha)
5578	PRKCA	protein kinase C, alpha
5582	PRKCG	protein kinase C, gamma
5747	PTK2	PTK2 protein tyrosine kinase 2
5970	RELA	v-rel reticuloendotheliosis viral oncogene homolog A (avian)
6714	SRC	v-src sarcoma (Schmidt-Ruppin A-2) viral oncogene homolog (avian)
6774	STAT3	signal transducer and activator of transcription 3 (acute-phase response factor)
=== Development_PDGF signaling via STATs and NF-kB ===
207	AKT1	v-akt murine thymoma viral oncogene homolog 1
208	AKT2	v-akt murine thymoma viral oncogene homolog 2
10000	AKT3	v-akt murine thymoma viral oncogene homolog 3 (protein kinase B, gamma)
2353	FOS	v-fos FBJ murine osteosarcoma viral oncogene homolog
2885	GRB2	growth factor receptor-bound protein 2
3551	IKBKB	inhibitor of kappa light polypeptide gene enhancer in B-cells, kinase beta
3716	JAK1	Janus kinase 1 (a protein tyrosine kinase)
3717	JAK2	Janus kinase 2 (a protein tyrosine kinase)
4790	NFKB1	nuclear factor of kappa light polypeptide gene enhancer in B-cells 1
4792	NFKBIA	nuclear factor of kappa light polypeptide gene enhancer in B-cells inhibitor, alpha
5295	PIK3R1	phosphoinositide-3-kinase, regulatory subunit 1 (alpha)
5970	RELA	v-rel reticuloendotheliosis viral oncogene homolog A (avian)
6714	SRC	v-src sarcoma (Schmidt-Ruppin A-2) viral oncogene homolog (avian)
6774	STAT3	signal transducer and activator of transcription 3 (acute-phase response factor)
6776	STAT5A	signal transducer and activator of transcription 5A
6777	STAT5B	signal transducer and activator of transcription 5B
7297	TYK2	tyrosine kinase 2
=== Development_Angiotensin signaling via PYK2 ===
801	CALM1	calmodulin 1 (phosphorylase kinase, delta)
805	CALM2	calmodulin 2 (phosphorylase kinase, delta)
808	CALM3	calmodulin 3 (phosphorylase kinase, delta)
815	CAMK2A	calcium/calmodulin-dependent protein kinase II alpha
816	CAMK2B	calcium/calmodulin-dependent protein kinase II beta
2353	FOS	v-fos FBJ murine osteosarcoma viral oncogene homolog
2767	GNA11	guanine nucleotide binding protein (G protein), alpha 11 (Gq class)
2885	GRB2	growth factor receptor-bound protein 2
3725	JUN	jun oncogene
4214	MAP3K1	mitogen-activated protein kinase kinase kinase 1
5594	MAPK1	mitogen-activated protein kinase 1
5595	MAPK3	mitogen-activated protein kinase 3
5295	PIK3R1	phosphoinositide-3-kinase, regulatory subunit 1 (alpha)
5580	PRKCD	protein kinase C, delta
6714	SRC	v-src sarcoma (Schmidt-Ruppin A-2) viral oncogene homolog (avian)
=== Apoptosis and survival_Anti-apoptotic action of Gastrin ===
207	AKT1	v-akt murine thymoma viral oncogene homolog 1
208	AKT2	v-akt murine thymoma viral oncogene homolog 2
10000	AKT3	v-akt murine thymoma viral oncogene homolog 3 (protein kinase B, gamma)
998	CDC42	cell division cycle 42 (GTP binding protein, 25kDa)
2767	GNA11	guanine nucleotide binding protein (G protein), alpha 11 (Gq class)
3717	JAK2	Janus kinase 2 (a protein tyrosine kinase)
5594	MAPK1	mitogen-activated protein kinase 1
5595	MAPK3	mitogen-activated protein kinase 3
5295	PIK3R1	phosphoinositide-3-kinase, regulatory subunit 1 (alpha)
5578	PRKCA	protein kinase C, alpha
5582	PRKCG	protein kinase C, gamma
5747	PTK2	PTK2 protein tyrosine kinase 2
387	RHOA	ras homolog gene family, member A
6714	SRC	v-src sarcoma (Schmidt-Ruppin A-2) viral oncogene homolog (avian)
=== Cytoskeleton remodeling_Thyroliberin in cytoskeleton remodeling ===
775	CACNA1C	calcium channel, voltage-dependent, L type, alpha 1C subunit
2767	GNA11	guanine nucleotide binding protein (G protein), alpha 11 (Gq class)
2778	GNAS	GNAS complex locus
4082	MARCKS	myristoylated alanine-rich protein kinase C substrate
5566	PRKACA	protein kinase, cAMP-dependent, catalytic, alpha
5567	PRKACB	protein kinase, cAMP-dependent, catalytic, beta
5568	PRKACG	protein kinase, cAMP-dependent, catalytic, gamma
5578	PRKCA	protein kinase C, alpha
=== Development_Activation of Erk by ACM1, ACM3 and ACM5 ===
673	BRAF	v-raf murine sarcoma viral oncogene homolog B1
801	CALM1	calmodulin 1 (phosphorylase kinase, delta)
805	CALM2	calmodulin 2 (phosphorylase kinase, delta)
808	CALM3	calmodulin 3 (phosphorylase kinase, delta)
815	CAMK2A	calcium/calmodulin-dependent protein kinase II alpha
816	CAMK2B	calcium/calmodulin-dependent protein kinase II beta
1385	CREB1	cAMP responsive element binding protein 1
1956	EGFR	epidermal growth factor receptor (erythroblastic leukemia viral (v-erb-b) oncogene homolog, avian)
2353	FOS	v-fos FBJ murine osteosarcoma viral oncogene homolog
2767	GNA11	guanine nucleotide binding protein (G protein), alpha 11 (Gq class)
2885	GRB2	growth factor receptor-bound protein 2
3725	JUN	jun oncogene
5594	MAPK1	mitogen-activated protein kinase 1
5595	MAPK3	mitogen-activated protein kinase 3
5578	PRKCA	protein kinase C, alpha
6195	RPS6KA1	ribosomal protein S6 kinase, 90kDa, polypeptide 1
6714	SRC	v-src sarcoma (Schmidt-Ruppin A-2) viral oncogene homolog (avian)
=== Muscle contraction_ACM regulation of smooth muscle contraction ===
8874	ARHGEF7	Rho guanine nucleotide exchange factor (GEF) 7
775	CACNA1C	calcium channel, voltage-dependent, L type, alpha 1C subunit
801	CALM1	calmodulin 1 (phosphorylase kinase, delta)
805	CALM2	calmodulin 2 (phosphorylase kinase, delta)
808	CALM3	calmodulin 3 (phosphorylase kinase, delta)
998	CDC42	cell division cycle 42 (GTP binding protein, 25kDa)
10672	GNA13	guanine nucleotide binding protein (G protein), alpha 13
5578	PRKCA	protein kinase C, alpha
5580	PRKCD	protein kinase C, delta
5582	PRKCG	protein kinase C, gamma
5590	PRKCZ	protein kinase C, zeta
387	RHOA	ras homolog gene family, member A
6714	SRC	v-src sarcoma (Schmidt-Ruppin A-2) viral oncogene homolog (avian)
7224	TRPC5	transient receptor potential cation channel, subfamily C, member 5
=== G-protein signaling_Regulation of cAMP levels by ACM ===
801	CALM1	calmodulin 1 (phosphorylase kinase, delta)
805	CALM2	calmodulin 2 (phosphorylase kinase, delta)
808	CALM3	calmodulin 3 (phosphorylase kinase, delta)
2767	GNA11	guanine nucleotide binding protein (G protein), alpha 11 (Gq class)
2770	GNAI1	guanine nucleotide binding protein (G protein), alpha inhibiting activity polypeptide 1
2778	GNAS	GNAS complex locus
5578	PRKCA	protein kinase C, alpha
5580	PRKCD	protein kinase C, delta
=== Muscle contraction_GPCRs in the regulation of smooth muscle tone ===
154	ADRB2	adrenergic, beta-2-, receptor, surface
775	CACNA1C	calcium channel, voltage-dependent, L type, alpha 1C subunit
801	CALM1	calmodulin 1 (phosphorylase kinase, delta)
805	CALM2	calmodulin 2 (phosphorylase kinase, delta)
808	CALM3	calmodulin 3 (phosphorylase kinase, delta)
815	CAMK2A	calcium/calmodulin-dependent protein kinase II alpha
816	CAMK2B	calcium/calmodulin-dependent protein kinase II beta
115557	GEFT	RhoA/RAC/CDC42 exchange factor
2767	GNA11	guanine nucleotide binding protein (G protein), alpha 11 (Gq class)
10672	GNA13	guanine nucleotide binding protein (G protein), alpha 13
2770	GNAI1	guanine nucleotide binding protein (G protein), alpha inhibiting activity polypeptide 1
2778	GNAS	GNAS complex locus
3778	KCNMA1	potassium large conductance calcium-activated channel, subfamily M, alpha member 1
5566	PRKACA	protein kinase, cAMP-dependent, catalytic, alpha
5567	PRKACB	protein kinase, cAMP-dependent, catalytic, beta
5568	PRKACG	protein kinase, cAMP-dependent, catalytic, gamma
5578	PRKCA	protein kinase C, alpha
387	RHOA	ras homolog gene family, member A
7224	TRPC5	transient receptor potential cation channel, subfamily C, member 5
7225	TRPC6	transient receptor potential cation channel, subfamily C, member 6
=== Development_Mu-type opioid receptor signaling via Beta-arrestin ===
156	ADRBK1	adrenergic, beta, receptor kinase 1
1759	DNM1	dynamin 1
2770	GNAI1	guanine nucleotide binding protein (G protein), alpha inhibiting activity polypeptide 1
5594	MAPK1	mitogen-activated protein kinase 1
5595	MAPK3	mitogen-activated protein kinase 3
4988	OPRM1	opioid receptor, mu 1
6195	RPS6KA1	ribosomal protein S6 kinase, 90kDa, polypeptide 1
6196	RPS6KA2	ribosomal protein S6 kinase, 90kDa, polypeptide 2
6197	RPS6KA3	ribosomal protein S6 kinase, 90kDa, polypeptide 3
6774	STAT3	signal transducer and activator of transcription 3 (acute-phase response factor)
=== Cytoskeleton remodeling_Role of PDGFs in cell migration ===
998	CDC42	cell division cycle 42 (GTP binding protein, 25kDa)
5295	PIK3R1	phosphoinositide-3-kinase, regulatory subunit 1 (alpha)
387	RHOA	ras homolog gene family, member A
8976	WASL	Wiskott-Aldrich syndrome-like
=== Neurophysiological process_EphB receptors in dendritic spine morphogenesis and synaptogenesis ===
8874	ARHGEF7	Rho guanine nucleotide exchange factor (GEF) 7
998	CDC42	cell division cycle 42 (GTP binding protein, 25kDa)
1742	DLG4	discs, large homolog 4 (Drosophila)
2049	EPHB3	EPH receptor B3
2051	EPHB6	EPH receptor B6
2534	FYN	FYN oncogene related to SRC, FGR, YES
2890	GRIA1	glutamate receptor, ionotropic, AMPA 1
2891	GRIA2	glutamate receptor, ionotropic, AMPA 2
2902	GRIN1	glutamate receptor, ionotropic, N-methyl D-aspartate 1
2903	GRIN2A	glutamate receptor, ionotropic, N-methyl D-aspartate 2A
2904	GRIN2B	glutamate receptor, ionotropic, N-methyl D-aspartate 2B
2906	GRIN2D	glutamate receptor, ionotropic, N-methyl D-aspartate 2D
50944	SHANK1	SH3 and multiple ankyrin repeat domains 1
6616	SNAP25	synaptosomal-associated protein, 25kDa
6804	STX1A	syntaxin 1A (brain)
8976	WASL	Wiskott-Aldrich syndrome-like
=== Regulation of lipid metabolism_Stimulation of Arachidonic acid production by ACM receptors ===
8874	ARHGEF7	Rho guanine nucleotide exchange factor (GEF) 7
801	CALM1	calmodulin 1 (phosphorylase kinase, delta)
805	CALM2	calmodulin 2 (phosphorylase kinase, delta)
808	CALM3	calmodulin 3 (phosphorylase kinase, delta)
815	CAMK2A	calcium/calmodulin-dependent protein kinase II alpha
816	CAMK2B	calcium/calmodulin-dependent protein kinase II beta
998	CDC42	cell division cycle 42 (GTP binding protein, 25kDa)
2767	GNA11	guanine nucleotide binding protein (G protein), alpha 11 (Gq class)
10672	GNA13	guanine nucleotide binding protein (G protein), alpha 13
5606	MAP2K3	mitogen-activated protein kinase kinase 3
4214	MAP3K1	mitogen-activated protein kinase kinase kinase 1
5594	MAPK1	mitogen-activated protein kinase 1
5595	MAPK3	mitogen-activated protein kinase 3
5578	PRKCA	protein kinase C, alpha
5580	PRKCD	protein kinase C, delta
5582	PRKCG	protein kinase C, gamma
5590	PRKCZ	protein kinase C, zeta
387	RHOA	ras homolog gene family, member A
6714	SRC	v-src sarcoma (Schmidt-Ruppin A-2) viral oncogene homolog (avian)
=== Development_PDGF signaling via MAPK cascades ===
2778	GNAS	GNAS complex locus
2885	GRB2	growth factor receptor-bound protein 2
3725	JUN	jun oncogene
4214	MAP3K1	mitogen-activated protein kinase kinase kinase 1
5594	MAPK1	mitogen-activated protein kinase 1
5595	MAPK3	mitogen-activated protein kinase 3
5295	PIK3R1	phosphoinositide-3-kinase, regulatory subunit 1 (alpha)
5566	PRKACA	protein kinase, cAMP-dependent, catalytic, alpha
5578	PRKCA	protein kinase C, alpha
=== Development_Activation of ERK by Kappa-type opioid receptor ===
2770	GNAI1	guanine nucleotide binding protein (G protein), alpha inhibiting activity polypeptide 1
2885	GRB2	growth factor receptor-bound protein 2
5594	MAPK1	mitogen-activated protein kinase 1
5595	MAPK3	mitogen-activated protein kinase 3
5578	PRKCA	protein kinase C, alpha
5590	PRKCZ	protein kinase C, zeta
6714	SRC	v-src sarcoma (Schmidt-Ruppin A-2) viral oncogene homolog (avian)
=== Immune response_IL-17 signaling pathways ===
207	AKT1	v-akt murine thymoma viral oncogene homolog 1
208	AKT2	v-akt murine thymoma viral oncogene homolog 2
10000	AKT3	v-akt murine thymoma viral oncogene homolog 3 (protein kinase B, gamma)
2353	FOS	v-fos FBJ murine osteosarcoma viral oncogene homolog
3551	IKBKB	inhibitor of kappa light polypeptide gene enhancer in B-cells, kinase beta
3569	IL6	interleukin 6 (interferon, beta 2)
3716	JAK1	Janus kinase 1 (a protein tyrosine kinase)
3717	JAK2	Janus kinase 2 (a protein tyrosine kinase)
3725	JUN	jun oncogene
5606	MAP2K3	mitogen-activated protein kinase kinase 3
5608	MAP2K6	mitogen-activated protein kinase kinase 6
5594	MAPK1	mitogen-activated protein kinase 1
5595	MAPK3	mitogen-activated protein kinase 3
4312	MMP1	matrix metallopeptidase 1 (interstitial collagenase)
4790	NFKB1	nuclear factor of kappa light polypeptide gene enhancer in B-cells 1
4792	NFKBIA	nuclear factor of kappa light polypeptide gene enhancer in B-cells inhibitor, alpha
5295	PIK3R1	phosphoinositide-3-kinase, regulatory subunit 1 (alpha)
5970	RELA	v-rel reticuloendotheliosis viral oncogene homolog A (avian)
6667	SP1	Sp1 transcription factor
7189	TRAF6	TNF receptor-associated factor 6
=== Muscle contraction_Oxytocin signaling in uterus and mammary gland ===
775	CACNA1C	calcium channel, voltage-dependent, L type, alpha 1C subunit
801	CALM1	calmodulin 1 (phosphorylase kinase, delta)
805	CALM2	calmodulin 2 (phosphorylase kinase, delta)
808	CALM3	calmodulin 3 (phosphorylase kinase, delta)
1956	EGFR	epidermal growth factor receptor (erythroblastic leukemia viral (v-erb-b) oncogene homolog, avian)
2767	GNA11	guanine nucleotide binding protein (G protein), alpha 11 (Gq class)
5594	MAPK1	mitogen-activated protein kinase 1
5595	MAPK3	mitogen-activated protein kinase 3
5515	PPP2CA	protein phosphatase 2 (formerly 2A), catalytic subunit, alpha isoform
5516	PPP2CB	protein phosphatase 2 (formerly 2A), catalytic subunit, beta isoform
5578	PRKCA	protein kinase C, alpha
5580	PRKCD	protein kinase C, delta
5582	PRKCG	protein kinase C, gamma
5590	PRKCZ	protein kinase C, zeta
387	RHOA	ras homolog gene family, member A
=== G-protein signaling_G-Protein alpha-12 signaling pathway ===
11214	AKAP13	A kinase (PRKA) anchor protein 13
998	CDC42	cell division cycle 42 (GTP binding protein, 25kDa)
10672	GNA13	guanine nucleotide binding protein (G protein), alpha 13
3984	LIMK1	LIM domain kinase 1
4214	MAP3K1	mitogen-activated protein kinase kinase kinase 1
5594	MAPK1	mitogen-activated protein kinase 1
5595	MAPK3	mitogen-activated protein kinase 3
5295	PIK3R1	phosphoinositide-3-kinase, regulatory subunit 1 (alpha)
5566	PRKACA	protein kinase, cAMP-dependent, catalytic, alpha
5567	PRKACB	protein kinase, cAMP-dependent, catalytic, beta
5568	PRKACG	protein kinase, cAMP-dependent, catalytic, gamma
387	RHOA	ras homolog gene family, member A
7529	YWHAB	tyrosine 3-monooxygenase/tryptophan 5-monooxygenase activation protein, beta polypeptide
=== Stem cells_Early embryonal hypaxial myogenesis ===
1385	CREB1	cAMP responsive element binding protein 1
1499	CTNNB1	catenin (cadherin-associated protein), beta 1, 88kDa
1855	DVL1	dishevelled, dsh homolog 1 (Drosophila)
5566	PRKACA	protein kinase, cAMP-dependent, catalytic, alpha
5567	PRKACB	protein kinase, cAMP-dependent, catalytic, beta
5568	PRKACG	protein kinase, cAMP-dependent, catalytic, gamma
5578	PRKCA	protein kinase C, alpha
5580	PRKCD	protein kinase C, delta
5582	PRKCG	protein kinase C, gamma
5590	PRKCZ	protein kinase C, zeta
=== Cytoskeleton remodeling_Integrin outside-in signaling ===
88	ACTN2	actinin, alpha 2
207	AKT1	v-akt murine thymoma viral oncogene homolog 1
208	AKT2	v-akt murine thymoma viral oncogene homolog 2
10000	AKT3	v-akt murine thymoma viral oncogene homolog 3 (protein kinase B, gamma)
1284	COL4A2	collagen, type IV, alpha 2
1499	CTNNB1	catenin (cadherin-associated protein), beta 1, 88kDa
2885	GRB2	growth factor receptor-bound protein 2
3685	ITGAV	integrin, alpha V (vitronectin receptor, alpha polypeptide, antigen CD51)
3688	ITGB1	integrin, beta 1 (fibronectin receptor, beta polypeptide, antigen CD29 includes MDF2, MSK12)
3690	ITGB3	integrin, beta 3 (platelet glycoprotein IIIa, antigen CD61)
3725	JUN	jun oncogene
5594	MAPK1	mitogen-activated protein kinase 1
5595	MAPK3	mitogen-activated protein kinase 3
8440	NCK2	NCK adaptor protein 2
5747	PTK2	PTK2 protein tyrosine kinase 2
6714	SRC	v-src sarcoma (Schmidt-Ruppin A-2) viral oncogene homolog (avian)
6934	TCF7L2	transcription factor 7-like 2 (T-cell specific, HMG-box)
7448	VTN	vitronectin
7454	WAS	Wiskott-Aldrich syndrome (eczema-thrombocytopenia)
=== G-protein signaling_G-Protein alpha-i signaling cascades ===
673	BRAF	v-raf murine sarcoma viral oncogene homolog B1
2770	GNAI1	guanine nucleotide binding protein (G protein), alpha inhibiting activity polypeptide 1
2885	GRB2	growth factor receptor-bound protein 2
5594	MAPK1	mitogen-activated protein kinase 1
5595	MAPK3	mitogen-activated protein kinase 3
5566	PRKACA	protein kinase, cAMP-dependent, catalytic, alpha
5567	PRKACB	protein kinase, cAMP-dependent, catalytic, beta
5568	PRKACG	protein kinase, cAMP-dependent, catalytic, gamma
8786	RGS11	regulator of G-protein signaling 11
6000	RGS7	regulator of G-protein signaling 7
6714	SRC	v-src sarcoma (Schmidt-Ruppin A-2) viral oncogene homolog (avian)
6774	STAT3	signal transducer and activator of transcription 3 (acute-phase response factor)
=== Development_A2B receptor: action via G-protein alpha s ===
207	AKT1	v-akt murine thymoma viral oncogene homolog 1
208	AKT2	v-akt murine thymoma viral oncogene homolog 2
10000	AKT3	v-akt murine thymoma viral oncogene homolog 3 (protein kinase B, gamma)
8874	ARHGEF7	Rho guanine nucleotide exchange factor (GEF) 7
673	BRAF	v-raf murine sarcoma viral oncogene homolog B1
998	CDC42	cell division cycle 42 (GTP binding protein, 25kDa)
1385	CREB1	cAMP responsive element binding protein 1
1499	CTNNB1	catenin (cadherin-associated protein), beta 1, 88kDa
2767	GNA11	guanine nucleotide binding protein (G protein), alpha 11 (Gq class)
2778	GNAS	GNAS complex locus
2885	GRB2	growth factor receptor-bound protein 2
3569	IL6	interleukin 6 (interferon, beta 2)
5606	MAP2K3	mitogen-activated protein kinase kinase 3
5594	MAPK1	mitogen-activated protein kinase 1
5595	MAPK3	mitogen-activated protein kinase 3
4790	NFKB1	nuclear factor of kappa light polypeptide gene enhancer in B-cells 1
5566	PRKACA	protein kinase, cAMP-dependent, catalytic, alpha
5567	PRKACB	protein kinase, cAMP-dependent, catalytic, beta
5568	PRKACG	protein kinase, cAMP-dependent, catalytic, gamma
5970	RELA	v-rel reticuloendotheliosis viral oncogene homolog A (avian)
6934	TCF7L2	transcription factor 7-like 2 (T-cell specific, HMG-box)
=== Neurophysiological process_Corticoliberin signaling via CRHR1 ===
673	BRAF	v-raf murine sarcoma viral oncogene homolog B1
775	CACNA1C	calcium channel, voltage-dependent, L type, alpha 1C subunit
801	CALM1	calmodulin 1 (phosphorylase kinase, delta)
805	CALM2	calmodulin 2 (phosphorylase kinase, delta)
808	CALM3	calmodulin 3 (phosphorylase kinase, delta)
815	CAMK2A	calcium/calmodulin-dependent protein kinase II alpha
816	CAMK2B	calcium/calmodulin-dependent protein kinase II beta
1385	CREB1	cAMP responsive element binding protein 1
2353	FOS	v-fos FBJ murine osteosarcoma viral oncogene homolog
2767	GNA11	guanine nucleotide binding protein (G protein), alpha 11 (Gq class)
2778	GNAS	GNAS complex locus
5594	MAPK1	mitogen-activated protein kinase 1
5566	PRKACA	protein kinase, cAMP-dependent, catalytic, alpha
5567	PRKACB	protein kinase, cAMP-dependent, catalytic, beta
5568	PRKACG	protein kinase, cAMP-dependent, catalytic, gamma
5578	PRKCA	protein kinase C, alpha
5582	PRKCG	protein kinase C, gamma
=== Signal transduction_PKA signaling ===
11214	AKAP13	A kinase (PRKA) anchor protein 13
1385	CREB1	cAMP responsive element binding protein 1
10672	GNA13	guanine nucleotide binding protein (G protein), alpha 13
2770	GNAI1	guanine nucleotide binding protein (G protein), alpha inhibiting activity polypeptide 1
2778	GNAS	GNAS complex locus
4225	MEP1B	meprin A, beta
4792	NFKBIA	nuclear factor of kappa light polypeptide gene enhancer in B-cells inhibitor, alpha
5522	PPP2R2C	protein phosphatase 2 (formerly 2A), regulatory subunit B, gamma isoform
5527	PPP2R5C	protein phosphatase 2, regulatory subunit B, gamma isoform
5566	PRKACA	protein kinase, cAMP-dependent, catalytic, alpha
5567	PRKACB	protein kinase, cAMP-dependent, catalytic, beta
5568	PRKACG	protein kinase, cAMP-dependent, catalytic, gamma
6195	RPS6KA1	ribosomal protein S6 kinase, 90kDa, polypeptide 1
7137	TNNI3	troponin I type 3 (cardiac)
=== Development_PACAP signaling in neural cells ===
317	APAF1	apoptotic peptidase activating factor 1
673	BRAF	v-raf murine sarcoma viral oncogene homolog B1
836	CASP3	caspase 3, apoptosis-related cysteine peptidase
1385	CREB1	cAMP responsive element binding protein 1
54205	CYCS	cytochrome c, somatic
2353	FOS	v-fos FBJ murine osteosarcoma viral oncogene homolog
2767	GNA11	guanine nucleotide binding protein (G protein), alpha 11 (Gq class)
2778	GNAS	GNAS complex locus
5594	MAPK1	mitogen-activated protein kinase 1
5595	MAPK3	mitogen-activated protein kinase 3
5566	PRKACA	protein kinase, cAMP-dependent, catalytic, alpha
5567	PRKACB	protein kinase, cAMP-dependent, catalytic, beta
5568	PRKACG	protein kinase, cAMP-dependent, catalytic, gamma
5578	PRKCA	protein kinase C, alpha
5582	PRKCG	protein kinase C, gamma
6197	RPS6KA3	ribosomal protein S6 kinase, 90kDa, polypeptide 3
=== Immune response_Delta-type opioid receptor signaling in T-cells ===
207	AKT1	v-akt murine thymoma viral oncogene homolog 1
208	AKT2	v-akt murine thymoma viral oncogene homolog 2
10000	AKT3	v-akt murine thymoma viral oncogene homolog 3 (protein kinase B, gamma)
2353	FOS	v-fos FBJ murine osteosarcoma viral oncogene homolog
2770	GNAI1	guanine nucleotide binding protein (G protein), alpha inhibiting activity polypeptide 1
3725	JUN	jun oncogene
4214	MAP3K1	mitogen-activated protein kinase kinase kinase 1
5594	MAPK1	mitogen-activated protein kinase 1
5595	MAPK3	mitogen-activated protein kinase 3
5580	PRKCD	protein kinase C, delta
6714	SRC	v-src sarcoma (Schmidt-Ruppin A-2) viral oncogene homolog (avian)
=== Neurophysiological process_Kappa-type opioid receptor in transmission of nerve impulses ===
774	CACNA1B	calcium channel, voltage-dependent, N type, alpha 1B subunit
775	CACNA1C	calcium channel, voltage-dependent, L type, alpha 1C subunit
1385	CREB1	cAMP responsive element binding protein 1
2353	FOS	v-fos FBJ murine osteosarcoma viral oncogene homolog
2770	GNAI1	guanine nucleotide binding protein (G protein), alpha inhibiting activity polypeptide 1
3725	JUN	jun oncogene
30818	KCNIP3	Kv channel interacting protein 3, calsenilin
5566	PRKACA	protein kinase, cAMP-dependent, catalytic, alpha
5567	PRKACB	protein kinase, cAMP-dependent, catalytic, beta
5568	PRKACG	protein kinase, cAMP-dependent, catalytic, gamma
9368	SLC9A3R1	solute carrier family 9 (sodium/hydrogen exchanger), member 3 regulator 1
=== PGE2 pathways in cancer ===
207	AKT1	v-akt murine thymoma viral oncogene homolog 1
208	AKT2	v-akt murine thymoma viral oncogene homolog 2
10000	AKT3	v-akt murine thymoma viral oncogene homolog 3 (protein kinase B, gamma)
1385	CREB1	cAMP responsive element binding protein 1
1499	CTNNB1	catenin (cadherin-associated protein), beta 1, 88kDa
1956	EGFR	epidermal growth factor receptor (erythroblastic leukemia viral (v-erb-b) oncogene homolog, avian)
2770	GNAI1	guanine nucleotide binding protein (G protein), alpha inhibiting activity polypeptide 1
2778	GNAS	GNAS complex locus
3091	HIF1A	hypoxia inducible factor 1, alpha subunit (basic helix-loop-helix transcription factor)
5594	MAPK1	mitogen-activated protein kinase 1
5595	MAPK3	mitogen-activated protein kinase 3
5566	PRKACA	protein kinase, cAMP-dependent, catalytic, alpha
5567	PRKACB	protein kinase, cAMP-dependent, catalytic, beta
5568	PRKACG	protein kinase, cAMP-dependent, catalytic, gamma
6714	SRC	v-src sarcoma (Schmidt-Ruppin A-2) viral oncogene homolog (avian)
6934	TCF7L2	transcription factor 7-like 2 (T-cell specific, HMG-box)
=== Development_A2A receptor signaling ===
207	AKT1	v-akt murine thymoma viral oncogene homolog 1
208	AKT2	v-akt murine thymoma viral oncogene homolog 2
10000	AKT3	v-akt murine thymoma viral oncogene homolog 3 (protein kinase B, gamma)
8874	ARHGEF7	Rho guanine nucleotide exchange factor (GEF) 7
673	BRAF	v-raf murine sarcoma viral oncogene homolog B1
998	CDC42	cell division cycle 42 (GTP binding protein, 25kDa)
1385	CREB1	cAMP responsive element binding protein 1
2778	GNAS	GNAS complex locus
3551	IKBKB	inhibitor of kappa light polypeptide gene enhancer in B-cells, kinase beta
3725	JUN	jun oncogene
5608	MAP2K6	mitogen-activated protein kinase kinase 6
4214	MAP3K1	mitogen-activated protein kinase kinase kinase 1
5594	MAPK1	mitogen-activated protein kinase 1
5595	MAPK3	mitogen-activated protein kinase 3
4790	NFKB1	nuclear factor of kappa light polypeptide gene enhancer in B-cells 1
4792	NFKBIA	nuclear factor of kappa light polypeptide gene enhancer in B-cells inhibitor, alpha
50855	PARD6A	par-6 partitioning defective 6 homolog alpha (C. elegans)
5566	PRKACA	protein kinase, cAMP-dependent, catalytic, alpha
5567	PRKACB	protein kinase, cAMP-dependent, catalytic, beta
5568	PRKACG	protein kinase, cAMP-dependent, catalytic, gamma
5590	PRKCZ	protein kinase C, zeta
5970	RELA	v-rel reticuloendotheliosis viral oncogene homolog A (avian)
6195	RPS6KA1	ribosomal protein S6 kinase, 90kDa, polypeptide 1
6196	RPS6KA2	ribosomal protein S6 kinase, 90kDa, polypeptide 2
6197	RPS6KA3	ribosomal protein S6 kinase, 90kDa, polypeptide 3
=== Development_ACM2 and ACM4 activation of ERK ===
801	CALM1	calmodulin 1 (phosphorylase kinase, delta)
805	CALM2	calmodulin 2 (phosphorylase kinase, delta)
808	CALM3	calmodulin 3 (phosphorylase kinase, delta)
815	CAMK2A	calcium/calmodulin-dependent protein kinase II alpha
816	CAMK2B	calcium/calmodulin-dependent protein kinase II beta
1385	CREB1	cAMP responsive element binding protein 1
1956	EGFR	epidermal growth factor receptor (erythroblastic leukemia viral (v-erb-b) oncogene homolog, avian)
2353	FOS	v-fos FBJ murine osteosarcoma viral oncogene homolog
2534	FYN	FYN oncogene related to SRC, FGR, YES
2770	GNAI1	guanine nucleotide binding protein (G protein), alpha inhibiting activity polypeptide 1
2885	GRB2	growth factor receptor-bound protein 2
5594	MAPK1	mitogen-activated protein kinase 1
5595	MAPK3	mitogen-activated protein kinase 3
5578	PRKCA	protein kinase C, alpha
5580	PRKCD	protein kinase C, delta
6195	RPS6KA1	ribosomal protein S6 kinase, 90kDa, polypeptide 1
=== cAMP/ Ca(2+)-dependent Insulin secretion ===
775	CACNA1C	calcium channel, voltage-dependent, L type, alpha 1C subunit
776	CACNA1D	calcium channel, voltage-dependent, L type, alpha 1D subunit
801	CALM1	calmodulin 1 (phosphorylase kinase, delta)
805	CALM2	calmodulin 2 (phosphorylase kinase, delta)
808	CALM3	calmodulin 3 (phosphorylase kinase, delta)
27445	PCLO	piccolo (presynaptic cytomatrix protein)
5566	PRKACA	protein kinase, cAMP-dependent, catalytic, alpha
5567	PRKACB	protein kinase, cAMP-dependent, catalytic, beta
5568	PRKACG	protein kinase, cAMP-dependent, catalytic, gamma
5578	PRKCA	protein kinase C, alpha
9699	RIMS2	regulating synaptic membrane exocytosis 2
6616	SNAP25	synaptosomal-associated protein, 25kDa
6804	STX1A	syntaxin 1A (brain)
=== Stem cells_Stimulation of differentiation of mouse embryonic fibroblasts into adipocytes by extracellular factors ===
207	AKT1	v-akt murine thymoma viral oncogene homolog 1
208	AKT2	v-akt murine thymoma viral oncogene homolog 2
659	BMPR2	bone morphogenetic protein receptor, type II (serine/threonine kinase)
1385	CREB1	cAMP responsive element binding protein 1
2167	FABP4	fatty acid binding protein 4, adipocyte
2778	GNAS	GNAS complex locus
2885	GRB2	growth factor receptor-bound protein 2
3572	IL6ST	interleukin 6 signal transducer (gp130, oncostatin M receptor)
5594	MAPK1	mitogen-activated protein kinase 1
5595	MAPK3	mitogen-activated protein kinase 3
5295	PIK3R1	phosphoinositide-3-kinase, regulatory subunit 1 (alpha)
5566	PRKACA	protein kinase, cAMP-dependent, catalytic, alpha
5567	PRKACB	protein kinase, cAMP-dependent, catalytic, beta
5568	PRKACG	protein kinase, cAMP-dependent, catalytic, gamma
6197	RPS6KA3	ribosomal protein S6 kinase, 90kDa, polypeptide 3
4086	SMAD1	SMAD family member 1
331	XIAP	X-linked inhibitor of apoptosis
=== Transcription_Androgen Receptor nuclear signaling ===
207	AKT1	v-akt murine thymoma viral oncogene homolog 1
1499	CTNNB1	catenin (cadherin-associated protein), beta 1, 88kDa
1855	DVL1	dishevelled, dsh homolog 1 (Drosophila)
1956	EGFR	epidermal growth factor receptor (erythroblastic leukemia viral (v-erb-b) oncogene homolog, avian)
2885	GRB2	growth factor receptor-bound protein 2
3569	IL6	interleukin 6 (interferon, beta 2)
3570	IL6R	interleukin 6 receptor
3572	IL6ST	interleukin 6 signal transducer (gp130, oncostatin M receptor)
354	KLK3	kallikrein-related peptidase 3
5594	MAPK1	mitogen-activated protein kinase 1
9611	NCOR1	nuclear receptor co-repressor 1
5566	PRKACA	protein kinase, cAMP-dependent, catalytic, alpha
5567	PRKACB	protein kinase, cAMP-dependent, catalytic, beta
5568	PRKACG	protein kinase, cAMP-dependent, catalytic, gamma
6774	STAT3	signal transducer and activator of transcription 3 (acute-phase response factor)
7041	TGFB1I1	transforming growth factor beta 1 induced transcript 1
=== Development_Activation of ERK by Alpha-1 adrenergic receptors ===
775	CACNA1C	calcium channel, voltage-dependent, L type, alpha 1C subunit
801	CALM1	calmodulin 1 (phosphorylase kinase, delta)
805	CALM2	calmodulin 2 (phosphorylase kinase, delta)
808	CALM3	calmodulin 3 (phosphorylase kinase, delta)
815	CAMK2A	calcium/calmodulin-dependent protein kinase II alpha
816	CAMK2B	calcium/calmodulin-dependent protein kinase II beta
2353	FOS	v-fos FBJ murine osteosarcoma viral oncogene homolog
2767	GNA11	guanine nucleotide binding protein (G protein), alpha 11 (Gq class)
3725	JUN	jun oncogene
5594	MAPK1	mitogen-activated protein kinase 1
5595	MAPK3	mitogen-activated protein kinase 3
5295	PIK3R1	phosphoinositide-3-kinase, regulatory subunit 1 (alpha)
5578	PRKCA	protein kinase C, alpha
5580	PRKCD	protein kinase C, delta
6714	SRC	v-src sarcoma (Schmidt-Ruppin A-2) viral oncogene homolog (avian)
=== Cytoskeleton remodeling_CDC42 in cellular processes ===
998	CDC42	cell division cycle 42 (GTP binding protein, 25kDa)
3984	LIMK1	LIM domain kinase 1
4296	MAP3K11	mitogen-activated protein kinase kinase kinase 11
50855	PARD6A	par-6 partitioning defective 6 homolog alpha (C. elegans)
5590	PRKCZ	protein kinase C, zeta
7454	WAS	Wiskott-Aldrich syndrome (eczema-thrombocytopenia)
8976	WASL	Wiskott-Aldrich syndrome-like
=== Role of free fatty acids in obesity and type 2 diabetes ===
207	AKT1	v-akt murine thymoma viral oncogene homolog 1
208	AKT2	v-akt murine thymoma viral oncogene homolog 2
10000	AKT3	v-akt murine thymoma viral oncogene homolog 3 (protein kinase B, gamma)
3329	HSPD1	heat shock 60kDa protein 1 (chaperonin)
3569	IL6	interleukin 6 (interferon, beta 2)
4296	MAP3K11	mitogen-activated protein kinase kinase kinase 11
4790	NFKB1	nuclear factor of kappa light polypeptide gene enhancer in B-cells 1
4792	NFKBIA	nuclear factor of kappa light polypeptide gene enhancer in B-cells inhibitor, alpha
5295	PIK3R1	phosphoinositide-3-kinase, regulatory subunit 1 (alpha)
5970	RELA	v-rel reticuloendotheliosis viral oncogene homolog A (avian)
=== Development_Role of CDK5 in neuronal development ===
207	AKT1	v-akt murine thymoma viral oncogene homolog 1
208	AKT2	v-akt murine thymoma viral oncogene homolog 2
10000	AKT3	v-akt murine thymoma viral oncogene homolog 3 (protein kinase B, gamma)
1020	CDK5	cyclin-dependent kinase 5
8851	CDK5R1	cyclin-dependent kinase 5, regulatory subunit 1 (p35)
1499	CTNNB1	catenin (cadherin-associated protein), beta 1, 88kDa
1600	DAB1	disabled homolog 1 (Drosophila)
2534	FYN	FYN oncogene related to SRC, FGR, YES
5295	PIK3R1	phosphoinositide-3-kinase, regulatory subunit 1 (alpha)
7436	VLDLR	very low density lipoprotein receptor
=== Signal transduction_Erk Interactions: Inhibition of Erk ===
207	AKT1	v-akt murine thymoma viral oncogene homolog 1
208	AKT2	v-akt murine thymoma viral oncogene homolog 2
10000	AKT3	v-akt murine thymoma viral oncogene homolog 3 (protein kinase B, gamma)
801	CALM1	calmodulin 1 (phosphorylase kinase, delta)
805	CALM2	calmodulin 2 (phosphorylase kinase, delta)
808	CALM3	calmodulin 3 (phosphorylase kinase, delta)
815	CAMK2A	calcium/calmodulin-dependent protein kinase II alpha
816	CAMK2B	calcium/calmodulin-dependent protein kinase II beta
2902	GRIN1	glutamate receptor, ionotropic, N-methyl D-aspartate 1
2903	GRIN2A	glutamate receptor, ionotropic, N-methyl D-aspartate 2A
2904	GRIN2B	glutamate receptor, ionotropic, N-methyl D-aspartate 2B
2906	GRIN2D	glutamate receptor, ionotropic, N-methyl D-aspartate 2D
5594	MAPK1	mitogen-activated protein kinase 1
5595	MAPK3	mitogen-activated protein kinase 3
5515	PPP2CA	protein phosphatase 2 (formerly 2A), catalytic subunit, alpha isoform
5516	PPP2CB	protein phosphatase 2 (formerly 2A), catalytic subunit, beta isoform
5530	PPP3CA	protein phosphatase 3 (formerly 2B), catalytic subunit, alpha isoform
5532	PPP3CB	protein phosphatase 3 (formerly 2B), catalytic subunit, beta isoform
5533	PPP3CC	protein phosphatase 3 (formerly 2B), catalytic subunit, gamma isoform
5566	PRKACA	protein kinase, cAMP-dependent, catalytic, alpha
5567	PRKACB	protein kinase, cAMP-dependent, catalytic, beta
5568	PRKACG	protein kinase, cAMP-dependent, catalytic, gamma
5578	PRKCA	protein kinase C, alpha
5580	PRKCD	protein kinase C, delta
5582	PRKCG	protein kinase C, gamma
5590	PRKCZ	protein kinase C, zeta
=== Development_HGF signaling pathway ===
207	AKT1	v-akt murine thymoma viral oncogene homolog 1
208	AKT2	v-akt murine thymoma viral oncogene homolog 2
10000	AKT3	v-akt murine thymoma viral oncogene homolog 3 (protein kinase B, gamma)
1499	CTNNB1	catenin (cadherin-associated protein), beta 1, 88kDa
2353	FOS	v-fos FBJ murine osteosarcoma viral oncogene homolog
2885	GRB2	growth factor receptor-bound protein 2
3725	JUN	jun oncogene
4214	MAP3K1	mitogen-activated protein kinase kinase kinase 1
5594	MAPK1	mitogen-activated protein kinase 1
5595	MAPK3	mitogen-activated protein kinase 3
4233	MET	met proto-oncogene (hepatocyte growth factor receptor)
5295	PIK3R1	phosphoinositide-3-kinase, regulatory subunit 1 (alpha)
6774	STAT3	signal transducer and activator of transcription 3 (acute-phase response factor)
6934	TCF7L2	transcription factor 7-like 2 (T-cell specific, HMG-box)
=== Inhibition of remyelination in multiple sclerosis: role of cell-cell and ECM-cell interactions ===
2534	FYN	FYN oncogene related to SRC, FGR, YES
3685	ITGAV	integrin, alpha V (vitronectin receptor, alpha polypeptide, antigen CD51)
3688	ITGB1	integrin, beta 1 (fibronectin receptor, beta polypeptide, antigen CD29 includes MDF2, MSK12)
4082	MARCKS	myristoylated alanine-rich protein kinase C substrate
4684	NCAM1	neural cell adhesion molecule 1
4804	NGFR	nerve growth factor receptor (TNFR superfamily, member 16)
4914	NTRK1	neurotrophic tyrosine kinase, receptor, type 1
5578	PRKCA	protein kinase C, alpha
5580	PRKCD	protein kinase C, delta
5582	PRKCG	protein kinase C, gamma
5590	PRKCZ	protein kinase C, zeta
5747	PTK2	PTK2 protein tyrosine kinase 2
=== Immune response_Fc gamma R-mediated phagocytosis in macrophages ===
998	CDC42	cell division cycle 42 (GTP binding protein, 25kDa)
5216	PFN1	profilin 1
5217	PFN2	profilin 2
5295	PIK3R1	phosphoinositide-3-kinase, regulatory subunit 1 (alpha)
5578	PRKCA	protein kinase C, alpha
387	RHOA	ras homolog gene family, member A
6850	SYK	spleen tyrosine kinase
=== Cell adhesion_Plasmin signaling ===
1284	COL4A2	collagen, type IV, alpha 2
3791	KDR	kinase insert domain receptor (a type III receptor tyrosine kinase)
5606	MAP2K3	mitogen-activated protein kinase kinase 3
5608	MAP2K6	mitogen-activated protein kinase kinase 6
5295	PIK3R1	phosphoinositide-3-kinase, regulatory subunit 1 (alpha)
5327	PLAT	plasminogen activator, tissue
5858	PZP	pregnancy-zone protein
331	XIAP	X-linked inhibitor of apoptosis
=== Stem cells_Scheme: SMAD-dependent TGF-beta family signaling in embryonic stem cells ===
3397	ID1	inhibitor of DNA binding 1, dominant negative helix-loop-helix protein
3399	ID3	inhibitor of DNA binding 3, dominant negative helix-loop-helix protein
79923	NANOG	Nanog homeobox
5460	POU5F1	POU class 5 homeobox 1
4086	SMAD1	SMAD family member 1
4087	SMAD2	SMAD family member 2
64321	SOX17	SRY (sex determining region Y)-box 17
=== G-protein signaling_M-RAS regulation pathway ===
369	ARAF	v-raf murine sarcoma 3611 viral oncogene homolog
613	BCR	breakpoint cluster region
673	BRAF	v-raf murine sarcoma viral oncogene homolog B1
1796	DOK1	docking protein 1, 62kDa (downstream of tyrosine kinase 1)
10672	GNA13	guanine nucleotide binding protein (G protein), alpha 13
5594	MAPK1	mitogen-activated protein kinase 1
5595	MAPK3	mitogen-activated protein kinase 3
6714	SRC	v-src sarcoma (Schmidt-Ruppin A-2) viral oncogene homolog (avian)
=== Immune response_IL-27 signaling pathway ===
3458	IFNG	interferon, gamma
3572	IL6ST	interleukin 6 signal transducer (gp130, oncostatin M receptor)
3716	JAK1	Janus kinase 1 (a protein tyrosine kinase)
3717	JAK2	Janus kinase 2 (a protein tyrosine kinase)
4790	NFKB1	nuclear factor of kappa light polypeptide gene enhancer in B-cells 1
5970	RELA	v-rel reticuloendotheliosis viral oncogene homolog A (avian)
6774	STAT3	signal transducer and activator of transcription 3 (acute-phase response factor)
7297	TYK2	tyrosine kinase 2
=== Development_A3 receptor signaling ===
207	AKT1	v-akt murine thymoma viral oncogene homolog 1
208	AKT2	v-akt murine thymoma viral oncogene homolog 2
10000	AKT3	v-akt murine thymoma viral oncogene homolog 3 (protein kinase B, gamma)
1385	CREB1	cAMP responsive element binding protein 1
1499	CTNNB1	catenin (cadherin-associated protein), beta 1, 88kDa
2767	GNA11	guanine nucleotide binding protein (G protein), alpha 11 (Gq class)
2770	GNAI1	guanine nucleotide binding protein (G protein), alpha inhibiting activity polypeptide 1
2885	GRB2	growth factor receptor-bound protein 2
3551	IKBKB	inhibitor of kappa light polypeptide gene enhancer in B-cells, kinase beta
5595	MAPK3	mitogen-activated protein kinase 3
4790	NFKB1	nuclear factor of kappa light polypeptide gene enhancer in B-cells 1
4792	NFKBIA	nuclear factor of kappa light polypeptide gene enhancer in B-cells inhibitor, alpha
5566	PRKACA	protein kinase, cAMP-dependent, catalytic, alpha
5567	PRKACB	protein kinase, cAMP-dependent, catalytic, beta
5568	PRKACG	protein kinase, cAMP-dependent, catalytic, gamma
5970	RELA	v-rel reticuloendotheliosis viral oncogene homolog A (avian)
6774	STAT3	signal transducer and activator of transcription 3 (acute-phase response factor)
6934	TCF7L2	transcription factor 7-like 2 (T-cell specific, HMG-box)
=== Transport_Macropinocytosis regulation by growth factors ===
207	AKT1	v-akt murine thymoma viral oncogene homolog 1
208	AKT2	v-akt murine thymoma viral oncogene homolog 2
10000	AKT3	v-akt murine thymoma viral oncogene homolog 3 (protein kinase B, gamma)
998	CDC42	cell division cycle 42 (GTP binding protein, 25kDa)
1436	CSF1R	colony stimulating factor 1 receptor
1956	EGFR	epidermal growth factor receptor (erythroblastic leukemia viral (v-erb-b) oncogene homolog, avian)
2885	GRB2	growth factor receptor-bound protein 2
3717	JAK2	Janus kinase 2 (a protein tyrosine kinase)
3984	LIMK1	LIM domain kinase 1
4233	MET	met proto-oncogene (hepatocyte growth factor receptor)
4914	NTRK1	neurotrophic tyrosine kinase, receptor, type 1
5216	PFN1	profilin 1
5217	PFN2	profilin 2
5295	PIK3R1	phosphoinositide-3-kinase, regulatory subunit 1 (alpha)
7454	WAS	Wiskott-Aldrich syndrome (eczema-thrombocytopenia)
=== Development_EDNRB signaling ===
207	AKT1	v-akt murine thymoma viral oncogene homolog 1
208	AKT2	v-akt murine thymoma viral oncogene homolog 2
10000	AKT3	v-akt murine thymoma viral oncogene homolog 3 (protein kinase B, gamma)
673	BRAF	v-raf murine sarcoma viral oncogene homolog B1
1385	CREB1	cAMP responsive element binding protein 1
2353	FOS	v-fos FBJ murine osteosarcoma viral oncogene homolog
2767	GNA11	guanine nucleotide binding protein (G protein), alpha 11 (Gq class)
2770	GNAI1	guanine nucleotide binding protein (G protein), alpha inhibiting activity polypeptide 1
2885	GRB2	growth factor receptor-bound protein 2
5594	MAPK1	mitogen-activated protein kinase 1
5595	MAPK3	mitogen-activated protein kinase 3
6196	RPS6KA2	ribosomal protein S6 kinase, 90kDa, polypeptide 2
6197	RPS6KA3	ribosomal protein S6 kinase, 90kDa, polypeptide 3
6714	SRC	v-src sarcoma (Schmidt-Ruppin A-2) viral oncogene homolog (avian)
=== Stem cells_Noncanonical WNT signaling in cardiac myogenesis ===
998	CDC42	cell division cycle 42 (GTP binding protein, 25kDa)
1855	DVL1	dishevelled, dsh homolog 1 (Drosophila)
3725	JUN	jun oncogene
4214	MAP3K1	mitogen-activated protein kinase kinase kinase 1
5578	PRKCA	protein kinase C, alpha
5580	PRKCD	protein kinase C, delta
5582	PRKCG	protein kinase C, gamma
5590	PRKCZ	protein kinase C, zeta
387	RHOA	ras homolog gene family, member A
4086	SMAD1	SMAD family member 1
7137	TNNI3	troponin I type 3 (cardiac)
=== Immune response_Role of integrins in NK cells cytotoxicity ===
2353	FOS	v-fos FBJ murine osteosarcoma viral oncogene homolog
2885	GRB2	growth factor receptor-bound protein 2
3458	IFNG	interferon, gamma
3688	ITGB1	integrin, beta 1 (fibronectin receptor, beta polypeptide, antigen CD29 includes MDF2, MSK12)
5606	MAP2K3	mitogen-activated protein kinase kinase 3
4214	MAP3K1	mitogen-activated protein kinase kinase kinase 1
5594	MAPK1	mitogen-activated protein kinase 1
5595	MAPK3	mitogen-activated protein kinase 3
=== Development_FGF-family signaling ===
207	AKT1	v-akt murine thymoma viral oncogene homolog 1
208	AKT2	v-akt murine thymoma viral oncogene homolog 2
10000	AKT3	v-akt murine thymoma viral oncogene homolog 3 (protein kinase B, gamma)
2263	FGFR2	fibroblast growth factor receptor 2
2885	GRB2	growth factor receptor-bound protein 2
5608	MAP2K6	mitogen-activated protein kinase kinase 6
4296	MAP3K11	mitogen-activated protein kinase kinase kinase 11
5594	MAPK1	mitogen-activated protein kinase 1
5595	MAPK3	mitogen-activated protein kinase 3
5295	PIK3R1	phosphoinositide-3-kinase, regulatory subunit 1 (alpha)
5578	PRKCA	protein kinase C, alpha
5580	PRKCD	protein kinase C, delta
=== G-protein signaling_Ras family GTPases in kinase cascades (scheme) ===
673	BRAF	v-raf murine sarcoma viral oncogene homolog B1
998	CDC42	cell division cycle 42 (GTP binding protein, 25kDa)
2353	FOS	v-fos FBJ murine osteosarcoma viral oncogene homolog
3725	JUN	jun oncogene
5606	MAP2K3	mitogen-activated protein kinase kinase 3
4214	MAP3K1	mitogen-activated protein kinase kinase kinase 1
5594	MAPK1	mitogen-activated protein kinase 1
5595	MAPK3	mitogen-activated protein kinase 3
=== Development_S1P2 and S1P3 receptors in cell proliferation and differentiation ===
2353	FOS	v-fos FBJ murine osteosarcoma viral oncogene homolog
10672	GNA13	guanine nucleotide binding protein (G protein), alpha 13
3984	LIMK1	LIM domain kinase 1
5594	MAPK1	mitogen-activated protein kinase 1
5595	MAPK3	mitogen-activated protein kinase 3
387	RHOA	ras homolog gene family, member A
=== HIV-1 signaling via CCR5 in macrophages and T lymphocytes ===
801	CALM1	calmodulin 1 (phosphorylase kinase, delta)
805	CALM2	calmodulin 2 (phosphorylase kinase, delta)
808	CALM3	calmodulin 3 (phosphorylase kinase, delta)
1234	CCR5	chemokine (C-C motif) receptor 5
2885	GRB2	growth factor receptor-bound protein 2
3725	JUN	jun oncogene
5606	MAP2K3	mitogen-activated protein kinase kinase 3
5530	PPP3CA	protein phosphatase 3 (formerly 2B), catalytic subunit, alpha isoform
5532	PPP3CB	protein phosphatase 3 (formerly 2B), catalytic subunit, beta isoform
5533	PPP3CC	protein phosphatase 3 (formerly 2B), catalytic subunit, gamma isoform
5578	PRKCA	protein kinase C, alpha
=== Translation _Regulation of EIF2 activity ===
207	AKT1	v-akt murine thymoma viral oncogene homolog 1
208	AKT2	v-akt murine thymoma viral oncogene homolog 2
10000	AKT3	v-akt murine thymoma viral oncogene homolog 3 (protein kinase B, gamma)
867	CBL	Cas-Br-M (murine) ecotropic retroviral transforming sequence
1956	EGFR	epidermal growth factor receptor (erythroblastic leukemia viral (v-erb-b) oncogene homolog, avian)
2885	GRB2	growth factor receptor-bound protein 2
5594	MAPK1	mitogen-activated protein kinase 1
5595	MAPK3	mitogen-activated protein kinase 3
5295	PIK3R1	phosphoinositide-3-kinase, regulatory subunit 1 (alpha)
=== Development_WNT signaling pathway. Part 2 ===
1499	CTNNB1	catenin (cadherin-associated protein), beta 1, 88kDa
1855	DVL1	dishevelled, dsh homolog 1 (Drosophila)
3725	JUN	jun oncogene
5978	REST	RE1-silencing transcription factor
387	RHOA	ras homolog gene family, member A
6597	SMARCA4	SWI/SNF related, matrix associated, actin dependent regulator of chromatin, subfamily a, member 4
6591	SNAI2	snail homolog 2 (Drosophila)
6934	TCF7L2	transcription factor 7-like 2 (T-cell specific, HMG-box)
=== Oligodendrocyte differentiation ===
659	BMPR2	bone morphogenetic protein receptor, type II (serine/threonine kinase)
1385	CREB1	cAMP responsive element binding protein 1
3280	HES1	hairy and enhancer of split 1, (Drosophila)
5594	MAPK1	mitogen-activated protein kinase 1
5595	MAPK3	mitogen-activated protein kinase 3
6195	RPS6KA1	ribosomal protein S6 kinase, 90kDa, polypeptide 1
6196	RPS6KA2	ribosomal protein S6 kinase, 90kDa, polypeptide 2
6197	RPS6KA3	ribosomal protein S6 kinase, 90kDa, polypeptide 3
4086	SMAD1	SMAD family member 1
4092	SMAD7	SMAD family member 7
=== Stem cells_Pancreatic cancer stem cells in tumor metastasis ===
801	CALM1	calmodulin 1 (phosphorylase kinase, delta)
805	CALM2	calmodulin 2 (phosphorylase kinase, delta)
808	CALM3	calmodulin 3 (phosphorylase kinase, delta)
998	CDC42	cell division cycle 42 (GTP binding protein, 25kDa)
2534	FYN	FYN oncogene related to SRC, FGR, YES
10672	GNA13	guanine nucleotide binding protein (G protein), alpha 13
2770	GNAI1	guanine nucleotide binding protein (G protein), alpha inhibiting activity polypeptide 1
5747	PTK2	PTK2 protein tyrosine kinase 2
387	RHOA	ras homolog gene family, member A
6714	SRC	v-src sarcoma (Schmidt-Ruppin A-2) viral oncogene homolog (avian)
=== Stem cells_WNT/Beta-catenin and NOTCH in induction of osteogenesis ===
1499	CTNNB1	catenin (cadherin-associated protein), beta 1, 88kDa
1855	DVL1	dishevelled, dsh homolog 1 (Drosophila)
2167	FABP4	fatty acid binding protein 4, adipocyte
3280	HES1	hairy and enhancer of split 1, (Drosophila)
3381	IBSP	integrin-binding sialoprotein
5663	PSEN1	presenilin 1
4086	SMAD1	SMAD family member 1
=== Stem cells_FGF signaling in pancreatic and hepatic differentiation of embryonic stem cells ===
1000	CDH2	cadherin 2, type 1, N-cadherin (neuronal)
2263	FGFR2	fibroblast growth factor receptor 2
2885	GRB2	growth factor receptor-bound protein 2
5594	MAPK1	mitogen-activated protein kinase 1
5595	MAPK3	mitogen-activated protein kinase 3
64321	SOX17	SRY (sex determining region Y)-box 17
=== Neurophysiological process_ACM1 and ACM2 in neuronal membrane polarization ===
2767	GNA11	guanine nucleotide binding protein (G protein), alpha 11 (Gq class)
2770	GNAI1	guanine nucleotide binding protein (G protein), alpha inhibiting activity polypeptide 1
5578	PRKCA	protein kinase C, alpha
387	RHOA	ras homolog gene family, member A
6714	SRC	v-src sarcoma (Schmidt-Ruppin A-2) viral oncogene homolog (avian)
=== Development_FGFR signaling pathway ===
207	AKT1	v-akt murine thymoma viral oncogene homolog 1
208	AKT2	v-akt murine thymoma viral oncogene homolog 2
10000	AKT3	v-akt murine thymoma viral oncogene homolog 3 (protein kinase B, gamma)
867	CBL	Cas-Br-M (murine) ecotropic retroviral transforming sequence
1385	CREB1	cAMP responsive element binding protein 1
1793	DOCK1	dedicator of cytokinesis 1
2885	GRB2	growth factor receptor-bound protein 2
3725	JUN	jun oncogene
5608	MAP2K6	mitogen-activated protein kinase kinase 6
4214	MAP3K1	mitogen-activated protein kinase kinase kinase 1
4296	MAP3K11	mitogen-activated protein kinase kinase kinase 11
5594	MAPK1	mitogen-activated protein kinase 1
5595	MAPK3	mitogen-activated protein kinase 3
5295	PIK3R1	phosphoinositide-3-kinase, regulatory subunit 1 (alpha)
5580	PRKCD	protein kinase C, delta
6385	SDC4	syndecan 4
7314	UBB	ubiquitin B
=== NRF2 regulation of oxidative stress response ===
=== Stem cells_Inhibition of Hedgehog signaling in medulloblastoma stem cells ===
1793	DOCK1	dedicator of cytokinesis 1
2263	FGFR2	fibroblast growth factor receptor 2
2778	GNAS	GNAS complex locus
2885	GRB2	growth factor receptor-bound protein 2
4214	MAP3K1	mitogen-activated protein kinase kinase kinase 1
5594	MAPK1	mitogen-activated protein kinase 1
5595	MAPK3	mitogen-activated protein kinase 3
4613	MYCN	v-myc myelocytomatosis viral related oncogene, neuroblastoma derived (avian)
5566	PRKACA	protein kinase, cAMP-dependent, catalytic, alpha
5567	PRKACB	protein kinase, cAMP-dependent, catalytic, beta
5568	PRKACG	protein kinase, cAMP-dependent, catalytic, gamma
=== Development_Mu-type opioid receptor regulation of proliferation ===
801	CALM1	calmodulin 1 (phosphorylase kinase, delta)
805	CALM2	calmodulin 2 (phosphorylase kinase, delta)
808	CALM3	calmodulin 3 (phosphorylase kinase, delta)
1956	EGFR	epidermal growth factor receptor (erythroblastic leukemia viral (v-erb-b) oncogene homolog, avian)
2353	FOS	v-fos FBJ murine osteosarcoma viral oncogene homolog
2770	GNAI1	guanine nucleotide binding protein (G protein), alpha inhibiting activity polypeptide 1
2885	GRB2	growth factor receptor-bound protein 2
5594	MAPK1	mitogen-activated protein kinase 1
5595	MAPK3	mitogen-activated protein kinase 3
4988	OPRM1	opioid receptor, mu 1
=== Development_Delta-type opioid receptor signaling via G-protein alpha-14 ===
801	CALM1	calmodulin 1 (phosphorylase kinase, delta)
805	CALM2	calmodulin 2 (phosphorylase kinase, delta)
808	CALM3	calmodulin 3 (phosphorylase kinase, delta)
815	CAMK2A	calcium/calmodulin-dependent protein kinase II alpha
816	CAMK2B	calcium/calmodulin-dependent protein kinase II beta
3717	JAK2	Janus kinase 2 (a protein tyrosine kinase)
5595	MAPK3	mitogen-activated protein kinase 3
5578	PRKCA	protein kinase C, alpha
6714	SRC	v-src sarcoma (Schmidt-Ruppin A-2) viral oncogene homolog (avian)
6774	STAT3	signal transducer and activator of transcription 3 (acute-phase response factor)
=== Development_Growth hormone signaling via PI3K/AKT and MAPK cascades ===
207	AKT1	v-akt murine thymoma viral oncogene homolog 1
208	AKT2	v-akt murine thymoma viral oncogene homolog 2
10000	AKT3	v-akt murine thymoma viral oncogene homolog 3 (protein kinase B, gamma)
2353	FOS	v-fos FBJ murine osteosarcoma viral oncogene homolog
2885	GRB2	growth factor receptor-bound protein 2
3717	JAK2	Janus kinase 2 (a protein tyrosine kinase)
3725	JUN	jun oncogene
5606	MAP2K3	mitogen-activated protein kinase kinase 3
5594	MAPK1	mitogen-activated protein kinase 1
5295	PIK3R1	phosphoinositide-3-kinase, regulatory subunit 1 (alpha)
5747	PTK2	PTK2 protein tyrosine kinase 2
6714	SRC	v-src sarcoma (Schmidt-Ruppin A-2) viral oncogene homolog (avian)
=== Transcription_Transcription factor Tubby signaling pathways ===
25	ABL1	c-abl oncogene 1, receptor tyrosine kinase
2767	GNA11	guanine nucleotide binding protein (G protein), alpha 11 (Gq class)
3717	JAK2	Janus kinase 2 (a protein tyrosine kinase)
5578	PRKCA	protein kinase C, alpha
5580	PRKCD	protein kinase C, delta
5582	PRKCG	protein kinase C, gamma
5590	PRKCZ	protein kinase C, zeta
=== Development_Slit-Robo signaling ===
25	ABL1	c-abl oncogene 1, receptor tyrosine kinase
998	CDC42	cell division cycle 42 (GTP binding protein, 25kDa)
1020	CDK5	cyclin-dependent kinase 5
2534	FYN	FYN oncogene related to SRC, FGR, YES
3984	LIMK1	LIM domain kinase 1
5216	PFN1	profilin 1
5747	PTK2	PTK2 protein tyrosine kinase 2
387	RHOA	ras homolog gene family, member A
6714	SRC	v-src sarcoma (Schmidt-Ruppin A-2) viral oncogene homolog (avian)
8976	WASL	Wiskott-Aldrich syndrome-like
=== Development_Osteopontin signaling in osteoclasts ===
998	CDC42	cell division cycle 42 (GTP binding protein, 25kDa)
3685	ITGAV	integrin, alpha V (vitronectin receptor, alpha polypeptide, antigen CD51)
3690	ITGB3	integrin, beta 3 (platelet glycoprotein IIIa, antigen CD61)
5295	PIK3R1	phosphoinositide-3-kinase, regulatory subunit 1 (alpha)
5747	PTK2	PTK2 protein tyrosine kinase 2
387	RHOA	ras homolog gene family, member A
6714	SRC	v-src sarcoma (Schmidt-Ruppin A-2) viral oncogene homolog (avian)
6850	SYK	spleen tyrosine kinase
7454	WAS	Wiskott-Aldrich syndrome (eczema-thrombocytopenia)
=== Stem cells_Role of BMP signaling in embryonic stem cell neural differentiation ===
659	BMPR2	bone morphogenetic protein receptor, type II (serine/threonine kinase)
5594	MAPK1	mitogen-activated protein kinase 1
5595	MAPK3	mitogen-activated protein kinase 3
4684	NCAM1	neural cell adhesion molecule 1
4760	NEUROD1	neurogenic differentiation 1
4086	SMAD1	SMAD family member 1
6665	SOX15	SRY (sex determining region Y)-box 15
6658	SOX3	SRY (sex determining region Y)-box 3
7546	ZIC2	Zic family member 2 (odd-paired homolog, Drosophila)
=== Immune response_Oncostatin M signaling via JAK-Stat in mouse cells ===
3572	IL6ST	interleukin 6 signal transducer (gp130, oncostatin M receptor)
3716	JAK1	Janus kinase 1 (a protein tyrosine kinase)
3717	JAK2	Janus kinase 2 (a protein tyrosine kinase)
4312	MMP1	matrix metallopeptidase 1 (interstitial collagenase)
5008	OSM	oncostatin M
6774	STAT3	signal transducer and activator of transcription 3 (acute-phase response factor)
6776	STAT5A	signal transducer and activator of transcription 5A
6777	STAT5B	signal transducer and activator of transcription 5B
7297	TYK2	tyrosine kinase 2
=== Immune response_IL-3 activation and signaling pathway ===
2353	FOS	v-fos FBJ murine osteosarcoma viral oncogene homolog
2885	GRB2	growth factor receptor-bound protein 2
3397	ID1	inhibitor of DNA binding 1, dominant negative helix-loop-helix protein
3717	JAK2	Janus kinase 2 (a protein tyrosine kinase)
3725	JUN	jun oncogene
5594	MAPK1	mitogen-activated protein kinase 1
5595	MAPK3	mitogen-activated protein kinase 3
5008	OSM	oncostatin M
5530	PPP3CA	protein phosphatase 3 (formerly 2B), catalytic subunit, alpha isoform
5532	PPP3CB	protein phosphatase 3 (formerly 2B), catalytic subunit, beta isoform
5533	PPP3CC	protein phosphatase 3 (formerly 2B), catalytic subunit, gamma isoform
6776	STAT5A	signal transducer and activator of transcription 5A
6777	STAT5B	signal transducer and activator of transcription 5B
=== Transport_ACM3 signaling in lacrimal glands ===
=== Development_EPO-induced MAPK pathway ===
867	CBL	Cas-Br-M (murine) ecotropic retroviral transforming sequence
2353	FOS	v-fos FBJ murine osteosarcoma viral oncogene homolog
2885	GRB2	growth factor receptor-bound protein 2
3717	JAK2	Janus kinase 2 (a protein tyrosine kinase)
3725	JUN	jun oncogene
5594	MAPK1	mitogen-activated protein kinase 1
5595	MAPK3	mitogen-activated protein kinase 3
5578	PRKCA	protein kinase C, alpha
6850	SYK	spleen tyrosine kinase
=== Immune response_PGE2 signaling in immune response ===
1234	CCR5	chemokine (C-C motif) receptor 5
1385	CREB1	cAMP responsive element binding protein 1
2778	GNAS	GNAS complex locus
3458	IFNG	interferon, gamma
5594	MAPK1	mitogen-activated protein kinase 1
5595	MAPK3	mitogen-activated protein kinase 3
5566	PRKACA	protein kinase, cAMP-dependent, catalytic, alpha
5567	PRKACB	protein kinase, cAMP-dependent, catalytic, beta
5568	PRKACG	protein kinase, cAMP-dependent, catalytic, gamma
=== Development_WNT signaling pathway. Part 1. Degradation of beta-catenin in the absence WNT signaling ===
8945	BTRC	beta-transducin repeat containing
1499	CTNNB1	catenin (cadherin-associated protein), beta 1, 88kDa
23291	FBXW11	F-box and WD repeat domain containing 11
3065	HDAC1	histone deacetylase 1
6934	TCF7L2	transcription factor 7-like 2 (T-cell specific, HMG-box)
7314	UBB	ubiquitin B
=== Development_HGF-dependent inhibition of TGF-beta-induced EMT ===
1385	CREB1	cAMP responsive element binding protein 1
2353	FOS	v-fos FBJ murine osteosarcoma viral oncogene homolog
2885	GRB2	growth factor receptor-bound protein 2
3725	JUN	jun oncogene
5594	MAPK1	mitogen-activated protein kinase 1
5595	MAPK3	mitogen-activated protein kinase 3
4233	MET	met proto-oncogene (hepatocyte growth factor receptor)
54778	RNF111	ring finger protein 111
6195	RPS6KA1	ribosomal protein S6 kinase, 90kDa, polypeptide 1
6196	RPS6KA2	ribosomal protein S6 kinase, 90kDa, polypeptide 2
6197	RPS6KA3	ribosomal protein S6 kinase, 90kDa, polypeptide 3
4087	SMAD2	SMAD family member 2
4092	SMAD7	SMAD family member 7
6667	SP1	Sp1 transcription factor
=== Stem cells_Cooperation between Hedgehog, IGF-2 and HGF signaling pathways in medulloblastoma stem cells ===
207	AKT1	v-akt murine thymoma viral oncogene homolog 1
208	AKT2	v-akt murine thymoma viral oncogene homolog 2
10000	AKT3	v-akt murine thymoma viral oncogene homolog 3 (protein kinase B, gamma)
1499	CTNNB1	catenin (cadherin-associated protein), beta 1, 88kDa
4233	MET	met proto-oncogene (hepatocyte growth factor receptor)
4613	MYCN	v-myc myelocytomatosis viral related oncogene, neuroblastoma derived (avian)
5295	PIK3R1	phosphoinositide-3-kinase, regulatory subunit 1 (alpha)
6934	TCF7L2	transcription factor 7-like 2 (T-cell specific, HMG-box)

## Sheet: Striatum PD DOWN
=== Role of cell-cell and ECM-cell interactions in oligodendrocyte differentiation and myelination ===
975	CD81	CD81 molecule
928	CD9	CD9 molecule
3688	ITGB1	integrin, beta 1 (fibronectin receptor, beta polypeptide, antigen CD29 includes MDF2, MSK12)
84894	LINGO1	leucine rich repeat and Ig domain containing 1
4099	MAG	myelin associated glycoprotein
9037	SEMA5A	sema domain, seven thrombospondin repeats (type 1 and type 1-like), transmembrane domain (TM) and short cytoplasmic domain, (semaphorin) 5A
=== Regulation of cytoskeleton proteins in oligodendrocyte differentiation and myelination ===
2017	CTTN	cortactin
1630	DCC	deleted in colorectal carcinoma
3688	ITGB1	integrin, beta 1 (fibronectin receptor, beta polypeptide, antigen CD29 includes MDF2, MSK12)
4099	MAG	myelin associated glycoprotein
4133	MAP2	microtubule-associated protein 2
5058	PAK1	p21 protein (Cdc42/Rac)-activated kinase 1
=== Inhibition of remyelination in multiple sclerosis: role of cell-cell and ECM-cell interactions ===
975	CD81	CD81 molecule
928	CD9	CD9 molecule
2335	FN1	fibronectin 1
3685	ITGAV	integrin, alpha V (vitronectin receptor, alpha polypeptide, antigen CD51)
3688	ITGB1	integrin, beta 1 (fibronectin receptor, beta polypeptide, antigen CD29 includes MDF2, MSK12)
84894	LINGO1	leucine rich repeat and Ig domain containing 1
4099	MAG	myelin associated glycoprotein
4318	MMP9	matrix metallopeptidase 9 (gelatinase B, 92kDa gelatinase, 92kDa type IV collagenase)
=== Development_S1P2 and S1P3 receptors in cell proliferation and differentiation ===
2771	GNAI2	guanine nucleotide binding protein (G protein), alpha inhibiting activity polypeptide 2
2776	GNAQ	guanine nucleotide binding protein (G protein), q polypeptide
57591	MKL1	megakaryoblastic leukemia (translocation) 1
6722	SRF	serum response factor (c-fos serum response element-binding transcription factor)
=== Development_MAG-dependent inhibition of neurite outgrowth ===
84894	LINGO1	leucine rich repeat and Ig domain containing 1
4099	MAG	myelin associated glycoprotein
4974	OMG	oligodendrocyte myelin glycoprotein
=== Inhibition of remyelination in multiple sclerosis: regulation of cytoskeleton proteins ===
2335	FN1	fibronectin 1
3685	ITGAV	integrin, alpha V (vitronectin receptor, alpha polypeptide, antigen CD51)
3688	ITGB1	integrin, beta 1 (fibronectin receptor, beta polypeptide, antigen CD29 includes MDF2, MSK12)
84894	LINGO1	leucine rich repeat and Ig domain containing 1
5058	PAK1	p21 protein (Cdc42/Rac)-activated kinase 1
=== Development_Regulation of epithelial-to-mesenchymal transition (EMT) ===
1386	ATF2	activating transcription factor 2
1385	CREB1	cAMP responsive element binding protein 1
1906	EDN1	endothelin 1
2335	FN1	fibronectin 1
23462	HEY1	hairy/enhancer-of-split related with YRPW motif 1
3725	JUN	jun oncogene
4313	MMP2	matrix metallopeptidase 2 (gelatinase A, 72kDa gelatinase, 72kDa type IV collagenase)
4318	MMP9	matrix metallopeptidase 9 (gelatinase B, 92kDa gelatinase, 92kDa type IV collagenase)
6615	SNAI1	snail homolog 1 (Drosophila)
6667	SP1	Sp1 transcription factor
6722	SRF	serum response factor (c-fos serum response element-binding transcription factor)
=== SHH signaling in oligodendrocyte precursor cells differentiation in multiple sclerosis ===
2735	GLI1	GLI family zinc finger 1
4099	MAG	myelin associated glycoprotein
10215	OLIG2	oligodendrocyte lineage transcription factor 2
=== Cytoskeleton remodeling_TGF, WNT and cytoskeletal remodeling ===
2335	FN1	fibronectin 1
3725	JUN	jun oncogene
4322	MMP13	matrix metallopeptidase 13 (collagenase 3)
4316	MMP7	matrix metallopeptidase 7 (matrilysin, uterine)
4638	MYLK	myosin light chain kinase
5058	PAK1	p21 protein (Cdc42/Rac)-activated kinase 1
5290	PIK3CA	phosphoinositide-3-kinase, catalytic, alpha polypeptide
5340	PLG	plasminogen
6667	SP1	Sp1 transcription factor
6714	SRC	v-src sarcoma (Schmidt-Ruppin A-2) viral oncogene homolog (avian)
7249	TSC2	tuberous sclerosis 2
=== Cell adhesion_Histamine H1 receptor signaling in the interruption of cell barrier integrity ===
2767	GNA11	guanine nucleotide binding protein (G protein), alpha 11 (Gq class)
2776	GNAQ	guanine nucleotide binding protein (G protein), q polypeptide
4638	MYLK	myosin light chain kinase
6714	SRC	v-src sarcoma (Schmidt-Ruppin A-2) viral oncogene homolog (avian)
=== Cytoskeleton remodeling_Cytoskeleton remodeling ===
2335	FN1	fibronectin 1
22801	ITGA11	integrin, alpha 11
3685	ITGAV	integrin, alpha V (vitronectin receptor, alpha polypeptide, antigen CD51)
3688	ITGB1	integrin, beta 1 (fibronectin receptor, beta polypeptide, antigen CD29 includes MDF2, MSK12)
3690	ITGB3	integrin, beta 3 (platelet glycoprotein IIIa, antigen CD61)
3691	ITGB4	integrin, beta 4
3725	JUN	jun oncogene
4322	MMP13	matrix metallopeptidase 13 (collagenase 3)
4638	MYLK	myosin light chain kinase
5058	PAK1	p21 protein (Cdc42/Rac)-activated kinase 1
5290	PIK3CA	phosphoinositide-3-kinase, catalytic, alpha polypeptide
5340	PLG	plasminogen
6714	SRC	v-src sarcoma (Schmidt-Ruppin A-2) viral oncogene homolog (avian)
=== Development_TGF-beta-dependent induction of EMT via MAPK ===
1386	ATF2	activating transcription factor 2
1906	EDN1	endothelin 1
2335	FN1	fibronectin 1
2354	FOSB	FBJ murine osteosarcoma viral oncogene homolog B
3685	ITGAV	integrin, alpha V (vitronectin receptor, alpha polypeptide, antigen CD51)
3688	ITGB1	integrin, beta 1 (fibronectin receptor, beta polypeptide, antigen CD29 includes MDF2, MSK12)
3690	ITGB3	integrin, beta 3 (platelet glycoprotein IIIa, antigen CD61)
3725	JUN	jun oncogene
3726	JUNB	jun B proto-oncogene
4313	MMP2	matrix metallopeptidase 2 (gelatinase A, 72kDa gelatinase, 72kDa type IV collagenase)
6615	SNAI1	snail homolog 1 (Drosophila)
6714	SRC	v-src sarcoma (Schmidt-Ruppin A-2) viral oncogene homolog (avian)
=== Development_TGF-beta-dependent induction of EMT via SMADs ===
1906	EDN1	endothelin 1
2335	FN1	fibronectin 1
23462	HEY1	hairy/enhancer-of-split related with YRPW motif 1
57591	MKL1	megakaryoblastic leukemia (translocation) 1
4313	MMP2	matrix metallopeptidase 2 (gelatinase A, 72kDa gelatinase, 72kDa type IV collagenase)
6615	SNAI1	snail homolog 1 (Drosophila)
6667	SP1	Sp1 transcription factor
=== Development_VEGF signaling and activation ===
2099	ESR1	estrogen receptor 1
3725	JUN	jun oncogene
5290	PIK3CA	phosphoinositide-3-kinase, catalytic, alpha polypeptide
6667	SP1	Sp1 transcription factor
6714	SRC	v-src sarcoma (Schmidt-Ruppin A-2) viral oncogene homolog (avian)
=== Growth factors in regulation of oligodendrocyte precursor cells proliferation ===
2261	FGFR3	fibroblast growth factor receptor 3
2335	FN1	fibronectin 1
3685	ITGAV	integrin, alpha V (vitronectin receptor, alpha polypeptide, antigen CD51)
3690	ITGB3	integrin, beta 3 (platelet glycoprotein IIIa, antigen CD61)
5290	PIK3CA	phosphoinositide-3-kinase, catalytic, alpha polypeptide
=== Growth factors in regulation of oligodendrocyte precursor cells proliferation in multiple sclerosis ===
2261	FGFR3	fibroblast growth factor receptor 3
2335	FN1	fibronectin 1
3685	ITGAV	integrin, alpha V (vitronectin receptor, alpha polypeptide, antigen CD51)
3690	ITGB3	integrin, beta 3 (platelet glycoprotein IIIa, antigen CD61)
5290	PIK3CA	phosphoinositide-3-kinase, catalytic, alpha polypeptide
=== Stem cells_Regulation of endothelial progenitor cell differentiation from adult stem cells ===
2244	FGB	fibrinogen beta chain
2770	GNAI1	guanine nucleotide binding protein (G protein), alpha inhibiting activity polypeptide 1
2771	GNAI2	guanine nucleotide binding protein (G protein), alpha inhibiting activity polypeptide 2
2773	GNAI3	guanine nucleotide binding protein (G protein), alpha inhibiting activity polypeptide 3
2775	GNAO1	guanine nucleotide binding protein (G protein), alpha activating activity polypeptide O
2781	GNAZ	guanine nucleotide binding protein (G protein), alpha z polypeptide
3685	ITGAV	integrin, alpha V (vitronectin receptor, alpha polypeptide, antigen CD51)
3688	ITGB1	integrin, beta 1 (fibronectin receptor, beta polypeptide, antigen CD29 includes MDF2, MSK12)
3693	ITGB5	integrin, beta 5
4318	MMP9	matrix metallopeptidase 9 (gelatinase B, 92kDa gelatinase, 92kDa type IV collagenase)
5290	PIK3CA	phosphoinositide-3-kinase, catalytic, alpha polypeptide
=== Transcription_Transcription regulation of aminoacid metabolism ===
1386	ATF2	activating transcription factor 2
2354	FOSB	FBJ murine osteosarcoma viral oncogene homolog B
3725	JUN	jun oncogene
3726	JUNB	jun B proto-oncogene
4778	NFE2	nuclear factor (erythroid-derived 2), 45kDa
6667	SP1	Sp1 transcription factor
7020	TFAP2A	transcription factor AP-2 alpha (activating enhancer binding protein 2 alpha)
=== Stellate cells activation and liver fibrosis ===
=== Cell adhesion_Integrin-mediated cell adhesion and migration ===
2335	FN1	fibronectin 1
22801	ITGA11	integrin, alpha 11
3688	ITGB1	integrin, beta 1 (fibronectin receptor, beta polypeptide, antigen CD29 includes MDF2, MSK12)
4638	MYLK	myosin light chain kinase
5058	PAK1	p21 protein (Cdc42/Rac)-activated kinase 1
6714	SRC	v-src sarcoma (Schmidt-Ruppin A-2) viral oncogene homolog (avian)
=== Cell adhesion_Chemokines and adhesion ===
2335	FN1	fibronectin 1
2770	GNAI1	guanine nucleotide binding protein (G protein), alpha inhibiting activity polypeptide 1
2771	GNAI2	guanine nucleotide binding protein (G protein), alpha inhibiting activity polypeptide 2
2773	GNAI3	guanine nucleotide binding protein (G protein), alpha inhibiting activity polypeptide 3
2775	GNAO1	guanine nucleotide binding protein (G protein), alpha activating activity polypeptide O
2781	GNAZ	guanine nucleotide binding protein (G protein), alpha z polypeptide
22801	ITGA11	integrin, alpha 11
3685	ITGAV	integrin, alpha V (vitronectin receptor, alpha polypeptide, antigen CD51)
3688	ITGB1	integrin, beta 1 (fibronectin receptor, beta polypeptide, antigen CD29 includes MDF2, MSK12)
3691	ITGB4	integrin, beta 4
3725	JUN	jun oncogene
4322	MMP13	matrix metallopeptidase 13 (collagenase 3)
4313	MMP2	matrix metallopeptidase 2 (gelatinase A, 72kDa gelatinase, 72kDa type IV collagenase)
5058	PAK1	p21 protein (Cdc42/Rac)-activated kinase 1
5290	PIK3CA	phosphoinositide-3-kinase, catalytic, alpha polypeptide
5340	PLG	plasminogen
6714	SRC	v-src sarcoma (Schmidt-Ruppin A-2) viral oncogene homolog (avian)
=== Stem cells_Endothelial differentiation during embryonic development ===
2261	FGFR3	fibroblast growth factor receptor 3
2294	FOXF1	forkhead box F1
23462	HEY1	hairy/enhancer-of-split related with YRPW motif 1
1482	NKX2-5	NK2 transcription factor related, locus 5 (Drosophila)
5290	PIK3CA	phosphoinositide-3-kinase, catalytic, alpha polypeptide
=== Cytoskeleton remodeling_Reverse signaling by ephrin B ===
2770	GNAI1	guanine nucleotide binding protein (G protein), alpha inhibiting activity polypeptide 1
2771	GNAI2	guanine nucleotide binding protein (G protein), alpha inhibiting activity polypeptide 2
2773	GNAI3	guanine nucleotide binding protein (G protein), alpha inhibiting activity polypeptide 3
2775	GNAO1	guanine nucleotide binding protein (G protein), alpha activating activity polypeptide O
2781	GNAZ	guanine nucleotide binding protein (G protein), alpha z polypeptide
5058	PAK1	p21 protein (Cdc42/Rac)-activated kinase 1
6714	SRC	v-src sarcoma (Schmidt-Ruppin A-2) viral oncogene homolog (avian)
=== Normal and pathological TGF-beta-mediated regulation of cell proliferation ===
3685	ITGAV	integrin, alpha V (vitronectin receptor, alpha polypeptide, antigen CD51)
3690	ITGB3	integrin, beta 3 (platelet glycoprotein IIIa, antigen CD61)
6714	SRC	v-src sarcoma (Schmidt-Ruppin A-2) viral oncogene homolog (avian)
=== Cell adhesion_Alpha-4 integrins in cell migration and adhesion ===
2335	FN1	fibronectin 1
3688	ITGB1	integrin, beta 1 (fibronectin receptor, beta polypeptide, antigen CD29 includes MDF2, MSK12)
5058	PAK1	p21 protein (Cdc42/Rac)-activated kinase 1
5290	PIK3CA	phosphoinositide-3-kinase, catalytic, alpha polypeptide
6714	SRC	v-src sarcoma (Schmidt-Ruppin A-2) viral oncogene homolog (avian)
=== Muscle contraction_GPCRs in the regulation of smooth muscle tone ===
1906	EDN1	endothelin 1
2767	GNA11	guanine nucleotide binding protein (G protein), alpha 11 (Gq class)
2770	GNAI1	guanine nucleotide binding protein (G protein), alpha inhibiting activity polypeptide 1
2771	GNAI2	guanine nucleotide binding protein (G protein), alpha inhibiting activity polypeptide 2
2773	GNAI3	guanine nucleotide binding protein (G protein), alpha inhibiting activity polypeptide 3
2775	GNAO1	guanine nucleotide binding protein (G protein), alpha activating activity polypeptide O
2776	GNAQ	guanine nucleotide binding protein (G protein), q polypeptide
2781	GNAZ	guanine nucleotide binding protein (G protein), alpha z polypeptide
4638	MYLK	myosin light chain kinase
=== Cell adhesion_Plasmin signaling ===
2244	FGB	fibrinogen beta chain
2335	FN1	fibronectin 1
4322	MMP13	matrix metallopeptidase 13 (collagenase 3)
5290	PIK3CA	phosphoinositide-3-kinase, catalytic, alpha polypeptide
5340	PLG	plasminogen
=== Development_Growth hormone signaling via STATs and PLC/IP3 ===
2244	FGB	fibrinogen beta chain
2688	GH1	growth hormone 1
3725	JUN	jun oncogene
5770	PTPN1	protein tyrosine phosphatase, non-receptor type 1
6714	SRC	v-src sarcoma (Schmidt-Ruppin A-2) viral oncogene homolog (avian)

## Sheet: Striatum PD UP
=== Neurophysiological process_Glutamate regulation of Dopamine D1A receptor signaling ===
801	CALM1	calmodulin 1 (phosphorylase kinase, delta)
805	CALM2	calmodulin 2 (phosphorylase kinase, delta)
808	CALM3	calmodulin 3 (phosphorylase kinase, delta)
1020	CDK5	cyclin-dependent kinase 5
8851	CDK5R1	cyclin-dependent kinase 5, regulatory subunit 1 (p35)
1385	CREB1	cAMP responsive element binding protein 1
1454	CSNK1E	casein kinase 1, epsilon
2561	GABRB2	gamma-aminobutyric acid (GABA) A receptor, beta 2
2890	GRIA1	glutamate receptor, ionotropic, AMPA 1
2891	GRIA2	glutamate receptor, ionotropic, AMPA 2
2902	GRIN1	glutamate receptor, ionotropic, N-methyl D-aspartate 1
2903	GRIN2A	glutamate receptor, ionotropic, N-methyl D-aspartate 2A
2904	GRIN2B	glutamate receptor, ionotropic, N-methyl D-aspartate 2B
2911	GRM1	glutamate receptor, metabotropic 1
5173	PDYN	prodynorphin
5499	PPP1CA	protein phosphatase 1, catalytic subunit, alpha isoform
5500	PPP1CB	protein phosphatase 1, catalytic subunit, beta isoform
5501	PPP1CC	protein phosphatase 1, catalytic subunit, gamma isoform
5502	PPP1R1A	protein phosphatase 1, regulatory (inhibitor) subunit 1A
5530	PPP3CA	protein phosphatase 3 (formerly 2B), catalytic subunit, alpha isoform
5532	PPP3CB	protein phosphatase 3 (formerly 2B), catalytic subunit, beta isoform
5533	PPP3CC	protein phosphatase 3 (formerly 2B), catalytic subunit, gamma isoform
5534	PPP3R1	protein phosphatase 3 (formerly 2B), regulatory subunit B, alpha isoform
5566	PRKACA	protein kinase, cAMP-dependent, catalytic, alpha
5567	PRKACB	protein kinase, cAMP-dependent, catalytic, beta
5568	PRKACG	protein kinase, cAMP-dependent, catalytic, gamma
5576	PRKAR2A	protein kinase, cAMP-dependent, regulatory, type II, alpha
=== Neurophysiological process_NMDA-dependent postsynaptic long-term potentiation in CA1 hippocampal neurons ===
207	AKT1	v-akt murine thymoma viral oncogene homolog 1
208	AKT2	v-akt murine thymoma viral oncogene homolog 2
10000	AKT3	v-akt murine thymoma viral oncogene homolog 3 (protein kinase B, gamma)
673	BRAF	v-raf murine sarcoma viral oncogene homolog B1
801	CALM1	calmodulin 1 (phosphorylase kinase, delta)
805	CALM2	calmodulin 2 (phosphorylase kinase, delta)
808	CALM3	calmodulin 3 (phosphorylase kinase, delta)
815	CAMK2A	calcium/calmodulin-dependent protein kinase II alpha
816	CAMK2B	calcium/calmodulin-dependent protein kinase II beta
817	CAMK2D	calcium/calmodulin-dependent protein kinase II delta
818	CAMK2G	calcium/calmodulin-dependent protein kinase II gamma
1385	CREB1	cAMP responsive element binding protein 1
2890	GRIA1	glutamate receptor, ionotropic, AMPA 1
2891	GRIA2	glutamate receptor, ionotropic, AMPA 2
2902	GRIN1	glutamate receptor, ionotropic, N-methyl D-aspartate 1
2903	GRIN2A	glutamate receptor, ionotropic, N-methyl D-aspartate 2A
2904	GRIN2B	glutamate receptor, ionotropic, N-methyl D-aspartate 2B
2911	GRM1	glutamate receptor, metabotropic 1
2977	GUCY1A2	guanylate cyclase 1, soluble, alpha 2
5594	MAPK1	mitogen-activated protein kinase 1
5595	MAPK3	mitogen-activated protein kinase 3
4846	NOS3	nitric oxide synthase 3 (endothelial cell)
5170	PDPK1	3-phosphoinositide dependent protein kinase-1
5290	PIK3CA	phosphoinositide-3-kinase, catalytic, alpha polypeptide
5295	PIK3R1	phosphoinositide-3-kinase, regulatory subunit 1 (alpha)
5566	PRKACA	protein kinase, cAMP-dependent, catalytic, alpha
5567	PRKACB	protein kinase, cAMP-dependent, catalytic, beta
5568	PRKACG	protein kinase, cAMP-dependent, catalytic, gamma
5576	PRKAR2A	protein kinase, cAMP-dependent, regulatory, type II, alpha
5578	PRKCA	protein kinase C, alpha
5923	RASGRF1	Ras protein-specific guanine nucleotide-releasing factor 1
6197	RPS6KA3	ribosomal protein S6 kinase, 90kDa, polypeptide 3
6464	SHC1	SHC (Src homology 2 domain containing) transforming protein 1
6654	SOS1	son of sevenless homolog 1 (Drosophila)
6655	SOS2	son of sevenless homolog 2 (Drosophila)
6714	SRC	v-src sarcoma (Schmidt-Ruppin A-2) viral oncogene homolog (avian)
=== Signal transduction_Calcium signaling ===
801	CALM1	calmodulin 1 (phosphorylase kinase, delta)
805	CALM2	calmodulin 2 (phosphorylase kinase, delta)
808	CALM3	calmodulin 3 (phosphorylase kinase, delta)
815	CAMK2A	calcium/calmodulin-dependent protein kinase II alpha
816	CAMK2B	calcium/calmodulin-dependent protein kinase II beta
817	CAMK2D	calcium/calmodulin-dependent protein kinase II delta
818	CAMK2G	calcium/calmodulin-dependent protein kinase II gamma
1385	CREB1	cAMP responsive element binding protein 1
2280	FKBP1A	FK506 binding protein 1A, 12kDa
10014	HDAC5	histone deacetylase 5
5499	PPP1CA	protein phosphatase 1, catalytic subunit, alpha isoform
5500	PPP1CB	protein phosphatase 1, catalytic subunit, beta isoform
5501	PPP1CC	protein phosphatase 1, catalytic subunit, gamma isoform
5530	PPP3CA	protein phosphatase 3 (formerly 2B), catalytic subunit, alpha isoform
5532	PPP3CB	protein phosphatase 3 (formerly 2B), catalytic subunit, beta isoform
5533	PPP3CC	protein phosphatase 3 (formerly 2B), catalytic subunit, gamma isoform
5566	PRKACA	protein kinase, cAMP-dependent, catalytic, alpha
5567	PRKACB	protein kinase, cAMP-dependent, catalytic, beta
5568	PRKACG	protein kinase, cAMP-dependent, catalytic, gamma
5578	PRKCA	protein kinase C, alpha
5582	PRKCG	protein kinase C, gamma
1827	RCAN1	regulator of calcineurin 1
387	RHOA	ras homolog gene family, member A
=== NRF2 regulation of oxidative stress response ===
=== Signal transduction_IP3 signaling ===
207	AKT1	v-akt murine thymoma viral oncogene homolog 1
208	AKT2	v-akt murine thymoma viral oncogene homolog 2
10000	AKT3	v-akt murine thymoma viral oncogene homolog 3 (protein kinase B, gamma)
801	CALM1	calmodulin 1 (phosphorylase kinase, delta)
805	CALM2	calmodulin 2 (phosphorylase kinase, delta)
808	CALM3	calmodulin 3 (phosphorylase kinase, delta)
815	CAMK2A	calcium/calmodulin-dependent protein kinase II alpha
816	CAMK2B	calcium/calmodulin-dependent protein kinase II beta
817	CAMK2D	calcium/calmodulin-dependent protein kinase II delta
818	CAMK2G	calcium/calmodulin-dependent protein kinase II gamma
1385	CREB1	cAMP responsive element binding protein 1
10014	HDAC5	histone deacetylase 5
27040	LAT	linker for activation of T cells
5594	MAPK1	mitogen-activated protein kinase 1
5595	MAPK3	mitogen-activated protein kinase 3
5170	PDPK1	3-phosphoinositide dependent protein kinase-1
5290	PIK3CA	phosphoinositide-3-kinase, catalytic, alpha polypeptide
5295	PIK3R1	phosphoinositide-3-kinase, regulatory subunit 1 (alpha)
51196	PLCE1	phospholipase C, epsilon 1
5581	PRKCE	protein kinase C, epsilon
5582	PRKCG	protein kinase C, gamma
6464	SHC1	SHC (Src homology 2 domain containing) transforming protein 1
6654	SOS1	son of sevenless homolog 1 (Drosophila)
6655	SOS2	son of sevenless homolog 2 (Drosophila)
=== Immune response_HMGB1 release from the cell ===
801	CALM1	calmodulin 1 (phosphorylase kinase, delta)
805	CALM2	calmodulin 2 (phosphorylase kinase, delta)
808	CALM3	calmodulin 3 (phosphorylase kinase, delta)
3570	IL6R	interleukin 6 receptor
3572	IL6ST	interleukin 6 signal transducer (gp130, oncostatin M receptor)
5602	MAPK10	mitogen-activated protein kinase 10
5599	MAPK8	mitogen-activated protein kinase 8
5601	MAPK9	mitogen-activated protein kinase 9
4791	NFKB2	nuclear factor of kappa light polypeptide gene enhancer in B-cells 2 (p49/p100)
142	PARP1	poly (ADP-ribose) polymerase 1
5170	PDPK1	3-phosphoinositide dependent protein kinase-1
5290	PIK3CA	phosphoinositide-3-kinase, catalytic, alpha polypeptide
5295	PIK3R1	phosphoinositide-3-kinase, regulatory subunit 1 (alpha)
5578	PRKCA	protein kinase C, alpha
5582	PRKCG	protein kinase C, gamma
5971	RELB	v-rel reticuloendotheliosis viral oncogene homolog B
7124	TNF	tumor necrosis factor (TNF superfamily, member 2)
=== Signal transduction_Erk Interactions: Inhibition of Erk ===
207	AKT1	v-akt murine thymoma viral oncogene homolog 1
208	AKT2	v-akt murine thymoma viral oncogene homolog 2
10000	AKT3	v-akt murine thymoma viral oncogene homolog 3 (protein kinase B, gamma)
801	CALM1	calmodulin 1 (phosphorylase kinase, delta)
805	CALM2	calmodulin 2 (phosphorylase kinase, delta)
808	CALM3	calmodulin 3 (phosphorylase kinase, delta)
815	CAMK2A	calcium/calmodulin-dependent protein kinase II alpha
816	CAMK2B	calcium/calmodulin-dependent protein kinase II beta
817	CAMK2D	calcium/calmodulin-dependent protein kinase II delta
818	CAMK2G	calcium/calmodulin-dependent protein kinase II gamma
1843	DUSP1	dual specificity phosphatase 1
2902	GRIN1	glutamate receptor, ionotropic, N-methyl D-aspartate 1
2903	GRIN2A	glutamate receptor, ionotropic, N-methyl D-aspartate 2A
2904	GRIN2B	glutamate receptor, ionotropic, N-methyl D-aspartate 2B
5594	MAPK1	mitogen-activated protein kinase 1
5602	MAPK10	mitogen-activated protein kinase 10
5595	MAPK3	mitogen-activated protein kinase 3
5599	MAPK8	mitogen-activated protein kinase 8
5601	MAPK9	mitogen-activated protein kinase 9
5530	PPP3CA	protein phosphatase 3 (formerly 2B), catalytic subunit, alpha isoform
5532	PPP3CB	protein phosphatase 3 (formerly 2B), catalytic subunit, beta isoform
5533	PPP3CC	protein phosphatase 3 (formerly 2B), catalytic subunit, gamma isoform
5566	PRKACA	protein kinase, cAMP-dependent, catalytic, alpha
5567	PRKACB	protein kinase, cAMP-dependent, catalytic, beta
5568	PRKACG	protein kinase, cAMP-dependent, catalytic, gamma
5576	PRKAR2A	protein kinase, cAMP-dependent, regulatory, type II, alpha
5578	PRKCA	protein kinase C, alpha
5580	PRKCD	protein kinase C, delta
5581	PRKCE	protein kinase C, epsilon
5582	PRKCG	protein kinase C, gamma
5588	PRKCQ	protein kinase C, theta
5590	PRKCZ	protein kinase C, zeta
=== Apoptosis and survival_Ceramides signaling pathway ===
207	AKT1	v-akt murine thymoma viral oncogene homolog 1
208	AKT2	v-akt murine thymoma viral oncogene homolog 2
10000	AKT3	v-akt murine thymoma viral oncogene homolog 3 (protein kinase B, gamma)
572	BAD	BCL2-associated agonist of cell death
1509	CTSD	cathepsin D
3725	JUN	jun oncogene
8844	KSR1	kinase suppressor of ras 1
5594	MAPK1	mitogen-activated protein kinase 1
5595	MAPK3	mitogen-activated protein kinase 3
5599	MAPK8	mitogen-activated protein kinase 8
8439	NSMAF	neutral sphingomyelinase (N-SMase) activation associated factor
5290	PIK3CA	phosphoinositide-3-kinase, catalytic, alpha polypeptide
5295	PIK3R1	phosphoinositide-3-kinase, regulatory subunit 1 (alpha)
5590	PRKCZ	protein kinase C, zeta
7124	TNF	tumor necrosis factor (TNF superfamily, member 2)
=== Stem cells_EGF-induced proliferation of Type C cells in SVZ of adult brain ===
207	AKT1	v-akt murine thymoma viral oncogene homolog 1
208	AKT2	v-akt murine thymoma viral oncogene homolog 2
10000	AKT3	v-akt murine thymoma viral oncogene homolog 3 (protein kinase B, gamma)
1956	EGFR	epidermal growth factor receptor (erythroblastic leukemia viral (v-erb-b) oncogene homolog, avian)
2534	FYN	FYN oncogene related to SRC, FGR, YES
5594	MAPK1	mitogen-activated protein kinase 1
5595	MAPK3	mitogen-activated protein kinase 3
5170	PDPK1	3-phosphoinositide dependent protein kinase-1
5290	PIK3CA	phosphoinositide-3-kinase, catalytic, alpha polypeptide
5295	PIK3R1	phosphoinositide-3-kinase, regulatory subunit 1 (alpha)
6464	SHC1	SHC (Src homology 2 domain containing) transforming protein 1
6654	SOS1	son of sevenless homolog 1 (Drosophila)
6655	SOS2	son of sevenless homolog 2 (Drosophila)
=== Neurophysiological process_HTR1A receptor signaling in neuronal cells ===
207	AKT1	v-akt murine thymoma viral oncogene homolog 1
773	CACNA1A	calcium channel, voltage-dependent, P/Q type, alpha 1A subunit
815	CAMK2A	calcium/calmodulin-dependent protein kinase II alpha
816	CAMK2B	calcium/calmodulin-dependent protein kinase II beta
817	CAMK2D	calcium/calmodulin-dependent protein kinase II delta
818	CAMK2G	calcium/calmodulin-dependent protein kinase II gamma
2770	GNAI1	guanine nucleotide binding protein (G protein), alpha inhibiting activity polypeptide 1
2771	GNAI2	guanine nucleotide binding protein (G protein), alpha inhibiting activity polypeptide 2
2773	GNAI3	guanine nucleotide binding protein (G protein), alpha inhibiting activity polypeptide 3
2775	GNAO1	guanine nucleotide binding protein (G protein), alpha activating activity polypeptide O
2781	GNAZ	guanine nucleotide binding protein (G protein), alpha z polypeptide
2890	GRIA1	glutamate receptor, ionotropic, AMPA 1
2891	GRIA2	glutamate receptor, ionotropic, AMPA 2
5594	MAPK1	mitogen-activated protein kinase 1
5595	MAPK3	mitogen-activated protein kinase 3
5170	PDPK1	3-phosphoinositide dependent protein kinase-1
5294	PIK3CG	phosphoinositide-3-kinase, catalytic, gamma polypeptide
5499	PPP1CA	protein phosphatase 1, catalytic subunit, alpha isoform
5500	PPP1CB	protein phosphatase 1, catalytic subunit, beta isoform
5501	PPP1CC	protein phosphatase 1, catalytic subunit, gamma isoform
5502	PPP1R1A	protein phosphatase 1, regulatory (inhibitor) subunit 1A
5566	PRKACA	protein kinase, cAMP-dependent, catalytic, alpha
5567	PRKACB	protein kinase, cAMP-dependent, catalytic, beta
5568	PRKACG	protein kinase, cAMP-dependent, catalytic, gamma
5576	PRKAR2A	protein kinase, cAMP-dependent, regulatory, type II, alpha
=== G-protein signaling_G-Protein alpha-i signaling cascades ===
673	BRAF	v-raf murine sarcoma viral oncogene homolog B1
857	CAV1	caveolin 1, caveolae protein, 22kDa
2770	GNAI1	guanine nucleotide binding protein (G protein), alpha inhibiting activity polypeptide 1
2771	GNAI2	guanine nucleotide binding protein (G protein), alpha inhibiting activity polypeptide 2
2773	GNAI3	guanine nucleotide binding protein (G protein), alpha inhibiting activity polypeptide 3
2775	GNAO1	guanine nucleotide binding protein (G protein), alpha activating activity polypeptide O
2781	GNAZ	guanine nucleotide binding protein (G protein), alpha z polypeptide
5594	MAPK1	mitogen-activated protein kinase 1
5595	MAPK3	mitogen-activated protein kinase 3
5566	PRKACA	protein kinase, cAMP-dependent, catalytic, alpha
5567	PRKACB	protein kinase, cAMP-dependent, catalytic, beta
5568	PRKACG	protein kinase, cAMP-dependent, catalytic, gamma
5576	PRKAR2A	protein kinase, cAMP-dependent, regulatory, type II, alpha
5909	RAP1GAP	RAP1 GTPase activating protein
8786	RGS11	regulator of G-protein signaling 11
6464	SHC1	SHC (Src homology 2 domain containing) transforming protein 1
6654	SOS1	son of sevenless homolog 1 (Drosophila)
6655	SOS2	son of sevenless homolog 2 (Drosophila)
6714	SRC	v-src sarcoma (Schmidt-Ruppin A-2) viral oncogene homolog (avian)
=== Apoptosis and survival_NO synthesis and signaling ===
207	AKT1	v-akt murine thymoma viral oncogene homolog 1
208	AKT2	v-akt murine thymoma viral oncogene homolog 2
10000	AKT3	v-akt murine thymoma viral oncogene homolog 3 (protein kinase B, gamma)
801	CALM1	calmodulin 1 (phosphorylase kinase, delta)
805	CALM2	calmodulin 2 (phosphorylase kinase, delta)
808	CALM3	calmodulin 3 (phosphorylase kinase, delta)
815	CAMK2A	calcium/calmodulin-dependent protein kinase II alpha
1385	CREB1	cAMP responsive element binding protein 1
1742	DLG4	discs, large homolog 4 (Drosophila)
2902	GRIN1	glutamate receptor, ionotropic, N-methyl D-aspartate 1
2903	GRIN2A	glutamate receptor, ionotropic, N-methyl D-aspartate 2A
2904	GRIN2B	glutamate receptor, ionotropic, N-methyl D-aspartate 2B
5594	MAPK1	mitogen-activated protein kinase 1
5595	MAPK3	mitogen-activated protein kinase 3
4791	NFKB2	nuclear factor of kappa light polypeptide gene enhancer in B-cells 2 (p49/p100)
4846	NOS3	nitric oxide synthase 3 (endothelial cell)
5170	PDPK1	3-phosphoinositide dependent protein kinase-1
5295	PIK3R1	phosphoinositide-3-kinase, regulatory subunit 1 (alpha)
5530	PPP3CA	protein phosphatase 3 (formerly 2B), catalytic subunit, alpha isoform
5532	PPP3CB	protein phosphatase 3 (formerly 2B), catalytic subunit, beta isoform
5533	PPP3CC	protein phosphatase 3 (formerly 2B), catalytic subunit, gamma isoform
5971	RELB	v-rel reticuloendotheliosis viral oncogene homolog B
6714	SRC	v-src sarcoma (Schmidt-Ruppin A-2) viral oncogene homolog (avian)
7124	TNF	tumor necrosis factor (TNF superfamily, member 2)
=== Development_Adiponectin signaling ===
207	AKT1	v-akt murine thymoma viral oncogene homolog 1
208	AKT2	v-akt murine thymoma viral oncogene homolog 2
10000	AKT3	v-akt murine thymoma viral oncogene homolog 3 (protein kinase B, gamma)
369	ARAF	v-raf murine sarcoma 3611 viral oncogene homolog
801	CALM1	calmodulin 1 (phosphorylase kinase, delta)
805	CALM2	calmodulin 2 (phosphorylase kinase, delta)
808	CALM3	calmodulin 3 (phosphorylase kinase, delta)
2247	FGF2	fibroblast growth factor 2 (basic)
3320	HSP90AA1	heat shock protein 90kDa alpha (cytosolic), class A member 1
3326	HSP90AB1	heat shock protein 90kDa alpha (cytosolic), class B member 1
7184	HSP90B1	heat shock protein 90kDa beta (Grp94), member 1
3572	IL6ST	interleukin 6 signal transducer (gp130, oncostatin M receptor)
3717	JAK2	Janus kinase 2 (a protein tyrosine kinase)
5594	MAPK1	mitogen-activated protein kinase 1
1432	MAPK14	mitogen-activated protein kinase 14
5595	MAPK3	mitogen-activated protein kinase 3
4846	NOS3	nitric oxide synthase 3 (endothelial cell)
5290	PIK3CA	phosphoinositide-3-kinase, catalytic, alpha polypeptide
5562	PRKAA1	protein kinase, AMP-activated, alpha 1 catalytic subunit
6714	SRC	v-src sarcoma (Schmidt-Ruppin A-2) viral oncogene homolog (avian)
6794	STK11	serine/threonine kinase 11
10131	TRAP1	TNF receptor-associated protein 1
=== Muscle contraction_Relaxin signaling pathway ===
207	AKT1	v-akt murine thymoma viral oncogene homolog 1
208	AKT2	v-akt murine thymoma viral oncogene homolog 2
10000	AKT3	v-akt murine thymoma viral oncogene homolog 3 (protein kinase B, gamma)
673	BRAF	v-raf murine sarcoma viral oncogene homolog B1
1385	CREB1	cAMP responsive element binding protein 1
2770	GNAI1	guanine nucleotide binding protein (G protein), alpha inhibiting activity polypeptide 1
2771	GNAI2	guanine nucleotide binding protein (G protein), alpha inhibiting activity polypeptide 2
2773	GNAI3	guanine nucleotide binding protein (G protein), alpha inhibiting activity polypeptide 3
2775	GNAO1	guanine nucleotide binding protein (G protein), alpha activating activity polypeptide O
2781	GNAZ	guanine nucleotide binding protein (G protein), alpha z polypeptide
5594	MAPK1	mitogen-activated protein kinase 1
5595	MAPK3	mitogen-activated protein kinase 3
4791	NFKB2	nuclear factor of kappa light polypeptide gene enhancer in B-cells 2 (p49/p100)
4846	NOS3	nitric oxide synthase 3 (endothelial cell)
5294	PIK3CG	phosphoinositide-3-kinase, catalytic, gamma polypeptide
5566	PRKACA	protein kinase, cAMP-dependent, catalytic, alpha
5567	PRKACB	protein kinase, cAMP-dependent, catalytic, beta
5568	PRKACG	protein kinase, cAMP-dependent, catalytic, gamma
5576	PRKAR2A	protein kinase, cAMP-dependent, regulatory, type II, alpha
5590	PRKCZ	protein kinase C, zeta
5971	RELB	v-rel reticuloendotheliosis viral oncogene homolog B
6197	RPS6KA3	ribosomal protein S6 kinase, 90kDa, polypeptide 3
=== Development_PACAP signaling in neural cells ===
317	APAF1	apoptotic peptidase activating factor 1
673	BRAF	v-raf murine sarcoma viral oncogene homolog B1
1385	CREB1	cAMP responsive element binding protein 1
5594	MAPK1	mitogen-activated protein kinase 1
5595	MAPK3	mitogen-activated protein kinase 3
5566	PRKACA	protein kinase, cAMP-dependent, catalytic, alpha
5567	PRKACB	protein kinase, cAMP-dependent, catalytic, beta
5568	PRKACG	protein kinase, cAMP-dependent, catalytic, gamma
5576	PRKAR2A	protein kinase, cAMP-dependent, regulatory, type II, alpha
5578	PRKCA	protein kinase C, alpha
5582	PRKCG	protein kinase C, gamma
11069	RAPGEF4	Rap guanine nucleotide exchange factor (GEF) 4
6197	RPS6KA3	ribosomal protein S6 kinase, 90kDa, polypeptide 3
=== Stem cells_Stimulation of differentiation of mouse embryonic fibroblasts into adipocytes by extracellular factors ===
207	AKT1	v-akt murine thymoma viral oncogene homolog 1
208	AKT2	v-akt murine thymoma viral oncogene homolog 2
1385	CREB1	cAMP responsive element binding protein 1
2167	FABP4	fatty acid binding protein 4, adipocyte
3480	IGF1R	insulin-like growth factor 1 receptor
3572	IL6ST	interleukin 6 signal transducer (gp130, oncostatin M receptor)
3630	INS	insulin
3643	INSR	insulin receptor
3667	IRS1	insulin receptor substrate 1
4015	LOX	lysyl oxidase
10454	MAP3K7IP1	mitogen-activated protein kinase kinase kinase 7 interacting protein 1
5594	MAPK1	mitogen-activated protein kinase 1
5600	MAPK11	mitogen-activated protein kinase 11
6300	MAPK12	mitogen-activated protein kinase 12
5603	MAPK13	mitogen-activated protein kinase 13
1432	MAPK14	mitogen-activated protein kinase 14
5595	MAPK3	mitogen-activated protein kinase 3
5170	PDPK1	3-phosphoinositide dependent protein kinase-1
5290	PIK3CA	phosphoinositide-3-kinase, catalytic, alpha polypeptide
5295	PIK3R1	phosphoinositide-3-kinase, regulatory subunit 1 (alpha)
5566	PRKACA	protein kinase, cAMP-dependent, catalytic, alpha
5567	PRKACB	protein kinase, cAMP-dependent, catalytic, beta
5568	PRKACG	protein kinase, cAMP-dependent, catalytic, gamma
5576	PRKAR2A	protein kinase, cAMP-dependent, regulatory, type II, alpha
5781	PTPN11	protein tyrosine phosphatase, non-receptor type 11
6197	RPS6KA3	ribosomal protein S6 kinase, 90kDa, polypeptide 3
6464	SHC1	SHC (Src homology 2 domain containing) transforming protein 1
6654	SOS1	son of sevenless homolog 1 (Drosophila)
6655	SOS2	son of sevenless homolog 2 (Drosophila)
6720	SREBF1	sterol regulatory element binding transcription factor 1
7249	TSC2	tuberous sclerosis 2
=== Neurophysiological process_Corticoliberin signaling via CRHR1 ===
409	ARRB2	arrestin, beta 2
673	BRAF	v-raf murine sarcoma viral oncogene homolog B1
775	CACNA1C	calcium channel, voltage-dependent, L type, alpha 1C subunit
801	CALM1	calmodulin 1 (phosphorylase kinase, delta)
805	CALM2	calmodulin 2 (phosphorylase kinase, delta)
808	CALM3	calmodulin 3 (phosphorylase kinase, delta)
815	CAMK2A	calcium/calmodulin-dependent protein kinase II alpha
816	CAMK2B	calcium/calmodulin-dependent protein kinase II beta
817	CAMK2D	calcium/calmodulin-dependent protein kinase II delta
818	CAMK2G	calcium/calmodulin-dependent protein kinase II gamma
1211	CLTA	clathrin, light chain (Lca)
1212	CLTB	clathrin, light chain (Lcb)
1385	CREB1	cAMP responsive element binding protein 1
5594	MAPK1	mitogen-activated protein kinase 1
5566	PRKACA	protein kinase, cAMP-dependent, catalytic, alpha
5567	PRKACB	protein kinase, cAMP-dependent, catalytic, beta
5568	PRKACG	protein kinase, cAMP-dependent, catalytic, gamma
5576	PRKAR2A	protein kinase, cAMP-dependent, regulatory, type II, alpha
5578	PRKCA	protein kinase C, alpha
5582	PRKCG	protein kinase C, gamma
=== Signal transduction_PKA signaling ===
367	AR	androgen receptor
572	BAD	BCL2-associated agonist of cell death
1385	CREB1	cAMP responsive element binding protein 1
2561	GABRB2	gamma-aminobutyric acid (GABA) A receptor, beta 2
2770	GNAI1	guanine nucleotide binding protein (G protein), alpha inhibiting activity polypeptide 1
2771	GNAI2	guanine nucleotide binding protein (G protein), alpha inhibiting activity polypeptide 2
2773	GNAI3	guanine nucleotide binding protein (G protein), alpha inhibiting activity polypeptide 3
2775	GNAO1	guanine nucleotide binding protein (G protein), alpha activating activity polypeptide O
2781	GNAZ	guanine nucleotide binding protein (G protein), alpha z polypeptide
2931	GSK3A	glycogen synthase kinase 3 alpha
2932	GSK3B	glycogen synthase kinase 3 beta
4225	MEP1B	meprin A, beta
5170	PDPK1	3-phosphoinositide dependent protein kinase-1
5566	PRKACA	protein kinase, cAMP-dependent, catalytic, alpha
5567	PRKACB	protein kinase, cAMP-dependent, catalytic, beta
5568	PRKACG	protein kinase, cAMP-dependent, catalytic, gamma
5576	PRKAR2A	protein kinase, cAMP-dependent, regulatory, type II, alpha
8936	WASF1	WAS protein family, member 1
=== Signal transduction_Activation of PKC via G-Protein coupled receptor ===
801	CALM1	calmodulin 1 (phosphorylase kinase, delta)
805	CALM2	calmodulin 2 (phosphorylase kinase, delta)
808	CALM3	calmodulin 3 (phosphorylase kinase, delta)
2932	GSK3B	glycogen synthase kinase 3 beta
5594	MAPK1	mitogen-activated protein kinase 1
5595	MAPK3	mitogen-activated protein kinase 3
4791	NFKB2	nuclear factor of kappa light polypeptide gene enhancer in B-cells 2 (p49/p100)
5500	PPP1CB	protein phosphatase 1, catalytic subunit, beta isoform
5530	PPP3CA	protein phosphatase 3 (formerly 2B), catalytic subunit, alpha isoform
5532	PPP3CB	protein phosphatase 3 (formerly 2B), catalytic subunit, beta isoform
5533	PPP3CC	protein phosphatase 3 (formerly 2B), catalytic subunit, gamma isoform
5534	PPP3R1	protein phosphatase 3 (formerly 2B), regulatory subunit B, alpha isoform
5578	PRKCA	protein kinase C, alpha
5580	PRKCD	protein kinase C, delta
5581	PRKCE	protein kinase C, epsilon
5582	PRKCG	protein kinase C, gamma
5588	PRKCQ	protein kinase C, theta
5590	PRKCZ	protein kinase C, zeta
5971	RELB	v-rel reticuloendotheliosis viral oncogene homolog B
8878	SQSTM1	sequestosome 1
6714	SRC	v-src sarcoma (Schmidt-Ruppin A-2) viral oncogene homolog (avian)
=== Immune response_HMGB1/RAGE signaling pathway ===
177	AGER	advanced glycosylation end product-specific receptor
207	AKT1	v-akt murine thymoma viral oncogene homolog 1
208	AKT2	v-akt murine thymoma viral oncogene homolog 2
10000	AKT3	v-akt murine thymoma viral oncogene homolog 3 (protein kinase B, gamma)
1385	CREB1	cAMP responsive element binding protein 1
3725	JUN	jun oncogene
5594	MAPK1	mitogen-activated protein kinase 1
5602	MAPK10	mitogen-activated protein kinase 10
5600	MAPK11	mitogen-activated protein kinase 11
6300	MAPK12	mitogen-activated protein kinase 12
5603	MAPK13	mitogen-activated protein kinase 13
1432	MAPK14	mitogen-activated protein kinase 14
5595	MAPK3	mitogen-activated protein kinase 3
5599	MAPK8	mitogen-activated protein kinase 8
5601	MAPK9	mitogen-activated protein kinase 9
4791	NFKB2	nuclear factor of kappa light polypeptide gene enhancer in B-cells 2 (p49/p100)
5290	PIK3CA	phosphoinositide-3-kinase, catalytic, alpha polypeptide
5295	PIK3R1	phosphoinositide-3-kinase, regulatory subunit 1 (alpha)
5879	RAC1	ras-related C3 botulinum toxin substrate 1 (rho family, small GTP binding protein Rac1)
5971	RELB	v-rel reticuloendotheliosis viral oncogene homolog B
6197	RPS6KA3	ribosomal protein S6 kinase, 90kDa, polypeptide 3
6667	SP1	Sp1 transcription factor
6714	SRC	v-src sarcoma (Schmidt-Ruppin A-2) viral oncogene homolog (avian)
7124	TNF	tumor necrosis factor (TNF superfamily, member 2)
=== HSP70 and HSP40-dependent folding in Huntington disease ===
1509	CTSD	cathepsin D
3337	DNAJB1	DnaJ (Hsp40) homolog, subfamily B, member 1
3320	HSP90AA1	heat shock protein 90kDa alpha (cytosolic), class A member 1
3326	HSP90AB1	heat shock protein 90kDa alpha (cytosolic), class B member 1
7184	HSP90B1	heat shock protein 90kDa beta (Grp94), member 1
3312	HSPA8	heat shock 70kDa protein 8
3315	HSPB1	heat shock 27kDa protein 1
3064	HTT	huntingtin
10273	STUB1	STIP1 homology and U-box containing protein 1
10131	TRAP1	TNF receptor-associated protein 1
7314	UBB	ubiquitin B
=== Gamma-Secretase regulation of neuronal cell development and function ===
=== Development_SSTR2 in regulation of cell proliferation ===
207	AKT1	v-akt murine thymoma viral oncogene homolog 1
208	AKT2	v-akt murine thymoma viral oncogene homolog 2
10000	AKT3	v-akt murine thymoma viral oncogene homolog 3 (protein kinase B, gamma)
673	BRAF	v-raf murine sarcoma viral oncogene homolog B1
2770	GNAI1	guanine nucleotide binding protein (G protein), alpha inhibiting activity polypeptide 1
2771	GNAI2	guanine nucleotide binding protein (G protein), alpha inhibiting activity polypeptide 2
2773	GNAI3	guanine nucleotide binding protein (G protein), alpha inhibiting activity polypeptide 3
2775	GNAO1	guanine nucleotide binding protein (G protein), alpha activating activity polypeptide O
2781	GNAZ	guanine nucleotide binding protein (G protein), alpha z polypeptide
2977	GUCY1A2	guanylate cyclase 1, soluble, alpha 2
5594	MAPK1	mitogen-activated protein kinase 1
5595	MAPK3	mitogen-activated protein kinase 3
5170	PDPK1	3-phosphoinositide dependent protein kinase-1
5290	PIK3CA	phosphoinositide-3-kinase, catalytic, alpha polypeptide
5295	PIK3R1	phosphoinositide-3-kinase, regulatory subunit 1 (alpha)
5781	PTPN11	protein tyrosine phosphatase, non-receptor type 11
6654	SOS1	son of sevenless homolog 1 (Drosophila)
6655	SOS2	son of sevenless homolog 2 (Drosophila)
6714	SRC	v-src sarcoma (Schmidt-Ruppin A-2) viral oncogene homolog (avian)
6752	SSTR2	somatostatin receptor 2
=== Neurophysiological process_Circadian rhythm ===
801	CALM1	calmodulin 1 (phosphorylase kinase, delta)
805	CALM2	calmodulin 2 (phosphorylase kinase, delta)
808	CALM3	calmodulin 3 (phosphorylase kinase, delta)
815	CAMK2A	calcium/calmodulin-dependent protein kinase II alpha
816	CAMK2B	calcium/calmodulin-dependent protein kinase II beta
817	CAMK2D	calcium/calmodulin-dependent protein kinase II delta
818	CAMK2G	calcium/calmodulin-dependent protein kinase II gamma
1385	CREB1	cAMP responsive element binding protein 1
1454	CSNK1E	casein kinase 1, epsilon
2902	GRIN1	glutamate receptor, ionotropic, N-methyl D-aspartate 1
2903	GRIN2A	glutamate receptor, ionotropic, N-methyl D-aspartate 2A
2904	GRIN2B	glutamate receptor, ionotropic, N-methyl D-aspartate 2B
2977	GUCY1A2	guanylate cyclase 1, soluble, alpha 2
5594	MAPK1	mitogen-activated protein kinase 1
5595	MAPK3	mitogen-activated protein kinase 3
6197	RPS6KA3	ribosomal protein S6 kinase, 90kDa, polypeptide 3
=== Reproduction_GnRH signaling ===
775	CACNA1C	calcium channel, voltage-dependent, L type, alpha 1C subunit
801	CALM1	calmodulin 1 (phosphorylase kinase, delta)
805	CALM2	calmodulin 2 (phosphorylase kinase, delta)
808	CALM3	calmodulin 3 (phosphorylase kinase, delta)
815	CAMK2A	calcium/calmodulin-dependent protein kinase II alpha
816	CAMK2B	calcium/calmodulin-dependent protein kinase II beta
817	CAMK2D	calcium/calmodulin-dependent protein kinase II delta
818	CAMK2G	calcium/calmodulin-dependent protein kinase II gamma
1385	CREB1	cAMP responsive element binding protein 1
1843	DUSP1	dual specificity phosphatase 1
2355	FOSL2	FOS-like antigen 2
10014	HDAC5	histone deacetylase 5
3725	JUN	jun oncogene
5594	MAPK1	mitogen-activated protein kinase 1
5602	MAPK10	mitogen-activated protein kinase 10
1432	MAPK14	mitogen-activated protein kinase 14
5595	MAPK3	mitogen-activated protein kinase 3
5599	MAPK8	mitogen-activated protein kinase 8
5601	MAPK9	mitogen-activated protein kinase 9
5566	PRKACA	protein kinase, cAMP-dependent, catalytic, alpha
5567	PRKACB	protein kinase, cAMP-dependent, catalytic, beta
5568	PRKACG	protein kinase, cAMP-dependent, catalytic, gamma
5576	PRKAR2A	protein kinase, cAMP-dependent, regulatory, type II, alpha
5580	PRKCD	protein kinase C, delta
5581	PRKCE	protein kinase C, epsilon
6197	RPS6KA3	ribosomal protein S6 kinase, 90kDa, polypeptide 3
6654	SOS1	son of sevenless homolog 1 (Drosophila)
6655	SOS2	son of sevenless homolog 2 (Drosophila)
6714	SRC	v-src sarcoma (Schmidt-Ruppin A-2) viral oncogene homolog (avian)
=== Signal transduction_cAMP signaling ===
801	CALM1	calmodulin 1 (phosphorylase kinase, delta)
805	CALM2	calmodulin 2 (phosphorylase kinase, delta)
808	CALM3	calmodulin 3 (phosphorylase kinase, delta)
815	CAMK2A	calcium/calmodulin-dependent protein kinase II alpha
816	CAMK2B	calcium/calmodulin-dependent protein kinase II beta
817	CAMK2D	calcium/calmodulin-dependent protein kinase II delta
818	CAMK2G	calcium/calmodulin-dependent protein kinase II gamma
1385	CREB1	cAMP responsive element binding protein 1
2770	GNAI1	guanine nucleotide binding protein (G protein), alpha inhibiting activity polypeptide 1
2771	GNAI2	guanine nucleotide binding protein (G protein), alpha inhibiting activity polypeptide 2
2773	GNAI3	guanine nucleotide binding protein (G protein), alpha inhibiting activity polypeptide 3
2775	GNAO1	guanine nucleotide binding protein (G protein), alpha activating activity polypeptide O
2781	GNAZ	guanine nucleotide binding protein (G protein), alpha z polypeptide
2931	GSK3A	glycogen synthase kinase 3 alpha
2932	GSK3B	glycogen synthase kinase 3 beta
5530	PPP3CA	protein phosphatase 3 (formerly 2B), catalytic subunit, alpha isoform
5532	PPP3CB	protein phosphatase 3 (formerly 2B), catalytic subunit, beta isoform
5533	PPP3CC	protein phosphatase 3 (formerly 2B), catalytic subunit, gamma isoform
5566	PRKACA	protein kinase, cAMP-dependent, catalytic, alpha
5567	PRKACB	protein kinase, cAMP-dependent, catalytic, beta
5568	PRKACG	protein kinase, cAMP-dependent, catalytic, gamma
5576	PRKAR2A	protein kinase, cAMP-dependent, regulatory, type II, alpha
5578	PRKCA	protein kinase C, alpha
5580	PRKCD	protein kinase C, delta
5581	PRKCE	protein kinase C, epsilon
5582	PRKCG	protein kinase C, gamma
5588	PRKCQ	protein kinase C, theta
5590	PRKCZ	protein kinase C, zeta
11069	RAPGEF4	Rap guanine nucleotide exchange factor (GEF) 4
=== Apoptosis and survival_HTR1A signaling ===
207	AKT1	v-akt murine thymoma viral oncogene homolog 1
208	AKT2	v-akt murine thymoma viral oncogene homolog 2
10000	AKT3	v-akt murine thymoma viral oncogene homolog 3 (protein kinase B, gamma)
801	CALM1	calmodulin 1 (phosphorylase kinase, delta)
805	CALM2	calmodulin 2 (phosphorylase kinase, delta)
808	CALM3	calmodulin 3 (phosphorylase kinase, delta)
2770	GNAI1	guanine nucleotide binding protein (G protein), alpha inhibiting activity polypeptide 1
2771	GNAI2	guanine nucleotide binding protein (G protein), alpha inhibiting activity polypeptide 2
2773	GNAI3	guanine nucleotide binding protein (G protein), alpha inhibiting activity polypeptide 3
2775	GNAO1	guanine nucleotide binding protein (G protein), alpha activating activity polypeptide O
2781	GNAZ	guanine nucleotide binding protein (G protein), alpha z polypeptide
3717	JAK2	Janus kinase 2 (a protein tyrosine kinase)
5594	MAPK1	mitogen-activated protein kinase 1
5595	MAPK3	mitogen-activated protein kinase 3
4791	NFKB2	nuclear factor of kappa light polypeptide gene enhancer in B-cells 2 (p49/p100)
142	PARP1	poly (ADP-ribose) polymerase 1
5170	PDPK1	3-phosphoinositide dependent protein kinase-1
5294	PIK3CG	phosphoinositide-3-kinase, catalytic, gamma polypeptide
5566	PRKACA	protein kinase, cAMP-dependent, catalytic, alpha
5567	PRKACB	protein kinase, cAMP-dependent, catalytic, beta
5568	PRKACG	protein kinase, cAMP-dependent, catalytic, gamma
5576	PRKAR2A	protein kinase, cAMP-dependent, regulatory, type II, alpha
5971	RELB	v-rel reticuloendotheliosis viral oncogene homolog B
6464	SHC1	SHC (Src homology 2 domain containing) transforming protein 1
6654	SOS1	son of sevenless homolog 1 (Drosophila)
6655	SOS2	son of sevenless homolog 2 (Drosophila)
6714	SRC	v-src sarcoma (Schmidt-Ruppin A-2) viral oncogene homolog (avian)
=== Development_EDNRB signaling ===
207	AKT1	v-akt murine thymoma viral oncogene homolog 1
208	AKT2	v-akt murine thymoma viral oncogene homolog 2
10000	AKT3	v-akt murine thymoma viral oncogene homolog 3 (protein kinase B, gamma)
673	BRAF	v-raf murine sarcoma viral oncogene homolog B1
857	CAV1	caveolin 1, caveolae protein, 22kDa
1385	CREB1	cAMP responsive element binding protein 1
2770	GNAI1	guanine nucleotide binding protein (G protein), alpha inhibiting activity polypeptide 1
2771	GNAI2	guanine nucleotide binding protein (G protein), alpha inhibiting activity polypeptide 2
2773	GNAI3	guanine nucleotide binding protein (G protein), alpha inhibiting activity polypeptide 3
2775	GNAO1	guanine nucleotide binding protein (G protein), alpha activating activity polypeptide O
2781	GNAZ	guanine nucleotide binding protein (G protein), alpha z polypeptide
2977	GUCY1A2	guanylate cyclase 1, soluble, alpha 2
5594	MAPK1	mitogen-activated protein kinase 1
5595	MAPK3	mitogen-activated protein kinase 3
4846	NOS3	nitric oxide synthase 3 (endothelial cell)
5294	PIK3CG	phosphoinositide-3-kinase, catalytic, gamma polypeptide
5581	PRKCE	protein kinase C, epsilon
10235	RASGRP2	RAS guanyl releasing protein 2 (calcium and DAG-regulated)
6197	RPS6KA3	ribosomal protein S6 kinase, 90kDa, polypeptide 3
6464	SHC1	SHC (Src homology 2 domain containing) transforming protein 1
6654	SOS1	son of sevenless homolog 1 (Drosophila)
6655	SOS2	son of sevenless homolog 2 (Drosophila)
6714	SRC	v-src sarcoma (Schmidt-Ruppin A-2) viral oncogene homolog (avian)
=== Signal transduction_ERK1/2 signaling pathway ===
369	ARAF	v-raf murine sarcoma 3611 viral oncogene homolog
673	BRAF	v-raf murine sarcoma viral oncogene homolog B1
5594	MAPK1	mitogen-activated protein kinase 1
5595	MAPK3	mitogen-activated protein kinase 3
5578	PRKCA	protein kinase C, alpha
5580	PRKCD	protein kinase C, delta
5581	PRKCE	protein kinase C, epsilon
5582	PRKCG	protein kinase C, gamma
9693	RAPGEF2	Rap guanine nucleotide exchange factor (GEF) 2
11069	RAPGEF4	Rap guanine nucleotide exchange factor (GEF) 4
6464	SHC1	SHC (Src homology 2 domain containing) transforming protein 1
6654	SOS1	son of sevenless homolog 1 (Drosophila)
6655	SOS2	son of sevenless homolog 2 (Drosophila)
=== Putative pathways for stimulation of fat cell differentiation by Bisphenol A ===
207	AKT1	v-akt murine thymoma viral oncogene homolog 1
208	AKT2	v-akt murine thymoma viral oncogene homolog 2
10000	AKT3	v-akt murine thymoma viral oncogene homolog 3 (protein kinase B, gamma)
367	AR	androgen receptor
1385	CREB1	cAMP responsive element binding protein 1
2099	ESR1	estrogen receptor 1
2167	FABP4	fatty acid binding protein 4, adipocyte
2908	NR3C1	nuclear receptor subfamily 3, group C, member 1 (glucocorticoid receptor)
5170	PDPK1	3-phosphoinositide dependent protein kinase-1
5290	PIK3CA	phosphoinositide-3-kinase, catalytic, alpha polypeptide
5295	PIK3R1	phosphoinositide-3-kinase, regulatory subunit 1 (alpha)
6720	SREBF1	sterol regulatory element binding transcription factor 1
=== Development_ACM2 and ACM4 activation of ERK ===
801	CALM1	calmodulin 1 (phosphorylase kinase, delta)
805	CALM2	calmodulin 2 (phosphorylase kinase, delta)
808	CALM3	calmodulin 3 (phosphorylase kinase, delta)
815	CAMK2A	calcium/calmodulin-dependent protein kinase II alpha
816	CAMK2B	calcium/calmodulin-dependent protein kinase II beta
817	CAMK2D	calcium/calmodulin-dependent protein kinase II delta
818	CAMK2G	calcium/calmodulin-dependent protein kinase II gamma
1385	CREB1	cAMP responsive element binding protein 1
1956	EGFR	epidermal growth factor receptor (erythroblastic leukemia viral (v-erb-b) oncogene homolog, avian)
2534	FYN	FYN oncogene related to SRC, FGR, YES
2770	GNAI1	guanine nucleotide binding protein (G protein), alpha inhibiting activity polypeptide 1
2771	GNAI2	guanine nucleotide binding protein (G protein), alpha inhibiting activity polypeptide 2
2773	GNAI3	guanine nucleotide binding protein (G protein), alpha inhibiting activity polypeptide 3
2775	GNAO1	guanine nucleotide binding protein (G protein), alpha activating activity polypeptide O
2781	GNAZ	guanine nucleotide binding protein (G protein), alpha z polypeptide
5594	MAPK1	mitogen-activated protein kinase 1
5595	MAPK3	mitogen-activated protein kinase 3
5294	PIK3CG	phosphoinositide-3-kinase, catalytic, gamma polypeptide
5578	PRKCA	protein kinase C, alpha
5580	PRKCD	protein kinase C, delta
5581	PRKCE	protein kinase C, epsilon
5909	RAP1GAP	RAP1 GTPase activating protein
6464	SHC1	SHC (Src homology 2 domain containing) transforming protein 1
6654	SOS1	son of sevenless homolog 1 (Drosophila)
6655	SOS2	son of sevenless homolog 2 (Drosophila)
=== Immune response_IL-7 signaling in B lymphocytes ===
207	AKT1	v-akt murine thymoma viral oncogene homolog 1
208	AKT2	v-akt murine thymoma viral oncogene homolog 2
10000	AKT3	v-akt murine thymoma viral oncogene homolog 3 (protein kinase B, gamma)
2534	FYN	FYN oncogene related to SRC, FGR, YES
5594	MAPK1	mitogen-activated protein kinase 1
5595	MAPK3	mitogen-activated protein kinase 3
5079	PAX5	paired box 5
5170	PDPK1	3-phosphoinositide dependent protein kinase-1
5290	PIK3CA	phosphoinositide-3-kinase, catalytic, alpha polypeptide
5295	PIK3R1	phosphoinositide-3-kinase, regulatory subunit 1 (alpha)
5897	RAG2	recombination activating gene 2
6654	SOS1	son of sevenless homolog 1 (Drosophila)
6929	TCF3	transcription factor 3 (E2A immunoglobulin enhancer binding factors E12/E47)
=== Muscle contraction_Regulation of eNOS activity in cardiomyocytes ===
153	ADRB1	adrenergic, beta-1-, receptor
775	CACNA1C	calcium channel, voltage-dependent, L type, alpha 1C subunit
801	CALM1	calmodulin 1 (phosphorylase kinase, delta)
805	CALM2	calmodulin 2 (phosphorylase kinase, delta)
808	CALM3	calmodulin 3 (phosphorylase kinase, delta)
859	CAV3	caveolin 3
2770	GNAI1	guanine nucleotide binding protein (G protein), alpha inhibiting activity polypeptide 1
2771	GNAI2	guanine nucleotide binding protein (G protein), alpha inhibiting activity polypeptide 2
2773	GNAI3	guanine nucleotide binding protein (G protein), alpha inhibiting activity polypeptide 3
2775	GNAO1	guanine nucleotide binding protein (G protein), alpha activating activity polypeptide O
2781	GNAZ	guanine nucleotide binding protein (G protein), alpha z polypeptide
2977	GUCY1A2	guanylate cyclase 1, soluble, alpha 2
4846	NOS3	nitric oxide synthase 3 (endothelial cell)
5566	PRKACA	protein kinase, cAMP-dependent, catalytic, alpha
5567	PRKACB	protein kinase, cAMP-dependent, catalytic, beta
5568	PRKACG	protein kinase, cAMP-dependent, catalytic, gamma
5576	PRKAR2A	protein kinase, cAMP-dependent, regulatory, type II, alpha
=== Huntingtin-depended transcription deregulation in Huntington's Disease ===
64919	BCL11B	B-cell CLL/lymphoma 11B (zinc finger protein)
1487	CTBP1	C-terminal binding protein 1
1813	DRD2	dopamine receptor D2
2902	GRIN1	glutamate receptor, ionotropic, N-methyl D-aspartate 1
3064	HTT	huntingtin
9611	NCOR1	nuclear receptor co-repressor 1
25791	NGEF	neuronal guanine nucleotide exchange factor
5179	PENK	proenkephalin
6667	SP1	Sp1 transcription factor
=== Regulation of lipid metabolism_Stimulation of Arachidonic acid production by ACM receptors ===
382	ARF6	ADP-ribosylation factor 6
801	CALM1	calmodulin 1 (phosphorylase kinase, delta)
805	CALM2	calmodulin 2 (phosphorylase kinase, delta)
808	CALM3	calmodulin 3 (phosphorylase kinase, delta)
815	CAMK2A	calcium/calmodulin-dependent protein kinase II alpha
816	CAMK2B	calcium/calmodulin-dependent protein kinase II beta
817	CAMK2D	calcium/calmodulin-dependent protein kinase II delta
818	CAMK2G	calcium/calmodulin-dependent protein kinase II gamma
2773	GNAI3	guanine nucleotide binding protein (G protein), alpha inhibiting activity polypeptide 3
5594	MAPK1	mitogen-activated protein kinase 1
5600	MAPK11	mitogen-activated protein kinase 11
6300	MAPK12	mitogen-activated protein kinase 12
5603	MAPK13	mitogen-activated protein kinase 13
1432	MAPK14	mitogen-activated protein kinase 14
5595	MAPK3	mitogen-activated protein kinase 3
5294	PIK3CG	phosphoinositide-3-kinase, catalytic, gamma polypeptide
5338	PLD2	phospholipase D2
5578	PRKCA	protein kinase C, alpha
5580	PRKCD	protein kinase C, delta
5581	PRKCE	protein kinase C, epsilon
5582	PRKCG	protein kinase C, gamma
5588	PRKCQ	protein kinase C, theta
5590	PRKCZ	protein kinase C, zeta
5879	RAC1	ras-related C3 botulinum toxin substrate 1 (rho family, small GTP binding protein Rac1)
387	RHOA	ras homolog gene family, member A
6714	SRC	v-src sarcoma (Schmidt-Ruppin A-2) viral oncogene homolog (avian)
=== Development_Activation of ERK by Kappa-type opioid receptor ===
2770	GNAI1	guanine nucleotide binding protein (G protein), alpha inhibiting activity polypeptide 1
2771	GNAI2	guanine nucleotide binding protein (G protein), alpha inhibiting activity polypeptide 2
2773	GNAI3	guanine nucleotide binding protein (G protein), alpha inhibiting activity polypeptide 3
2775	GNAO1	guanine nucleotide binding protein (G protein), alpha activating activity polypeptide O
2781	GNAZ	guanine nucleotide binding protein (G protein), alpha z polypeptide
5594	MAPK1	mitogen-activated protein kinase 1
5595	MAPK3	mitogen-activated protein kinase 3
4986	OPRK1	opioid receptor, kappa 1
5170	PDPK1	3-phosphoinositide dependent protein kinase-1
5294	PIK3CG	phosphoinositide-3-kinase, catalytic, gamma polypeptide
5578	PRKCA	protein kinase C, alpha
5590	PRKCZ	protein kinase C, zeta
6464	SHC1	SHC (Src homology 2 domain containing) transforming protein 1
6654	SOS1	son of sevenless homolog 1 (Drosophila)
6655	SOS2	son of sevenless homolog 2 (Drosophila)
6714	SRC	v-src sarcoma (Schmidt-Ruppin A-2) viral oncogene homolog (avian)
=== Muscle contraction_Oxytocin signaling in uterus and mammary gland ===
775	CACNA1C	calcium channel, voltage-dependent, L type, alpha 1C subunit
801	CALM1	calmodulin 1 (phosphorylase kinase, delta)
805	CALM2	calmodulin 2 (phosphorylase kinase, delta)
808	CALM3	calmodulin 3 (phosphorylase kinase, delta)
1956	EGFR	epidermal growth factor receptor (erythroblastic leukemia viral (v-erb-b) oncogene homolog, avian)
2773	GNAI3	guanine nucleotide binding protein (G protein), alpha inhibiting activity polypeptide 3
5594	MAPK1	mitogen-activated protein kinase 1
5595	MAPK3	mitogen-activated protein kinase 3
5578	PRKCA	protein kinase C, alpha
5580	PRKCD	protein kinase C, delta
5581	PRKCE	protein kinase C, epsilon
5582	PRKCG	protein kinase C, gamma
5588	PRKCQ	protein kinase C, theta
5590	PRKCZ	protein kinase C, zeta
387	RHOA	ras homolog gene family, member A
=== Neurophysiological process_GABA-A receptor life cycle ===
1173	AP2M1	adaptor-related protein complex 2, mu 1 subunit
1211	CLTA	clathrin, light chain (Lca)
1212	CLTB	clathrin, light chain (Lcb)
2554	GABRA1	gamma-aminobutyric acid (GABA) A receptor, alpha 1
2561	GABRB2	gamma-aminobutyric acid (GABA) A receptor, beta 2
4905	NSF	N-ethylmaleimide-sensitive factor
5334	PLCL1	phospholipase C-like 1
5499	PPP1CA	protein phosphatase 1, catalytic subunit, alpha isoform
5500	PPP1CB	protein phosphatase 1, catalytic subunit, beta isoform
5501	PPP1CC	protein phosphatase 1, catalytic subunit, gamma isoform
6714	SRC	v-src sarcoma (Schmidt-Ruppin A-2) viral oncogene homolog (avian)
203068	TUBB	tubulin, beta
=== Development_Regulation of CDK5 in CNS ===
1020	CDK5	cyclin-dependent kinase 5
8851	CDK5R1	cyclin-dependent kinase 5, regulatory subunit 1 (p35)
1385	CREB1	cAMP responsive element binding protein 1
5594	MAPK1	mitogen-activated protein kinase 1
5595	MAPK3	mitogen-activated protein kinase 3
4914	NTRK1	neurotrophic tyrosine kinase, receptor, type 1
5566	PRKACA	protein kinase, cAMP-dependent, catalytic, alpha
5567	PRKACB	protein kinase, cAMP-dependent, catalytic, beta
5568	PRKACG	protein kinase, cAMP-dependent, catalytic, gamma
5576	PRKAR2A	protein kinase, cAMP-dependent, regulatory, type II, alpha
6464	SHC1	SHC (Src homology 2 domain containing) transforming protein 1
6654	SOS1	son of sevenless homolog 1 (Drosophila)
6655	SOS2	son of sevenless homolog 2 (Drosophila)
=== Protein folding_Membrane trafficking and signal transduction of G-alpha (i) heterotrimeric G-protein ===
2770	GNAI1	guanine nucleotide binding protein (G protein), alpha inhibiting activity polypeptide 1
2771	GNAI2	guanine nucleotide binding protein (G protein), alpha inhibiting activity polypeptide 2
2773	GNAI3	guanine nucleotide binding protein (G protein), alpha inhibiting activity polypeptide 3
2775	GNAO1	guanine nucleotide binding protein (G protein), alpha activating activity polypeptide O
2781	GNAZ	guanine nucleotide binding protein (G protein), alpha z polypeptide
5294	PIK3CG	phosphoinositide-3-kinase, catalytic, gamma polypeptide
5909	RAP1GAP	RAP1 GTPase activating protein
5999	RGS4	regulator of G-protein signaling 4
=== Immune response_PGE2 common pathways ===
207	AKT1	v-akt murine thymoma viral oncogene homolog 1
208	AKT2	v-akt murine thymoma viral oncogene homolog 2
10000	AKT3	v-akt murine thymoma viral oncogene homolog 3 (protein kinase B, gamma)
1385	CREB1	cAMP responsive element binding protein 1
2770	GNAI1	guanine nucleotide binding protein (G protein), alpha inhibiting activity polypeptide 1
2771	GNAI2	guanine nucleotide binding protein (G protein), alpha inhibiting activity polypeptide 2
2773	GNAI3	guanine nucleotide binding protein (G protein), alpha inhibiting activity polypeptide 3
2775	GNAO1	guanine nucleotide binding protein (G protein), alpha activating activity polypeptide O
2781	GNAZ	guanine nucleotide binding protein (G protein), alpha z polypeptide
5594	MAPK1	mitogen-activated protein kinase 1
5595	MAPK3	mitogen-activated protein kinase 3
5294	PIK3CG	phosphoinositide-3-kinase, catalytic, gamma polypeptide
5566	PRKACA	protein kinase, cAMP-dependent, catalytic, alpha
5567	PRKACB	protein kinase, cAMP-dependent, catalytic, beta
5568	PRKACG	protein kinase, cAMP-dependent, catalytic, gamma
5576	PRKAR2A	protein kinase, cAMP-dependent, regulatory, type II, alpha
5581	PRKCE	protein kinase C, epsilon
7224	TRPC5	transient receptor potential cation channel, subfamily C, member 5
=== Role of Ghrelin in activation eating behavior in obesity ===
801	CALM1	calmodulin 1 (phosphorylase kinase, delta)
805	CALM2	calmodulin 2 (phosphorylase kinase, delta)
808	CALM3	calmodulin 3 (phosphorylase kinase, delta)
1385	CREB1	cAMP responsive element binding protein 1
2771	GNAI2	guanine nucleotide binding protein (G protein), alpha inhibiting activity polypeptide 2
5562	PRKAA1	protein kinase, AMP-activated, alpha 1 catalytic subunit
5566	PRKACA	protein kinase, cAMP-dependent, catalytic, alpha
5567	PRKACB	protein kinase, cAMP-dependent, catalytic, beta
5568	PRKACG	protein kinase, cAMP-dependent, catalytic, gamma
5576	PRKAR2A	protein kinase, cAMP-dependent, regulatory, type II, alpha
=== Stem cells_Insulin, IGF-1 and TNF-alpha in brown adipocyte differentiation ===
153	ADRB1	adrenergic, beta-1-, receptor
207	AKT1	v-akt murine thymoma viral oncogene homolog 1
208	AKT2	v-akt murine thymoma viral oncogene homolog 2
10000	AKT3	v-akt murine thymoma viral oncogene homolog 3 (protein kinase B, gamma)
1385	CREB1	cAMP responsive element binding protein 1
2167	FABP4	fatty acid binding protein 4, adipocyte
3480	IGF1R	insulin-like growth factor 1 receptor
3630	INS	insulin
3643	INSR	insulin receptor
3667	IRS1	insulin receptor substrate 1
5594	MAPK1	mitogen-activated protein kinase 1
5595	MAPK3	mitogen-activated protein kinase 3
5295	PIK3R1	phosphoinositide-3-kinase, regulatory subunit 1 (alpha)
5566	PRKACA	protein kinase, cAMP-dependent, catalytic, alpha
5567	PRKACB	protein kinase, cAMP-dependent, catalytic, beta
5568	PRKACG	protein kinase, cAMP-dependent, catalytic, gamma
5576	PRKAR2A	protein kinase, cAMP-dependent, regulatory, type II, alpha
6720	SREBF1	sterol regulatory element binding transcription factor 1
7124	TNF	tumor necrosis factor (TNF superfamily, member 2)
=== Translation_Translation regulation by Alpha-1 adrenergic receptors ===
801	CALM1	calmodulin 1 (phosphorylase kinase, delta)
805	CALM2	calmodulin 2 (phosphorylase kinase, delta)
808	CALM3	calmodulin 3 (phosphorylase kinase, delta)
815	CAMK2A	calcium/calmodulin-dependent protein kinase II alpha
816	CAMK2B	calcium/calmodulin-dependent protein kinase II beta
817	CAMK2D	calcium/calmodulin-dependent protein kinase II delta
818	CAMK2G	calcium/calmodulin-dependent protein kinase II gamma
2775	GNAO1	guanine nucleotide binding protein (G protein), alpha activating activity polypeptide O
5594	MAPK1	mitogen-activated protein kinase 1
5295	PIK3R1	phosphoinositide-3-kinase, regulatory subunit 1 (alpha)
5585	PKN1	protein kinase N1
5338	PLD2	phospholipase D2
5580	PRKCD	protein kinase C, delta
5581	PRKCE	protein kinase C, epsilon
6009	RHEB	Ras homolog enriched in brain
387	RHOA	ras homolog gene family, member A
6464	SHC1	SHC (Src homology 2 domain containing) transforming protein 1
6654	SOS1	son of sevenless homolog 1 (Drosophila)
6714	SRC	v-src sarcoma (Schmidt-Ruppin A-2) viral oncogene homolog (avian)
7249	TSC2	tuberous sclerosis 2
=== Transport_Aldosterone-mediated regulation of ENaC sodium transport ===
207	AKT1	v-akt murine thymoma viral oncogene homolog 1
208	AKT2	v-akt murine thymoma viral oncogene homolog 2
10000	AKT3	v-akt murine thymoma viral oncogene homolog 3 (protein kinase B, gamma)
5594	MAPK1	mitogen-activated protein kinase 1
2908	NR3C1	nuclear receptor subfamily 3, group C, member 1 (glucocorticoid receptor)
4306	NR3C2	nuclear receptor subfamily 3, group C, member 2
5170	PDPK1	3-phosphoinositide dependent protein kinase-1
5290	PIK3CA	phosphoinositide-3-kinase, catalytic, alpha polypeptide
6446	SGK1	serum/glucocorticoid regulated kinase 1
=== cAMP/ Ca(2+)-dependent Insulin secretion ===
775	CACNA1C	calcium channel, voltage-dependent, L type, alpha 1C subunit
801	CALM1	calmodulin 1 (phosphorylase kinase, delta)
805	CALM2	calmodulin 2 (phosphorylase kinase, delta)
808	CALM3	calmodulin 3 (phosphorylase kinase, delta)
3630	INS	insulin
51196	PLCE1	phospholipase C, epsilon 1
5566	PRKACA	protein kinase, cAMP-dependent, catalytic, alpha
5567	PRKACB	protein kinase, cAMP-dependent, catalytic, beta
5568	PRKACG	protein kinase, cAMP-dependent, catalytic, gamma
5576	PRKAR2A	protein kinase, cAMP-dependent, regulatory, type II, alpha
5578	PRKCA	protein kinase C, alpha
5581	PRKCE	protein kinase C, epsilon
11069	RAPGEF4	Rap guanine nucleotide exchange factor (GEF) 4
6616	SNAP25	synaptosomal-associated protein, 25kDa
6804	STX1A	syntaxin 1A (brain)
=== Prostaglandins and leukotrienes-mediated induction of expression of mucins in normal and asthmatic epithelium ===
1385	CREB1	cAMP responsive element binding protein 1
1956	EGFR	epidermal growth factor receptor (erythroblastic leukemia viral (v-erb-b) oncogene homolog, avian)
2770	GNAI1	guanine nucleotide binding protein (G protein), alpha inhibiting activity polypeptide 1
2771	GNAI2	guanine nucleotide binding protein (G protein), alpha inhibiting activity polypeptide 2
2773	GNAI3	guanine nucleotide binding protein (G protein), alpha inhibiting activity polypeptide 3
2775	GNAO1	guanine nucleotide binding protein (G protein), alpha activating activity polypeptide O
2781	GNAZ	guanine nucleotide binding protein (G protein), alpha z polypeptide
5594	MAPK1	mitogen-activated protein kinase 1
5595	MAPK3	mitogen-activated protein kinase 3
4791	NFKB2	nuclear factor of kappa light polypeptide gene enhancer in B-cells 2 (p49/p100)
5566	PRKACA	protein kinase, cAMP-dependent, catalytic, alpha
5567	PRKACB	protein kinase, cAMP-dependent, catalytic, beta
5568	PRKACG	protein kinase, cAMP-dependent, catalytic, gamma
5576	PRKAR2A	protein kinase, cAMP-dependent, regulatory, type II, alpha
5578	PRKCA	protein kinase C, alpha
5581	PRKCE	protein kinase C, epsilon
5971	RELB	v-rel reticuloendotheliosis viral oncogene homolog B
6197	RPS6KA3	ribosomal protein S6 kinase, 90kDa, polypeptide 3
=== Cytoskeleton remodeling_Thyroliberin in cytoskeleton remodeling ===
775	CACNA1C	calcium channel, voltage-dependent, L type, alpha 1C subunit
2771	GNAI2	guanine nucleotide binding protein (G protein), alpha inhibiting activity polypeptide 2
2932	GSK3B	glycogen synthase kinase 3 beta
4137	MAPT	microtubule-associated protein tau
4082	MARCKS	myristoylated alanine-rich protein kinase C substrate
5566	PRKACA	protein kinase, cAMP-dependent, catalytic, alpha
5567	PRKACB	protein kinase, cAMP-dependent, catalytic, beta
5568	PRKACG	protein kinase, cAMP-dependent, catalytic, gamma
5576	PRKAR2A	protein kinase, cAMP-dependent, regulatory, type II, alpha
5578	PRKCA	protein kinase C, alpha
5581	PRKCE	protein kinase C, epsilon
=== Role of Leptin in regulation of eating behavior in obesity ===
207	AKT1	v-akt murine thymoma viral oncogene homolog 1
208	AKT2	v-akt murine thymoma viral oncogene homolog 2
10000	AKT3	v-akt murine thymoma viral oncogene homolog 3 (protein kinase B, gamma)
3717	JAK2	Janus kinase 2 (a protein tyrosine kinase)
5594	MAPK1	mitogen-activated protein kinase 1
5595	MAPK3	mitogen-activated protein kinase 3
5562	PRKAA1	protein kinase, AMP-activated, alpha 1 catalytic subunit
5770	PTPN1	protein tyrosine phosphatase, non-receptor type 1
6667	SP1	Sp1 transcription factor
=== Neurophysiological process_Thyroliberin in cell hyperpolarization and excitability ===
775	CACNA1C	calcium channel, voltage-dependent, L type, alpha 1C subunit
2771	GNAI2	guanine nucleotide binding protein (G protein), alpha inhibiting activity polypeptide 2
3778	KCNMA1	potassium large conductance calcium-activated channel, subfamily M, alpha member 1
5578	PRKCA	protein kinase C, alpha
5582	PRKCG	protein kinase C, gamma
387	RHOA	ras homolog gene family, member A
=== Apoptosis and survival_NO signaling in survival ===
207	AKT1	v-akt murine thymoma viral oncogene homolog 1
208	AKT2	v-akt murine thymoma viral oncogene homolog 2
10000	AKT3	v-akt murine thymoma viral oncogene homolog 3 (protein kinase B, gamma)
572	BAD	BCL2-associated agonist of cell death
3667	IRS1	insulin receptor substrate 1
5600	MAPK11	mitogen-activated protein kinase 11
6300	MAPK12	mitogen-activated protein kinase 12
5603	MAPK13	mitogen-activated protein kinase 13
1432	MAPK14	mitogen-activated protein kinase 14
4846	NOS3	nitric oxide synthase 3 (endothelial cell)
5170	PDPK1	3-phosphoinositide dependent protein kinase-1
5295	PIK3R1	phosphoinositide-3-kinase, regulatory subunit 1 (alpha)
6714	SRC	v-src sarcoma (Schmidt-Ruppin A-2) viral oncogene homolog (avian)
=== Cytoskeleton remodeling_Neurofilaments ===
1020	CDK5	cyclin-dependent kinase 5
8851	CDK5R1	cyclin-dependent kinase 5, regulatory subunit 1 (p35)
2670	GFAP	glial fibrillary acidic protein
4744	NEFH	neurofilament, heavy polypeptide
4747	NEFL	neurofilament, light polypeptide
4741	NEFM	neurofilament, medium polypeptide
6812	STXBP1	syntaxin binding protein 1
203068	TUBB	tubulin, beta
7431	VIM	vimentin
=== Role of Nicotine-induced Leptin resistance in hypothalamus in development of obesity ===
207	AKT1	v-akt murine thymoma viral oncogene homolog 1
208	AKT2	v-akt murine thymoma viral oncogene homolog 2
10000	AKT3	v-akt murine thymoma viral oncogene homolog 3 (protein kinase B, gamma)
3717	JAK2	Janus kinase 2 (a protein tyrosine kinase)
5594	MAPK1	mitogen-activated protein kinase 1
5595	MAPK3	mitogen-activated protein kinase 3
5562	PRKAA1	protein kinase, AMP-activated, alpha 1 catalytic subunit
=== Immune response_Histamine signaling in dendritic cells ===
1385	CREB1	cAMP responsive element binding protein 1
2770	GNAI1	guanine nucleotide binding protein (G protein), alpha inhibiting activity polypeptide 1
2771	GNAI2	guanine nucleotide binding protein (G protein), alpha inhibiting activity polypeptide 2
2773	GNAI3	guanine nucleotide binding protein (G protein), alpha inhibiting activity polypeptide 3
2775	GNAO1	guanine nucleotide binding protein (G protein), alpha activating activity polypeptide O
2781	GNAZ	guanine nucleotide binding protein (G protein), alpha z polypeptide
5594	MAPK1	mitogen-activated protein kinase 1
5595	MAPK3	mitogen-activated protein kinase 3
5566	PRKACA	protein kinase, cAMP-dependent, catalytic, alpha
5567	PRKACB	protein kinase, cAMP-dependent, catalytic, beta
5568	PRKACG	protein kinase, cAMP-dependent, catalytic, gamma
5576	PRKAR2A	protein kinase, cAMP-dependent, regulatory, type II, alpha
5578	PRKCA	protein kinase C, alpha
7124	TNF	tumor necrosis factor (TNF superfamily, member 2)
=== CREB1-dependent transcription deregulation in Huntington's Disease ===
64919	BCL11B	B-cell CLL/lymphoma 11B (zinc finger protein)
1385	CREB1	cAMP responsive element binding protein 1
3064	HTT	huntingtin
6647	SOD1	superoxide dismutase 1, soluble
=== Cytoskeleton remodeling_ACM3 and ACM4 in keratinocyte migration ===
801	CALM1	calmodulin 1 (phosphorylase kinase, delta)
805	CALM2	calmodulin 2 (phosphorylase kinase, delta)
808	CALM3	calmodulin 3 (phosphorylase kinase, delta)
2770	GNAI1	guanine nucleotide binding protein (G protein), alpha inhibiting activity polypeptide 1
2771	GNAI2	guanine nucleotide binding protein (G protein), alpha inhibiting activity polypeptide 2
2773	GNAI3	guanine nucleotide binding protein (G protein), alpha inhibiting activity polypeptide 3
2775	GNAO1	guanine nucleotide binding protein (G protein), alpha activating activity polypeptide O
2781	GNAZ	guanine nucleotide binding protein (G protein), alpha z polypeptide
2977	GUCY1A2	guanylate cyclase 1, soluble, alpha 2
5566	PRKACA	protein kinase, cAMP-dependent, catalytic, alpha
5567	PRKACB	protein kinase, cAMP-dependent, catalytic, beta
5568	PRKACG	protein kinase, cAMP-dependent, catalytic, gamma
5576	PRKAR2A	protein kinase, cAMP-dependent, regulatory, type II, alpha
387	RHOA	ras homolog gene family, member A
=== Stem cells_Hedgehog, BMP and Parathyroid hormone in osteogenesis ===
658	BMPR1B	bone morphogenetic protein receptor, type IB
673	BRAF	v-raf murine sarcoma viral oncogene homolog B1
5594	MAPK1	mitogen-activated protein kinase 1
5595	MAPK3	mitogen-activated protein kinase 3
5566	PRKACA	protein kinase, cAMP-dependent, catalytic, alpha
5567	PRKACB	protein kinase, cAMP-dependent, catalytic, beta
5568	PRKACG	protein kinase, cAMP-dependent, catalytic, gamma
5576	PRKAR2A	protein kinase, cAMP-dependent, regulatory, type II, alpha
5580	PRKCD	protein kinase C, delta
=== Stem cells_Differentiation of white adipocytes ===
1385	CREB1	cAMP responsive element binding protein 1
2167	FABP4	fatty acid binding protein 4, adipocyte
8841	HDAC3	histone deacetylase 3
3630	INS	insulin
3643	INSR	insulin receptor
10454	MAP3K7IP1	mitogen-activated protein kinase kinase kinase 7 interacting protein 1
5594	MAPK1	mitogen-activated protein kinase 1
1432	MAPK14	mitogen-activated protein kinase 14
5595	MAPK3	mitogen-activated protein kinase 3
6464	SHC1	SHC (Src homology 2 domain containing) transforming protein 1
6654	SOS1	son of sevenless homolog 1 (Drosophila)
6655	SOS2	son of sevenless homolog 2 (Drosophila)
6720	SREBF1	sterol regulatory element binding transcription factor 1
=== Th2-cytokines-induced mucous metaplasia in asthma ===
3596	IL13	interleukin 13
3566	IL4R	interleukin 4 receptor
3667	IRS1	insulin receptor substrate 1
3717	JAK2	Janus kinase 2 (a protein tyrosine kinase)
5594	MAPK1	mitogen-activated protein kinase 1
5595	MAPK3	mitogen-activated protein kinase 3
5290	PIK3CA	phosphoinositide-3-kinase, catalytic, alpha polypeptide
5295	PIK3R1	phosphoinositide-3-kinase, regulatory subunit 1 (alpha)
5781	PTPN11	protein tyrosine phosphatase, non-receptor type 11
6654	SOS1	son of sevenless homolog 1 (Drosophila)
6655	SOS2	son of sevenless homolog 2 (Drosophila)
=== Membrane-bound ESR1: interaction with G-proteins signaling ===
857	CAV1	caveolin 1, caveolae protein, 22kDa
1385	CREB1	cAMP responsive element binding protein 1
1956	EGFR	epidermal growth factor receptor (erythroblastic leukemia viral (v-erb-b) oncogene homolog, avian)
2099	ESR1	estrogen receptor 1
2770	GNAI1	guanine nucleotide binding protein (G protein), alpha inhibiting activity polypeptide 1
2771	GNAI2	guanine nucleotide binding protein (G protein), alpha inhibiting activity polypeptide 2
2773	GNAI3	guanine nucleotide binding protein (G protein), alpha inhibiting activity polypeptide 3
2775	GNAO1	guanine nucleotide binding protein (G protein), alpha activating activity polypeptide O
2781	GNAZ	guanine nucleotide binding protein (G protein), alpha z polypeptide
5594	MAPK1	mitogen-activated protein kinase 1
5595	MAPK3	mitogen-activated protein kinase 3
4846	NOS3	nitric oxide synthase 3 (endothelial cell)
5566	PRKACA	protein kinase, cAMP-dependent, catalytic, alpha
5567	PRKACB	protein kinase, cAMP-dependent, catalytic, beta
5568	PRKACG	protein kinase, cAMP-dependent, catalytic, gamma
5576	PRKAR2A	protein kinase, cAMP-dependent, regulatory, type II, alpha
5578	PRKCA	protein kinase C, alpha
5582	PRKCG	protein kinase C, gamma
6464	SHC1	SHC (Src homology 2 domain containing) transforming protein 1
6654	SOS1	son of sevenless homolog 1 (Drosophila)
6655	SOS2	son of sevenless homolog 2 (Drosophila)
6714	SRC	v-src sarcoma (Schmidt-Ruppin A-2) viral oncogene homolog (avian)
=== Blood coagulation_GPCRs in platelet aggregation ===
2770	GNAI1	guanine nucleotide binding protein (G protein), alpha inhibiting activity polypeptide 1
2771	GNAI2	guanine nucleotide binding protein (G protein), alpha inhibiting activity polypeptide 2
2773	GNAI3	guanine nucleotide binding protein (G protein), alpha inhibiting activity polypeptide 3
2775	GNAO1	guanine nucleotide binding protein (G protein), alpha activating activity polypeptide O
2781	GNAZ	guanine nucleotide binding protein (G protein), alpha z polypeptide
3984	LIMK1	LIM domain kinase 1
5294	PIK3CG	phosphoinositide-3-kinase, catalytic, gamma polypeptide
5500	PPP1CB	protein phosphatase 1, catalytic subunit, beta isoform
5566	PRKACA	protein kinase, cAMP-dependent, catalytic, alpha
5567	PRKACB	protein kinase, cAMP-dependent, catalytic, beta
5568	PRKACG	protein kinase, cAMP-dependent, catalytic, gamma
5576	PRKAR2A	protein kinase, cAMP-dependent, regulatory, type II, alpha
5578	PRKCA	protein kinase C, alpha
10235	RASGRP2	RAS guanyl releasing protein 2 (calcium and DAG-regulated)
387	RHOA	ras homolog gene family, member A
=== Muscle contraction_S1P2 receptor-mediated smooth muscle contraction ===
801	CALM1	calmodulin 1 (phosphorylase kinase, delta)
805	CALM2	calmodulin 2 (phosphorylase kinase, delta)
808	CALM3	calmodulin 3 (phosphorylase kinase, delta)
2771	GNAI2	guanine nucleotide binding protein (G protein), alpha inhibiting activity polypeptide 2
5500	PPP1CB	protein phosphatase 1, catalytic subunit, beta isoform
5578	PRKCA	protein kinase C, alpha
5590	PRKCZ	protein kinase C, zeta
387	RHOA	ras homolog gene family, member A
=== Stem cells_Scheme: Adult neurogenesis in the Subventricular Zone ===
2670	GFAP	glial fibrillary acidic protein
4744	NEFH	neurofilament, heavy polypeptide
4747	NEFL	neurofilament, light polypeptide
4741	NEFM	neurofilament, medium polypeptide
7431	VIM	vimentin
=== Development_Activation of Erk by ACM1, ACM3 and ACM5 ===
673	BRAF	v-raf murine sarcoma viral oncogene homolog B1
801	CALM1	calmodulin 1 (phosphorylase kinase, delta)
805	CALM2	calmodulin 2 (phosphorylase kinase, delta)
808	CALM3	calmodulin 3 (phosphorylase kinase, delta)
815	CAMK2A	calcium/calmodulin-dependent protein kinase II alpha
816	CAMK2B	calcium/calmodulin-dependent protein kinase II beta
817	CAMK2D	calcium/calmodulin-dependent protein kinase II delta
818	CAMK2G	calcium/calmodulin-dependent protein kinase II gamma
1385	CREB1	cAMP responsive element binding protein 1
1956	EGFR	epidermal growth factor receptor (erythroblastic leukemia viral (v-erb-b) oncogene homolog, avian)
3725	JUN	jun oncogene
5594	MAPK1	mitogen-activated protein kinase 1
5595	MAPK3	mitogen-activated protein kinase 3
5578	PRKCA	protein kinase C, alpha
5581	PRKCE	protein kinase C, epsilon
10235	RASGRP2	RAS guanyl releasing protein 2 (calcium and DAG-regulated)
6464	SHC1	SHC (Src homology 2 domain containing) transforming protein 1
6654	SOS1	son of sevenless homolog 1 (Drosophila)
6655	SOS2	son of sevenless homolog 2 (Drosophila)
6714	SRC	v-src sarcoma (Schmidt-Ruppin A-2) viral oncogene homolog (avian)
=== G-protein signaling_Regulation of cAMP levels by ACM ===
801	CALM1	calmodulin 1 (phosphorylase kinase, delta)
805	CALM2	calmodulin 2 (phosphorylase kinase, delta)
808	CALM3	calmodulin 3 (phosphorylase kinase, delta)
2770	GNAI1	guanine nucleotide binding protein (G protein), alpha inhibiting activity polypeptide 1
2771	GNAI2	guanine nucleotide binding protein (G protein), alpha inhibiting activity polypeptide 2
2773	GNAI3	guanine nucleotide binding protein (G protein), alpha inhibiting activity polypeptide 3
2775	GNAO1	guanine nucleotide binding protein (G protein), alpha activating activity polypeptide O
2781	GNAZ	guanine nucleotide binding protein (G protein), alpha z polypeptide
51196	PLCE1	phospholipase C, epsilon 1
5578	PRKCA	protein kinase C, alpha
5580	PRKCD	protein kinase C, delta
=== Signal transduction_Activin A signaling regulation ===
2280	FKBP1A	FK506 binding protein 1A, 12kDa
2290	FOXG1	forkhead box G1
3020	H3F3A	H3 histone, family 3A
3021	H3F3B	H3 histone, family 3B (H3.3B)
3065	HDAC1	histone deacetylase 1
8290	HIST3H3	histone cluster 3, H3
9611	NCOR1	nuclear receptor co-repressor 1
7314	UBB	ubiquitin B
=== Renin-Angiotensin-Aldosterone System ===
=== G-protein signaling_RhoA regulation pathway ===
2043	EPHA4	EPH receptor A4
2046	EPHA8	EPH receptor A8
2534	FYN	FYN oncogene related to SRC, FGR, YES
3480	IGF1R	insulin-like growth factor 1 receptor
22920	KIFAP3	kinesin-associated protein 3
25791	NGEF	neuronal guanine nucleotide exchange factor
5585	PKN1	protein kinase N1
5879	RAC1	ras-related C3 botulinum toxin substrate 1 (rho family, small GTP binding protein Rac1)
5910	RAP1GDS1	RAP1, GTP-GDP dissociation stimulator 1
387	RHOA	ras homolog gene family, member A
=== Stem cells_FGF2 signaling during embryonic stem cell differentiation ===
2247	FGF2	fibroblast growth factor 2 (basic)
5594	MAPK1	mitogen-activated protein kinase 1
5595	MAPK3	mitogen-activated protein kinase 3
4744	NEFH	neurofilament, heavy polypeptide
4741	NEFM	neurofilament, medium polypeptide
5781	PTPN11	protein tyrosine phosphatase, non-receptor type 11
6654	SOS1	son of sevenless homolog 1 (Drosophila)
6655	SOS2	son of sevenless homolog 2 (Drosophila)
=== Role of Thyroid hormone in regulation of oligodendrocyte differentiation ===
207	AKT1	v-akt murine thymoma viral oncogene homolog 1
208	AKT2	v-akt murine thymoma viral oncogene homolog 2
10000	AKT3	v-akt murine thymoma viral oncogene homolog 3 (protein kinase B, gamma)
595	CCND1	cyclin D1
57521	KIAA1303	raptor
5170	PDPK1	3-phosphoinositide dependent protein kinase-1
5290	PIK3CA	phosphoinositide-3-kinase, catalytic, alpha polypeptide
5295	PIK3R1	phosphoinositide-3-kinase, regulatory subunit 1 (alpha)
=== Transcription_Role of heterochromatin protein 1 (HP1) family in transcriptional silencing ===
595	CCND1	cyclin D1
1487	CTBP1	C-terminal binding protein 1
1488	CTBP2	C-terminal binding protein 2
3020	H3F3A	H3 histone, family 3A
3021	H3F3B	H3 histone, family 3B (H3.3B)
3065	HDAC1	histone deacetylase 1
10014	HDAC5	histone deacetylase 5
8290	HIST3H3	histone cluster 3, H3
4609	MYC	v-myc myelocytomatosis viral oncogene homolog (avian)
4654	MYOD1	myogenic differentiation 1
6839	SUV39H1	suppressor of variegation 3-9 homolog 1 (Drosophila)
7529	YWHAB	tyrosine 3-monooxygenase/tryptophan 5-monooxygenase activation protein, beta polypeptide
7531	YWHAE	tyrosine 3-monooxygenase/tryptophan 5-monooxygenase activation protein, epsilon polypeptide
7532	YWHAG	tyrosine 3-monooxygenase/tryptophan 5-monooxygenase activation protein, gamma polypeptide
7533	YWHAH	tyrosine 3-monooxygenase/tryptophan 5-monooxygenase activation protein, eta polypeptide
7534	YWHAZ	tyrosine 3-monooxygenase/tryptophan 5-monooxygenase activation protein, zeta polypeptide
=== Development_S1P4 receptor signaling pathway ===
2770	GNAI1	guanine nucleotide binding protein (G protein), alpha inhibiting activity polypeptide 1
2771	GNAI2	guanine nucleotide binding protein (G protein), alpha inhibiting activity polypeptide 2
2773	GNAI3	guanine nucleotide binding protein (G protein), alpha inhibiting activity polypeptide 3
2775	GNAO1	guanine nucleotide binding protein (G protein), alpha activating activity polypeptide O
2781	GNAZ	guanine nucleotide binding protein (G protein), alpha z polypeptide
5594	MAPK1	mitogen-activated protein kinase 1
5595	MAPK3	mitogen-activated protein kinase 3
387	RHOA	ras homolog gene family, member A
=== Neurophysiological process_Long-term depression in cerebellum ===
773	CACNA1A	calcium channel, voltage-dependent, P/Q type, alpha 1A subunit
2890	GRIA1	glutamate receptor, ionotropic, AMPA 1
2891	GRIA2	glutamate receptor, ionotropic, AMPA 2
2911	GRM1	glutamate receptor, metabotropic 1
2977	GUCY1A2	guanylate cyclase 1, soluble, alpha 2
3480	IGF1R	insulin-like growth factor 1 receptor
5594	MAPK1	mitogen-activated protein kinase 1
5595	MAPK3	mitogen-activated protein kinase 3
5578	PRKCA	protein kinase C, alpha
=== G-protein signaling_M-RAS regulation pathway ===
369	ARAF	v-raf murine sarcoma 3611 viral oncogene homolog
673	BRAF	v-raf murine sarcoma viral oncogene homolog B1
5594	MAPK1	mitogen-activated protein kinase 1
5595	MAPK3	mitogen-activated protein kinase 3
4763	NF1	neurofibromin 1
5923	RASGRF1	Ras protein-specific guanine nucleotide-releasing factor 1
10125	RASGRP1	RAS guanyl releasing protein 1 (calcium and DAG-regulated)
25780	RASGRP3	RAS guanyl releasing protein 3 (calcium and DAG-regulated)
6654	SOS1	son of sevenless homolog 1 (Drosophila)
6655	SOS2	son of sevenless homolog 2 (Drosophila)
6714	SRC	v-src sarcoma (Schmidt-Ruppin A-2) viral oncogene homolog (avian)
=== G-protein signaling_TC21 regulation pathway ===
673	BRAF	v-raf murine sarcoma viral oncogene homolog B1
5594	MAPK1	mitogen-activated protein kinase 1
5595	MAPK3	mitogen-activated protein kinase 3
4763	NF1	neurofibromin 1
2889	RAPGEF1	Rap guanine nucleotide exchange factor (GEF) 1
5923	RASGRF1	Ras protein-specific guanine nucleotide-releasing factor 1
10125	RASGRP1	RAS guanyl releasing protein 1 (calcium and DAG-regulated)
10235	RASGRP2	RAS guanyl releasing protein 2 (calcium and DAG-regulated)
25780	RASGRP3	RAS guanyl releasing protein 3 (calcium and DAG-regulated)
6714	SRC	v-src sarcoma (Schmidt-Ruppin A-2) viral oncogene homolog (avian)
=== G-protein signaling_R-RAS regulation pathway ===
5594	MAPK1	mitogen-activated protein kinase 1
5595	MAPK3	mitogen-activated protein kinase 3
4763	NF1	neurofibromin 1
2889	RAPGEF1	Rap guanine nucleotide exchange factor (GEF) 1
5923	RASGRF1	Ras protein-specific guanine nucleotide-releasing factor 1
10125	RASGRP1	RAS guanyl releasing protein 1 (calcium and DAG-regulated)
10235	RASGRP2	RAS guanyl releasing protein 2 (calcium and DAG-regulated)
25780	RASGRP3	RAS guanyl releasing protein 3 (calcium and DAG-regulated)
6714	SRC	v-src sarcoma (Schmidt-Ruppin A-2) viral oncogene homolog (avian)
=== Oligodendrocyte differentiation ===
658	BMPR1B	bone morphogenetic protein receptor, type IB
1385	CREB1	cAMP responsive element binding protein 1
2247	FGF2	fibroblast growth factor 2 (basic)
2261	FGFR3	fibroblast growth factor receptor 3
3280	HES1	hairy and enhancer of split 1, (Drosophila)
3480	IGF1R	insulin-like growth factor 1 receptor
5594	MAPK1	mitogen-activated protein kinase 1
5600	MAPK11	mitogen-activated protein kinase 11
6300	MAPK12	mitogen-activated protein kinase 12
5603	MAPK13	mitogen-activated protein kinase 13
1432	MAPK14	mitogen-activated protein kinase 14
5595	MAPK3	mitogen-activated protein kinase 3
6197	RPS6KA3	ribosomal protein S6 kinase, 90kDa, polypeptide 3
=== Cell cycle_Nucleocytoplasmic transport of CDK/Cyclins ===
595	CCND1	cyclin D1
2932	GSK3B	glycogen synthase kinase 3 beta
5595	MAPK3	mitogen-activated protein kinase 3
=== G-protein signaling_Ras family GTPases in kinase cascades (scheme) ===
673	BRAF	v-raf murine sarcoma viral oncogene homolog B1
3725	JUN	jun oncogene
5594	MAPK1	mitogen-activated protein kinase 1
5602	MAPK10	mitogen-activated protein kinase 10
5600	MAPK11	mitogen-activated protein kinase 11
6300	MAPK12	mitogen-activated protein kinase 12
5603	MAPK13	mitogen-activated protein kinase 13
1432	MAPK14	mitogen-activated protein kinase 14
5595	MAPK3	mitogen-activated protein kinase 3
5599	MAPK8	mitogen-activated protein kinase 8
5601	MAPK9	mitogen-activated protein kinase 9
5879	RAC1	ras-related C3 botulinum toxin substrate 1 (rho family, small GTP binding protein Rac1)
=== Cell adhesion_Integrin inside-out signaling ===
801	CALM1	calmodulin 1 (phosphorylase kinase, delta)
805	CALM2	calmodulin 2 (phosphorylase kinase, delta)
808	CALM3	calmodulin 3 (phosphorylase kinase, delta)
815	CAMK2A	calcium/calmodulin-dependent protein kinase II alpha
816	CAMK2B	calcium/calmodulin-dependent protein kinase II beta
817	CAMK2D	calcium/calmodulin-dependent protein kinase II delta
818	CAMK2G	calcium/calmodulin-dependent protein kinase II gamma
2770	GNAI1	guanine nucleotide binding protein (G protein), alpha inhibiting activity polypeptide 1
2771	GNAI2	guanine nucleotide binding protein (G protein), alpha inhibiting activity polypeptide 2
2773	GNAI3	guanine nucleotide binding protein (G protein), alpha inhibiting activity polypeptide 3
2775	GNAO1	guanine nucleotide binding protein (G protein), alpha activating activity polypeptide O
2781	GNAZ	guanine nucleotide binding protein (G protein), alpha z polypeptide
3672	ITGA1	integrin, alpha 1
3678	ITGA5	integrin, alpha 5 (fibronectin receptor, alpha polypeptide)
3683	ITGAL	integrin, alpha L (antigen CD11A (p180), lymphocyte function-associated antigen 1; alpha polypeptide)
3685	ITGAV	integrin, alpha V (vitronectin receptor, alpha polypeptide, antigen CD51)
3689	ITGB2	integrin, beta 2 (complement component 3 receptor 3 and 4 subunit)
5594	MAPK1	mitogen-activated protein kinase 1
5595	MAPK3	mitogen-activated protein kinase 3
5294	PIK3CG	phosphoinositide-3-kinase, catalytic, gamma polypeptide
5581	PRKCE	protein kinase C, epsilon
6714	SRC	v-src sarcoma (Schmidt-Ruppin A-2) viral oncogene homolog (avian)
=== Development_Mu-type opioid receptor regulation of proliferation ===
801	CALM1	calmodulin 1 (phosphorylase kinase, delta)
805	CALM2	calmodulin 2 (phosphorylase kinase, delta)
808	CALM3	calmodulin 3 (phosphorylase kinase, delta)
1956	EGFR	epidermal growth factor receptor (erythroblastic leukemia viral (v-erb-b) oncogene homolog, avian)
2770	GNAI1	guanine nucleotide binding protein (G protein), alpha inhibiting activity polypeptide 1
2771	GNAI2	guanine nucleotide binding protein (G protein), alpha inhibiting activity polypeptide 2
2773	GNAI3	guanine nucleotide binding protein (G protein), alpha inhibiting activity polypeptide 3
2775	GNAO1	guanine nucleotide binding protein (G protein), alpha activating activity polypeptide O
2781	GNAZ	guanine nucleotide binding protein (G protein), alpha z polypeptide
5594	MAPK1	mitogen-activated protein kinase 1
5595	MAPK3	mitogen-activated protein kinase 3
4988	OPRM1	opioid receptor, mu 1
5581	PRKCE	protein kinase C, epsilon
6464	SHC1	SHC (Src homology 2 domain containing) transforming protein 1
6654	SOS1	son of sevenless homolog 1 (Drosophila)
6655	SOS2	son of sevenless homolog 2 (Drosophila)
=== Neurophysiological process_Role of CDK5 in presynaptic signaling ===
1173	AP2M1	adaptor-related protein complex 2, mu 1 subunit
773	CACNA1A	calcium channel, voltage-dependent, P/Q type, alpha 1A subunit
1020	CDK5	cyclin-dependent kinase 5
8851	CDK5R1	cyclin-dependent kinase 5, regulatory subunit 1 (p35)
1211	CLTA	clathrin, light chain (Lca)
1212	CLTB	clathrin, light chain (Lcb)
6616	SNAP25	synaptosomal-associated protein, 25kDa
6804	STX1A	syntaxin 1A (brain)
6812	STXBP1	syntaxin binding protein 1
=== Stem cells_FGF10 in development of subcutaneous white adipose tissue in embryogenesis ===
2167	FABP4	fatty acid binding protein 4, adipocyte
3725	JUN	jun oncogene
5594	MAPK1	mitogen-activated protein kinase 1
5595	MAPK3	mitogen-activated protein kinase 3
6464	SHC1	SHC (Src homology 2 domain containing) transforming protein 1
6654	SOS1	son of sevenless homolog 1 (Drosophila)
6655	SOS2	son of sevenless homolog 2 (Drosophila)
=== DNA damage_Role of SUMO in p53 regulation ===
207	AKT1	v-akt murine thymoma viral oncogene homolog 1
208	AKT2	v-akt murine thymoma viral oncogene homolog 2
10000	AKT3	v-akt murine thymoma viral oncogene homolog 3 (protein kinase B, gamma)
11200	CHEK2	CHK2 checkpoint homolog (S. pombe)
1616	DAXX	death-domain associated protein
4193	MDM2	Mdm2 p53 binding protein homolog (mouse)
7314	UBB	ubiquitin B
=== Transcription_Transcription factor Tubby signaling pathways ===
3630	INS	insulin
3643	INSR	insulin receptor
3717	JAK2	Janus kinase 2 (a protein tyrosine kinase)
5578	PRKCA	protein kinase C, alpha
5580	PRKCD	protein kinase C, delta
5581	PRKCE	protein kinase C, epsilon
5582	PRKCG	protein kinase C, gamma
5588	PRKCQ	protein kinase C, theta
5590	PRKCZ	protein kinase C, zeta
=== Immune response_Signaling pathway mediated by IL-6 and IL-1 ===
3570	IL6R	interleukin 6 receptor
3572	IL6ST	interleukin 6 signal transducer (gp130, oncostatin M receptor)
5594	MAPK1	mitogen-activated protein kinase 1
5595	MAPK3	mitogen-activated protein kinase 3
4791	NFKB2	nuclear factor of kappa light polypeptide gene enhancer in B-cells 2 (p49/p100)
5781	PTPN11	protein tyrosine phosphatase, non-receptor type 11
5971	RELB	v-rel reticuloendotheliosis viral oncogene homolog B
6464	SHC1	SHC (Src homology 2 domain containing) transforming protein 1
6654	SOS1	son of sevenless homolog 1 (Drosophila)
6655	SOS2	son of sevenless homolog 2 (Drosophila)
7189	TRAF6	TNF receptor-associated factor 6
=== Stem cells_H3K4 demethylases in stem cell maintenance ===
3020	H3F3A	H3 histone, family 3A
3021	H3F3B	H3 histone, family 3B (H3.3B)
3065	HDAC1	histone deacetylase 1
10014	HDAC5	histone deacetylase 5
8290	HIST3H3	histone cluster 3, H3
3481	IGF2	insulin-like growth factor 2 (somatomedin A)
79923	NANOG	Nanog homeobox
23186	RCOR1	REST corepressor 1
5978	REST	RE1-silencing transcription factor
=== Development_HGF-dependent inhibition of TGF-beta-induced EMT ===
1385	CREB1	cAMP responsive element binding protein 1
3725	JUN	jun oncogene
5594	MAPK1	mitogen-activated protein kinase 1
5595	MAPK3	mitogen-activated protein kinase 3
6197	RPS6KA3	ribosomal protein S6 kinase, 90kDa, polypeptide 3
6654	SOS1	son of sevenless homolog 1 (Drosophila)
6655	SOS2	son of sevenless homolog 2 (Drosophila)
6667	SP1	Sp1 transcription factor
=== Regulation of metabolism_Triiodothyronine and Thyroxine signaling ===
207	AKT1	v-akt murine thymoma viral oncogene homolog 1
602	BCL3	B-cell CLL/lymphoma 3
3091	HIF1A	hypoxia inducible factor 1, alpha subunit (basic helix-loop-helix transcription factor)
9611	NCOR1	nuclear receptor co-repressor 1
5290	PIK3CA	phosphoinositide-3-kinase, catalytic, alpha polypeptide
5295	PIK3R1	phosphoinositide-3-kinase, regulatory subunit 1 (alpha)
=== Development_Alpha-1 adrenergic receptors signaling via cAMP ===
1385	CREB1	cAMP responsive element binding protein 1
5566	PRKACA	protein kinase, cAMP-dependent, catalytic, alpha
5567	PRKACB	protein kinase, cAMP-dependent, catalytic, beta
5568	PRKACG	protein kinase, cAMP-dependent, catalytic, gamma
5576	PRKAR2A	protein kinase, cAMP-dependent, regulatory, type II, alpha
23411	SIRT1	sirtuin (silent mating type information regulation 2 homolog) 1 (S. cerevisiae)
=== G-protein signaling_Regulation of CDC42 activity ===
834	CASP1	caspase 1, apoptosis-related cysteine peptidase (interleukin 1, beta, convertase)
2534	FYN	FYN oncogene related to SRC, FGR, YES
10928	RALBP1	ralA binding protein 1
=== Apoptosis and survival_Cytoplasmic/mitochondrial transport of proapoptotic proteins Bid, Bmf and Bim ===
317	APAF1	apoptotic peptidase activating factor 1
1616	DAXX	death-domain associated protein
5599	MAPK8	mitogen-activated protein kinase 8
4644	MYO5A	myosin VA (heavy chain 12, myoxin)
7124	TNF	tumor necrosis factor (TNF superfamily, member 2)
=== Inflammatory factors-induced expression of mucins in normal and asthmatic epithelium ===
1385	CREB1	cAMP responsive element binding protein 1
3570	IL6R	interleukin 6 receptor
3572	IL6ST	interleukin 6 signal transducer (gp130, oncostatin M receptor)
3717	JAK2	Janus kinase 2 (a protein tyrosine kinase)
5594	MAPK1	mitogen-activated protein kinase 1
5595	MAPK3	mitogen-activated protein kinase 3
5781	PTPN11	protein tyrosine phosphatase, non-receptor type 11
6197	RPS6KA3	ribosomal protein S6 kinase, 90kDa, polypeptide 3
6464	SHC1	SHC (Src homology 2 domain containing) transforming protein 1
6654	SOS1	son of sevenless homolog 1 (Drosophila)
6655	SOS2	son of sevenless homolog 2 (Drosophila)
7124	TNF	tumor necrosis factor (TNF superfamily, member 2)
=== Stem cells_H3K9 demethylases in pluripotency maintenance of stem cells ===
207	AKT1	v-akt murine thymoma viral oncogene homolog 1
208	AKT2	v-akt murine thymoma viral oncogene homolog 2
10000	AKT3	v-akt murine thymoma viral oncogene homolog 3 (protein kinase B, gamma)
3020	H3F3A	H3 histone, family 3A
3021	H3F3B	H3 histone, family 3B (H3.3B)
8290	HIST3H3	histone cluster 3, H3
79923	NANOG	Nanog homeobox
5460	POU5F1	POU class 5 homeobox 1
29842	TFCP2L1	transcription factor CP2-like 1
=== Stem cells_Dopamine-induced expression of CNTF in adult neurogenesis ===
1813	DRD2	dopamine receptor D2
2670	GFAP	glial fibrillary acidic protein
2770	GNAI1	guanine nucleotide binding protein (G protein), alpha inhibiting activity polypeptide 1
2771	GNAI2	guanine nucleotide binding protein (G protein), alpha inhibiting activity polypeptide 2
2773	GNAI3	guanine nucleotide binding protein (G protein), alpha inhibiting activity polypeptide 3
2775	GNAO1	guanine nucleotide binding protein (G protein), alpha activating activity polypeptide O
2781	GNAZ	guanine nucleotide binding protein (G protein), alpha z polypeptide
3572	IL6ST	interleukin 6 signal transducer (gp130, oncostatin M receptor)
3717	JAK2	Janus kinase 2 (a protein tyrosine kinase)
=== Apoptosis and survival_Anti-apoptotic action of nuclear ESR1 and ESR2 ===
2099	ESR1	estrogen receptor 1
2977	GUCY1A2	guanylate cyclase 1, soluble, alpha 2
3725	JUN	jun oncogene
5594	MAPK1	mitogen-activated protein kinase 1
1432	MAPK14	mitogen-activated protein kinase 14
5595	MAPK3	mitogen-activated protein kinase 3
5599	MAPK8	mitogen-activated protein kinase 8
4609	MYC	v-myc myelocytomatosis viral oncogene homolog (avian)
=== Stem cells_Beta adrenergic receptors in brown adipocyte differentiation ===
153	ADRB1	adrenergic, beta-1-, receptor
1385	CREB1	cAMP responsive element binding protein 1
2167	FABP4	fatty acid binding protein 4, adipocyte
5600	MAPK11	mitogen-activated protein kinase 11
6300	MAPK12	mitogen-activated protein kinase 12
5603	MAPK13	mitogen-activated protein kinase 13
1432	MAPK14	mitogen-activated protein kinase 14
5566	PRKACA	protein kinase, cAMP-dependent, catalytic, alpha
5567	PRKACB	protein kinase, cAMP-dependent, catalytic, beta
5568	PRKACG	protein kinase, cAMP-dependent, catalytic, gamma
5576	PRKAR2A	protein kinase, cAMP-dependent, regulatory, type II, alpha
=== Apoptosis and survival_Anti-apoptotic action of nuclear ESR1 and ESR2 ===
2099	ESR1	estrogen receptor 1
2977	GUCY1A2	guanylate cyclase 1, soluble, alpha 2
3725	JUN	jun oncogene
5594	MAPK1	mitogen-activated protein kinase 1
1432	MAPK14	mitogen-activated protein kinase 14
5595	MAPK3	mitogen-activated protein kinase 3
5599	MAPK8	mitogen-activated protein kinase 8
4609	MYC	v-myc myelocytomatosis viral oncogene homolog (avian)
=== Stem cells_Beta adrenergic receptors in brown adipocyte differentiation ===
153	ADRB1	adrenergic, beta-1-, receptor
1385	CREB1	cAMP responsive element binding protein 1
2167	FABP4	fatty acid binding protein 4, adipocyte
5600	MAPK11	mitogen-activated protein kinase 11
6300	MAPK12	mitogen-activated protein kinase 12
5603	MAPK13	mitogen-activated protein kinase 13
1432	MAPK14	mitogen-activated protein kinase 14
5566	PRKACA	protein kinase, cAMP-dependent, catalytic, alpha
5567	PRKACB	protein kinase, cAMP-dependent, catalytic, beta
5568	PRKACG	protein kinase, cAMP-dependent, catalytic, gamma
5576	PRKAR2A	protein kinase, cAMP-dependent, regulatory, type II, alpha

## Sheet: S.Nigra PD DOWN
=== Transport_RAB3 regulation pathway ===
5864	RAB3A	RAB3A, member RAS oncogene family
5865	RAB3B	RAB3B, member RAS oncogene family
115827	RAB3C	RAB3C, member RAS oncogene family
9545	RAB3D	RAB3D, member RAS oncogene family
22930	RAB3GAP1	RAB3 GTPase activating protein subunit 1 (catalytic)
22999	RIMS1	regulating synaptic membrane exocytosis 1
9501	RPH3AL	rabphilin 3A-like (without C2 domains)
6853	SYN1	synapsin I
=== Neurophysiological process_GABA-A receptor life cycle ===
161	AP2A2	adaptor-related protein complex 2, alpha 2 subunit
1211	CLTA	clathrin, light chain (Lca)
1212	CLTB	clathrin, light chain (Lcb)
6714	SRC	v-src sarcoma (Schmidt-Ruppin A-2) viral oncogene homolog (avian)
7277	TUBA4A	tubulin, alpha 4a
=== Cytoskeleton remodeling_Neurofilaments ===
1020	CDK5	cyclin-dependent kinase 5
10540	DCTN2	dynactin 2 (p50)
1674	DES	desmin
6812	STXBP1	syntaxin binding protein 1
7277	TUBA4A	tubulin, alpha 4a
=== Protein folding_Membrane trafficking and signal transduction of G-alpha (i) heterotrimeric G-protein ===
2770	GNAI1	guanine nucleotide binding protein (G protein), alpha inhibiting activity polypeptide 1
2771	GNAI2	guanine nucleotide binding protein (G protein), alpha inhibiting activity polypeptide 2
2773	GNAI3	guanine nucleotide binding protein (G protein), alpha inhibiting activity polypeptide 3
2775	GNAO1	guanine nucleotide binding protein (G protein), alpha activating activity polypeptide O
2781	GNAZ	guanine nucleotide binding protein (G protein), alpha z polypeptide
2782	GNB1	guanine nucleotide binding protein (G protein), beta polypeptide 1
54331	GNG2	guanine nucleotide binding protein (G protein), gamma 2
2792	GNGT1	guanine nucleotide binding protein (G protein), gamma transducing activity polypeptide 1
5331	PLCB3	phospholipase C, beta 3 (phosphatidylinositol-specific)
=== Neurophysiological process_Role of CDK5 in presynaptic signaling ===
161	AP2A2	adaptor-related protein complex 2, alpha 2 subunit
1020	CDK5	cyclin-dependent kinase 5
1211	CLTA	clathrin, light chain (Lca)
1212	CLTB	clathrin, light chain (Lcb)
6616	SNAP25	synaptosomal-associated protein, 25kDa
6804	STX1A	syntaxin 1A (brain)
6812	STXBP1	syntaxin binding protein 1
=== Neurophysiological process_Dopamine D2 receptor signaling in CNS ===
774	CACNA1B	calcium channel, voltage-dependent, N type, alpha 1B subunit
2770	GNAI1	guanine nucleotide binding protein (G protein), alpha inhibiting activity polypeptide 1
2771	GNAI2	guanine nucleotide binding protein (G protein), alpha inhibiting activity polypeptide 2
2773	GNAI3	guanine nucleotide binding protein (G protein), alpha inhibiting activity polypeptide 3
2775	GNAO1	guanine nucleotide binding protein (G protein), alpha activating activity polypeptide O
2781	GNAZ	guanine nucleotide binding protein (G protein), alpha z polypeptide
2782	GNB1	guanine nucleotide binding protein (G protein), beta polypeptide 1
54331	GNG2	guanine nucleotide binding protein (G protein), gamma 2
2792	GNGT1	guanine nucleotide binding protein (G protein), gamma transducing activity polypeptide 1
3765	KCNJ9	potassium inwardly-rectifying channel, subfamily J, member 9
5530	PPP3CA	protein phosphatase 3 (formerly 2B), catalytic subunit, alpha isoform
5566	PRKACA	protein kinase, cAMP-dependent, catalytic, alpha
5567	PRKACB	protein kinase, cAMP-dependent, catalytic, beta
5568	PRKACG	protein kinase, cAMP-dependent, catalytic, gamma
=== Development_Slit-Robo signaling ===
1020	CDK5	cyclin-dependent kinase 5
5216	PFN1	profilin 1
6714	SRC	v-src sarcoma (Schmidt-Ruppin A-2) viral oncogene homolog (avian)
57522	SRGAP1	SLIT-ROBO Rho GTPase activating protein 1
7277	TUBA4A	tubulin, alpha 4a
=== Immune response_HMGB1/RAGE signaling pathway ===
1113	CHGA	chromogranin A (parathyroid secretory protein 1)
1385	CREB1	cAMP responsive element binding protein 1
3725	JUN	jun oncogene
5608	MAP2K6	mitogen-activated protein kinase kinase 6
5602	MAPK10	mitogen-activated protein kinase 10
5290	PIK3CA	phosphoinositide-3-kinase, catalytic, alpha polypeptide
6195	RPS6KA1	ribosomal protein S6 kinase, 90kDa, polypeptide 1
6667	SP1	Sp1 transcription factor
6714	SRC	v-src sarcoma (Schmidt-Ruppin A-2) viral oncogene homolog (avian)
=== Immune response_Histamine H1 receptor signaling in immune response ===
801	CALM1	calmodulin 1 (phosphorylase kinase, delta)
805	CALM2	calmodulin 2 (phosphorylase kinase, delta)
808	CALM3	calmodulin 3 (phosphorylase kinase, delta)
2776	GNAQ	guanine nucleotide binding protein (G protein), q polypeptide
2782	GNB1	guanine nucleotide binding protein (G protein), beta polypeptide 1
54331	GNG2	guanine nucleotide binding protein (G protein), gamma 2
2792	GNGT1	guanine nucleotide binding protein (G protein), gamma transducing activity polypeptide 1
3551	IKBKB	inhibitor of kappa light polypeptide gene enhancer in B-cells, kinase beta
3725	JUN	jun oncogene
5602	MAPK10	mitogen-activated protein kinase 10
4772	NFATC1	nuclear factor of activated T-cells, cytoplasmic, calcineurin-dependent 1
5331	PLCB3	phospholipase C, beta 3 (phosphatidylinositol-specific)
5530	PPP3CA	protein phosphatase 3 (formerly 2B), catalytic subunit, alpha isoform
=== Signal transduction_PKA signaling ===
996	CDC27	cell division cycle 27 homolog (S. cerevisiae)
1385	CREB1	cAMP responsive element binding protein 1
2768	GNA12	guanine nucleotide binding protein (G protein) alpha 12
10672	GNA13	guanine nucleotide binding protein (G protein), alpha 13
2770	GNAI1	guanine nucleotide binding protein (G protein), alpha inhibiting activity polypeptide 1
2771	GNAI2	guanine nucleotide binding protein (G protein), alpha inhibiting activity polypeptide 2
2773	GNAI3	guanine nucleotide binding protein (G protein), alpha inhibiting activity polypeptide 3
2775	GNAO1	guanine nucleotide binding protein (G protein), alpha activating activity polypeptide O
2778	GNAS	GNAS complex locus
2781	GNAZ	guanine nucleotide binding protein (G protein), alpha z polypeptide
4225	MEP1B	meprin A, beta
5127	PCTK1	PCTAIRE protein kinase 1
5569	PKIA	protein kinase (cAMP-dependent, catalytic) inhibitor alpha
5570	PKIB	protein kinase (cAMP-dependent, catalytic) inhibitor beta
11142	PKIG	protein kinase (cAMP-dependent, catalytic) inhibitor gamma
5566	PRKACA	protein kinase, cAMP-dependent, catalytic, alpha
5567	PRKACB	protein kinase, cAMP-dependent, catalytic, beta
5568	PRKACG	protein kinase, cAMP-dependent, catalytic, gamma
6195	RPS6KA1	ribosomal protein S6 kinase, 90kDa, polypeptide 1
=== Development_Delta- and kappa-type opioid receptors signaling via beta-arrestin ===
156	ADRBK1	adrenergic, beta, receptor kinase 1
157	ADRBK2	adrenergic, beta, receptor kinase 2
1027	CDKN1B	cyclin-dependent kinase inhibitor 1B (p27, Kip1)
1211	CLTA	clathrin, light chain (Lca)
1212	CLTB	clathrin, light chain (Lcb)
1385	CREB1	cAMP responsive element binding protein 1
2770	GNAI1	guanine nucleotide binding protein (G protein), alpha inhibiting activity polypeptide 1
2771	GNAI2	guanine nucleotide binding protein (G protein), alpha inhibiting activity polypeptide 2
2773	GNAI3	guanine nucleotide binding protein (G protein), alpha inhibiting activity polypeptide 3
2775	GNAO1	guanine nucleotide binding protein (G protein), alpha activating activity polypeptide O
2781	GNAZ	guanine nucleotide binding protein (G protein), alpha z polypeptide
2782	GNB1	guanine nucleotide binding protein (G protein), beta polypeptide 1
54331	GNG2	guanine nucleotide binding protein (G protein), gamma 2
2792	GNGT1	guanine nucleotide binding protein (G protein), gamma transducing activity polypeptide 1
5579	PRKCB	protein kinase C, beta
5582	PRKCG	protein kinase C, gamma
5584	PRKCI	protein kinase C, iota
=== Cell cycle_Spindle assembly and chromosome separation ===
996	CDC27	cell division cycle 27 homolog (S. cerevisiae)
10540	DCTN2	dynactin 2 (p50)
4085	MAD2L1	MAD2 mitotic arrest deficient-like 1 (yeast)
10403	NDC80	NDC80 homolog, kinetochore complex component (S. cerevisiae)
7277	TUBA4A	tubulin, alpha 4a
9183	ZW10	ZW10, kinetochore associated, homolog (Drosophila)
=== Immune response_IL-1 signaling pathway ===
2354	FOSB	FBJ murine osteosarcoma viral oncogene homolog B
3551	IKBKB	inhibitor of kappa light polypeptide gene enhancer in B-cells, kinase beta
3554	IL1R1	interleukin 1 receptor, type I
3725	JUN	jun oncogene
5608	MAP2K6	mitogen-activated protein kinase kinase 6
5602	MAPK10	mitogen-activated protein kinase 10
=== Muscle contraction_GPCRs in the regulation of smooth muscle tone ===
801	CALM1	calmodulin 1 (phosphorylase kinase, delta)
805	CALM2	calmodulin 2 (phosphorylase kinase, delta)
808	CALM3	calmodulin 3 (phosphorylase kinase, delta)
815	CAMK2A	calcium/calmodulin-dependent protein kinase II alpha
816	CAMK2B	calcium/calmodulin-dependent protein kinase II beta
817	CAMK2D	calcium/calmodulin-dependent protein kinase II delta
818	CAMK2G	calcium/calmodulin-dependent protein kinase II gamma
2768	GNA12	guanine nucleotide binding protein (G protein) alpha 12
10672	GNA13	guanine nucleotide binding protein (G protein), alpha 13
2770	GNAI1	guanine nucleotide binding protein (G protein), alpha inhibiting activity polypeptide 1
2771	GNAI2	guanine nucleotide binding protein (G protein), alpha inhibiting activity polypeptide 2
2773	GNAI3	guanine nucleotide binding protein (G protein), alpha inhibiting activity polypeptide 3
2775	GNAO1	guanine nucleotide binding protein (G protein), alpha activating activity polypeptide O
2776	GNAQ	guanine nucleotide binding protein (G protein), q polypeptide
2778	GNAS	GNAS complex locus
2781	GNAZ	guanine nucleotide binding protein (G protein), alpha z polypeptide
5331	PLCB3	phospholipase C, beta 3 (phosphatidylinositol-specific)
5566	PRKACA	protein kinase, cAMP-dependent, catalytic, alpha
5567	PRKACB	protein kinase, cAMP-dependent, catalytic, beta
5568	PRKACG	protein kinase, cAMP-dependent, catalytic, gamma
7222	TRPC3	transient receptor potential cation channel, subfamily C, member 3
=== Reproduction_GnRH signaling ===
467	ATF3	activating transcription factor 3
801	CALM1	calmodulin 1 (phosphorylase kinase, delta)
805	CALM2	calmodulin 2 (phosphorylase kinase, delta)
808	CALM3	calmodulin 3 (phosphorylase kinase, delta)
815	CAMK2A	calcium/calmodulin-dependent protein kinase II alpha
816	CAMK2B	calcium/calmodulin-dependent protein kinase II beta
817	CAMK2D	calcium/calmodulin-dependent protein kinase II delta
818	CAMK2G	calcium/calmodulin-dependent protein kinase II gamma
1385	CREB1	cAMP responsive element binding protein 1
1958	EGR1	early growth response 1
2354	FOSB	FBJ murine osteosarcoma viral oncogene homolog B
2776	GNAQ	guanine nucleotide binding protein (G protein), q polypeptide
2778	GNAS	GNAS complex locus
3265	HRAS	v-Ha-ras Harvey rat sarcoma viral oncogene homolog
3725	JUN	jun oncogene
5608	MAP2K6	mitogen-activated protein kinase kinase 6
5602	MAPK10	mitogen-activated protein kinase 10
5331	PLCB3	phospholipase C, beta 3 (phosphatidylinositol-specific)
5566	PRKACA	protein kinase, cAMP-dependent, catalytic, alpha
5567	PRKACB	protein kinase, cAMP-dependent, catalytic, beta
5568	PRKACG	protein kinase, cAMP-dependent, catalytic, gamma
6195	RPS6KA1	ribosomal protein S6 kinase, 90kDa, polypeptide 1
6714	SRC	v-src sarcoma (Schmidt-Ruppin A-2) viral oncogene homolog (avian)
=== Stem cells_Noncanonical WNT signaling in cardiac myogenesis ===
2776	GNAQ	guanine nucleotide binding protein (G protein), q polypeptide
2782	GNB1	guanine nucleotide binding protein (G protein), beta polypeptide 1
54331	GNG2	guanine nucleotide binding protein (G protein), gamma 2
2792	GNGT1	guanine nucleotide binding protein (G protein), gamma transducing activity polypeptide 1
3725	JUN	jun oncogene
5602	MAPK10	mitogen-activated protein kinase 10
5331	PLCB3	phospholipase C, beta 3 (phosphatidylinositol-specific)
5579	PRKCB	protein kinase C, beta
5582	PRKCG	protein kinase C, gamma
5584	PRKCI	protein kinase C, iota
=== Maturation and migration of dendritic cells in skin sensitization ===
3551	IKBKB	inhibitor of kappa light polypeptide gene enhancer in B-cells, kinase beta
3725	JUN	jun oncogene
5608	MAP2K6	mitogen-activated protein kinase kinase 6
5602	MAPK10	mitogen-activated protein kinase 10
7132	TNFRSF1A	tumor necrosis factor receptor superfamily, member 1A
=== Aryl hydrocarbon receptor signaling ===
=== Immune response_Neurotensin-induced activation of IL-8 in colonocytes ===
801	CALM1	calmodulin 1 (phosphorylase kinase, delta)
805	CALM2	calmodulin 2 (phosphorylase kinase, delta)
808	CALM3	calmodulin 3 (phosphorylase kinase, delta)
815	CAMK2A	calcium/calmodulin-dependent protein kinase II alpha
816	CAMK2B	calcium/calmodulin-dependent protein kinase II beta
817	CAMK2D	calcium/calmodulin-dependent protein kinase II delta
818	CAMK2G	calcium/calmodulin-dependent protein kinase II gamma
2770	GNAI1	guanine nucleotide binding protein (G protein), alpha inhibiting activity polypeptide 1
2771	GNAI2	guanine nucleotide binding protein (G protein), alpha inhibiting activity polypeptide 2
2773	GNAI3	guanine nucleotide binding protein (G protein), alpha inhibiting activity polypeptide 3
2775	GNAO1	guanine nucleotide binding protein (G protein), alpha activating activity polypeptide O
2776	GNAQ	guanine nucleotide binding protein (G protein), q polypeptide
2781	GNAZ	guanine nucleotide binding protein (G protein), alpha z polypeptide
2782	GNB1	guanine nucleotide binding protein (G protein), beta polypeptide 1
54331	GNG2	guanine nucleotide binding protein (G protein), gamma 2
2792	GNGT1	guanine nucleotide binding protein (G protein), gamma transducing activity polypeptide 1
3265	HRAS	v-Ha-ras Harvey rat sarcoma viral oncogene homolog
3551	IKBKB	inhibitor of kappa light polypeptide gene enhancer in B-cells, kinase beta
4922	NTS	neurotensin
6714	SRC	v-src sarcoma (Schmidt-Ruppin A-2) viral oncogene homolog (avian)
=== Development_Angiotensin signaling via STATs ===
801	CALM1	calmodulin 1 (phosphorylase kinase, delta)
805	CALM2	calmodulin 2 (phosphorylase kinase, delta)
808	CALM3	calmodulin 3 (phosphorylase kinase, delta)
815	CAMK2A	calcium/calmodulin-dependent protein kinase II alpha
816	CAMK2B	calcium/calmodulin-dependent protein kinase II beta
817	CAMK2D	calcium/calmodulin-dependent protein kinase II delta
818	CAMK2G	calcium/calmodulin-dependent protein kinase II gamma
2776	GNAQ	guanine nucleotide binding protein (G protein), q polypeptide
2782	GNB1	guanine nucleotide binding protein (G protein), beta polypeptide 1
54331	GNG2	guanine nucleotide binding protein (G protein), gamma 2
2792	GNGT1	guanine nucleotide binding protein (G protein), gamma transducing activity polypeptide 1
5331	PLCB3	phospholipase C, beta 3 (phosphatidylinositol-specific)
5530	PPP3CA	protein phosphatase 3 (formerly 2B), catalytic subunit, alpha isoform
6714	SRC	v-src sarcoma (Schmidt-Ruppin A-2) viral oncogene homolog (avian)
6776	STAT5A	signal transducer and activator of transcription 5A
=== Immune response_MIF-mediated glucocorticoid regulation ===
3551	IKBKB	inhibitor of kappa light polypeptide gene enhancer in B-cells, kinase beta
3725	JUN	jun oncogene
2908	NR3C1	nuclear receptor subfamily 3, group C, member 1 (glucocorticoid receptor)
=== Muscle contraction_ACM regulation of smooth muscle contraction ===
801	CALM1	calmodulin 1 (phosphorylase kinase, delta)
805	CALM2	calmodulin 2 (phosphorylase kinase, delta)
808	CALM3	calmodulin 3 (phosphorylase kinase, delta)
10672	GNA13	guanine nucleotide binding protein (G protein), alpha 13
2773	GNAI3	guanine nucleotide binding protein (G protein), alpha inhibiting activity polypeptide 3
2776	GNAQ	guanine nucleotide binding protein (G protein), q polypeptide
2782	GNB1	guanine nucleotide binding protein (G protein), beta polypeptide 1
54331	GNG2	guanine nucleotide binding protein (G protein), gamma 2
2792	GNGT1	guanine nucleotide binding protein (G protein), gamma transducing activity polypeptide 1
5331	PLCB3	phospholipase C, beta 3 (phosphatidylinositol-specific)
5579	PRKCB	protein kinase C, beta
5582	PRKCG	protein kinase C, gamma
5584	PRKCI	protein kinase C, iota
6714	SRC	v-src sarcoma (Schmidt-Ruppin A-2) viral oncogene homolog (avian)
=== Blood coagulation_GPCRs in platelet aggregation ===
150	ADRA2A	adrenergic, alpha-2A-, receptor
2147	F2	coagulation factor II (thrombin)
10672	GNA13	guanine nucleotide binding protein (G protein), alpha 13
2770	GNAI1	guanine nucleotide binding protein (G protein), alpha inhibiting activity polypeptide 1
2771	GNAI2	guanine nucleotide binding protein (G protein), alpha inhibiting activity polypeptide 2
2773	GNAI3	guanine nucleotide binding protein (G protein), alpha inhibiting activity polypeptide 3
2775	GNAO1	guanine nucleotide binding protein (G protein), alpha activating activity polypeptide O
2776	GNAQ	guanine nucleotide binding protein (G protein), q polypeptide
2778	GNAS	GNAS complex locus
2781	GNAZ	guanine nucleotide binding protein (G protein), alpha z polypeptide
2782	GNB1	guanine nucleotide binding protein (G protein), beta polypeptide 1
54331	GNG2	guanine nucleotide binding protein (G protein), gamma 2
2792	GNGT1	guanine nucleotide binding protein (G protein), gamma transducing activity polypeptide 1
5331	PLCB3	phospholipase C, beta 3 (phosphatidylinositol-specific)
5566	PRKACA	protein kinase, cAMP-dependent, catalytic, alpha
5567	PRKACB	protein kinase, cAMP-dependent, catalytic, beta
5568	PRKACG	protein kinase, cAMP-dependent, catalytic, gamma
5908	RAP1B	RAP1B, member of RAS oncogene family
=== Development_G-Proteins mediated regulation MAPK-ERK signaling ===
801	CALM1	calmodulin 1 (phosphorylase kinase, delta)
805	CALM2	calmodulin 2 (phosphorylase kinase, delta)
808	CALM3	calmodulin 3 (phosphorylase kinase, delta)
815	CAMK2A	calcium/calmodulin-dependent protein kinase II alpha
816	CAMK2B	calcium/calmodulin-dependent protein kinase II beta
817	CAMK2D	calcium/calmodulin-dependent protein kinase II delta
818	CAMK2G	calcium/calmodulin-dependent protein kinase II gamma
2768	GNA12	guanine nucleotide binding protein (G protein) alpha 12
10672	GNA13	guanine nucleotide binding protein (G protein), alpha 13
2770	GNAI1	guanine nucleotide binding protein (G protein), alpha inhibiting activity polypeptide 1
2771	GNAI2	guanine nucleotide binding protein (G protein), alpha inhibiting activity polypeptide 2
2773	GNAI3	guanine nucleotide binding protein (G protein), alpha inhibiting activity polypeptide 3
2775	GNAO1	guanine nucleotide binding protein (G protein), alpha activating activity polypeptide O
2776	GNAQ	guanine nucleotide binding protein (G protein), q polypeptide
2778	GNAS	GNAS complex locus
2781	GNAZ	guanine nucleotide binding protein (G protein), alpha z polypeptide
2782	GNB1	guanine nucleotide binding protein (G protein), beta polypeptide 1
54331	GNG2	guanine nucleotide binding protein (G protein), gamma 2
2792	GNGT1	guanine nucleotide binding protein (G protein), gamma transducing activity polypeptide 1
3265	HRAS	v-Ha-ras Harvey rat sarcoma viral oncogene homolog
5331	PLCB3	phospholipase C, beta 3 (phosphatidylinositol-specific)
5566	PRKACA	protein kinase, cAMP-dependent, catalytic, alpha
5567	PRKACB	protein kinase, cAMP-dependent, catalytic, beta
5568	PRKACG	protein kinase, cAMP-dependent, catalytic, gamma
6714	SRC	v-src sarcoma (Schmidt-Ruppin A-2) viral oncogene homolog (avian)
=== Oxidative stress_Angiotensin II-induced production of ROS ===
2768	GNA12	guanine nucleotide binding protein (G protein) alpha 12
10672	GNA13	guanine nucleotide binding protein (G protein), alpha 13
2776	GNAQ	guanine nucleotide binding protein (G protein), q polypeptide
5331	PLCB3	phospholipase C, beta 3 (phosphatidylinositol-specific)
5579	PRKCB	protein kinase C, beta
=== Renin-Angiotensin-Aldosterone System ===
=== Development_S1P2 and S1P3 receptors in cell proliferation and differentiation ===
2768	GNA12	guanine nucleotide binding protein (G protein) alpha 12
10672	GNA13	guanine nucleotide binding protein (G protein), alpha 13
2771	GNAI2	guanine nucleotide binding protein (G protein), alpha inhibiting activity polypeptide 2
2776	GNAQ	guanine nucleotide binding protein (G protein), q polypeptide
2782	GNB1	guanine nucleotide binding protein (G protein), beta polypeptide 1
54331	GNG2	guanine nucleotide binding protein (G protein), gamma 2
2792	GNGT1	guanine nucleotide binding protein (G protein), gamma transducing activity polypeptide 1
3265	HRAS	v-Ha-ras Harvey rat sarcoma viral oncogene homolog
=== Neurophysiological process_Dopamine D2 receptor transactivation of PDGFR in CNS ===
801	CALM1	calmodulin 1 (phosphorylase kinase, delta)
805	CALM2	calmodulin 2 (phosphorylase kinase, delta)
808	CALM3	calmodulin 3 (phosphorylase kinase, delta)
2770	GNAI1	guanine nucleotide binding protein (G protein), alpha inhibiting activity polypeptide 1
2771	GNAI2	guanine nucleotide binding protein (G protein), alpha inhibiting activity polypeptide 2
2773	GNAI3	guanine nucleotide binding protein (G protein), alpha inhibiting activity polypeptide 3
2775	GNAO1	guanine nucleotide binding protein (G protein), alpha activating activity polypeptide O
2781	GNAZ	guanine nucleotide binding protein (G protein), alpha z polypeptide
2782	GNB1	guanine nucleotide binding protein (G protein), beta polypeptide 1
54331	GNG2	guanine nucleotide binding protein (G protein), gamma 2
2792	GNGT1	guanine nucleotide binding protein (G protein), gamma transducing activity polypeptide 1
2904	GRIN2B	glutamate receptor, ionotropic, N-methyl D-aspartate 2B
5335	PLCG1	phospholipase C, gamma 1
5579	PRKCB	protein kinase C, beta
5582	PRKCG	protein kinase C, gamma
5584	PRKCI	protein kinase C, iota
6714	SRC	v-src sarcoma (Schmidt-Ruppin A-2) viral oncogene homolog (avian)
=== Immune response_Histamine signaling in dendritic cells ===
1385	CREB1	cAMP responsive element binding protein 1
2770	GNAI1	guanine nucleotide binding protein (G protein), alpha inhibiting activity polypeptide 1
2771	GNAI2	guanine nucleotide binding protein (G protein), alpha inhibiting activity polypeptide 2
2773	GNAI3	guanine nucleotide binding protein (G protein), alpha inhibiting activity polypeptide 3
2775	GNAO1	guanine nucleotide binding protein (G protein), alpha activating activity polypeptide O
2776	GNAQ	guanine nucleotide binding protein (G protein), q polypeptide
2778	GNAS	GNAS complex locus
2781	GNAZ	guanine nucleotide binding protein (G protein), alpha z polypeptide
2782	GNB1	guanine nucleotide binding protein (G protein), beta polypeptide 1
54331	GNG2	guanine nucleotide binding protein (G protein), gamma 2
2792	GNGT1	guanine nucleotide binding protein (G protein), gamma transducing activity polypeptide 1
4772	NFATC1	nuclear factor of activated T-cells, cytoplasmic, calcineurin-dependent 1
5331	PLCB3	phospholipase C, beta 3 (phosphatidylinositol-specific)
5566	PRKACA	protein kinase, cAMP-dependent, catalytic, alpha
5567	PRKACB	protein kinase, cAMP-dependent, catalytic, beta
5568	PRKACG	protein kinase, cAMP-dependent, catalytic, gamma
=== Transcription_Transcription factor Tubby signaling pathways ===
2776	GNAQ	guanine nucleotide binding protein (G protein), q polypeptide
3643	INSR	insulin receptor
5331	PLCB3	phospholipase C, beta 3 (phosphatidylinositol-specific)
5335	PLCG1	phospholipase C, gamma 1
5579	PRKCB	protein kinase C, beta
5582	PRKCG	protein kinase C, gamma
5584	PRKCI	protein kinase C, iota
=== Stem cells_Pancreatic cancer stem cells in tumor metastasis ===
801	CALM1	calmodulin 1 (phosphorylase kinase, delta)
805	CALM2	calmodulin 2 (phosphorylase kinase, delta)
808	CALM3	calmodulin 3 (phosphorylase kinase, delta)
10672	GNA13	guanine nucleotide binding protein (G protein), alpha 13
2770	GNAI1	guanine nucleotide binding protein (G protein), alpha inhibiting activity polypeptide 1
2771	GNAI2	guanine nucleotide binding protein (G protein), alpha inhibiting activity polypeptide 2
2773	GNAI3	guanine nucleotide binding protein (G protein), alpha inhibiting activity polypeptide 3
2775	GNAO1	guanine nucleotide binding protein (G protein), alpha activating activity polypeptide O
2781	GNAZ	guanine nucleotide binding protein (G protein), alpha z polypeptide
2782	GNB1	guanine nucleotide binding protein (G protein), beta polypeptide 1
54331	GNG2	guanine nucleotide binding protein (G protein), gamma 2
2792	GNGT1	guanine nucleotide binding protein (G protein), gamma transducing activity polypeptide 1
5335	PLCG1	phospholipase C, gamma 1
6714	SRC	v-src sarcoma (Schmidt-Ruppin A-2) viral oncogene homolog (avian)
=== PGE2 pathways in cancer ===
1385	CREB1	cAMP responsive element binding protein 1
1958	EGR1	early growth response 1
2770	GNAI1	guanine nucleotide binding protein (G protein), alpha inhibiting activity polypeptide 1
2771	GNAI2	guanine nucleotide binding protein (G protein), alpha inhibiting activity polypeptide 2
2773	GNAI3	guanine nucleotide binding protein (G protein), alpha inhibiting activity polypeptide 3
2775	GNAO1	guanine nucleotide binding protein (G protein), alpha activating activity polypeptide O
2778	GNAS	GNAS complex locus
2781	GNAZ	guanine nucleotide binding protein (G protein), alpha z polypeptide
2782	GNB1	guanine nucleotide binding protein (G protein), beta polypeptide 1
54331	GNG2	guanine nucleotide binding protein (G protein), gamma 2
2792	GNGT1	guanine nucleotide binding protein (G protein), gamma transducing activity polypeptide 1
5566	PRKACA	protein kinase, cAMP-dependent, catalytic, alpha
5567	PRKACB	protein kinase, cAMP-dependent, catalytic, beta
5568	PRKACG	protein kinase, cAMP-dependent, catalytic, gamma
6714	SRC	v-src sarcoma (Schmidt-Ruppin A-2) viral oncogene homolog (avian)
6934	TCF7L2	transcription factor 7-like 2 (T-cell specific, HMG-box)
=== Muscle contraction_S1P2 receptor-mediated smooth muscle contraction ===
801	CALM1	calmodulin 1 (phosphorylase kinase, delta)
805	CALM2	calmodulin 2 (phosphorylase kinase, delta)
808	CALM3	calmodulin 3 (phosphorylase kinase, delta)
2768	GNA12	guanine nucleotide binding protein (G protein) alpha 12
10672	GNA13	guanine nucleotide binding protein (G protein), alpha 13
2771	GNAI2	guanine nucleotide binding protein (G protein), alpha inhibiting activity polypeptide 2
2776	GNAQ	guanine nucleotide binding protein (G protein), q polypeptide
2782	GNB1	guanine nucleotide binding protein (G protein), beta polypeptide 1
54331	GNG2	guanine nucleotide binding protein (G protein), gamma 2
2792	GNGT1	guanine nucleotide binding protein (G protein), gamma transducing activity polypeptide 1
5331	PLCB3	phospholipase C, beta 3 (phosphatidylinositol-specific)
=== Cell adhesion_Chemokines and adhesion ===
2770	GNAI1	guanine nucleotide binding protein (G protein), alpha inhibiting activity polypeptide 1
2771	GNAI2	guanine nucleotide binding protein (G protein), alpha inhibiting activity polypeptide 2
2773	GNAI3	guanine nucleotide binding protein (G protein), alpha inhibiting activity polypeptide 3
2775	GNAO1	guanine nucleotide binding protein (G protein), alpha activating activity polypeptide O
2781	GNAZ	guanine nucleotide binding protein (G protein), alpha z polypeptide
2782	GNB1	guanine nucleotide binding protein (G protein), beta polypeptide 1
54331	GNG2	guanine nucleotide binding protein (G protein), gamma 2
2792	GNGT1	guanine nucleotide binding protein (G protein), gamma transducing activity polypeptide 1
3265	HRAS	v-Ha-ras Harvey rat sarcoma viral oncogene homolog
3685	ITGAV	integrin, alpha V (vitronectin receptor, alpha polypeptide, antigen CD51)
3725	JUN	jun oncogene
3915	LAMC1	laminin, gamma 1 (formerly LAMB2)
5290	PIK3CA	phosphoinositide-3-kinase, catalytic, alpha polypeptide
5340	PLG	plasminogen
6714	SRC	v-src sarcoma (Schmidt-Ruppin A-2) viral oncogene homolog (avian)
6934	TCF7L2	transcription factor 7-like 2 (T-cell specific, HMG-box)
=== Stellate cells activation and liver fibrosis ===
=== Deregulation of canonical WNT signaling in major depressive disorder ===
7976	FZD3	frizzled homolog 3 (Drosophila)
8323	FZD6	frizzled homolog 6 (Drosophila)
4760	NEUROD1	neurogenic differentiation 1
8864	PER2	period homolog 2 (Drosophila)
6853	SYN1	synapsin I
6934	TCF7L2	transcription factor 7-like 2 (T-cell specific, HMG-box)
=== Cytoskeleton remodeling_Reverse signaling by ephrin B ===
2770	GNAI1	guanine nucleotide binding protein (G protein), alpha inhibiting activity polypeptide 1
2771	GNAI2	guanine nucleotide binding protein (G protein), alpha inhibiting activity polypeptide 2
2773	GNAI3	guanine nucleotide binding protein (G protein), alpha inhibiting activity polypeptide 3
2775	GNAO1	guanine nucleotide binding protein (G protein), alpha activating activity polypeptide O
2781	GNAZ	guanine nucleotide binding protein (G protein), alpha z polypeptide
2782	GNB1	guanine nucleotide binding protein (G protein), beta polypeptide 1
54331	GNG2	guanine nucleotide binding protein (G protein), gamma 2
2792	GNGT1	guanine nucleotide binding protein (G protein), gamma transducing activity polypeptide 1
3265	HRAS	v-Ha-ras Harvey rat sarcoma viral oncogene homolog
6714	SRC	v-src sarcoma (Schmidt-Ruppin A-2) viral oncogene homolog (avian)
7277	TUBA4A	tubulin, alpha 4a
=== Development_Activation of Erk by ACM1, ACM3 and ACM5 ===
801	CALM1	calmodulin 1 (phosphorylase kinase, delta)
805	CALM2	calmodulin 2 (phosphorylase kinase, delta)
808	CALM3	calmodulin 3 (phosphorylase kinase, delta)
815	CAMK2A	calcium/calmodulin-dependent protein kinase II alpha
816	CAMK2B	calcium/calmodulin-dependent protein kinase II beta
817	CAMK2D	calcium/calmodulin-dependent protein kinase II delta
818	CAMK2G	calcium/calmodulin-dependent protein kinase II gamma
1385	CREB1	cAMP responsive element binding protein 1
1958	EGR1	early growth response 1
2776	GNAQ	guanine nucleotide binding protein (G protein), q polypeptide
3265	HRAS	v-Ha-ras Harvey rat sarcoma viral oncogene homolog
3725	JUN	jun oncogene
6195	RPS6KA1	ribosomal protein S6 kinase, 90kDa, polypeptide 1
6714	SRC	v-src sarcoma (Schmidt-Ruppin A-2) viral oncogene homolog (avian)
=== Development_S1P1 signaling pathway ===
2770	GNAI1	guanine nucleotide binding protein (G protein), alpha inhibiting activity polypeptide 1
2771	GNAI2	guanine nucleotide binding protein (G protein), alpha inhibiting activity polypeptide 2
2773	GNAI3	guanine nucleotide binding protein (G protein), alpha inhibiting activity polypeptide 3
2775	GNAO1	guanine nucleotide binding protein (G protein), alpha activating activity polypeptide O
2781	GNAZ	guanine nucleotide binding protein (G protein), alpha z polypeptide
2782	GNB1	guanine nucleotide binding protein (G protein), beta polypeptide 1
54331	GNG2	guanine nucleotide binding protein (G protein), gamma 2
2792	GNGT1	guanine nucleotide binding protein (G protein), gamma transducing activity polypeptide 1
5290	PIK3CA	phosphoinositide-3-kinase, catalytic, alpha polypeptide
5331	PLCB3	phospholipase C, beta 3 (phosphatidylinositol-specific)
6714	SRC	v-src sarcoma (Schmidt-Ruppin A-2) viral oncogene homolog (avian)
=== Signal transduction_Calcium signaling ===
801	CALM1	calmodulin 1 (phosphorylase kinase, delta)
805	CALM2	calmodulin 2 (phosphorylase kinase, delta)
808	CALM3	calmodulin 3 (phosphorylase kinase, delta)
815	CAMK2A	calcium/calmodulin-dependent protein kinase II alpha
816	CAMK2B	calcium/calmodulin-dependent protein kinase II beta
817	CAMK2D	calcium/calmodulin-dependent protein kinase II delta
818	CAMK2G	calcium/calmodulin-dependent protein kinase II gamma
1385	CREB1	cAMP responsive element binding protein 1
2280	FKBP1A	FK506 binding protein 1A, 12kDa
2782	GNB1	guanine nucleotide binding protein (G protein), beta polypeptide 1
54331	GNG2	guanine nucleotide binding protein (G protein), gamma 2
2792	GNGT1	guanine nucleotide binding protein (G protein), gamma transducing activity polypeptide 1
5331	PLCB3	phospholipase C, beta 3 (phosphatidylinositol-specific)
5530	PPP3CA	protein phosphatase 3 (formerly 2B), catalytic subunit, alpha isoform
5566	PRKACA	protein kinase, cAMP-dependent, catalytic, alpha
5567	PRKACB	protein kinase, cAMP-dependent, catalytic, beta
5568	PRKACG	protein kinase, cAMP-dependent, catalytic, gamma
5579	PRKCB	protein kinase C, beta
5582	PRKCG	protein kinase C, gamma
1827	RCAN1	regulator of calcineurin 1
=== Neurophysiological process_Glutamate regulation of Dopamine D1A receptor signaling ===
801	CALM1	calmodulin 1 (phosphorylase kinase, delta)
805	CALM2	calmodulin 2 (phosphorylase kinase, delta)
808	CALM3	calmodulin 3 (phosphorylase kinase, delta)
1020	CDK5	cyclin-dependent kinase 5
1385	CREB1	cAMP responsive element binding protein 1
2776	GNAQ	guanine nucleotide binding protein (G protein), q polypeptide
2778	GNAS	GNAS complex locus
2904	GRIN2B	glutamate receptor, ionotropic, N-methyl D-aspartate 2B
5530	PPP3CA	protein phosphatase 3 (formerly 2B), catalytic subunit, alpha isoform
5566	PRKACA	protein kinase, cAMP-dependent, catalytic, alpha
5567	PRKACB	protein kinase, cAMP-dependent, catalytic, beta
5568	PRKACG	protein kinase, cAMP-dependent, catalytic, gamma
=== Development_EPO-induced MAPK pathway ===
2782	GNB1	guanine nucleotide binding protein (G protein), beta polypeptide 1
54331	GNG2	guanine nucleotide binding protein (G protein), gamma 2
2792	GNGT1	guanine nucleotide binding protein (G protein), gamma transducing activity polypeptide 1
3265	HRAS	v-Ha-ras Harvey rat sarcoma viral oncogene homolog
3725	JUN	jun oncogene
5602	MAPK10	mitogen-activated protein kinase 10
5335	PLCG1	phospholipase C, gamma 1
=== Transcription_ChREBP regulation pathway ===
2770	GNAI1	guanine nucleotide binding protein (G protein), alpha inhibiting activity polypeptide 1
2771	GNAI2	guanine nucleotide binding protein (G protein), alpha inhibiting activity polypeptide 2
2773	GNAI3	guanine nucleotide binding protein (G protein), alpha inhibiting activity polypeptide 3
2775	GNAO1	guanine nucleotide binding protein (G protein), alpha activating activity polypeptide O
2778	GNAS	GNAS complex locus
2781	GNAZ	guanine nucleotide binding protein (G protein), alpha z polypeptide
2782	GNB1	guanine nucleotide binding protein (G protein), beta polypeptide 1
54331	GNG2	guanine nucleotide binding protein (G protein), gamma 2
2792	GNGT1	guanine nucleotide binding protein (G protein), gamma transducing activity polypeptide 1
5566	PRKACA	protein kinase, cAMP-dependent, catalytic, alpha
5567	PRKACB	protein kinase, cAMP-dependent, catalytic, beta
5568	PRKACG	protein kinase, cAMP-dependent, catalytic, gamma
=== Immune response_IL-22 signaling pathway ===
3725	JUN	jun oncogene
5602	MAPK10	mitogen-activated protein kinase 10
6776	STAT5A	signal transducer and activator of transcription 5A
6777	STAT5B	signal transducer and activator of transcription 5B
=== Immune response_IL-17 signaling pathways ===
3551	IKBKB	inhibitor of kappa light polypeptide gene enhancer in B-cells, kinase beta
3725	JUN	jun oncogene
5608	MAP2K6	mitogen-activated protein kinase kinase 6
5290	PIK3CA	phosphoinositide-3-kinase, catalytic, alpha polypeptide
6667	SP1	Sp1 transcription factor
=== Muscle contraction_Oxytocin signaling in uterus and mammary gland ===
801	CALM1	calmodulin 1 (phosphorylase kinase, delta)
805	CALM2	calmodulin 2 (phosphorylase kinase, delta)
808	CALM3	calmodulin 3 (phosphorylase kinase, delta)
2773	GNAI3	guanine nucleotide binding protein (G protein), alpha inhibiting activity polypeptide 3
2776	GNAQ	guanine nucleotide binding protein (G protein), q polypeptide
2782	GNB1	guanine nucleotide binding protein (G protein), beta polypeptide 1
54331	GNG2	guanine nucleotide binding protein (G protein), gamma 2
2792	GNGT1	guanine nucleotide binding protein (G protein), gamma transducing activity polypeptide 1
3265	HRAS	v-Ha-ras Harvey rat sarcoma viral oncogene homolog
5331	PLCB3	phospholipase C, beta 3 (phosphatidylinositol-specific)
5579	PRKCB	protein kinase C, beta
5582	PRKCG	protein kinase C, gamma
5584	PRKCI	protein kinase C, iota
=== Chemotaxis_Leukocyte chemotaxis ===
2833	CXCR3	chemokine (C-X-C motif) receptor 3
2768	GNA12	guanine nucleotide binding protein (G protein) alpha 12
10672	GNA13	guanine nucleotide binding protein (G protein), alpha 13
2770	GNAI1	guanine nucleotide binding protein (G protein), alpha inhibiting activity polypeptide 1
2771	GNAI2	guanine nucleotide binding protein (G protein), alpha inhibiting activity polypeptide 2
2773	GNAI3	guanine nucleotide binding protein (G protein), alpha inhibiting activity polypeptide 3
2775	GNAO1	guanine nucleotide binding protein (G protein), alpha activating activity polypeptide O
2781	GNAZ	guanine nucleotide binding protein (G protein), alpha z polypeptide
2782	GNB1	guanine nucleotide binding protein (G protein), beta polypeptide 1
54331	GNG2	guanine nucleotide binding protein (G protein), gamma 2
2792	GNGT1	guanine nucleotide binding protein (G protein), gamma transducing activity polypeptide 1
3683	ITGAL	integrin, alpha L (antigen CD11A (p180), lymphocyte function-associated antigen 1; alpha polypeptide)
3689	ITGB2	integrin, beta 2 (complement component 3 receptor 3 and 4 subunit)
5331	PLCB3	phospholipase C, beta 3 (phosphatidylinositol-specific)
5335	PLCG1	phospholipase C, gamma 1
=== Development_HGF signaling pathway ===
1958	EGR1	early growth response 1
3265	HRAS	v-Ha-ras Harvey rat sarcoma viral oncogene homolog
3725	JUN	jun oncogene
5602	MAPK10	mitogen-activated protein kinase 10
5290	PIK3CA	phosphoinositide-3-kinase, catalytic, alpha polypeptide
5335	PLCG1	phospholipase C, gamma 1
6934	TCF7L2	transcription factor 7-like 2 (T-cell specific, HMG-box)
=== Ubiquitin-proteasome system in Huntington's disease ===
2904	GRIN2B	glutamate receptor, ionotropic, N-methyl D-aspartate 2B
3064	HTT	huntingtin
5706	PSMC6	proteasome (prosome, macropain) 26S subunit, ATPase, 6
5710	PSMD4	proteasome (prosome, macropain) 26S subunit, non-ATPase, 4
=== Neurophysiological process_EphB receptors in dendritic spine morphogenesis and synaptogenesis ===
1742	DLG4	discs, large homolog 4 (Drosophila)
2904	GRIN2B	glutamate receptor, ionotropic, N-methyl D-aspartate 2B
85358	SHANK3	SH3 and multiple ankyrin repeat domains 3
6616	SNAP25	synaptosomal-associated protein, 25kDa
6804	STX1A	syntaxin 1A (brain)
=== Development_ERK5 in cell proliferation and neuronal survival ===
1385	CREB1	cAMP responsive element binding protein 1
3265	HRAS	v-Ha-ras Harvey rat sarcoma viral oncogene homolog
3725	JUN	jun oncogene
3932	LCK	lymphocyte-specific protein tyrosine kinase
5584	PRKCI	protein kinase C, iota
=== Cytoskeleton remodeling_TGF, WNT and cytoskeletal remodeling ===
7976	FZD3	frizzled homolog 3 (Drosophila)
8323	FZD6	frizzled homolog 6 (Drosophila)
3265	HRAS	v-Ha-ras Harvey rat sarcoma viral oncogene homolog
3725	JUN	jun oncogene
3915	LAMC1	laminin, gamma 1 (formerly LAMB2)
5290	PIK3CA	phosphoinositide-3-kinase, catalytic, alpha polypeptide
5340	PLG	plasminogen
710	SERPING1	serpin peptidase inhibitor, clade G (C1 inhibitor), member 1
6667	SP1	Sp1 transcription factor
6714	SRC	v-src sarcoma (Schmidt-Ruppin A-2) viral oncogene homolog (avian)
6934	TCF7L2	transcription factor 7-like 2 (T-cell specific, HMG-box)
7249	TSC2	tuberous sclerosis 2
=== Neurophysiological process_NMDA-dependent postsynaptic long-term potentiation in CA1 hippocampal neurons ===
801	CALM1	calmodulin 1 (phosphorylase kinase, delta)
805	CALM2	calmodulin 2 (phosphorylase kinase, delta)
808	CALM3	calmodulin 3 (phosphorylase kinase, delta)
815	CAMK2A	calcium/calmodulin-dependent protein kinase II alpha
816	CAMK2B	calcium/calmodulin-dependent protein kinase II beta
817	CAMK2D	calcium/calmodulin-dependent protein kinase II delta
818	CAMK2G	calcium/calmodulin-dependent protein kinase II gamma
1385	CREB1	cAMP responsive element binding protein 1
2776	GNAQ	guanine nucleotide binding protein (G protein), q polypeptide
2904	GRIN2B	glutamate receptor, ionotropic, N-methyl D-aspartate 2B
3265	HRAS	v-Ha-ras Harvey rat sarcoma viral oncogene homolog
5290	PIK3CA	phosphoinositide-3-kinase, catalytic, alpha polypeptide
5566	PRKACA	protein kinase, cAMP-dependent, catalytic, alpha
5567	PRKACB	protein kinase, cAMP-dependent, catalytic, beta
5568	PRKACG	protein kinase, cAMP-dependent, catalytic, gamma
6195	RPS6KA1	ribosomal protein S6 kinase, 90kDa, polypeptide 1
6714	SRC	v-src sarcoma (Schmidt-Ruppin A-2) viral oncogene homolog (avian)
=== Huntingtin-depended transcription deregulation in Huntington's Disease ===
3064	HTT	huntingtin
9611	NCOR1	nuclear receptor co-repressor 1
6667	SP1	Sp1 transcription factor
6908	TBP	TATA box binding protein
10915	TCERG1	transcription elongation regulator 1
=== Transcription_Transcription regulation of aminoacid metabolism ===
2354	FOSB	FBJ murine osteosarcoma viral oncogene homolog B
3725	JUN	jun oncogene
4097	MAFG	v-maf musculoaponeurotic fibrosarcoma oncogene homolog G (avian)
4778	NFE2	nuclear factor (erythroid-derived 2), 45kDa
5579	PRKCB	protein kinase C, beta
5582	PRKCG	protein kinase C, gamma
5584	PRKCI	protein kinase C, iota
6667	SP1	Sp1 transcription factor
7020	TFAP2A	transcription factor AP-2 alpha (activating enhancer binding protein 2 alpha)
=== Development_WNT signaling pathway. Part 2 ===
7976	FZD3	frizzled homolog 3 (Drosophila)
8323	FZD6	frizzled homolog 6 (Drosophila)
3725	JUN	jun oncogene
5978	REST	RE1-silencing transcription factor
6597	SMARCA4	SWI/SNF related, matrix associated, actin dependent regulator of chromatin, subfamily a, member 4
6934	TCF7L2	transcription factor 7-like 2 (T-cell specific, HMG-box)
=== Oligodendrocyte differentiation ===
1385	CREB1	cAMP responsive element binding protein 1
3280	HES1	hairy and enhancer of split 1, (Drosophila)
3480	IGF1R	insulin-like growth factor 1 receptor
6195	RPS6KA1	ribosomal protein S6 kinase, 90kDa, polypeptide 1
=== Development_PACAP signaling in neural cells ===
317	APAF1	apoptotic peptidase activating factor 1
1385	CREB1	cAMP responsive element binding protein 1
54205	CYCS	cytochrome c, somatic
2776	GNAQ	guanine nucleotide binding protein (G protein), q polypeptide
2778	GNAS	GNAS complex locus
5331	PLCB3	phospholipase C, beta 3 (phosphatidylinositol-specific)
5566	PRKACA	protein kinase, cAMP-dependent, catalytic, alpha
5567	PRKACB	protein kinase, cAMP-dependent, catalytic, beta
5568	PRKACG	protein kinase, cAMP-dependent, catalytic, gamma
5579	PRKCB	protein kinase C, beta
5582	PRKCG	protein kinase C, gamma
=== Development_Cross-talk between VEGF and Angiopoietin 1 signaling pathways ===
3551	IKBKB	inhibitor of kappa light polypeptide gene enhancer in B-cells, kinase beta
5335	PLCG1	phospholipase C, gamma 1
6714	SRC	v-src sarcoma (Schmidt-Ruppin A-2) viral oncogene homolog (avian)
=== G-protein signaling_Ras family GTPases in kinase cascades (scheme) ===
3265	HRAS	v-Ha-ras Harvey rat sarcoma viral oncogene homolog
3725	JUN	jun oncogene
5602	MAPK10	mitogen-activated protein kinase 10
=== Muscle contraction_Delta-type opioid receptor in smooth muscle contraction ===
2770	GNAI1	guanine nucleotide binding protein (G protein), alpha inhibiting activity polypeptide 1
2771	GNAI2	guanine nucleotide binding protein (G protein), alpha inhibiting activity polypeptide 2
2773	GNAI3	guanine nucleotide binding protein (G protein), alpha inhibiting activity polypeptide 3
2775	GNAO1	guanine nucleotide binding protein (G protein), alpha activating activity polypeptide O
2781	GNAZ	guanine nucleotide binding protein (G protein), alpha z polypeptide
2782	GNB1	guanine nucleotide binding protein (G protein), beta polypeptide 1
54331	GNG2	guanine nucleotide binding protein (G protein), gamma 2
2792	GNGT1	guanine nucleotide binding protein (G protein), gamma transducing activity polypeptide 1
5331	PLCB3	phospholipase C, beta 3 (phosphatidylinositol-specific)
=== Immune response_Gastrin in inflammatory response ===
1385	CREB1	cAMP responsive element binding protein 1
2776	GNAQ	guanine nucleotide binding protein (G protein), q polypeptide
3265	HRAS	v-Ha-ras Harvey rat sarcoma viral oncogene homolog
3551	IKBKB	inhibitor of kappa light polypeptide gene enhancer in B-cells, kinase beta
3667	IRS1	insulin receptor substrate 1
3725	JUN	jun oncogene
5608	MAP2K6	mitogen-activated protein kinase kinase 6
5602	MAPK10	mitogen-activated protein kinase 10
5290	PIK3CA	phosphoinositide-3-kinase, catalytic, alpha polypeptide
5335	PLCG1	phospholipase C, gamma 1
6714	SRC	v-src sarcoma (Schmidt-Ruppin A-2) viral oncogene homolog (avian)
=== Cytoskeleton remodeling_Role of PKA in cytoskeleton reorganisation ===
801	CALM1	calmodulin 1 (phosphorylase kinase, delta)
805	CALM2	calmodulin 2 (phosphorylase kinase, delta)
808	CALM3	calmodulin 3 (phosphorylase kinase, delta)
2778	GNAS	GNAS complex locus
2782	GNB1	guanine nucleotide binding protein (G protein), beta polypeptide 1
54331	GNG2	guanine nucleotide binding protein (G protein), gamma 2
2792	GNGT1	guanine nucleotide binding protein (G protein), gamma transducing activity polypeptide 1
5331	PLCB3	phospholipase C, beta 3 (phosphatidylinositol-specific)
5566	PRKACA	protein kinase, cAMP-dependent, catalytic, alpha
5567	PRKACB	protein kinase, cAMP-dependent, catalytic, beta
5568	PRKACG	protein kinase, cAMP-dependent, catalytic, gamma
7529	YWHAB	tyrosine 3-monooxygenase/tryptophan 5-monooxygenase activation protein, beta polypeptide
=== Neurophysiological process_Delta-type opioid receptor in the nervous system ===
774	CACNA1B	calcium channel, voltage-dependent, N type, alpha 1B subunit
801	CALM1	calmodulin 1 (phosphorylase kinase, delta)
805	CALM2	calmodulin 2 (phosphorylase kinase, delta)
808	CALM3	calmodulin 3 (phosphorylase kinase, delta)
1385	CREB1	cAMP responsive element binding protein 1
2770	GNAI1	guanine nucleotide binding protein (G protein), alpha inhibiting activity polypeptide 1
2771	GNAI2	guanine nucleotide binding protein (G protein), alpha inhibiting activity polypeptide 2
2773	GNAI3	guanine nucleotide binding protein (G protein), alpha inhibiting activity polypeptide 3
2775	GNAO1	guanine nucleotide binding protein (G protein), alpha activating activity polypeptide O
2781	GNAZ	guanine nucleotide binding protein (G protein), alpha z polypeptide
2782	GNB1	guanine nucleotide binding protein (G protein), beta polypeptide 1
54331	GNG2	guanine nucleotide binding protein (G protein), gamma 2
2792	GNGT1	guanine nucleotide binding protein (G protein), gamma transducing activity polypeptide 1
3765	KCNJ9	potassium inwardly-rectifying channel, subfamily J, member 9
5566	PRKACA	protein kinase, cAMP-dependent, catalytic, alpha
=== G-protein signaling_G-Protein alpha-i signaling cascades ===
2770	GNAI1	guanine nucleotide binding protein (G protein), alpha inhibiting activity polypeptide 1
2771	GNAI2	guanine nucleotide binding protein (G protein), alpha inhibiting activity polypeptide 2
2773	GNAI3	guanine nucleotide binding protein (G protein), alpha inhibiting activity polypeptide 3
2775	GNAO1	guanine nucleotide binding protein (G protein), alpha activating activity polypeptide O
2781	GNAZ	guanine nucleotide binding protein (G protein), alpha z polypeptide
2782	GNB1	guanine nucleotide binding protein (G protein), beta polypeptide 1
54331	GNG2	guanine nucleotide binding protein (G protein), gamma 2
2792	GNGT1	guanine nucleotide binding protein (G protein), gamma transducing activity polypeptide 1
3265	HRAS	v-Ha-ras Harvey rat sarcoma viral oncogene homolog
5566	PRKACA	protein kinase, cAMP-dependent, catalytic, alpha
5567	PRKACB	protein kinase, cAMP-dependent, catalytic, beta
5568	PRKACG	protein kinase, cAMP-dependent, catalytic, gamma
10636	RGS14	regulator of G-protein signaling 14
6714	SRC	v-src sarcoma (Schmidt-Ruppin A-2) viral oncogene homolog (avian)
=== Cardiac Hypertrophy_Ca(2+)-dependent NF-AT signaling in Cardiac Hypertrophy ===
801	CALM1	calmodulin 1 (phosphorylase kinase, delta)
805	CALM2	calmodulin 2 (phosphorylase kinase, delta)
808	CALM3	calmodulin 3 (phosphorylase kinase, delta)
2770	GNAI1	guanine nucleotide binding protein (G protein), alpha inhibiting activity polypeptide 1
2771	GNAI2	guanine nucleotide binding protein (G protein), alpha inhibiting activity polypeptide 2
2773	GNAI3	guanine nucleotide binding protein (G protein), alpha inhibiting activity polypeptide 3
2775	GNAO1	guanine nucleotide binding protein (G protein), alpha activating activity polypeptide O
2776	GNAQ	guanine nucleotide binding protein (G protein), q polypeptide
2778	GNAS	GNAS complex locus
2781	GNAZ	guanine nucleotide binding protein (G protein), alpha z polypeptide
2782	GNB1	guanine nucleotide binding protein (G protein), beta polypeptide 1
54331	GNG2	guanine nucleotide binding protein (G protein), gamma 2
2792	GNGT1	guanine nucleotide binding protein (G protein), gamma transducing activity polypeptide 1
5331	PLCB3	phospholipase C, beta 3 (phosphatidylinositol-specific)
5530	PPP3CA	protein phosphatase 3 (formerly 2B), catalytic subunit, alpha isoform
5566	PRKACA	protein kinase, cAMP-dependent, catalytic, alpha
5567	PRKACB	protein kinase, cAMP-dependent, catalytic, beta
5568	PRKACG	protein kinase, cAMP-dependent, catalytic, gamma
5579	PRKCB	protein kinase C, beta
5582	PRKCG	protein kinase C, gamma
7222	TRPC3	transient receptor potential cation channel, subfamily C, member 3
=== Development_VEGF signaling and activation ===
672	BRCA1	breast cancer 1, early onset
2099	ESR1	estrogen receptor 1
3265	HRAS	v-Ha-ras Harvey rat sarcoma viral oncogene homolog
3551	IKBKB	inhibitor of kappa light polypeptide gene enhancer in B-cells, kinase beta
3725	JUN	jun oncogene
5290	PIK3CA	phosphoinositide-3-kinase, catalytic, alpha polypeptide
5335	PLCG1	phospholipase C, gamma 1
5579	PRKCB	protein kinase C, beta
5582	PRKCG	protein kinase C, gamma
5584	PRKCI	protein kinase C, iota
6667	SP1	Sp1 transcription factor
6670	SP3	Sp3 transcription factor
6714	SRC	v-src sarcoma (Schmidt-Ruppin A-2) viral oncogene homolog (avian)
=== Th2-cytokines-induced expression of mucins in asthma ===
1385	CREB1	cAMP responsive element binding protein 1
3265	HRAS	v-Ha-ras Harvey rat sarcoma viral oncogene homolog
3596	IL13	interleukin 13
3597	IL13RA1	interleukin 13 receptor, alpha 1
6195	RPS6KA1	ribosomal protein S6 kinase, 90kDa, polypeptide 1
=== Neurophysiological process_Melatonin signaling ===
801	CALM1	calmodulin 1 (phosphorylase kinase, delta)
805	CALM2	calmodulin 2 (phosphorylase kinase, delta)
808	CALM3	calmodulin 3 (phosphorylase kinase, delta)
815	CAMK2A	calcium/calmodulin-dependent protein kinase II alpha
816	CAMK2B	calcium/calmodulin-dependent protein kinase II beta
817	CAMK2D	calcium/calmodulin-dependent protein kinase II delta
818	CAMK2G	calcium/calmodulin-dependent protein kinase II gamma
1385	CREB1	cAMP responsive element binding protein 1
2770	GNAI1	guanine nucleotide binding protein (G protein), alpha inhibiting activity polypeptide 1
2771	GNAI2	guanine nucleotide binding protein (G protein), alpha inhibiting activity polypeptide 2
2773	GNAI3	guanine nucleotide binding protein (G protein), alpha inhibiting activity polypeptide 3
2775	GNAO1	guanine nucleotide binding protein (G protein), alpha activating activity polypeptide O
2781	GNAZ	guanine nucleotide binding protein (G protein), alpha z polypeptide
2782	GNB1	guanine nucleotide binding protein (G protein), beta polypeptide 1
54331	GNG2	guanine nucleotide binding protein (G protein), gamma 2
2792	GNGT1	guanine nucleotide binding protein (G protein), gamma transducing activity polypeptide 1
3765	KCNJ9	potassium inwardly-rectifying channel, subfamily J, member 9
5566	PRKACA	protein kinase, cAMP-dependent, catalytic, alpha
5567	PRKACB	protein kinase, cAMP-dependent, catalytic, beta
5568	PRKACG	protein kinase, cAMP-dependent, catalytic, gamma
=== cAMP/ Ca(2+)-dependent Insulin secretion ===
801	CALM1	calmodulin 1 (phosphorylase kinase, delta)
805	CALM2	calmodulin 2 (phosphorylase kinase, delta)
808	CALM3	calmodulin 3 (phosphorylase kinase, delta)
5566	PRKACA	protein kinase, cAMP-dependent, catalytic, alpha
5567	PRKACB	protein kinase, cAMP-dependent, catalytic, beta
5568	PRKACG	protein kinase, cAMP-dependent, catalytic, gamma
9699	RIMS2	regulating synaptic membrane exocytosis 2
6616	SNAP25	synaptosomal-associated protein, 25kDa
6804	STX1A	syntaxin 1A (brain)
=== Immune response_TREM1 signaling pathway ===
3265	HRAS	v-Ha-ras Harvey rat sarcoma viral oncogene homolog
3551	IKBKB	inhibitor of kappa light polypeptide gene enhancer in B-cells, kinase beta
3725	JUN	jun oncogene
5290	PIK3CA	phosphoinositide-3-kinase, catalytic, alpha polypeptide
5335	PLCG1	phospholipase C, gamma 1
5530	PPP3CA	protein phosphatase 3 (formerly 2B), catalytic subunit, alpha isoform
6195	RPS6KA1	ribosomal protein S6 kinase, 90kDa, polypeptide 1
=== TNF-alpha, IL-1 beta induce dyslipidemia and inflammation in obesity and type 2 diabetes in adipocytes ===
3551	IKBKB	inhibitor of kappa light polypeptide gene enhancer in B-cells, kinase beta
3554	IL1R1	interleukin 1 receptor, type I
5566	PRKACA	protein kinase, cAMP-dependent, catalytic, alpha
5567	PRKACB	protein kinase, cAMP-dependent, catalytic, beta
5568	PRKACG	protein kinase, cAMP-dependent, catalytic, gamma
6667	SP1	Sp1 transcription factor
7132	TNFRSF1A	tumor necrosis factor receptor superfamily, member 1A
=== NRSF-dependent transcription deregulation in Huntington's Disease ===
3064	HTT	huntingtin
23186	RCOR1	REST corepressor 1
5978	REST	RE1-silencing transcription factor
6616	SNAP25	synaptosomal-associated protein, 25kDa
6853	SYN1	synapsin I
=== Transcription_Androgen Receptor nuclear signaling ===
7976	FZD3	frizzled homolog 3 (Drosophila)
8323	FZD6	frizzled homolog 6 (Drosophila)
3265	HRAS	v-Ha-ras Harvey rat sarcoma viral oncogene homolog
3480	IGF1R	insulin-like growth factor 1 receptor
9611	NCOR1	nuclear receptor co-repressor 1
5566	PRKACA	protein kinase, cAMP-dependent, catalytic, alpha
5567	PRKACB	protein kinase, cAMP-dependent, catalytic, beta
5568	PRKACG	protein kinase, cAMP-dependent, catalytic, gamma
22937	SCAP	SREBF chaperone
=== Cell adhesion_Histamine H1 receptor signaling in the interruption of cell barrier integrity ===
801	CALM1	calmodulin 1 (phosphorylase kinase, delta)
805	CALM2	calmodulin 2 (phosphorylase kinase, delta)
808	CALM3	calmodulin 3 (phosphorylase kinase, delta)
2776	GNAQ	guanine nucleotide binding protein (G protein), q polypeptide
2782	GNB1	guanine nucleotide binding protein (G protein), beta polypeptide 1
54331	GNG2	guanine nucleotide binding protein (G protein), gamma 2
2792	GNGT1	guanine nucleotide binding protein (G protein), gamma transducing activity polypeptide 1
5331	PLCB3	phospholipase C, beta 3 (phosphatidylinositol-specific)
6714	SRC	v-src sarcoma (Schmidt-Ruppin A-2) viral oncogene homolog (avian)
=== Immune response _CCR3 signaling in eosinophils ===
801	CALM1	calmodulin 1 (phosphorylase kinase, delta)
805	CALM2	calmodulin 2 (phosphorylase kinase, delta)
808	CALM3	calmodulin 3 (phosphorylase kinase, delta)
1232	CCR3	chemokine (C-C motif) receptor 3
2770	GNAI1	guanine nucleotide binding protein (G protein), alpha inhibiting activity polypeptide 1
2771	GNAI2	guanine nucleotide binding protein (G protein), alpha inhibiting activity polypeptide 2
2773	GNAI3	guanine nucleotide binding protein (G protein), alpha inhibiting activity polypeptide 3
2775	GNAO1	guanine nucleotide binding protein (G protein), alpha activating activity polypeptide O
2781	GNAZ	guanine nucleotide binding protein (G protein), alpha z polypeptide
2782	GNB1	guanine nucleotide binding protein (G protein), beta polypeptide 1
54331	GNG2	guanine nucleotide binding protein (G protein), gamma 2
2792	GNGT1	guanine nucleotide binding protein (G protein), gamma transducing activity polypeptide 1
3265	HRAS	v-Ha-ras Harvey rat sarcoma viral oncogene homolog
5216	PFN1	profilin 1
5880	RAC2	ras-related C3 botulinum toxin substrate 2 (rho family, small GTP binding protein Rac2)
6714	SRC	v-src sarcoma (Schmidt-Ruppin A-2) viral oncogene homolog (avian)
=== Chemotaxis_Lipoxin inhibitory action on fMLP-induced neutrophil chemotaxis ===
2357	FPR1	formyl peptide receptor 1
2770	GNAI1	guanine nucleotide binding protein (G protein), alpha inhibiting activity polypeptide 1
2771	GNAI2	guanine nucleotide binding protein (G protein), alpha inhibiting activity polypeptide 2
2773	GNAI3	guanine nucleotide binding protein (G protein), alpha inhibiting activity polypeptide 3
2775	GNAO1	guanine nucleotide binding protein (G protein), alpha activating activity polypeptide O
2781	GNAZ	guanine nucleotide binding protein (G protein), alpha z polypeptide
2782	GNB1	guanine nucleotide binding protein (G protein), beta polypeptide 1
54331	GNG2	guanine nucleotide binding protein (G protein), gamma 2
2792	GNGT1	guanine nucleotide binding protein (G protein), gamma transducing activity polypeptide 1
3689	ITGB2	integrin, beta 2 (complement component 3 receptor 3 and 4 subunit)
5608	MAP2K6	mitogen-activated protein kinase kinase 6
=== Cell cycle_Role of Nek in cell cycle regulation ===
3020	H3F3A	H3 histone, family 3A
3021	H3F3B	H3 histone, family 3B (H3.3B)
8290	HIST3H3	histone cluster 3, H3
3643	INSR	insulin receptor
3667	IRS1	insulin receptor substrate 1
4085	MAD2L1	MAD2 mitotic arrest deficient-like 1 (yeast)
10403	NDC80	NDC80 homolog, kinetochore complex component (S. cerevisiae)
5290	PIK3CA	phosphoinositide-3-kinase, catalytic, alpha polypeptide
7277	TUBA4A	tubulin, alpha 4a
=== Cytoskeleton remodeling_Thyroliberin in cytoskeleton remodeling ===
2771	GNAI2	guanine nucleotide binding protein (G protein), alpha inhibiting activity polypeptide 2
2776	GNAQ	guanine nucleotide binding protein (G protein), q polypeptide
2778	GNAS	GNAS complex locus
54331	GNG2	guanine nucleotide binding protein (G protein), gamma 2
4082	MARCKS	myristoylated alanine-rich protein kinase C substrate
5566	PRKACA	protein kinase, cAMP-dependent, catalytic, alpha
5567	PRKACB	protein kinase, cAMP-dependent, catalytic, beta
5568	PRKACG	protein kinase, cAMP-dependent, catalytic, gamma
5579	PRKCB	protein kinase C, beta
=== Development_EGFR signaling via small GTPases ===
3265	HRAS	v-Ha-ras Harvey rat sarcoma viral oncogene homolog
4294	MAP3K10	mitogen-activated protein kinase kinase kinase 10
5602	MAPK10	mitogen-activated protein kinase 10
5290	PIK3CA	phosphoinositide-3-kinase, catalytic, alpha polypeptide
=== Development_Regulation of epithelial-to-mesenchymal transition (EMT) ===
1385	CREB1	cAMP responsive element binding protein 1
7976	FZD3	frizzled homolog 3 (Drosophila)
8323	FZD6	frizzled homolog 6 (Drosophila)
3554	IL1R1	interleukin 1 receptor, type I
3725	JUN	jun oncogene
6667	SP1	Sp1 transcription factor
7132	TNFRSF1A	tumor necrosis factor receptor superfamily, member 1A
=== Cardiac Hypertrophy_NF-AT signaling in Cardiac Hypertrophy ===
801	CALM1	calmodulin 1 (phosphorylase kinase, delta)
805	CALM2	calmodulin 2 (phosphorylase kinase, delta)
808	CALM3	calmodulin 3 (phosphorylase kinase, delta)
2770	GNAI1	guanine nucleotide binding protein (G protein), alpha inhibiting activity polypeptide 1
2771	GNAI2	guanine nucleotide binding protein (G protein), alpha inhibiting activity polypeptide 2
2773	GNAI3	guanine nucleotide binding protein (G protein), alpha inhibiting activity polypeptide 3
2775	GNAO1	guanine nucleotide binding protein (G protein), alpha activating activity polypeptide O
2776	GNAQ	guanine nucleotide binding protein (G protein), q polypeptide
2778	GNAS	GNAS complex locus
2781	GNAZ	guanine nucleotide binding protein (G protein), alpha z polypeptide
2782	GNB1	guanine nucleotide binding protein (G protein), beta polypeptide 1
54331	GNG2	guanine nucleotide binding protein (G protein), gamma 2
2792	GNGT1	guanine nucleotide binding protein (G protein), gamma transducing activity polypeptide 1
3480	IGF1R	insulin-like growth factor 1 receptor
3667	IRS1	insulin receptor substrate 1
5290	PIK3CA	phosphoinositide-3-kinase, catalytic, alpha polypeptide
5530	PPP3CA	protein phosphatase 3 (formerly 2B), catalytic subunit, alpha isoform
6714	SRC	v-src sarcoma (Schmidt-Ruppin A-2) viral oncogene homolog (avian)
=== Immune response_CD40 signaling ===
1027	CDKN1B	cyclin-dependent kinase inhibitor 1B (p27, Kip1)
3551	IKBKB	inhibitor of kappa light polypeptide gene enhancer in B-cells, kinase beta
3725	JUN	jun oncogene
5290	PIK3CA	phosphoinositide-3-kinase, catalytic, alpha polypeptide
6776	STAT5A	signal transducer and activator of transcription 5A
=== G-protein signaling_RhoA regulation pathway ===
23092	ARHGAP26	Rho GTPase activating protein 26
2768	GNA12	guanine nucleotide binding protein (G protein) alpha 12
10672	GNA13	guanine nucleotide binding protein (G protein), alpha 13
2776	GNAQ	guanine nucleotide binding protein (G protein), q polypeptide
3480	IGF1R	insulin-like growth factor 1 receptor
5910	RAP1GDS1	RAP1, GTP-GDP dissociation stimulator 1
=== Cytoskeleton remodeling_Cytoskeleton remodeling ===
3265	HRAS	v-Ha-ras Harvey rat sarcoma viral oncogene homolog
3685	ITGAV	integrin, alpha V (vitronectin receptor, alpha polypeptide, antigen CD51)
3725	JUN	jun oncogene
3915	LAMC1	laminin, gamma 1 (formerly LAMB2)
5290	PIK3CA	phosphoinositide-3-kinase, catalytic, alpha polypeptide
5340	PLG	plasminogen
710	SERPING1	serpin peptidase inhibitor, clade G (C1 inhibitor), member 1
6714	SRC	v-src sarcoma (Schmidt-Ruppin A-2) viral oncogene homolog (avian)
6934	TCF7L2	transcription factor 7-like 2 (T-cell specific, HMG-box)
=== Chemotaxis_Inhibitory action of lipoxins on IL-8- and Leukotriene B4-induced neutrophil migration ===
2770	GNAI1	guanine nucleotide binding protein (G protein), alpha inhibiting activity polypeptide 1
2771	GNAI2	guanine nucleotide binding protein (G protein), alpha inhibiting activity polypeptide 2
2773	GNAI3	guanine nucleotide binding protein (G protein), alpha inhibiting activity polypeptide 3
2775	GNAO1	guanine nucleotide binding protein (G protein), alpha activating activity polypeptide O
2781	GNAZ	guanine nucleotide binding protein (G protein), alpha z polypeptide
2782	GNB1	guanine nucleotide binding protein (G protein), beta polypeptide 1
54331	GNG2	guanine nucleotide binding protein (G protein), gamma 2
2792	GNGT1	guanine nucleotide binding protein (G protein), gamma transducing activity polypeptide 1
3683	ITGAL	integrin, alpha L (antigen CD11A (p180), lymphocyte function-associated antigen 1; alpha polypeptide)
3689	ITGB2	integrin, beta 2 (complement component 3 receptor 3 and 4 subunit)
5880	RAC2	ras-related C3 botulinum toxin substrate 2 (rho family, small GTP binding protein Rac2)
=== Immune response_Inhibitory action of lipoxins on superoxide production induced by IL-8 and Leukotriene B4 in neutrophils ===
2770	GNAI1	guanine nucleotide binding protein (G protein), alpha inhibiting activity polypeptide 1
2771	GNAI2	guanine nucleotide binding protein (G protein), alpha inhibiting activity polypeptide 2
2773	GNAI3	guanine nucleotide binding protein (G protein), alpha inhibiting activity polypeptide 3
2775	GNAO1	guanine nucleotide binding protein (G protein), alpha activating activity polypeptide O
2781	GNAZ	guanine nucleotide binding protein (G protein), alpha z polypeptide
2782	GNB1	guanine nucleotide binding protein (G protein), beta polypeptide 1
54331	GNG2	guanine nucleotide binding protein (G protein), gamma 2
2792	GNGT1	guanine nucleotide binding protein (G protein), gamma transducing activity polypeptide 1
4689	NCF4	neutrophil cytosolic factor 4, 40kDa
5880	RAC2	ras-related C3 botulinum toxin substrate 2 (rho family, small GTP binding protein Rac2)

## Sheet: S. Nigra PD UP
=== Deregulation of canonical WNT signaling in major depressive disorder ===
207	AKT1	v-akt murine thymoma viral oncogene homolog 1
595	CCND1	cyclin D1
1454	CSNK1E	casein kinase 1, epsilon
1499	CTNNB1	catenin (cadherin-associated protein), beta 1, 88kDa
10023	FRAT1	frequently rearranged in advanced T-cell lymphomas
2932	GSK3B	glycogen synthase kinase 3 beta
4041	LRP5	low density lipoprotein receptor-related protein 5
4609	MYC	v-myc myelocytomatosis viral oncogene homolog (avian)
7476	WNT7A	wingless-type MMTV integration site family, member 7A
=== Immune response_Signaling pathway mediated by IL-6 and IL-1 ===
1051	CEBPB	CCAAT/enhancer binding protein (C/EBP), beta
1147	CHUK	conserved helix-loop-helix ubiquitous kinase
2885	GRB2	growth factor receptor-bound protein 2
3265	HRAS	v-Ha-ras Harvey rat sarcoma viral oncogene homolog
3551	IKBKB	inhibitor of kappa light polypeptide gene enhancer in B-cells, kinase beta
3570	IL6R	interleukin 6 receptor
3572	IL6ST	interleukin 6 signal transducer (gp130, oncostatin M receptor)
3654	IRAK1	interleukin-1 receptor-associated kinase 1
3656	IRAK2	interleukin-1 receptor-associated kinase 2
3716	JAK1	Janus kinase 1 (a protein tyrosine kinase)
4214	MAP3K1	mitogen-activated protein kinase kinase kinase 1
5594	MAPK1	mitogen-activated protein kinase 1
5595	MAPK3	mitogen-activated protein kinase 3
4792	NFKBIA	nuclear factor of kappa light polypeptide gene enhancer in B-cells inhibitor, alpha
4793	NFKBIB	nuclear factor of kappa light polypeptide gene enhancer in B-cells inhibitor, beta
4794	NFKBIE	nuclear factor of kappa light polypeptide gene enhancer in B-cells inhibitor, epsilon
5970	RELA	v-rel reticuloendotheliosis viral oncogene homolog A (avian)
9021	SOCS3	suppressor of cytokine signaling 3
6654	SOS1	son of sevenless homolog 1 (Drosophila)
6655	SOS2	son of sevenless homolog 2 (Drosophila)
=== G-protein signaling_Cross-talk between Ras-family GTPases ===
207	AKT1	v-akt murine thymoma viral oncogene homolog 1
998	CDC42	cell division cycle 42 (GTP binding protein, 25kDa)
3265	HRAS	v-Ha-ras Harvey rat sarcoma viral oncogene homolog
22808	MRAS	muscle RAS oncogene homolog
5879	RAC1	ras-related C3 botulinum toxin substrate 1 (rho family, small GTP binding protein Rac1)
5898	RALA	v-ral simian leukemia viral oncogene homolog A (ras related)
10928	RALBP1	ralA binding protein 1
=== Stellate cells activation and liver fibrosis ===
=== TNF-alpha and IL-1 beta induce hyperglycemia in obesity and type 2 diabetes in adipocytes ===
3551	IKBKB	inhibitor of kappa light polypeptide gene enhancer in B-cells, kinase beta
3630	INS	insulin
3654	IRAK1	interleukin-1 receptor-associated kinase 1
5594	MAPK1	mitogen-activated protein kinase 1
4792	NFKBIA	nuclear factor of kappa light polypeptide gene enhancer in B-cells inhibitor, alpha
5770	PTPN1	protein tyrosine phosphatase, non-receptor type 1
5970	RELA	v-rel reticuloendotheliosis viral oncogene homolog A (avian)
9021	SOCS3	suppressor of cytokine signaling 3
=== Stem cells_Aberrant Wnt signaling in medulloblastoma stem cells ===
207	AKT1	v-akt murine thymoma viral oncogene homolog 1
595	CCND1	cyclin D1
1452	CSNK1A1	casein kinase 1, alpha 1
1454	CSNK1E	casein kinase 1, epsilon
1499	CTNNB1	catenin (cadherin-associated protein), beta 1, 88kDa
10023	FRAT1	frequently rearranged in advanced T-cell lymphomas
2932	GSK3B	glycogen synthase kinase 3 beta
4041	LRP5	low density lipoprotein receptor-related protein 5
4609	MYC	v-myc myelocytomatosis viral oncogene homolog (avian)
7476	WNT7A	wingless-type MMTV integration site family, member 7A
=== Signal transduction_ERK1/2 signaling pathway ===
2887	GRB10	growth factor receptor-bound protein 10
2885	GRB2	growth factor receptor-bound protein 2
3265	HRAS	v-Ha-ras Harvey rat sarcoma viral oncogene homolog
3845	KRAS	v-Ki-ras2 Kirsten rat sarcoma viral oncogene homolog
5594	MAPK1	mitogen-activated protein kinase 1
5595	MAPK3	mitogen-activated protein kinase 3
22808	MRAS	muscle RAS oncogene homolog
4893	NRAS	neuroblastoma RAS viral (v-ras) oncogene homolog
5578	PRKCA	protein kinase C, alpha
5581	PRKCE	protein kinase C, epsilon
6654	SOS1	son of sevenless homolog 1 (Drosophila)
6655	SOS2	son of sevenless homolog 2 (Drosophila)
=== Signal transduction_JNK pathway ===
998	CDC42	cell division cycle 42 (GTP binding protein, 25kDa)
1616	DAXX	death-domain associated protein
2885	GRB2	growth factor receptor-bound protein 2
3265	HRAS	v-Ha-ras Harvey rat sarcoma viral oncogene homolog
3725	JUN	jun oncogene
4214	MAP3K1	mitogen-activated protein kinase kinase kinase 1
4215	MAP3K3	mitogen-activated protein kinase kinase kinase 3
5879	RAC1	ras-related C3 botulinum toxin substrate 1 (rho family, small GTP binding protein Rac1)
6654	SOS1	son of sevenless homolog 1 (Drosophila)
6655	SOS2	son of sevenless homolog 2 (Drosophila)
7157	TP53	tumor protein p53
=== HSP70 and HSP40-dependent folding in Huntington disease ===
3337	DNAJB1	DnaJ (Hsp40) homolog, subfamily B, member 1
10049	DNAJB6	DnaJ (Hsp40) homolog, subfamily B, member 6
3320	HSP90AA1	heat shock protein 90kDa alpha (cytosolic), class A member 1
3326	HSP90AB1	heat shock protein 90kDa alpha (cytosolic), class B member 1
7184	HSP90B1	heat shock protein 90kDa beta (Grp94), member 1
3308	HSPA4	heat shock 70kDa protein 4
3312	HSPA8	heat shock 70kDa protein 8
10273	STUB1	STIP1 homology and U-box containing protein 1
10131	TRAP1	TNF receptor-associated protein 1
=== Epigenetic and transcriptional regulation of oligodendrocyte precursor cell differentiation and myelination ===
1499	CTNNB1	catenin (cadherin-associated protein), beta 1, 88kDa
3065	HDAC1	histone deacetylase 1
3066	HDAC2	histone deacetylase 2
4155	MBP	myelin basic protein
5467	PPARD	peroxisome proliferator-activated receptor delta
9444	QKI	quaking homolog, KH domain RNA binding (mouse)
6667	SP1	Sp1 transcription factor
=== Development_Angiopoietin - Tie2 signaling ===
207	AKT1	v-akt murine thymoma viral oncogene homolog 1
1147	CHUK	conserved helix-loop-helix ubiquitous kinase
2885	GRB2	growth factor receptor-bound protein 2
3551	IKBKB	inhibitor of kappa light polypeptide gene enhancer in B-cells, kinase beta
4792	NFKBIA	nuclear factor of kappa light polypeptide gene enhancer in B-cells inhibitor, alpha
4793	NFKBIB	nuclear factor of kappa light polypeptide gene enhancer in B-cells inhibitor, beta
4794	NFKBIE	nuclear factor of kappa light polypeptide gene enhancer in B-cells inhibitor, epsilon
5295	PIK3R1	phosphoinositide-3-kinase, regulatory subunit 1 (alpha)
5970	RELA	v-rel reticuloendotheliosis viral oncogene homolog A (avian)
6774	STAT3	signal transducer and activator of transcription 3 (acute-phase response factor)
6776	STAT5A	signal transducer and activator of transcription 5A
=== Stem cells_Stimulation of differentiation of mouse embryonic fibroblasts into adipocytes by extracellular factors ===
207	AKT1	v-akt murine thymoma viral oncogene homolog 1
1050	CEBPA	CCAAT/enhancer binding protein (C/EBP), alpha
1051	CEBPB	CCAAT/enhancer binding protein (C/EBP), beta
1959	EGR2	early growth response 2 (Krox-20 homolog, Drosophila)
2885	GRB2	growth factor receptor-bound protein 2
3265	HRAS	v-Ha-ras Harvey rat sarcoma viral oncogene homolog
3480	IGF1R	insulin-like growth factor 1 receptor
3572	IL6ST	interleukin 6 signal transducer (gp130, oncostatin M receptor)
3630	INS	insulin
3977	LIFR	leukemia inhibitory factor receptor alpha
5594	MAPK1	mitogen-activated protein kinase 1
5595	MAPK3	mitogen-activated protein kinase 3
5295	PIK3R1	phosphoinositide-3-kinase, regulatory subunit 1 (alpha)
5468	PPARG	peroxisome proliferator-activated receptor gamma
4089	SMAD4	SMAD family member 4
6654	SOS1	son of sevenless homolog 1 (Drosophila)
6655	SOS2	son of sevenless homolog 2 (Drosophila)
=== NGF activation of NF-kB ===
207	AKT1	v-akt murine thymoma viral oncogene homolog 1
1147	CHUK	conserved helix-loop-helix ubiquitous kinase
2885	GRB2	growth factor receptor-bound protein 2
3265	HRAS	v-Ha-ras Harvey rat sarcoma viral oncogene homolog
3551	IKBKB	inhibitor of kappa light polypeptide gene enhancer in B-cells, kinase beta
3654	IRAK1	interleukin-1 receptor-associated kinase 1
3656	IRAK2	interleukin-1 receptor-associated kinase 2
4792	NFKBIA	nuclear factor of kappa light polypeptide gene enhancer in B-cells inhibitor, alpha
4793	NFKBIB	nuclear factor of kappa light polypeptide gene enhancer in B-cells inhibitor, beta
4794	NFKBIE	nuclear factor of kappa light polypeptide gene enhancer in B-cells inhibitor, epsilon
5295	PIK3R1	phosphoinositide-3-kinase, regulatory subunit 1 (alpha)
5970	RELA	v-rel reticuloendotheliosis viral oncogene homolog A (avian)
6654	SOS1	son of sevenless homolog 1 (Drosophila)
6655	SOS2	son of sevenless homolog 2 (Drosophila)
=== Development_Neurotrophin family signaling ===
207	AKT1	v-akt murine thymoma viral oncogene homolog 1
1399	CRKL	v-crk sarcoma virus CT10 oncogene homolog (avian)-like
2885	GRB2	growth factor receptor-bound protein 2
3265	HRAS	v-Ha-ras Harvey rat sarcoma viral oncogene homolog
3725	JUN	jun oncogene
4214	MAP3K1	mitogen-activated protein kinase kinase kinase 1
5594	MAPK1	mitogen-activated protein kinase 1
5595	MAPK3	mitogen-activated protein kinase 3
5295	PIK3R1	phosphoinositide-3-kinase, regulatory subunit 1 (alpha)
5879	RAC1	ras-related C3 botulinum toxin substrate 1 (rho family, small GTP binding protein Rac1)
6654	SOS1	son of sevenless homolog 1 (Drosophila)
6655	SOS2	son of sevenless homolog 2 (Drosophila)
7157	TP53	tumor protein p53
=== Apoptosis and survival_Anti-apoptotic TNFs/NF-kB/Bcl-2 pathway ===
1147	CHUK	conserved helix-loop-helix ubiquitous kinase
3551	IKBKB	inhibitor of kappa light polypeptide gene enhancer in B-cells, kinase beta
3654	IRAK1	interleukin-1 receptor-associated kinase 1
3656	IRAK2	interleukin-1 receptor-associated kinase 2
4792	NFKBIA	nuclear factor of kappa light polypeptide gene enhancer in B-cells inhibitor, alpha
4793	NFKBIB	nuclear factor of kappa light polypeptide gene enhancer in B-cells inhibitor, beta
4794	NFKBIE	nuclear factor of kappa light polypeptide gene enhancer in B-cells inhibitor, epsilon
5970	RELA	v-rel reticuloendotheliosis viral oncogene homolog A (avian)
8792	TNFRSF11A	tumor necrosis factor receptor superfamily, member 11a, NFKB activator
23495	TNFRSF13B	tumor necrosis factor receptor superfamily, member 13B
608	TNFRSF17	tumor necrosis factor receptor superfamily, member 17
7293	TNFRSF4	tumor necrosis factor receptor superfamily, member 4
8600	TNFSF11	tumor necrosis factor (ligand) superfamily, member 11
=== The role of KEAP1/NRF2 pathway in skin sensitization ===
999	CDH1	cadherin 1, type 1, E-cadherin (epithelial)
3308	HSPA4	heat shock 70kDa protein 4
3312	HSPA8	heat shock 70kDa protein 8
7975	MAFK	v-maf musculoaponeurotic fibrosarcoma oncogene homolog K (avian)
5594	MAPK1	mitogen-activated protein kinase 1
5595	MAPK3	mitogen-activated protein kinase 3
5970	RELA	v-rel reticuloendotheliosis viral oncogene homolog A (avian)
=== G-protein signaling_M-RAS regulation pathway ===
5594	MAPK1	mitogen-activated protein kinase 1
5595	MAPK3	mitogen-activated protein kinase 3
22808	MRAS	muscle RAS oncogene homolog
4763	NF1	neurofibromin 1
5922	RASA2	RAS p21 protein activator 2
5923	RASGRF1	Ras protein-specific guanine nucleotide-releasing factor 1
10125	RASGRP1	RAS guanyl releasing protein 1 (calcium and DAG-regulated)
25780	RASGRP3	RAS guanyl releasing protein 3 (calcium and DAG-regulated)
6654	SOS1	son of sevenless homolog 1 (Drosophila)
6655	SOS2	son of sevenless homolog 2 (Drosophila)
6714	SRC	v-src sarcoma (Schmidt-Ruppin A-2) viral oncogene homolog (avian)
=== Inhibition of oligodendrocyte precursor cells differentiation by Wnt signaling in multiple sclerosis ===
1499	CTNNB1	catenin (cadherin-associated protein), beta 1, 88kDa
2932	GSK3B	glycogen synthase kinase 3 beta
4041	LRP5	low density lipoprotein receptor-related protein 5
7476	WNT7A	wingless-type MMTV integration site family, member 7A
=== Immune response_IL-9 signaling pathway ===
602	BCL3	B-cell CLL/lymphoma 3
1147	CHUK	conserved helix-loop-helix ubiquitous kinase
2885	GRB2	growth factor receptor-bound protein 2
3265	HRAS	v-Ha-ras Harvey rat sarcoma viral oncogene homolog
3551	IKBKB	inhibitor of kappa light polypeptide gene enhancer in B-cells, kinase beta
3561	IL2RG	interleukin 2 receptor, gamma (severe combined immunodeficiency)
3716	JAK1	Janus kinase 1 (a protein tyrosine kinase)
5594	MAPK1	mitogen-activated protein kinase 1
5595	MAPK3	mitogen-activated protein kinase 3
4792	NFKBIA	nuclear factor of kappa light polypeptide gene enhancer in B-cells inhibitor, alpha
4793	NFKBIB	nuclear factor of kappa light polypeptide gene enhancer in B-cells inhibitor, beta
4794	NFKBIE	nuclear factor of kappa light polypeptide gene enhancer in B-cells inhibitor, epsilon
5295	PIK3R1	phosphoinositide-3-kinase, regulatory subunit 1 (alpha)
5970	RELA	v-rel reticuloendotheliosis viral oncogene homolog A (avian)
9021	SOCS3	suppressor of cytokine signaling 3
6654	SOS1	son of sevenless homolog 1 (Drosophila)
6655	SOS2	son of sevenless homolog 2 (Drosophila)
6774	STAT3	signal transducer and activator of transcription 3 (acute-phase response factor)
6776	STAT5A	signal transducer and activator of transcription 5A
=== Development_WNT signaling pathway. Part 1. Degradation of beta-catenin in the absence WNT signaling ===
1452	CSNK1A1	casein kinase 1, alpha 1
1453	CSNK1D	casein kinase 1, delta
1454	CSNK1E	casein kinase 1, epsilon
1487	CTBP1	C-terminal binding protein 1
1499	CTNNB1	catenin (cadherin-associated protein), beta 1, 88kDa
2932	GSK3B	glycogen synthase kinase 3 beta
3065	HDAC1	histone deacetylase 1
=== Transcription_NF-kB signaling pathway ===
207	AKT1	v-akt murine thymoma viral oncogene homolog 1
929	CD14	CD14 molecule
1147	CHUK	conserved helix-loop-helix ubiquitous kinase
3551	IKBKB	inhibitor of kappa light polypeptide gene enhancer in B-cells, kinase beta
3654	IRAK1	interleukin-1 receptor-associated kinase 1
3656	IRAK2	interleukin-1 receptor-associated kinase 2
4214	MAP3K1	mitogen-activated protein kinase kinase kinase 1
4792	NFKBIA	nuclear factor of kappa light polypeptide gene enhancer in B-cells inhibitor, alpha
4793	NFKBIB	nuclear factor of kappa light polypeptide gene enhancer in B-cells inhibitor, beta
4794	NFKBIE	nuclear factor of kappa light polypeptide gene enhancer in B-cells inhibitor, epsilon
5970	RELA	v-rel reticuloendotheliosis viral oncogene homolog A (avian)
7341	SUMO1	SMT3 suppressor of mif two 3 homolog 1 (S. cerevisiae)
=== Signal transduction_Activation of PKC via G-Protein coupled receptor ===
25	ABL1	c-abl oncogene 1, receptor tyrosine kinase
1147	CHUK	conserved helix-loop-helix ubiquitous kinase
2932	GSK3B	glycogen synthase kinase 3 beta
3551	IKBKB	inhibitor of kappa light polypeptide gene enhancer in B-cells, kinase beta
5594	MAPK1	mitogen-activated protein kinase 1
5595	MAPK3	mitogen-activated protein kinase 3
4792	NFKBIA	nuclear factor of kappa light polypeptide gene enhancer in B-cells inhibitor, alpha
4793	NFKBIB	nuclear factor of kappa light polypeptide gene enhancer in B-cells inhibitor, beta
4794	NFKBIE	nuclear factor of kappa light polypeptide gene enhancer in B-cells inhibitor, epsilon
5330	PLCB2	phospholipase C, beta 2
5530	PPP3CA	protein phosphatase 3 (formerly 2B), catalytic subunit, alpha isoform
5532	PPP3CB	protein phosphatase 3 (formerly 2B), catalytic subunit, beta isoform
5533	PPP3CC	protein phosphatase 3 (formerly 2B), catalytic subunit, gamma isoform
5534	PPP3R1	protein phosphatase 3 (formerly 2B), regulatory subunit B, alpha isoform
5535	PPP3R2	protein phosphatase 3 (formerly 2B), regulatory subunit B, beta isoform
5578	PRKCA	protein kinase C, alpha
5581	PRKCE	protein kinase C, epsilon
5587	PRKD1	protein kinase D1
5970	RELA	v-rel reticuloendotheliosis viral oncogene homolog A (avian)
6714	SRC	v-src sarcoma (Schmidt-Ruppin A-2) viral oncogene homolog (avian)
=== Cytoskeleton remodeling_RalA regulation pathway ===
408	ARRB1	arrestin, beta 1
998	CDC42	cell division cycle 42 (GTP binding protein, 25kDa)
3265	HRAS	v-Ha-ras Harvey rat sarcoma viral oncogene homolog
3297	HSF1	heat shock transcription factor 1
5879	RAC1	ras-related C3 botulinum toxin substrate 1 (rho family, small GTP binding protein Rac1)
5898	RALA	v-ral simian leukemia viral oncogene homolog A (ras related)
10928	RALBP1	ralA binding protein 1
23179	RGL1	ral guanine nucleotide dissociation stimulator-like 1
5863	RGL2	ral guanine nucleotide dissociation stimulator-like 2
=== Immune response_HMGB1 release from the cell ===
2033	EP300	E1A binding protein p300
3459	IFNGR1	interferon gamma receptor 1
3460	IFNGR2	interferon gamma receptor 2 (interferon gamma transducer 1)
3570	IL6R	interleukin 6 receptor
3572	IL6ST	interleukin 6 signal transducer (gp130, oncostatin M receptor)
142	PARP1	poly (ADP-ribose) polymerase 1
5295	PIK3R1	phosphoinositide-3-kinase, regulatory subunit 1 (alpha)
5578	PRKCA	protein kinase C, alpha
5970	RELA	v-rel reticuloendotheliosis viral oncogene homolog A (avian)
=== Development_WNT signaling pathway. Part 2 ===
595	CCND1	cyclin D1
999	CDH1	cadherin 1, type 1, E-cadherin (epithelial)
1454	CSNK1E	casein kinase 1, epsilon
1499	CTNNB1	catenin (cadherin-associated protein), beta 1, 88kDa
10023	FRAT1	frequently rearranged in advanced T-cell lymphomas
2932	GSK3B	glycogen synthase kinase 3 beta
3725	JUN	jun oncogene
4041	LRP5	low density lipoprotein receptor-related protein 5
4609	MYC	v-myc myelocytomatosis viral oncogene homolog (avian)
5467	PPARD	peroxisome proliferator-activated receptor delta
7476	WNT7A	wingless-type MMTV integration site family, member 7A
=== Stem cells_Differentiation of white adipocytes ===
1050	CEBPA	CCAAT/enhancer binding protein (C/EBP), alpha
1051	CEBPB	CCAAT/enhancer binding protein (C/EBP), beta
2033	EP300	E1A binding protein p300
2885	GRB2	growth factor receptor-bound protein 2
8841	HDAC3	histone deacetylase 3
3265	HRAS	v-Ha-ras Harvey rat sarcoma viral oncogene homolog
3630	INS	insulin
5594	MAPK1	mitogen-activated protein kinase 1
5595	MAPK3	mitogen-activated protein kinase 3
10062	NR1H3	nuclear receptor subfamily 1, group H, member 3
5468	PPARG	peroxisome proliferator-activated receptor gamma
4089	SMAD4	SMAD family member 4
6654	SOS1	son of sevenless homolog 1 (Drosophila)
6655	SOS2	son of sevenless homolog 2 (Drosophila)
=== Stem cells_NOTCH in inhibition of WNT/Beta-catenin-induced osteogenesis ===
249	ALPL	alkaline phosphatase, liver/bone/kidney
1050	CEBPA	CCAAT/enhancer binding protein (C/EBP), alpha
1499	CTNNB1	catenin (cadherin-associated protein), beta 1, 88kDa
2932	GSK3B	glycogen synthase kinase 3 beta
4041	LRP5	low density lipoprotein receptor-related protein 5
2908	NR3C1	nuclear receptor subfamily 3, group C, member 1 (glucocorticoid receptor)
5468	PPARG	peroxisome proliferator-activated receptor gamma
6776	STAT5A	signal transducer and activator of transcription 5A
8600	TNFSF11	tumor necrosis factor (ligand) superfamily, member 11
7476	WNT7A	wingless-type MMTV integration site family, member 7A
=== Growth factors in regulation of oligodendrocyte precursor cells survival in multiple sclerosis ===
207	AKT1	v-akt murine thymoma viral oncogene homolog 1
941	CD80	CD80 molecule
1147	CHUK	conserved helix-loop-helix ubiquitous kinase
3480	IGF1R	insulin-like growth factor 1 receptor
4792	NFKBIA	nuclear factor of kappa light polypeptide gene enhancer in B-cells inhibitor, alpha
5295	PIK3R1	phosphoinositide-3-kinase, regulatory subunit 1 (alpha)
5970	RELA	v-rel reticuloendotheliosis viral oncogene homolog A (avian)
7531	YWHAE	tyrosine 3-monooxygenase/tryptophan 5-monooxygenase activation protein, epsilon polypeptide
7534	YWHAZ	tyrosine 3-monooxygenase/tryptophan 5-monooxygenase activation protein, zeta polypeptide
=== NRF2 regulation of oxidative stress response ===
=== Inhibition of remyelination in multiple sclerosis: regulation of cytoskeleton proteins ===
998	CDC42	cell division cycle 42 (GTP binding protein, 25kDa)
3685	ITGAV	integrin, alpha V (vitronectin receptor, alpha polypeptide, antigen CD51)
3688	ITGB1	integrin, beta 1 (fibronectin receptor, beta polypeptide, antigen CD29 includes MDF2, MSK12)
4155	MBP	myelin basic protein
5578	PRKCA	protein kinase C, alpha
5747	PTK2	PTK2 protein tyrosine kinase 2
5879	RAC1	ras-related C3 botulinum toxin substrate 1 (rho family, small GTP binding protein Rac1)
22933	SIRT2	sirtuin (silent mating type information regulation 2 homolog) 2 (S. cerevisiae)
=== TNF-alpha, IL-1 beta induce dyslipidemia and inflammation in obesity and type 2 diabetes in adipocytes ===
408	ARRB1	arrestin, beta 1
3551	IKBKB	inhibitor of kappa light polypeptide gene enhancer in B-cells, kinase beta
5594	MAPK1	mitogen-activated protein kinase 1
5595	MAPK3	mitogen-activated protein kinase 3
4792	NFKBIA	nuclear factor of kappa light polypeptide gene enhancer in B-cells inhibitor, alpha
5806	PTX3	pentraxin-related gene, rapidly induced by IL-1 beta
5970	RELA	v-rel reticuloendotheliosis viral oncogene homolog A (avian)
6667	SP1	Sp1 transcription factor
=== Regulation of cytoskeleton proteins in oligodendrocyte differentiation and myelination ===
998	CDC42	cell division cycle 42 (GTP binding protein, 25kDa)
3655	ITGA6	integrin, alpha 6
3688	ITGB1	integrin, beta 1 (fibronectin receptor, beta polypeptide, antigen CD29 includes MDF2, MSK12)
3897	L1CAM	L1 cell adhesion molecule
4155	MBP	myelin basic protein
5747	PTK2	PTK2 protein tyrosine kinase 2
5879	RAC1	ras-related C3 botulinum toxin substrate 1 (rho family, small GTP binding protein Rac1)
=== Development_WNT5A signaling ===
998	CDC42	cell division cycle 42 (GTP binding protein, 25kDa)
1499	CTNNB1	catenin (cadherin-associated protein), beta 1, 88kDa
2932	GSK3B	glycogen synthase kinase 3 beta
3725	JUN	jun oncogene
4041	LRP5	low density lipoprotein receptor-related protein 5
5295	PIK3R1	phosphoinositide-3-kinase, regulatory subunit 1 (alpha)
5330	PLCB2	phospholipase C, beta 2
5530	PPP3CA	protein phosphatase 3 (formerly 2B), catalytic subunit, alpha isoform
5532	PPP3CB	protein phosphatase 3 (formerly 2B), catalytic subunit, beta isoform
5533	PPP3CC	protein phosphatase 3 (formerly 2B), catalytic subunit, gamma isoform
5534	PPP3R1	protein phosphatase 3 (formerly 2B), regulatory subunit B, alpha isoform
5535	PPP3R2	protein phosphatase 3 (formerly 2B), regulatory subunit B, beta isoform
5578	PRKCA	protein kinase C, alpha
=== Stem cells_Extraembryonic differentiation of embryonic stem cells ===
3172	HNF4A	hepatocyte nuclear factor 4, alpha
4089	SMAD4	SMAD family member 4
6657	SOX2	SRY (sex determining region Y)-box 2
7448	VTN	vitronectin
=== Immune response_Inhibitory action of Lipoxins on pro-inflammatory TNF-alpha signaling ===
207	AKT1	v-akt murine thymoma viral oncogene homolog 1
1017	CDK2	cyclin-dependent kinase 2
1147	CHUK	conserved helix-loop-helix ubiquitous kinase
3551	IKBKB	inhibitor of kappa light polypeptide gene enhancer in B-cells, kinase beta
3716	JAK1	Janus kinase 1 (a protein tyrosine kinase)
4792	NFKBIA	nuclear factor of kappa light polypeptide gene enhancer in B-cells inhibitor, alpha
4793	NFKBIB	nuclear factor of kappa light polypeptide gene enhancer in B-cells inhibitor, beta
4794	NFKBIE	nuclear factor of kappa light polypeptide gene enhancer in B-cells inhibitor, epsilon
5295	PIK3R1	phosphoinositide-3-kinase, regulatory subunit 1 (alpha)
5970	RELA	v-rel reticuloendotheliosis viral oncogene homolog A (avian)
6774	STAT3	signal transducer and activator of transcription 3 (acute-phase response factor)
7531	YWHAE	tyrosine 3-monooxygenase/tryptophan 5-monooxygenase activation protein, epsilon polypeptide
7534	YWHAZ	tyrosine 3-monooxygenase/tryptophan 5-monooxygenase activation protein, zeta polypeptide
=== G-protein signaling_K-RAS regulation pathway ===
2885	GRB2	growth factor receptor-bound protein 2
3845	KRAS	v-Ki-ras2 Kirsten rat sarcoma viral oncogene homolog
5923	RASGRF1	Ras protein-specific guanine nucleotide-releasing factor 1
10125	RASGRP1	RAS guanyl releasing protein 1 (calcium and DAG-regulated)
23179	RGL1	ral guanine nucleotide dissociation stimulator-like 1
5863	RGL2	ral guanine nucleotide dissociation stimulator-like 2
6654	SOS1	son of sevenless homolog 1 (Drosophila)
6655	SOS2	son of sevenless homolog 2 (Drosophila)
=== G-protein signaling_G-Protein alpha-12 signaling pathway ===
998	CDC42	cell division cycle 42 (GTP binding protein, 25kDa)
4214	MAP3K1	mitogen-activated protein kinase kinase kinase 1
5594	MAPK1	mitogen-activated protein kinase 1
5595	MAPK3	mitogen-activated protein kinase 3
22808	MRAS	muscle RAS oncogene homolog
5295	PIK3R1	phosphoinositide-3-kinase, regulatory subunit 1 (alpha)
51196	PLCE1	phospholipase C, epsilon 1
5336	PLCG2	phospholipase C, gamma 2 (phosphatidylinositol-specific)
5879	RAC1	ras-related C3 botulinum toxin substrate 1 (rho family, small GTP binding protein Rac1)
5922	RASA2	RAS p21 protein activator 2
6237	RRAS	related RAS viral (r-ras) oncogene homolog
=== Stem cells_TNF-alpha, IL-1 alpha and WNT5A-dependent regulation of osteogenesis and adipogenesis in mesenchymal stem cells ===
249	ALPL	alkaline phosphatase, liver/bone/kidney
1147	CHUK	conserved helix-loop-helix ubiquitous kinase
3551	IKBKB	inhibitor of kappa light polypeptide gene enhancer in B-cells, kinase beta
3654	IRAK1	interleukin-1 receptor-associated kinase 1
3656	IRAK2	interleukin-1 receptor-associated kinase 2
3725	JUN	jun oncogene
4792	NFKBIA	nuclear factor of kappa light polypeptide gene enhancer in B-cells inhibitor, alpha
4793	NFKBIB	nuclear factor of kappa light polypeptide gene enhancer in B-cells inhibitor, beta
4794	NFKBIE	nuclear factor of kappa light polypeptide gene enhancer in B-cells inhibitor, epsilon
10062	NR1H3	nuclear receptor subfamily 1, group H, member 3
5330	PLCB2	phospholipase C, beta 2
5468	PPARG	peroxisome proliferator-activated receptor gamma
5970	RELA	v-rel reticuloendotheliosis viral oncogene homolog A (avian)
6696	SPP1	secreted phosphoprotein 1
8600	TNFSF11	tumor necrosis factor (ligand) superfamily, member 11
7531	YWHAE	tyrosine 3-monooxygenase/tryptophan 5-monooxygenase activation protein, epsilon polypeptide
7534	YWHAZ	tyrosine 3-monooxygenase/tryptophan 5-monooxygenase activation protein, zeta polypeptide
=== Cell adhesion_PLAU signaling ===
207	AKT1	v-akt murine thymoma viral oncogene homolog 1
2885	GRB2	growth factor receptor-bound protein 2
3265	HRAS	v-Ha-ras Harvey rat sarcoma viral oncogene homolog
3572	IL6ST	interleukin 6 signal transducer (gp130, oncostatin M receptor)
3611	ILK	integrin-linked kinase
8516	ITGA8	integrin, alpha 8
3688	ITGB1	integrin, beta 1 (fibronectin receptor, beta polypeptide, antigen CD29 includes MDF2, MSK12)
3716	JAK1	Janus kinase 1 (a protein tyrosine kinase)
5594	MAPK1	mitogen-activated protein kinase 1
5595	MAPK3	mitogen-activated protein kinase 3
5295	PIK3R1	phosphoinositide-3-kinase, regulatory subunit 1 (alpha)
5747	PTK2	PTK2 protein tyrosine kinase 2
6654	SOS1	son of sevenless homolog 1 (Drosophila)
6655	SOS2	son of sevenless homolog 2 (Drosophila)
6714	SRC	v-src sarcoma (Schmidt-Ruppin A-2) viral oncogene homolog (avian)
7448	VTN	vitronectin
=== Transcription_Receptor-mediated HIF regulation ===
207	AKT1	v-akt murine thymoma viral oncogene homolog 1
2885	GRB2	growth factor receptor-bound protein 2
3091	HIF1A	hypoxia inducible factor 1, alpha subunit (basic helix-loop-helix transcription factor)
3265	HRAS	v-Ha-ras Harvey rat sarcoma viral oncogene homolog
3480	IGF1R	insulin-like growth factor 1 receptor
3630	INS	insulin
5594	MAPK1	mitogen-activated protein kinase 1
5595	MAPK3	mitogen-activated protein kinase 3
5295	PIK3R1	phosphoinositide-3-kinase, regulatory subunit 1 (alpha)
6654	SOS1	son of sevenless homolog 1 (Drosophila)
6655	SOS2	son of sevenless homolog 2 (Drosophila)
=== G-protein signaling_Proinsulin C-peptide signaling ===
207	AKT1	v-akt murine thymoma viral oncogene homolog 1
595	CCND1	cyclin D1
1147	CHUK	conserved helix-loop-helix ubiquitous kinase
3265	HRAS	v-Ha-ras Harvey rat sarcoma viral oncogene homolog
3551	IKBKB	inhibitor of kappa light polypeptide gene enhancer in B-cells, kinase beta
3630	INS	insulin
3725	JUN	jun oncogene
5594	MAPK1	mitogen-activated protein kinase 1
5595	MAPK3	mitogen-activated protein kinase 3
4792	NFKBIA	nuclear factor of kappa light polypeptide gene enhancer in B-cells inhibitor, alpha
4793	NFKBIB	nuclear factor of kappa light polypeptide gene enhancer in B-cells inhibitor, beta
4794	NFKBIE	nuclear factor of kappa light polypeptide gene enhancer in B-cells inhibitor, epsilon
5295	PIK3R1	phosphoinositide-3-kinase, regulatory subunit 1 (alpha)
5330	PLCB2	phospholipase C, beta 2
5578	PRKCA	protein kinase C, alpha
5581	PRKCE	protein kinase C, epsilon
5970	RELA	v-rel reticuloendotheliosis viral oncogene homolog A (avian)
6654	SOS1	son of sevenless homolog 1 (Drosophila)
6655	SOS2	son of sevenless homolog 2 (Drosophila)
6714	SRC	v-src sarcoma (Schmidt-Ruppin A-2) viral oncogene homolog (avian)
=== Development_IGF-1 receptor signaling ===
207	AKT1	v-akt murine thymoma viral oncogene homolog 1
595	CCND1	cyclin D1
894	CCND2	cyclin D2
896	CCND3	cyclin D3
1147	CHUK	conserved helix-loop-helix ubiquitous kinase
2885	GRB2	growth factor receptor-bound protein 2
2932	GSK3B	glycogen synthase kinase 3 beta
3265	HRAS	v-Ha-ras Harvey rat sarcoma viral oncogene homolog
3480	IGF1R	insulin-like growth factor 1 receptor
3551	IKBKB	inhibitor of kappa light polypeptide gene enhancer in B-cells, kinase beta
5594	MAPK1	mitogen-activated protein kinase 1
5595	MAPK3	mitogen-activated protein kinase 3
4609	MYC	v-myc myelocytomatosis viral oncogene homolog (avian)
4792	NFKBIA	nuclear factor of kappa light polypeptide gene enhancer in B-cells inhibitor, alpha
4793	NFKBIB	nuclear factor of kappa light polypeptide gene enhancer in B-cells inhibitor, beta
4794	NFKBIE	nuclear factor of kappa light polypeptide gene enhancer in B-cells inhibitor, epsilon
5295	PIK3R1	phosphoinositide-3-kinase, regulatory subunit 1 (alpha)
5970	RELA	v-rel reticuloendotheliosis viral oncogene homolog A (avian)
6654	SOS1	son of sevenless homolog 1 (Drosophila)
6655	SOS2	son of sevenless homolog 2 (Drosophila)
7531	YWHAE	tyrosine 3-monooxygenase/tryptophan 5-monooxygenase activation protein, epsilon polypeptide
7534	YWHAZ	tyrosine 3-monooxygenase/tryptophan 5-monooxygenase activation protein, zeta polypeptide
=== Immune response_Innate immune response to RNA viral infection ===
1147	CHUK	conserved helix-loop-helix ubiquitous kinase
3551	IKBKB	inhibitor of kappa light polypeptide gene enhancer in B-cells, kinase beta
3665	IRF7	interferon regulatory factor 7
4792	NFKBIA	nuclear factor of kappa light polypeptide gene enhancer in B-cells inhibitor, alpha
4793	NFKBIB	nuclear factor of kappa light polypeptide gene enhancer in B-cells inhibitor, beta
4794	NFKBIE	nuclear factor of kappa light polypeptide gene enhancer in B-cells inhibitor, epsilon
5970	RELA	v-rel reticuloendotheliosis viral oncogene homolog A (avian)
=== Immune response_MIF in innate immunity response ===
929	CD14	CD14 molecule
1051	CEBPB	CCAAT/enhancer binding protein (C/EBP), beta
1147	CHUK	conserved helix-loop-helix ubiquitous kinase
2033	EP300	E1A binding protein p300
3551	IKBKB	inhibitor of kappa light polypeptide gene enhancer in B-cells, kinase beta
3654	IRAK1	interleukin-1 receptor-associated kinase 1
3656	IRAK2	interleukin-1 receptor-associated kinase 2
3725	JUN	jun oncogene
4214	MAP3K1	mitogen-activated protein kinase kinase kinase 1
4792	NFKBIA	nuclear factor of kappa light polypeptide gene enhancer in B-cells inhibitor, alpha
4793	NFKBIB	nuclear factor of kappa light polypeptide gene enhancer in B-cells inhibitor, beta
4794	NFKBIE	nuclear factor of kappa light polypeptide gene enhancer in B-cells inhibitor, epsilon
5970	RELA	v-rel reticuloendotheliosis viral oncogene homolog A (avian)
7157	TP53	tumor protein p53
=== Stem cells_Insulin, IGF-1 and TNF-alpha in brown adipocyte differentiation ===
207	AKT1	v-akt murine thymoma viral oncogene homolog 1
1050	CEBPA	CCAAT/enhancer binding protein (C/EBP), alpha
1051	CEBPB	CCAAT/enhancer binding protein (C/EBP), beta
2624	GATA2	GATA binding protein 2
3480	IGF1R	insulin-like growth factor 1 receptor
3630	INS	insulin
5594	MAPK1	mitogen-activated protein kinase 1
5595	MAPK3	mitogen-activated protein kinase 3
5295	PIK3R1	phosphoinositide-3-kinase, regulatory subunit 1 (alpha)
5465	PPARA	peroxisome proliferator-activated receptor alpha
5468	PPARG	peroxisome proliferator-activated receptor gamma
6256	RXRA	retinoid X receptor, alpha
=== Immune response_Oncostatin M signaling via JAK-Stat in mouse cells ===
595	CCND1	cyclin D1
3572	IL6ST	interleukin 6 signal transducer (gp130, oncostatin M receptor)
3716	JAK1	Janus kinase 1 (a protein tyrosine kinase)
9021	SOCS3	suppressor of cytokine signaling 3
6774	STAT3	signal transducer and activator of transcription 3 (acute-phase response factor)
6776	STAT5A	signal transducer and activator of transcription 5A
7297	TYK2	tyrosine kinase 2
=== Role of adipose tissue hypoxia in obesity and type 2 diabetes ===
1050	CEBPA	CCAAT/enhancer binding protein (C/EBP), alpha
3091	HIF1A	hypoxia inducible factor 1, alpha subunit (basic helix-loop-helix transcription factor)
5468	PPARG	peroxisome proliferator-activated receptor gamma
5970	RELA	v-rel reticuloendotheliosis viral oncogene homolog A (avian)
6256	RXRA	retinoid X receptor, alpha
=== Stem cells_Role of BMP signaling in embryonic stem cell neural differentiation ===
5594	MAPK1	mitogen-activated protein kinase 1
5595	MAPK3	mitogen-activated protein kinase 3
4089	SMAD4	SMAD family member 4
6657	SOX2	SRY (sex determining region Y)-box 2
=== Development_Notch Signaling Pathway ===
2033	EP300	E1A binding protein p300
3065	HDAC1	histone deacetylase 1
3066	HDAC2	histone deacetylase 2
4792	NFKBIA	nuclear factor of kappa light polypeptide gene enhancer in B-cells inhibitor, alpha
=== Development_Transactivation of PDGFR in non-neuronal cells by Dopamine D2 receptor ===
2885	GRB2	growth factor receptor-bound protein 2
3265	HRAS	v-Ha-ras Harvey rat sarcoma viral oncogene homolog
5594	MAPK1	mitogen-activated protein kinase 1
5595	MAPK3	mitogen-activated protein kinase 3
5295	PIK3R1	phosphoinositide-3-kinase, regulatory subunit 1 (alpha)
5581	PRKCE	protein kinase C, epsilon
6654	SOS1	son of sevenless homolog 1 (Drosophila)
6655	SOS2	son of sevenless homolog 2 (Drosophila)
6714	SRC	v-src sarcoma (Schmidt-Ruppin A-2) viral oncogene homolog (avian)
=== Activation of ACTH production in pituitary gland in major depressive disorder ===
1147	CHUK	conserved helix-loop-helix ubiquitous kinase
3551	IKBKB	inhibitor of kappa light polypeptide gene enhancer in B-cells, kinase beta
3570	IL6R	interleukin 6 receptor
3572	IL6ST	interleukin 6 signal transducer (gp130, oncostatin M receptor)
3654	IRAK1	interleukin-1 receptor-associated kinase 1
3656	IRAK2	interleukin-1 receptor-associated kinase 2
3716	JAK1	Janus kinase 1 (a protein tyrosine kinase)
4792	NFKBIA	nuclear factor of kappa light polypeptide gene enhancer in B-cells inhibitor, alpha
4793	NFKBIB	nuclear factor of kappa light polypeptide gene enhancer in B-cells inhibitor, beta
4794	NFKBIE	nuclear factor of kappa light polypeptide gene enhancer in B-cells inhibitor, epsilon
5970	RELA	v-rel reticuloendotheliosis viral oncogene homolog A (avian)
6774	STAT3	signal transducer and activator of transcription 3 (acute-phase response factor)
=== Immune response_TLR3 and TLR4 induce TICAM1-specific signaling pathway ===
929	CD14	CD14 molecule
5970	RELA	v-rel reticuloendotheliosis viral oncogene homolog A (avian)
11035	RIPK3	receptor-interacting serine-threonine kinase 3
114609	TIRAP	toll-interleukin 1 receptor (TIR) domain containing adaptor protein
=== Development_S1P1 receptor signaling via beta-arrestin ===
408	ARRB1	arrestin, beta 1
2885	GRB2	growth factor receptor-bound protein 2
3265	HRAS	v-Ha-ras Harvey rat sarcoma viral oncogene homolog
5594	MAPK1	mitogen-activated protein kinase 1
5595	MAPK3	mitogen-activated protein kinase 3
5295	PIK3R1	phosphoinositide-3-kinase, regulatory subunit 1 (alpha)
6654	SOS1	son of sevenless homolog 1 (Drosophila)
6655	SOS2	son of sevenless homolog 2 (Drosophila)
6714	SRC	v-src sarcoma (Schmidt-Ruppin A-2) viral oncogene homolog (avian)
=== Role of free fatty acids in obesity and type 2 diabetes ===
207	AKT1	v-akt murine thymoma viral oncogene homolog 1
467	ATF3	activating transcription factor 3
1147	CHUK	conserved helix-loop-helix ubiquitous kinase
3630	INS	insulin
4792	NFKBIA	nuclear factor of kappa light polypeptide gene enhancer in B-cells inhibitor, alpha
5295	PIK3R1	phosphoinositide-3-kinase, regulatory subunit 1 (alpha)
5467	PPARD	peroxisome proliferator-activated receptor delta
5970	RELA	v-rel reticuloendotheliosis viral oncogene homolog A (avian)
=== Development_HGF signaling pathway ===
207	AKT1	v-akt murine thymoma viral oncogene homolog 1
999	CDH1	cadherin 1, type 1, E-cadherin (epithelial)
1399	CRKL	v-crk sarcoma virus CT10 oncogene homolog (avian)-like
1499	CTNNB1	catenin (cadherin-associated protein), beta 1, 88kDa
2885	GRB2	growth factor receptor-bound protein 2
2932	GSK3B	glycogen synthase kinase 3 beta
3265	HRAS	v-Ha-ras Harvey rat sarcoma viral oncogene homolog
3725	JUN	jun oncogene
4214	MAP3K1	mitogen-activated protein kinase kinase kinase 1
5594	MAPK1	mitogen-activated protein kinase 1
5595	MAPK3	mitogen-activated protein kinase 3
5295	PIK3R1	phosphoinositide-3-kinase, regulatory subunit 1 (alpha)
5879	RAC1	ras-related C3 botulinum toxin substrate 1 (rho family, small GTP binding protein Rac1)
6654	SOS1	son of sevenless homolog 1 (Drosophila)
6655	SOS2	son of sevenless homolog 2 (Drosophila)
6774	STAT3	signal transducer and activator of transcription 3 (acute-phase response factor)
=== Role of cell-cell and ECM-cell interactions in oligodendrocyte differentiation and myelination ===
2705	GJB1	gap junction protein, beta 1, 32kDa
3655	ITGA6	integrin, alpha 6
3688	ITGB1	integrin, beta 1 (fibronectin receptor, beta polypeptide, antigen CD29 includes MDF2, MSK12)
4155	MBP	myelin basic protein
5747	PTK2	PTK2 protein tyrosine kinase 2
=== Stem cells_FGF2 signaling during embryonic stem cell differentiation ===
2885	GRB2	growth factor receptor-bound protein 2
3265	HRAS	v-Ha-ras Harvey rat sarcoma viral oncogene homolog
5594	MAPK1	mitogen-activated protein kinase 1
5595	MAPK3	mitogen-activated protein kinase 3
6654	SOS1	son of sevenless homolog 1 (Drosophila)
6655	SOS2	son of sevenless homolog 2 (Drosophila)
6657	SOX2	SRY (sex determining region Y)-box 2
=== G-protein signaling_Regulation of RAC1 activity ===
3265	HRAS	v-Ha-ras Harvey rat sarcoma viral oncogene homolog
5879	RAC1	ras-related C3 botulinum toxin substrate 1 (rho family, small GTP binding protein Rac1)
10928	RALBP1	ralA binding protein 1
9901	SRGAP3	SLIT-ROBO Rho GTPase activating protein 3
7535	ZAP70	zeta-chain (TCR) associated protein kinase 70kDa
=== Development_GDNF signaling ===
2885	GRB2	growth factor receptor-bound protein 2
3265	HRAS	v-Ha-ras Harvey rat sarcoma viral oncogene homolog
3673	ITGA2	integrin, alpha 2 (CD49B, alpha 2 subunit of VLA-2 receptor)
3688	ITGB1	integrin, beta 1 (fibronectin receptor, beta polypeptide, antigen CD29 includes MDF2, MSK12)
5594	MAPK1	mitogen-activated protein kinase 1
5595	MAPK3	mitogen-activated protein kinase 3
5336	PLCG2	phospholipase C, gamma 2 (phosphatidylinositol-specific)
5747	PTK2	PTK2 protein tyrosine kinase 2
6654	SOS1	son of sevenless homolog 1 (Drosophila)
6655	SOS2	son of sevenless homolog 2 (Drosophila)
7094	TLN1	talin 1
=== Cytoskeleton remodeling_Role of PDGFs in cell migration ===
998	CDC42	cell division cycle 42 (GTP binding protein, 25kDa)
5295	PIK3R1	phosphoinositide-3-kinase, regulatory subunit 1 (alpha)
5879	RAC1	ras-related C3 botulinum toxin substrate 1 (rho family, small GTP binding protein Rac1)
=== Growth factors in regulation of oligodendrocyte precursor cells survival ===
207	AKT1	v-akt murine thymoma viral oncogene homolog 1
1147	CHUK	conserved helix-loop-helix ubiquitous kinase
2932	GSK3B	glycogen synthase kinase 3 beta
3480	IGF1R	insulin-like growth factor 1 receptor
4792	NFKBIA	nuclear factor of kappa light polypeptide gene enhancer in B-cells inhibitor, alpha
5295	PIK3R1	phosphoinositide-3-kinase, regulatory subunit 1 (alpha)
5970	RELA	v-rel reticuloendotheliosis viral oncogene homolog A (avian)
7531	YWHAE	tyrosine 3-monooxygenase/tryptophan 5-monooxygenase activation protein, epsilon polypeptide
7534	YWHAZ	tyrosine 3-monooxygenase/tryptophan 5-monooxygenase activation protein, zeta polypeptide
=== Inflammatory factors-induced expression of mucins in normal and asthmatic epithelium ===
2885	GRB2	growth factor receptor-bound protein 2
3265	HRAS	v-Ha-ras Harvey rat sarcoma viral oncogene homolog
3551	IKBKB	inhibitor of kappa light polypeptide gene enhancer in B-cells, kinase beta
23765	IL17RA	interleukin 17 receptor A
3570	IL6R	interleukin 6 receptor
3572	IL6ST	interleukin 6 signal transducer (gp130, oncostatin M receptor)
3716	JAK1	Janus kinase 1 (a protein tyrosine kinase)
5594	MAPK1	mitogen-activated protein kinase 1
5595	MAPK3	mitogen-activated protein kinase 3
4792	NFKBIA	nuclear factor of kappa light polypeptide gene enhancer in B-cells inhibitor, alpha
4793	NFKBIB	nuclear factor of kappa light polypeptide gene enhancer in B-cells inhibitor, beta
4794	NFKBIE	nuclear factor of kappa light polypeptide gene enhancer in B-cells inhibitor, epsilon
5970	RELA	v-rel reticuloendotheliosis viral oncogene homolog A (avian)
6654	SOS1	son of sevenless homolog 1 (Drosophila)
6655	SOS2	son of sevenless homolog 2 (Drosophila)
=== Stem cells_Endothelial differentiation during embryonic development ===
207	AKT1	v-akt murine thymoma viral oncogene homolog 1
1499	CTNNB1	catenin (cadherin-associated protein), beta 1, 88kDa
1948	EFNB2	ephrin-B2
2624	GATA2	GATA binding protein 2
5594	MAPK1	mitogen-activated protein kinase 1
5595	MAPK3	mitogen-activated protein kinase 3
5295	PIK3R1	phosphoinositide-3-kinase, regulatory subunit 1 (alpha)
5578	PRKCA	protein kinase C, alpha
5581	PRKCE	protein kinase C, epsilon
5587	PRKD1	protein kinase D1
7476	WNT7A	wingless-type MMTV integration site family, member 7A
=== Translation _Regulation of EIF2 activity ===
207	AKT1	v-akt murine thymoma viral oncogene homolog 1
1452	CSNK1A1	casein kinase 1, alpha 1
1453	CSNK1D	casein kinase 1, delta
1454	CSNK1E	casein kinase 1, epsilon
2885	GRB2	growth factor receptor-bound protein 2
2932	GSK3B	glycogen synthase kinase 3 beta
3265	HRAS	v-Ha-ras Harvey rat sarcoma viral oncogene homolog
3630	INS	insulin
5594	MAPK1	mitogen-activated protein kinase 1
5595	MAPK3	mitogen-activated protein kinase 3
5295	PIK3R1	phosphoinositide-3-kinase, regulatory subunit 1 (alpha)
6654	SOS1	son of sevenless homolog 1 (Drosophila)
6655	SOS2	son of sevenless homolog 2 (Drosophila)
=== Transcription_P53 signaling pathway ===
1017	CDK2	cyclin-dependent kinase 2
1499	CTNNB1	catenin (cadherin-associated protein), beta 1, 88kDa
2033	EP300	E1A binding protein p300
3065	HDAC1	histone deacetylase 1
3066	HDAC2	histone deacetylase 2
4214	MAP3K1	mitogen-activated protein kinase kinase kinase 1
4313	MMP2	matrix metallopeptidase 2 (gelatinase A, 72kDa gelatinase, 72kDa type IV collagenase)
5970	RELA	v-rel reticuloendotheliosis viral oncogene homolog A (avian)
7341	SUMO1	SMT3 suppressor of mif two 3 homolog 1 (S. cerevisiae)
7157	TP53	tumor protein p53
=== Apoptosis and survival_DNA-damage-induced apoptosis ===
25	ABL1	c-abl oncogene 1, receptor tyrosine kinase
1111	CHEK1	CHK1 checkpoint homolog (S. pombe)
7157	TP53	tumor protein p53
=== Stem cells_FGF2-induced self-renewal of adult neural stem cells ===
207	AKT1	v-akt murine thymoma viral oncogene homolog 1
894	CCND2	cyclin D2
2885	GRB2	growth factor receptor-bound protein 2
3265	HRAS	v-Ha-ras Harvey rat sarcoma viral oncogene homolog
5594	MAPK1	mitogen-activated protein kinase 1
5595	MAPK3	mitogen-activated protein kinase 3
5295	PIK3R1	phosphoinositide-3-kinase, regulatory subunit 1 (alpha)
5578	PRKCA	protein kinase C, alpha
5581	PRKCE	protein kinase C, epsilon
5587	PRKD1	protein kinase D1
6654	SOS1	son of sevenless homolog 1 (Drosophila)
6655	SOS2	son of sevenless homolog 2 (Drosophila)
=== Development_VEGF-family signaling ===
207	AKT1	v-akt murine thymoma viral oncogene homolog 1
2885	GRB2	growth factor receptor-bound protein 2
3265	HRAS	v-Ha-ras Harvey rat sarcoma viral oncogene homolog
3678	ITGA5	integrin, alpha 5 (fibronectin receptor, alpha polypeptide)
3685	ITGAV	integrin, alpha V (vitronectin receptor, alpha polypeptide, antigen CD51)
3688	ITGB1	integrin, beta 1 (fibronectin receptor, beta polypeptide, antigen CD29 includes MDF2, MSK12)
3690	ITGB3	integrin, beta 3 (platelet glycoprotein IIIa, antigen CD61)
3725	JUN	jun oncogene
3897	L1CAM	L1 cell adhesion molecule
5594	MAPK1	mitogen-activated protein kinase 1
5595	MAPK3	mitogen-activated protein kinase 3
5295	PIK3R1	phosphoinositide-3-kinase, regulatory subunit 1 (alpha)
5336	PLCG2	phospholipase C, gamma 2 (phosphatidylinositol-specific)
5578	PRKCA	protein kinase C, alpha
6654	SOS1	son of sevenless homolog 1 (Drosophila)
6655	SOS2	son of sevenless homolog 2 (Drosophila)
7448	VTN	vitronectin
=== Maturation and migration of dendritic cells in skin sensitization ===
941	CD80	CD80 molecule
999	CDH1	cadherin 1, type 1, E-cadherin (epithelial)
1147	CHUK	conserved helix-loop-helix ubiquitous kinase
3551	IKBKB	inhibitor of kappa light polypeptide gene enhancer in B-cells, kinase beta
3725	JUN	jun oncogene
4214	MAP3K1	mitogen-activated protein kinase kinase kinase 1
5594	MAPK1	mitogen-activated protein kinase 1
5595	MAPK3	mitogen-activated protein kinase 3
4792	NFKBIA	nuclear factor of kappa light polypeptide gene enhancer in B-cells inhibitor, alpha
4793	NFKBIB	nuclear factor of kappa light polypeptide gene enhancer in B-cells inhibitor, beta
4794	NFKBIE	nuclear factor of kappa light polypeptide gene enhancer in B-cells inhibitor, epsilon
5970	RELA	v-rel reticuloendotheliosis viral oncogene homolog A (avian)
=== Translation_Insulin regulation of translation ===
207	AKT1	v-akt murine thymoma viral oncogene homolog 1
2885	GRB2	growth factor receptor-bound protein 2
2932	GSK3B	glycogen synthase kinase 3 beta
3265	HRAS	v-Ha-ras Harvey rat sarcoma viral oncogene homolog
3630	INS	insulin
5594	MAPK1	mitogen-activated protein kinase 1
5595	MAPK3	mitogen-activated protein kinase 3
5295	PIK3R1	phosphoinositide-3-kinase, regulatory subunit 1 (alpha)
6654	SOS1	son of sevenless homolog 1 (Drosophila)
6655	SOS2	son of sevenless homolog 2 (Drosophila)
=== Prostaglandins and leukotrienes-mediated induction of expression of mucins in normal and asthmatic epithelium ===
5594	MAPK1	mitogen-activated protein kinase 1
5595	MAPK3	mitogen-activated protein kinase 3
4792	NFKBIA	nuclear factor of kappa light polypeptide gene enhancer in B-cells inhibitor, alpha
5330	PLCB2	phospholipase C, beta 2
5578	PRKCA	protein kinase C, alpha
5581	PRKCE	protein kinase C, epsilon
5970	RELA	v-rel reticuloendotheliosis viral oncogene homolog A (avian)
=== Apoptosis and survival_TNFR1 signaling pathway ===
1147	CHUK	conserved helix-loop-helix ubiquitous kinase
3551	IKBKB	inhibitor of kappa light polypeptide gene enhancer in B-cells, kinase beta
3725	JUN	jun oncogene
4214	MAP3K1	mitogen-activated protein kinase kinase kinase 1
4792	NFKBIA	nuclear factor of kappa light polypeptide gene enhancer in B-cells inhibitor, alpha
4793	NFKBIB	nuclear factor of kappa light polypeptide gene enhancer in B-cells inhibitor, beta
4794	NFKBIE	nuclear factor of kappa light polypeptide gene enhancer in B-cells inhibitor, epsilon
5970	RELA	v-rel reticuloendotheliosis viral oncogene homolog A (avian)
=== Immune response_IL-1 signaling pathway ===
1147	CHUK	conserved helix-loop-helix ubiquitous kinase
3551	IKBKB	inhibitor of kappa light polypeptide gene enhancer in B-cells, kinase beta
3654	IRAK1	interleukin-1 receptor-associated kinase 1
3725	JUN	jun oncogene
4214	MAP3K1	mitogen-activated protein kinase kinase kinase 1
4792	NFKBIA	nuclear factor of kappa light polypeptide gene enhancer in B-cells inhibitor, alpha
4793	NFKBIB	nuclear factor of kappa light polypeptide gene enhancer in B-cells inhibitor, beta
4794	NFKBIE	nuclear factor of kappa light polypeptide gene enhancer in B-cells inhibitor, epsilon
5970	RELA	v-rel reticuloendotheliosis viral oncogene homolog A (avian)
7335	UBE2V1	ubiquitin-conjugating enzyme E2 variant 1
=== G-protein signaling_Rap2B regulation pathway ===
22808	MRAS	muscle RAS oncogene homolog
51196	PLCE1	phospholipase C, epsilon 1
=== Transport_Aldosterone-mediated regulation of ENaC sodium transport ===
207	AKT1	v-akt murine thymoma viral oncogene homolog 1
3845	KRAS	v-Ki-ras2 Kirsten rat sarcoma viral oncogene homolog
5594	MAPK1	mitogen-activated protein kinase 1
2908	NR3C1	nuclear receptor subfamily 3, group C, member 1 (glucocorticoid receptor)
4306	NR3C2	nuclear receptor subfamily 3, group C, member 2
1831	TSC22D3	TSC22 domain family, member 3
=== Apoptosis and survival_Granzyme A signaling ===
3920	LAMP2	lysosomal-associated membrane protein 2
7157	TP53	tumor protein p53
=== Neurophysiological process_Receptor-mediated axon growth repulsion ===
998	CDC42	cell division cycle 42 (GTP binding protein, 25kDa)
2045	EPHA7	EPH receptor A7
2242	FES	feline sarcoma oncogene
5879	RAC1	ras-related C3 botulinum toxin substrate 1 (rho family, small GTP binding protein Rac1)
6714	SRC	v-src sarcoma (Schmidt-Ruppin A-2) viral oncogene homolog (avian)
=== Cytoskeleton remodeling_Reverse signaling by ephrin B ===
1499	CTNNB1	catenin (cadherin-associated protein), beta 1, 88kDa
7852	CXCR4	chemokine (C-X-C motif) receptor 4
1948	EFNB2	ephrin-B2
2932	GSK3B	glycogen synthase kinase 3 beta
3265	HRAS	v-Ha-ras Harvey rat sarcoma viral oncogene homolog
3611	ILK	integrin-linked kinase
5747	PTK2	PTK2 protein tyrosine kinase 2
6654	SOS1	son of sevenless homolog 1 (Drosophila)
6655	SOS2	son of sevenless homolog 2 (Drosophila)
6714	SRC	v-src sarcoma (Schmidt-Ruppin A-2) viral oncogene homolog (avian)
=== Stem cells_Cooperation between Hedgehog, IGF-2 and HGF signaling pathways in medulloblastoma stem cells ===
207	AKT1	v-akt murine thymoma viral oncogene homolog 1
595	CCND1	cyclin D1
1499	CTNNB1	catenin (cadherin-associated protein), beta 1, 88kDa
2932	GSK3B	glycogen synthase kinase 3 beta
3480	IGF1R	insulin-like growth factor 1 receptor
4609	MYC	v-myc myelocytomatosis viral oncogene homolog (avian)
5295	PIK3R1	phosphoinositide-3-kinase, regulatory subunit 1 (alpha)
=== Development_TGF-beta-dependent induction of EMT via MAPK ===
999	CDH1	cadherin 1, type 1, E-cadherin (epithelial)
2885	GRB2	growth factor receptor-bound protein 2
3265	HRAS	v-Ha-ras Harvey rat sarcoma viral oncogene homolog
3685	ITGAV	integrin, alpha V (vitronectin receptor, alpha polypeptide, antigen CD51)
3688	ITGB1	integrin, beta 1 (fibronectin receptor, beta polypeptide, antigen CD29 includes MDF2, MSK12)
3690	ITGB3	integrin, beta 3 (platelet glycoprotein IIIa, antigen CD61)
3725	JUN	jun oncogene
5594	MAPK1	mitogen-activated protein kinase 1
5595	MAPK3	mitogen-activated protein kinase 3
4313	MMP2	matrix metallopeptidase 2 (gelatinase A, 72kDa gelatinase, 72kDa type IV collagenase)
5747	PTK2	PTK2 protein tyrosine kinase 2
5879	RAC1	ras-related C3 botulinum toxin substrate 1 (rho family, small GTP binding protein Rac1)
6654	SOS1	son of sevenless homolog 1 (Drosophila)
6655	SOS2	son of sevenless homolog 2 (Drosophila)
6714	SRC	v-src sarcoma (Schmidt-Ruppin A-2) viral oncogene homolog (avian)
7048	TGFBR2	transforming growth factor, beta receptor II (70/80kDa)
=== Regulation of lipid metabolism_Insulin signaling:generic cascades ===
207	AKT1	v-akt murine thymoma viral oncogene homolog 1
2885	GRB2	growth factor receptor-bound protein 2
2932	GSK3B	glycogen synthase kinase 3 beta
3265	HRAS	v-Ha-ras Harvey rat sarcoma viral oncogene homolog
3630	INS	insulin
5594	MAPK1	mitogen-activated protein kinase 1
5595	MAPK3	mitogen-activated protein kinase 3
5295	PIK3R1	phosphoinositide-3-kinase, regulatory subunit 1 (alpha)
6654	SOS1	son of sevenless homolog 1 (Drosophila)
6655	SOS2	son of sevenless homolog 2 (Drosophila)
=== G-protein signaling_N-RAS regulation pathway ===
2885	GRB2	growth factor receptor-bound protein 2
4893	NRAS	neuroblastoma RAS viral (v-ras) oncogene homolog
5923	RASGRF1	Ras protein-specific guanine nucleotide-releasing factor 1
10125	RASGRP1	RAS guanyl releasing protein 1 (calcium and DAG-regulated)
23179	RGL1	ral guanine nucleotide dissociation stimulator-like 1
5863	RGL2	ral guanine nucleotide dissociation stimulator-like 2
6654	SOS1	son of sevenless homolog 1 (Drosophila)
6655	SOS2	son of sevenless homolog 2 (Drosophila)
7535	ZAP70	zeta-chain (TCR) associated protein kinase 70kDa
=== Signal transduction_IP3 signaling ===
207	AKT1	v-akt murine thymoma viral oncogene homolog 1
2885	GRB2	growth factor receptor-bound protein 2
3265	HRAS	v-Ha-ras Harvey rat sarcoma viral oncogene homolog
5594	MAPK1	mitogen-activated protein kinase 1
5595	MAPK3	mitogen-activated protein kinase 3
5295	PIK3R1	phosphoinositide-3-kinase, regulatory subunit 1 (alpha)
5330	PLCB2	phospholipase C, beta 2
51196	PLCE1	phospholipase C, epsilon 1
5581	PRKCE	protein kinase C, epsilon
6654	SOS1	son of sevenless homolog 1 (Drosophila)
6655	SOS2	son of sevenless homolog 2 (Drosophila)
7535	ZAP70	zeta-chain (TCR) associated protein kinase 70kDa
=== Stem cells_WNT and Notch signaling in early cardiac myogenesis ===
1499	CTNNB1	catenin (cadherin-associated protein), beta 1, 88kDa
2932	GSK3B	glycogen synthase kinase 3 beta
4041	LRP5	low density lipoprotein receptor-related protein 5
4089	SMAD4	SMAD family member 4
7476	WNT7A	wingless-type MMTV integration site family, member 7A
=== Atherosclerosis_Role of ZNF202 in regulation of expression of genes involved in Atherosclerosis ===
347	APOD	apolipoprotein D
3172	HNF4A	hepatocyte nuclear factor 4, alpha

## Sheet: Cortex DLB DOWN
=== Cytoskeleton remodeling_Cytoskeleton remodeling ===
60	ACTB	actin, beta
71	ACTG1	actin, gamma 1
87	ACTN1	actinin, alpha 1
88	ACTN2	actinin, alpha 2
89	ACTN3	actinin, alpha 3
81	ACTN4	actinin, alpha 4
10097	ACTR2	ARP2 actin-related protein 2 homolog (yeast)
10096	ACTR3	ARP3 actin-related protein 3 homolog (yeast)
10095	ARPC1B	actin related protein 2/3 complex, subunit 1B, 41kDa
10109	ARPC2	actin related protein 2/3 complex, subunit 2, 34kDa
10093	ARPC4	actin related protein 2/3 complex, subunit 4, 20kDa
9564	BCAR1	breast cancer anti-estrogen resistance 1
857	CAV1	caveolin 1, caveolae protein, 22kDa
998	CDC42	cell division cycle 42 (GTP binding protein, 25kDa)
1072	CFL1	cofilin 1 (non-muscle)
1073	CFL2	cofilin 2 (muscle)
1277	COL1A1	collagen, type I, alpha 1
1278	COL1A2	collagen, type I, alpha 2
1284	COL4A2	collagen, type IV, alpha 2
1286	COL4A4	collagen, type IV, alpha 4
1398	CRK	v-crk sarcoma virus CT10 oncogene homolog (avian)
1457	CSNK2A1	casein kinase 2, alpha 1 polypeptide
1459	CSNK2A2	casein kinase 2, alpha prime polypeptide
1499	CTNNB1	catenin (cadherin-associated protein), beta 1, 88kDa
11034	DSTN	destrin (actin depolymerizing factor)
2316	FLNA	filamin A, alpha (actin binding protein 280)
2335	FN1	fibronectin 1
2885	GRB2	growth factor receptor-bound protein 2
2932	GSK3B	glycogen synthase kinase 3 beta
3265	HRAS	v-Ha-ras Harvey rat sarcoma viral oncogene homolog
3675	ITGA3	integrin, alpha 3 (antigen CD49C, alpha 3 subunit of VLA-3 receptor)
3655	ITGA6	integrin, alpha 6
3685	ITGAV	integrin, alpha V (vitronectin receptor, alpha polypeptide, antigen CD51)
3688	ITGB1	integrin, beta 1 (fibronectin receptor, beta polypeptide, antigen CD29 includes MDF2, MSK12)
3690	ITGB3	integrin, beta 3 (platelet glycoprotein IIIa, antigen CD61)
3691	ITGB4	integrin, beta 4
3725	JUN	jun oncogene
3791	KDR	kinase insert domain receptor (a type III receptor tyrosine kinase)
284217	LAMA1	laminin, alpha 1
3912	LAMB1	laminin, beta 1
3915	LAMC1	laminin, gamma 1 (formerly LAMB2)
51176	LEF1	lymphoid enhancer-binding factor 1
3984	LIMK1	LIM domain kinase 1
5604	MAP2K1	mitogen-activated protein kinase kinase 1
5594	MAPK1	mitogen-activated protein kinase 1
5600	MAPK11	mitogen-activated protein kinase 11
5603	MAPK13	mitogen-activated protein kinase 13
1432	MAPK14	mitogen-activated protein kinase 14
5595	MAPK3	mitogen-activated protein kinase 3
4322	MMP13	matrix metallopeptidase 13 (collagenase 3)
4609	MYC	v-myc myelocytomatosis viral oncogene homolog (avian)
4628	MYH10	myosin, heavy chain 10, non-muscle
4627	MYH9	myosin, heavy chain 9, non-muscle
4691	NCL	nucleolin
5058	PAK1	p21 protein (Cdc42/Rac)-activated kinase 1
5295	PIK3R1	phosphoinositide-3-kinase, regulatory subunit 1 (alpha)
5296	PIK3R2	phosphoinositide-3-kinase, regulatory subunit 2 (beta)
5327	PLAT	plasminogen activator, tissue
5328	PLAU	plasminogen activator, urokinase
5329	PLAUR	plasminogen activator, urokinase receptor
5340	PLG	plasminogen
5500	PPP1CB	protein phosphatase 1, catalytic subunit, beta isoform
5747	PTK2	PTK2 protein tyrosine kinase 2
5829	PXN	paxillin
5879	RAC1	ras-related C3 botulinum toxin substrate 1 (rho family, small GTP binding protein Rac1)
5894	RAF1	v-raf-1 murine leukemia viral oncogene homolog 1
387	RHOA	ras homolog gene family, member A
6093	ROCK1	Rho-associated, coiled-coil containing protein kinase 1
9475	ROCK2	Rho-associated, coiled-coil containing protein kinase 2
9252	RPS6KA5	ribosomal protein S6 kinase, 90kDa, polypeptide 5
5054	SERPINE1	serpin peptidase inhibitor, clade E (nexin, plasminogen activator inhibitor type 1), member 1
6464	SHC1	SHC (Src homology 2 domain containing) transforming protein 1
4088	SMAD3	SMAD family member 3
6714	SRC	v-src sarcoma (Schmidt-Ruppin A-2) viral oncogene homolog (avian)
83439	TCF7L1	transcription factor 7-like 1 (T-cell specific, HMG-box)
6934	TCF7L2	transcription factor 7-like 2 (T-cell specific, HMG-box)
7040	TGFB1	transforming growth factor, beta 1
7046	TGFBR1	transforming growth factor, beta receptor 1
7048	TGFBR2	transforming growth factor, beta receptor II (70/80kDa)
7094	TLN1	talin 1
83660	TLN2	talin 2
7204	TRIO	triple functional domain (PTPRF interacting)
7409	VAV1	vav 1 guanine nucleotide exchange factor
7414	VCL	vinculin
7422	VEGFA	vascular endothelial growth factor A
7448	VTN	vitronectin
8976	WASL	Wiskott-Aldrich syndrome-like
331	XIAP	X-linked inhibitor of apoptosis
=== Development_Regulation of epithelial-to-mesenchymal transition (EMT) ===
60	ACTB	actin, beta
1386	ATF2	activating transcription factor 2
800	CALD1	caldesmon 1
999	CDH1	cadherin 1, type 1, E-cadherin (epithelial)
1000	CDH2	cadherin 2, type 1, N-cadherin (neuronal)
1003	CDH5	cadherin 5, type 2 (vascular endothelium)
9076	CLDN1	claudin 1
1385	CREB1	cAMP responsive element binding protein 1
1906	EDN1	endothelin 1
1909	EDNRA	endothelin receptor type A
1956	EGFR	epidermal growth factor receptor (erythroblastic leukemia viral (v-erb-b) oncogene homolog, avian)
2247	FGF2	fibroblast growth factor 2 (basic)
2260	FGFR1	fibroblast growth factor receptor 1
2335	FN1	fibronectin 1
8322	FZD4	frizzled homolog 4 (Drosophila)
8325	FZD8	frizzled homolog 8 (Drosophila)
3082	HGF	hepatocyte growth factor (hepapoietin A; scatter factor)
3554	IL1R1	interleukin 1 receptor, type I
3725	JUN	jun oncogene
51176	LEF1	lymphoid enhancer-binding factor 1
4313	MMP2	matrix metallopeptidase 2 (gelatinase A, 72kDa gelatinase, 72kDa type IV collagenase)
4318	MMP9	matrix metallopeptidase 9 (gelatinase B, 92kDa gelatinase, 92kDa type IV collagenase)
5154	PDGFA	platelet-derived growth factor alpha polypeptide
5155	PDGFB	platelet-derived growth factor beta polypeptide (simian sarcoma viral (v-sis) oncogene homolog)
5159	PDGFRB	platelet-derived growth factor receptor, beta polypeptide
5970	RELA	v-rel reticuloendotheliosis viral oncogene homolog A (avian)
5054	SERPINE1	serpin peptidase inhibitor, clade E (nexin, plasminogen activator inhibitor type 1), member 1
4087	SMAD2	SMAD family member 2
6615	SNAI1	snail homolog 1 (Drosophila)
6591	SNAI2	snail homolog 2 (Drosophila)
6667	SP1	Sp1 transcription factor
6722	SRF	serum response factor (c-fos serum response element-binding transcription factor)
6929	TCF3	transcription factor 3 (E2A immunoglobulin enhancer binding factors E12/E47)
7040	TGFB1	transforming growth factor, beta 1
7043	TGFB3	transforming growth factor, beta 3
7046	TGFBR1	transforming growth factor, beta receptor 1
7048	TGFBR2	transforming growth factor, beta receptor II (70/80kDa)
7082	TJP1	tight junction protein 1 (zona occludens 1)
7124	TNF	tumor necrosis factor (TNF superfamily, member 2)
7168	TPM1	tropomyosin 1 (alpha)
7431	VIM	vimentin
89780	WNT3A	wingless-type MMTV integration site family, member 3A
6935	ZEB1	zinc finger E-box binding homeobox 1
=== Reproduction_GnRH signaling ===
1386	ATF2	activating transcription factor 2
467	ATF3	activating transcription factor 3
775	CACNA1C	calcium channel, voltage-dependent, L type, alpha 1C subunit
801	CALM1	calmodulin 1 (phosphorylase kinase, delta)
805	CALM2	calmodulin 2 (phosphorylase kinase, delta)
808	CALM3	calmodulin 3 (phosphorylase kinase, delta)
815	CAMK2A	calcium/calmodulin-dependent protein kinase II alpha
816	CAMK2B	calcium/calmodulin-dependent protein kinase II beta
817	CAMK2D	calcium/calmodulin-dependent protein kinase II delta
818	CAMK2G	calcium/calmodulin-dependent protein kinase II gamma
998	CDC42	cell division cycle 42 (GTP binding protein, 25kDa)
1385	CREB1	cAMP responsive element binding protein 1
1759	DNM1	dynamin 1
1958	EGR1	early growth response 1
2002	ELK1	ELK1, member of ETS oncogene family
2353	FOS	v-fos FBJ murine osteosarcoma viral oncogene homolog
2354	FOSB	FBJ murine osteosarcoma viral oncogene homolog B
8061	FOSL1	FOS-like antigen 1
2355	FOSL2	FOS-like antigen 2
10468	FST	follistatin
2767	GNA11	guanine nucleotide binding protein (G protein), alpha 11 (Gq class)
2776	GNAQ	guanine nucleotide binding protein (G protein), q polypeptide
2778	GNAS	GNAS complex locus
2798	GNRHR	gonadotropin-releasing hormone receptor
2885	GRB2	growth factor receptor-bound protein 2
9759	HDAC4	histone deacetylase 4
10014	HDAC5	histone deacetylase 5
3265	HRAS	v-Ha-ras Harvey rat sarcoma viral oncogene homolog
3708	ITPR1	inositol 1,4,5-triphosphate receptor, type 1
3710	ITPR3	inositol 1,4,5-triphosphate receptor, type 3
3725	JUN	jun oncogene
3726	JUNB	jun B proto-oncogene
3727	JUND	jun D proto-oncogene
5604	MAP2K1	mitogen-activated protein kinase kinase 1
4214	MAP3K1	mitogen-activated protein kinase kinase kinase 1
5594	MAPK1	mitogen-activated protein kinase 1
1432	MAPK14	mitogen-activated protein kinase 14
5595	MAPK3	mitogen-activated protein kinase 3
5599	MAPK8	mitogen-activated protein kinase 8
5601	MAPK9	mitogen-activated protein kinase 9
4209	MEF2D	myocyte enhancer factor 2D
5187	PER1	period homolog 1 (Drosophila)
5566	PRKACA	protein kinase, cAMP-dependent, catalytic, alpha
5567	PRKACB	protein kinase, cAMP-dependent, catalytic, beta
5568	PRKACG	protein kinase, cAMP-dependent, catalytic, gamma
5577	PRKAR2B	protein kinase, cAMP-dependent, regulatory, type II, beta
5580	PRKCD	protein kinase C, delta
5581	PRKCE	protein kinase C, epsilon
2185	PTK2B	PTK2B protein tyrosine kinase 2 beta
5894	RAF1	v-raf-1 murine leukemia viral oncogene homolog 1
6195	RPS6KA1	ribosomal protein S6 kinase, 90kDa, polypeptide 1
6196	RPS6KA2	ribosomal protein S6 kinase, 90kDa, polypeptide 2
6714	SRC	v-src sarcoma (Schmidt-Ruppin A-2) viral oncogene homolog (avian)
=== Stellate cells activation and liver fibrosis ===
=== Neurophysiological process_ACM regulation of nerve impulse ===
773	CACNA1A	calcium channel, voltage-dependent, P/Q type, alpha 1A subunit
774	CACNA1B	calcium channel, voltage-dependent, N type, alpha 1B subunit
775	CACNA1C	calcium channel, voltage-dependent, L type, alpha 1C subunit
801	CALM1	calmodulin 1 (phosphorylase kinase, delta)
805	CALM2	calmodulin 2 (phosphorylase kinase, delta)
808	CALM3	calmodulin 3 (phosphorylase kinase, delta)
1128	CHRM1	cholinergic receptor, muscarinic 1
1129	CHRM2	cholinergic receptor, muscarinic 2
2280	FKBP1A	FK506 binding protein 1A, 12kDa
2767	GNA11	guanine nucleotide binding protein (G protein), alpha 11 (Gq class)
2770	GNAI1	guanine nucleotide binding protein (G protein), alpha inhibiting activity polypeptide 1
2771	GNAI2	guanine nucleotide binding protein (G protein), alpha inhibiting activity polypeptide 2
2773	GNAI3	guanine nucleotide binding protein (G protein), alpha inhibiting activity polypeptide 3
2775	GNAO1	guanine nucleotide binding protein (G protein), alpha activating activity polypeptide O
2776	GNAQ	guanine nucleotide binding protein (G protein), q polypeptide
2781	GNAZ	guanine nucleotide binding protein (G protein), alpha z polypeptide
2782	GNB1	guanine nucleotide binding protein (G protein), beta polypeptide 1
10681	GNB5	guanine nucleotide binding protein (G protein), beta 5
54331	GNG2	guanine nucleotide binding protein (G protein), gamma 2
2792	GNGT1	guanine nucleotide binding protein (G protein), gamma transducing activity polypeptide 1
3708	ITPR1	inositol 1,4,5-triphosphate receptor, type 1
3710	ITPR3	inositol 1,4,5-triphosphate receptor, type 3
5530	PPP3CA	protein phosphatase 3 (formerly 2B), catalytic subunit, alpha isoform
5532	PPP3CB	protein phosphatase 3 (formerly 2B), catalytic subunit, beta isoform
5533	PPP3CC	protein phosphatase 3 (formerly 2B), catalytic subunit, gamma isoform
5534	PPP3R1	protein phosphatase 3 (formerly 2B), regulatory subunit B, alpha isoform
5535	PPP3R2	protein phosphatase 3 (formerly 2B), regulatory subunit B, beta isoform
5566	PRKACA	protein kinase, cAMP-dependent, catalytic, alpha
5567	PRKACB	protein kinase, cAMP-dependent, catalytic, beta
5568	PRKACG	protein kinase, cAMP-dependent, catalytic, gamma
5577	PRKAR2B	protein kinase, cAMP-dependent, regulatory, type II, beta
5578	PRKCA	protein kinase C, alpha
5579	PRKCB	protein kinase C, beta
5580	PRKCD	protein kinase C, delta
5581	PRKCE	protein kinase C, epsilon
5582	PRKCG	protein kinase C, gamma
5584	PRKCI	protein kinase C, iota
5588	PRKCQ	protein kinase C, theta
5590	PRKCZ	protein kinase C, zeta
5587	PRKD1	protein kinase D1
387	RHOA	ras homolog gene family, member A
6093	ROCK1	Rho-associated, coiled-coil containing protein kinase 1
9475	ROCK2	Rho-associated, coiled-coil containing protein kinase 2
7222	TRPC3	transient receptor potential cation channel, subfamily C, member 3
7224	TRPC5	transient receptor potential cation channel, subfamily C, member 5
7225	TRPC6	transient receptor potential cation channel, subfamily C, member 6
=== Cytoskeleton remodeling_Regulation of actin cytoskeleton by Rho GTPases ===
58	ACTA1	actin, alpha 1, skeletal muscle
60	ACTB	actin, beta
71	ACTG1	actin, gamma 1
72	ACTG2	actin, gamma 2, smooth muscle, enteric
10097	ACTR2	ARP2 actin-related protein 2 homolog (yeast)
10096	ACTR3	ARP3 actin-related protein 3 homolog (yeast)
10095	ARPC1B	actin related protein 2/3 complex, subunit 1B, 41kDa
10109	ARPC2	actin related protein 2/3 complex, subunit 2, 34kDa
10093	ARPC4	actin related protein 2/3 complex, subunit 4, 20kDa
998	CDC42	cell division cycle 42 (GTP binding protein, 25kDa)
1072	CFL1	cofilin 1 (non-muscle)
1073	CFL2	cofilin 2 (muscle)
2316	FLNA	filamin A, alpha (actin binding protein 280)
3984	LIMK1	LIM domain kinase 1
4628	MYH10	myosin, heavy chain 10, non-muscle
4627	MYH9	myosin, heavy chain 9, non-muscle
5058	PAK1	p21 protein (Cdc42/Rac)-activated kinase 1
5216	PFN1	profilin 1
5217	PFN2	profilin 2
5500	PPP1CB	protein phosphatase 1, catalytic subunit, beta isoform
5879	RAC1	ras-related C3 botulinum toxin substrate 1 (rho family, small GTP binding protein Rac1)
387	RHOA	ras homolog gene family, member A
6093	ROCK1	Rho-associated, coiled-coil containing protein kinase 1
9475	ROCK2	Rho-associated, coiled-coil containing protein kinase 2
7454	WAS	Wiskott-Aldrich syndrome (eczema-thrombocytopenia)
8936	WASF1	WAS protein family, member 1
=== Cell adhesion_Histamine H1 receptor signaling in the interruption of cell barrier integrity ===
60	ACTB	actin, beta
71	ACTG1	actin, gamma 1
87	ACTN1	actinin, alpha 1
88	ACTN2	actinin, alpha 2
89	ACTN3	actinin, alpha 3
81	ACTN4	actinin, alpha 4
9564	BCAR1	breast cancer anti-estrogen resistance 1
801	CALM1	calmodulin 1 (phosphorylase kinase, delta)
805	CALM2	calmodulin 2 (phosphorylase kinase, delta)
808	CALM3	calmodulin 3 (phosphorylase kinase, delta)
999	CDH1	cadherin 1, type 1, E-cadherin (epithelial)
1003	CDH5	cadherin 5, type 2 (vascular endothelium)
1072	CFL1	cofilin 1 (non-muscle)
1073	CFL2	cofilin 2 (muscle)
1499	CTNNB1	catenin (cadherin-associated protein), beta 1, 88kDa
115557	GEFT	RhoA/RAC/CDC42 exchange factor
2767	GNA11	guanine nucleotide binding protein (G protein), alpha 11 (Gq class)
2776	GNAQ	guanine nucleotide binding protein (G protein), q polypeptide
2782	GNB1	guanine nucleotide binding protein (G protein), beta polypeptide 1
10681	GNB5	guanine nucleotide binding protein (G protein), beta 5
54331	GNG2	guanine nucleotide binding protein (G protein), gamma 2
2792	GNGT1	guanine nucleotide binding protein (G protein), gamma transducing activity polypeptide 1
3269	HRH1	histamine receptor H1
3708	ITPR1	inositol 1,4,5-triphosphate receptor, type 1
3710	ITPR3	inositol 1,4,5-triphosphate receptor, type 3
3984	LIMK1	LIM domain kinase 1
4628	MYH10	myosin, heavy chain 10, non-muscle
4627	MYH9	myosin, heavy chain 9, non-muscle
5500	PPP1CB	protein phosphatase 1, catalytic subunit, beta isoform
5578	PRKCA	protein kinase C, alpha
5580	PRKCD	protein kinase C, delta
5747	PTK2	PTK2 protein tyrosine kinase 2
2185	PTK2B	PTK2B protein tyrosine kinase 2 beta
5829	PXN	paxillin
387	RHOA	ras homolog gene family, member A
6093	ROCK1	Rho-associated, coiled-coil containing protein kinase 1
9475	ROCK2	Rho-associated, coiled-coil containing protein kinase 2
6714	SRC	v-src sarcoma (Schmidt-Ruppin A-2) viral oncogene homolog (avian)
7082	TJP1	tight junction protein 1 (zona occludens 1)
7094	TLN1	talin 1
83660	TLN2	talin 2
7414	VCL	vinculin
=== Immune response _CCR3 signaling in eosinophils ===
60	ACTB	actin, beta
71	ACTG1	actin, gamma 1
10097	ACTR2	ARP2 actin-related protein 2 homolog (yeast)
10096	ACTR3	ARP3 actin-related protein 3 homolog (yeast)
10095	ARPC1B	actin related protein 2/3 complex, subunit 1B, 41kDa
10109	ARPC2	actin related protein 2/3 complex, subunit 2, 34kDa
10093	ARPC4	actin related protein 2/3 complex, subunit 4, 20kDa
801	CALM1	calmodulin 1 (phosphorylase kinase, delta)
805	CALM2	calmodulin 2 (phosphorylase kinase, delta)
808	CALM3	calmodulin 3 (phosphorylase kinase, delta)
6356	CCL11	chemokine (C-C motif) ligand 11
1232	CCR3	chemokine (C-C motif) receptor 3
1072	CFL1	cofilin 1 (non-muscle)
1073	CFL2	cofilin 2 (muscle)
1729	DIAPH1	diaphanous homolog 1 (Drosophila)
2268	FGR	Gardner-Rasheed feline sarcoma viral (v-fgr) oncogene homolog
2770	GNAI1	guanine nucleotide binding protein (G protein), alpha inhibiting activity polypeptide 1
2771	GNAI2	guanine nucleotide binding protein (G protein), alpha inhibiting activity polypeptide 2
2773	GNAI3	guanine nucleotide binding protein (G protein), alpha inhibiting activity polypeptide 3
2775	GNAO1	guanine nucleotide binding protein (G protein), alpha activating activity polypeptide O
2781	GNAZ	guanine nucleotide binding protein (G protein), alpha z polypeptide
2782	GNB1	guanine nucleotide binding protein (G protein), beta polypeptide 1
10681	GNB5	guanine nucleotide binding protein (G protein), beta 5
54331	GNG2	guanine nucleotide binding protein (G protein), gamma 2
2792	GNGT1	guanine nucleotide binding protein (G protein), gamma transducing activity polypeptide 1
3055	HCK	hemopoietic cell kinase
3265	HRAS	v-Ha-ras Harvey rat sarcoma viral oncogene homolog
3708	ITPR1	inositol 1,4,5-triphosphate receptor, type 1
3710	ITPR3	inositol 1,4,5-triphosphate receptor, type 3
5604	MAP2K1	mitogen-activated protein kinase kinase 1
4214	MAP3K1	mitogen-activated protein kinase kinase kinase 1
5594	MAPK1	mitogen-activated protein kinase 1
5600	MAPK11	mitogen-activated protein kinase 11
5603	MAPK13	mitogen-activated protein kinase 13
1432	MAPK14	mitogen-activated protein kinase 14
4628	MYH10	myosin, heavy chain 10, non-muscle
4627	MYH9	myosin, heavy chain 9, non-muscle
653361	NCF1	neutrophil cytosolic factor 1
4688	NCF2	neutrophil cytosolic factor 2
5058	PAK1	p21 protein (Cdc42/Rac)-activated kinase 1
5170	PDPK1	3-phosphoinositide dependent protein kinase-1
5216	PFN1	profilin 1
5217	PFN2	profilin 2
5294	PIK3CG	phosphoinositide-3-kinase, catalytic, gamma polypeptide
5321	PLA2G4A	phospholipase A2, group IVA (cytosolic, calcium-dependent)
5500	PPP1CB	protein phosphatase 1, catalytic subunit, beta isoform
5578	PRKCA	protein kinase C, alpha
5590	PRKCZ	protein kinase C, zeta
5879	RAC1	ras-related C3 botulinum toxin substrate 1 (rho family, small GTP binding protein Rac1)
5894	RAF1	v-raf-1 murine leukemia viral oncogene homolog 1
387	RHOA	ras homolog gene family, member A
6093	ROCK1	Rho-associated, coiled-coil containing protein kinase 1
9475	ROCK2	Rho-associated, coiled-coil containing protein kinase 2
6714	SRC	v-src sarcoma (Schmidt-Ruppin A-2) viral oncogene homolog (avian)
7074	TIAM1	T-cell lymphoma invasion and metastasis 1
7410	VAV2	vav 2 guanine nucleotide exchange factor
7454	WAS	Wiskott-Aldrich syndrome (eczema-thrombocytopenia)
=== Signal transduction_Calcium signaling ===
801	CALM1	calmodulin 1 (phosphorylase kinase, delta)
805	CALM2	calmodulin 2 (phosphorylase kinase, delta)
808	CALM3	calmodulin 3 (phosphorylase kinase, delta)
815	CAMK2A	calcium/calmodulin-dependent protein kinase II alpha
816	CAMK2B	calcium/calmodulin-dependent protein kinase II beta
817	CAMK2D	calcium/calmodulin-dependent protein kinase II delta
818	CAMK2G	calcium/calmodulin-dependent protein kinase II gamma
814	CAMK4	calcium/calmodulin-dependent protein kinase IV
84254	CAMKK1	calcium/calmodulin-dependent protein kinase kinase 1, alpha
960	CD44	CD44 molecule (Indian blood group)
1385	CREB1	cAMP responsive element binding protein 1
7430	EZR	ezrin
2280	FKBP1A	FK506 binding protein 1A, 12kDa
2782	GNB1	guanine nucleotide binding protein (G protein), beta polypeptide 1
10681	GNB5	guanine nucleotide binding protein (G protein), beta 5
54331	GNG2	guanine nucleotide binding protein (G protein), gamma 2
2792	GNGT1	guanine nucleotide binding protein (G protein), gamma transducing activity polypeptide 1
9759	HDAC4	histone deacetylase 4
10014	HDAC5	histone deacetylase 5
3708	ITPR1	inositol 1,4,5-triphosphate receptor, type 1
3710	ITPR3	inositol 1,4,5-triphosphate receptor, type 3
4205	MEF2A	myocyte enhancer factor 2A
100271849	MEF2B	myocyte enhancer factor 2B
4208	MEF2C	myocyte enhancer factor 2C
4209	MEF2D	myocyte enhancer factor 2D
4773	NFATC2	nuclear factor of activated T-cells, cytoplasmic, calcineurin-dependent 2
5499	PPP1CA	protein phosphatase 1, catalytic subunit, alpha isoform
5500	PPP1CB	protein phosphatase 1, catalytic subunit, beta isoform
5501	PPP1CC	protein phosphatase 1, catalytic subunit, gamma isoform
5515	PPP2CA	protein phosphatase 2 (formerly 2A), catalytic subunit, alpha isoform
5516	PPP2CB	protein phosphatase 2 (formerly 2A), catalytic subunit, beta isoform
5530	PPP3CA	protein phosphatase 3 (formerly 2B), catalytic subunit, alpha isoform
5532	PPP3CB	protein phosphatase 3 (formerly 2B), catalytic subunit, beta isoform
5533	PPP3CC	protein phosphatase 3 (formerly 2B), catalytic subunit, gamma isoform
5566	PRKACA	protein kinase, cAMP-dependent, catalytic, alpha
5567	PRKACB	protein kinase, cAMP-dependent, catalytic, beta
5568	PRKACG	protein kinase, cAMP-dependent, catalytic, gamma
5578	PRKCA	protein kinase C, alpha
5579	PRKCB	protein kinase C, beta
5582	PRKCG	protein kinase C, gamma
1827	RCAN1	regulator of calcineurin 1
387	RHOA	ras homolog gene family, member A
9475	ROCK2	Rho-associated, coiled-coil containing protein kinase 2
6546	SLC8A1	solute carrier family 8 (sodium/calcium exchanger), member 1
=== Signal transduction_Erk Interactions: Inhibition of Erk ===
207	AKT1	v-akt murine thymoma viral oncogene homolog 1
801	CALM1	calmodulin 1 (phosphorylase kinase, delta)
805	CALM2	calmodulin 2 (phosphorylase kinase, delta)
808	CALM3	calmodulin 3 (phosphorylase kinase, delta)
815	CAMK2A	calcium/calmodulin-dependent protein kinase II alpha
816	CAMK2B	calcium/calmodulin-dependent protein kinase II beta
817	CAMK2D	calcium/calmodulin-dependent protein kinase II delta
818	CAMK2G	calcium/calmodulin-dependent protein kinase II gamma
2902	GRIN1	glutamate receptor, ionotropic, N-methyl D-aspartate 1
2903	GRIN2A	glutamate receptor, ionotropic, N-methyl D-aspartate 2A
2904	GRIN2B	glutamate receptor, ionotropic, N-methyl D-aspartate 2B
2906	GRIN2D	glutamate receptor, ionotropic, N-methyl D-aspartate 2D
3932	LCK	lymphocyte-specific protein tyrosine kinase
5604	MAP2K1	mitogen-activated protein kinase kinase 1
5594	MAPK1	mitogen-activated protein kinase 1
5595	MAPK3	mitogen-activated protein kinase 3
5599	MAPK8	mitogen-activated protein kinase 8
5601	MAPK9	mitogen-activated protein kinase 9
8682	PEA15	phosphoprotein enriched in astrocytes 15
5515	PPP2CA	protein phosphatase 2 (formerly 2A), catalytic subunit, alpha isoform
5516	PPP2CB	protein phosphatase 2 (formerly 2A), catalytic subunit, beta isoform
5530	PPP3CA	protein phosphatase 3 (formerly 2B), catalytic subunit, alpha isoform
5532	PPP3CB	protein phosphatase 3 (formerly 2B), catalytic subunit, beta isoform
5533	PPP3CC	protein phosphatase 3 (formerly 2B), catalytic subunit, gamma isoform
5566	PRKACA	protein kinase, cAMP-dependent, catalytic, alpha
5567	PRKACB	protein kinase, cAMP-dependent, catalytic, beta
5568	PRKACG	protein kinase, cAMP-dependent, catalytic, gamma
5577	PRKAR2B	protein kinase, cAMP-dependent, regulatory, type II, beta
5578	PRKCA	protein kinase C, alpha
5579	PRKCB	protein kinase C, beta
5580	PRKCD	protein kinase C, delta
5581	PRKCE	protein kinase C, epsilon
5582	PRKCG	protein kinase C, gamma
5584	PRKCI	protein kinase C, iota
5588	PRKCQ	protein kinase C, theta
5590	PRKCZ	protein kinase C, zeta
5587	PRKD1	protein kinase D1
5778	PTPN7	protein tyrosine phosphatase, non-receptor type 7
5791	PTPRE	protein tyrosine phosphatase, receptor type, E
=== G-protein signaling_Regulation of cAMP levels by ACM ===
801	CALM1	calmodulin 1 (phosphorylase kinase, delta)
805	CALM2	calmodulin 2 (phosphorylase kinase, delta)
808	CALM3	calmodulin 3 (phosphorylase kinase, delta)
1128	CHRM1	cholinergic receptor, muscarinic 1
1129	CHRM2	cholinergic receptor, muscarinic 2
2767	GNA11	guanine nucleotide binding protein (G protein), alpha 11 (Gq class)
2770	GNAI1	guanine nucleotide binding protein (G protein), alpha inhibiting activity polypeptide 1
2771	GNAI2	guanine nucleotide binding protein (G protein), alpha inhibiting activity polypeptide 2
2773	GNAI3	guanine nucleotide binding protein (G protein), alpha inhibiting activity polypeptide 3
2775	GNAO1	guanine nucleotide binding protein (G protein), alpha activating activity polypeptide O
2776	GNAQ	guanine nucleotide binding protein (G protein), q polypeptide
2778	GNAS	GNAS complex locus
2781	GNAZ	guanine nucleotide binding protein (G protein), alpha z polypeptide
2782	GNB1	guanine nucleotide binding protein (G protein), beta polypeptide 1
10681	GNB5	guanine nucleotide binding protein (G protein), beta 5
54331	GNG2	guanine nucleotide binding protein (G protein), gamma 2
2792	GNGT1	guanine nucleotide binding protein (G protein), gamma transducing activity polypeptide 1
3708	ITPR1	inositol 1,4,5-triphosphate receptor, type 1
3710	ITPR3	inositol 1,4,5-triphosphate receptor, type 3
5578	PRKCA	protein kinase C, alpha
5580	PRKCD	protein kinase C, delta
5912	RAP2B	RAP2B, member of RAS oncogene family
=== Development_Angiotensin signaling via STATs ===
185	AGTR1	angiotensin II receptor, type 1
801	CALM1	calmodulin 1 (phosphorylase kinase, delta)
805	CALM2	calmodulin 2 (phosphorylase kinase, delta)
808	CALM3	calmodulin 3 (phosphorylase kinase, delta)
815	CAMK2A	calcium/calmodulin-dependent protein kinase II alpha
816	CAMK2B	calcium/calmodulin-dependent protein kinase II beta
817	CAMK2D	calcium/calmodulin-dependent protein kinase II delta
818	CAMK2G	calcium/calmodulin-dependent protein kinase II gamma
2353	FOS	v-fos FBJ murine osteosarcoma viral oncogene homolog
2534	FYN	FYN oncogene related to SRC, FGR, YES
2767	GNA11	guanine nucleotide binding protein (G protein), alpha 11 (Gq class)
2776	GNAQ	guanine nucleotide binding protein (G protein), q polypeptide
2782	GNB1	guanine nucleotide binding protein (G protein), beta polypeptide 1
10681	GNB5	guanine nucleotide binding protein (G protein), beta 5
54331	GNG2	guanine nucleotide binding protein (G protein), gamma 2
2792	GNGT1	guanine nucleotide binding protein (G protein), gamma transducing activity polypeptide 1
3708	ITPR1	inositol 1,4,5-triphosphate receptor, type 1
3710	ITPR3	inositol 1,4,5-triphosphate receptor, type 3
3717	JAK2	Janus kinase 2 (a protein tyrosine kinase)
5515	PPP2CA	protein phosphatase 2 (formerly 2A), catalytic subunit, alpha isoform
5516	PPP2CB	protein phosphatase 2 (formerly 2A), catalytic subunit, beta isoform
5530	PPP3CA	protein phosphatase 3 (formerly 2B), catalytic subunit, alpha isoform
5532	PPP3CB	protein phosphatase 3 (formerly 2B), catalytic subunit, beta isoform
5533	PPP3CC	protein phosphatase 3 (formerly 2B), catalytic subunit, gamma isoform
5534	PPP3R1	protein phosphatase 3 (formerly 2B), regulatory subunit B, alpha isoform
5535	PPP3R2	protein phosphatase 3 (formerly 2B), regulatory subunit B, beta isoform
5580	PRKCD	protein kinase C, delta
2185	PTK2B	PTK2B protein tyrosine kinase 2 beta
6714	SRC	v-src sarcoma (Schmidt-Ruppin A-2) viral oncogene homolog (avian)
6772	STAT1	signal transducer and activator of transcription 1, 91kDa
6774	STAT3	signal transducer and activator of transcription 3 (acute-phase response factor)
6776	STAT5A	signal transducer and activator of transcription 5A
=== Neurophysiological process_HTR1A receptor signaling in neuronal cells ===
207	AKT1	v-akt murine thymoma viral oncogene homolog 1
773	CACNA1A	calcium channel, voltage-dependent, P/Q type, alpha 1A subunit
774	CACNA1B	calcium channel, voltage-dependent, N type, alpha 1B subunit
815	CAMK2A	calcium/calmodulin-dependent protein kinase II alpha
816	CAMK2B	calcium/calmodulin-dependent protein kinase II beta
817	CAMK2D	calcium/calmodulin-dependent protein kinase II delta
818	CAMK2G	calcium/calmodulin-dependent protein kinase II gamma
2770	GNAI1	guanine nucleotide binding protein (G protein), alpha inhibiting activity polypeptide 1
2771	GNAI2	guanine nucleotide binding protein (G protein), alpha inhibiting activity polypeptide 2
2773	GNAI3	guanine nucleotide binding protein (G protein), alpha inhibiting activity polypeptide 3
2775	GNAO1	guanine nucleotide binding protein (G protein), alpha activating activity polypeptide O
2781	GNAZ	guanine nucleotide binding protein (G protein), alpha z polypeptide
2782	GNB1	guanine nucleotide binding protein (G protein), beta polypeptide 1
10681	GNB5	guanine nucleotide binding protein (G protein), beta 5
54331	GNG2	guanine nucleotide binding protein (G protein), gamma 2
2792	GNGT1	guanine nucleotide binding protein (G protein), gamma transducing activity polypeptide 1
2890	GRIA1	glutamate receptor, ionotropic, AMPA 1
2891	GRIA2	glutamate receptor, ionotropic, AMPA 2
2892	GRIA3	glutamate receptor, ionotrophic, AMPA 3
2893	GRIA4	glutamate receptor, ionotrophic, AMPA 4
3265	HRAS	v-Ha-ras Harvey rat sarcoma viral oncogene homolog
3765	KCNJ9	potassium inwardly-rectifying channel, subfamily J, member 9
4133	MAP2	microtubule-associated protein 2
5604	MAP2K1	mitogen-activated protein kinase kinase 1
5594	MAPK1	mitogen-activated protein kinase 1
5595	MAPK3	mitogen-activated protein kinase 3
5170	PDPK1	3-phosphoinositide dependent protein kinase-1
5294	PIK3CG	phosphoinositide-3-kinase, catalytic, gamma polypeptide
5499	PPP1CA	protein phosphatase 1, catalytic subunit, alpha isoform
5500	PPP1CB	protein phosphatase 1, catalytic subunit, beta isoform
5501	PPP1CC	protein phosphatase 1, catalytic subunit, gamma isoform
5502	PPP1R1A	protein phosphatase 1, regulatory (inhibitor) subunit 1A
5566	PRKACA	protein kinase, cAMP-dependent, catalytic, alpha
5567	PRKACB	protein kinase, cAMP-dependent, catalytic, beta
5568	PRKACG	protein kinase, cAMP-dependent, catalytic, gamma
5577	PRKAR2B	protein kinase, cAMP-dependent, regulatory, type II, beta
5894	RAF1	v-raf-1 murine leukemia viral oncogene homolog 1
=== Stem cells_Endothelial differentiation during embryonic development ===
207	AKT1	v-akt murine thymoma viral oncogene homolog 1
1499	CTNNB1	catenin (cadherin-associated protein), beta 1, 88kDa
1948	EFNB2	ephrin-B2
2113	ETS1	v-ets erythroblastosis virus E26 oncogene homolog 1 (avian)
2116	ETV2	ets variant 2
2324	FLT4	fms-related tyrosine kinase 4
2303	FOXC2	forkhead box C2 (MFH-1, mesenchyme forkhead 1)
2308	FOXO1	forkhead box O1
2624	GATA2	GATA binding protein 2
2736	GLI2	GLI family zinc finger 2
3791	KDR	kinase insert domain receptor (a type III receptor tyrosine kinase)
5604	MAP2K1	mitogen-activated protein kinase kinase 1
5594	MAPK1	mitogen-activated protein kinase 1
5595	MAPK3	mitogen-activated protein kinase 3
1482	NKX2-5	NK2 transcription factor related, locus 5 (Drosophila)
8829	NRP1	neuropilin 1
5295	PIK3R1	phosphoinositide-3-kinase, regulatory subunit 1 (alpha)
5296	PIK3R2	phosphoinositide-3-kinase, regulatory subunit 2 (beta)
5335	PLCG1	phospholipase C, gamma 1
5578	PRKCA	protein kinase C, alpha
5579	PRKCB	protein kinase C, beta
5580	PRKCD	protein kinase C, delta
5581	PRKCE	protein kinase C, epsilon
5582	PRKCG	protein kinase C, gamma
5584	PRKCI	protein kinase C, iota
5588	PRKCQ	protein kinase C, theta
5590	PRKCZ	protein kinase C, zeta
5587	PRKD1	protein kinase D1
5894	RAF1	v-raf-1 murine leukemia viral oncogene homolog 1
3516	RBPJ	recombination signal binding protein for immunoglobulin kappa J region
4086	SMAD1	SMAD family member 1
54345	SOX18	SRY (sex determining region Y)-box 18
7422	VEGFA	vascular endothelial growth factor A
89780	WNT3A	wingless-type MMTV integration site family, member 3A
=== Development_S1P2 and S1P3 receptors in cell proliferation and differentiation ===
58	ACTA1	actin, alpha 1, skeletal muscle
60	ACTB	actin, beta
71	ACTG1	actin, gamma 1
72	ACTG2	actin, gamma 2, smooth muscle, enteric
9138	ARHGEF1	Rho guanine nucleotide exchange factor (GEF) 1
1072	CFL1	cofilin 1 (non-muscle)
1073	CFL2	cofilin 2 (muscle)
2002	ELK1	ELK1, member of ETS oncogene family
2353	FOS	v-fos FBJ murine osteosarcoma viral oncogene homolog
2768	GNA12	guanine nucleotide binding protein (G protein) alpha 12
10672	GNA13	guanine nucleotide binding protein (G protein), alpha 13
2771	GNAI2	guanine nucleotide binding protein (G protein), alpha inhibiting activity polypeptide 2
2776	GNAQ	guanine nucleotide binding protein (G protein), q polypeptide
2782	GNB1	guanine nucleotide binding protein (G protein), beta polypeptide 1
10681	GNB5	guanine nucleotide binding protein (G protein), beta 5
54331	GNG2	guanine nucleotide binding protein (G protein), gamma 2
2792	GNGT1	guanine nucleotide binding protein (G protein), gamma transducing activity polypeptide 1
3265	HRAS	v-Ha-ras Harvey rat sarcoma viral oncogene homolog
3984	LIMK1	LIM domain kinase 1
5604	MAP2K1	mitogen-activated protein kinase kinase 1
5594	MAPK1	mitogen-activated protein kinase 1
5595	MAPK3	mitogen-activated protein kinase 3
57591	MKL1	megakaryoblastic leukemia (translocation) 1
5894	RAF1	v-raf-1 murine leukemia viral oncogene homolog 1
387	RHOA	ras homolog gene family, member A
9475	ROCK2	Rho-associated, coiled-coil containing protein kinase 2
6722	SRF	serum response factor (c-fos serum response element-binding transcription factor)
6876	TAGLN	transgelin
=== Muscle contraction_GPCRs in the regulation of smooth muscle tone ===
148	ADRA1A	adrenergic, alpha-1A-, receptor
154	ADRB2	adrenergic, beta-2-, receptor, surface
185	AGTR1	angiotensin II receptor, type 1
9138	ARHGEF1	Rho guanine nucleotide exchange factor (GEF) 1
9826	ARHGEF11	Rho guanine nucleotide exchange factor (GEF) 11
23365	ARHGEF12	Rho guanine nucleotide exchange factor (GEF) 12
775	CACNA1C	calcium channel, voltage-dependent, L type, alpha 1C subunit
801	CALM1	calmodulin 1 (phosphorylase kinase, delta)
805	CALM2	calmodulin 2 (phosphorylase kinase, delta)
808	CALM3	calmodulin 3 (phosphorylase kinase, delta)
815	CAMK2A	calcium/calmodulin-dependent protein kinase II alpha
816	CAMK2B	calcium/calmodulin-dependent protein kinase II beta
817	CAMK2D	calcium/calmodulin-dependent protein kinase II delta
818	CAMK2G	calcium/calmodulin-dependent protein kinase II gamma
1129	CHRM2	cholinergic receptor, muscarinic 2
1906	EDN1	endothelin 1
1909	EDNRA	endothelin receptor type A
115557	GEFT	RhoA/RAC/CDC42 exchange factor
2767	GNA11	guanine nucleotide binding protein (G protein), alpha 11 (Gq class)
2768	GNA12	guanine nucleotide binding protein (G protein) alpha 12
10672	GNA13	guanine nucleotide binding protein (G protein), alpha 13
2770	GNAI1	guanine nucleotide binding protein (G protein), alpha inhibiting activity polypeptide 1
2771	GNAI2	guanine nucleotide binding protein (G protein), alpha inhibiting activity polypeptide 2
2773	GNAI3	guanine nucleotide binding protein (G protein), alpha inhibiting activity polypeptide 3
2775	GNAO1	guanine nucleotide binding protein (G protein), alpha activating activity polypeptide O
2776	GNAQ	guanine nucleotide binding protein (G protein), q polypeptide
2778	GNAS	GNAS complex locus
2781	GNAZ	guanine nucleotide binding protein (G protein), alpha z polypeptide
3269	HRH1	histamine receptor H1
3708	ITPR1	inositol 1,4,5-triphosphate receptor, type 1
3710	ITPR3	inositol 1,4,5-triphosphate receptor, type 3
3778	KCNMA1	potassium large conductance calcium-activated channel, subfamily M, alpha member 1
4628	MYH10	myosin, heavy chain 10, non-muscle
4627	MYH9	myosin, heavy chain 9, non-muscle
5021	OXTR	oxytocin receptor
5500	PPP1CB	protein phosphatase 1, catalytic subunit, beta isoform
5566	PRKACA	protein kinase, cAMP-dependent, catalytic, alpha
5567	PRKACB	protein kinase, cAMP-dependent, catalytic, beta
5568	PRKACG	protein kinase, cAMP-dependent, catalytic, gamma
5577	PRKAR2B	protein kinase, cAMP-dependent, regulatory, type II, beta
5578	PRKCA	protein kinase C, alpha
387	RHOA	ras homolog gene family, member A
6093	ROCK1	Rho-associated, coiled-coil containing protein kinase 1
[truncated: 2,354 more rows]

## Sheet: Cortex DLB UP
=== Role of ER stress in obesity and type 2 diabetes ===
[truncated: 407 more rows]
