# Supplementary material for: Systems-Based Analyses of Brain Regions Functionally Impacted in Parkinson's Disease Reveals Underlying Causal Mechanisms
Source: PLoS One. 2014 Aug 29;9(8):e102909. doi: 10.1371/journal.pone.0102909 (PMC4149353; doi:10.1371/journal.pone.0102909)
Supplement: Table S8 — DEG lists for RNAseq. (XLSX) [file pone.0102909.s008.xlsx]

## Sheet: Supplementary Table S8
Supplementary Table S8. DEG lists for RNAseq
Note: This contains Parkinson's disease (PD) and Diffuse lewy body (DLB) samples with Fold Change (FC) of 1.2 UP and DOWN and it also contains lists with FC of 2.0 and p-value of 0.001 UP and DOWN denoted in the tabs with the addition of sig. to the end.

## Sheet: Cortex PD UP sig
Entrez	Name	FC
653550	TP53TG3	13.9478
729355	TP53TG3	13.9478
24150	TP53TG3	13.9478
729264	TP53TG3	13.9478
55997	CFC1	13.8124
407977	TNFSF12-TNFSF13	13.691
9626	GUCA1C	13.0533
64591	TSPY2	12.9428
375318	AQP12A	12.7452
922	CD5L	12.5228
202658	TRIM39-RPP21	12.3511
56658	TRIM39-RPP21	12.3511
728395	TSPY4	12.2695
7258	TSPY4	12.2695
2815	GP9	12.0533
727905	FAM75A5	7.41877
729384	TRIM49L1	5.70986
399939	TRIM49L1	5.70986
642612	TRIM49L1	5.70986
100131392	TRIM49L1	5.70986
130560	SPATA3	5.49273
1139	CHRNA7	4.38703
89832	CHRNA7	4.38703
27091	CACNG5	4.36368
358	AQP1	4.18812
26659	OR7A5	3.61146
51314	TXNDC3	3.5462
115584	SLC5A11	3.47239
221188	GPR114	3.35028
101060525	HFE2	3.32925
148738	HFE2	3.32925
643394	SPINK9	3.29254
283971	CLEC18C	3.26908
84929	FIBCD1	3.21435
8302	KLRC4	3.14438
124602	KIF19	3.12147
3904	LAIR2	3.04244
389730	FAM75A6	3.03501
4608	MYBPH	2.99637
2696	GIPR	2.9959
5104	SERPINA5	2.89971
4619	MYH1	2.85851
2846	LPAR4	2.80571
122042	RXFP2	2.779
6349	CCL3L1	2.74763
414062	CCL3L1	2.74763
112714	TUBA3E	2.73816
23547	LILRA4	2.71721
127795	C1orf87	2.69788
63973	NEUROG2	2.66595
3293	HSD17B3	2.65217
563	AZGP1	2.6321
53842	CLDN22	2.57771
57786	RBAK-LOC389458	2.5648
100533952	RBAK-LOC389458	2.5648
389458	RBAK-LOC389458	2.5648
3371	TNC	2.56479
150572	SMYD1	2.54856
4622	MYH4	2.54489
91181	NUP210L	2.5096
187	APLNR	2.49141
1116	CHI3L1	2.48521
338761	C1QL4	2.47985
167465	ZNF366	2.45514
2810	SFN	2.43753
100130967	C6orf99	2.43149
284415	VSTM1	2.42272
338328	GPIHBP1	2.41094
135152	B3GAT2	2.40234
445815	PALM2-AKAP2	2.40179
11217	PALM2-AKAP2	2.40179
101060208	CT45A1;CT45A3	2.39698
101060211	CT45A1;CT45A3	2.39698
441519	CT45A1;CT45A3	2.39698
1038	CDR1	2.36277
285601	GPR150	2.35811
23495	TNFRSF13B	2.34406
729238	SFTPA2	2.34137
653509	SFTPA2	2.34137
84824	FCRLA	2.33452
66002	CYP4F12	2.32429
150677	OTOS	2.32012
10170	DHRS9	2.31783
6750	SST	2.31432
54967	CXorf48	2.31235
4852	NPY	2.29637
3232	HOXD3	2.29379
387357	THEMIS	2.27005
80975	TMPRSS5	2.26595
644139	PIRT	2.24853
338917	VSX2	2.24459
132141	IQCF1	2.24041
253190	SERHL2	2.21303
5265	SERPINA1	2.20931
165530	CLEC4F	2.20909
152078	C3orf55	2.20889
1133	CHRM5	2.20315
6019	RLN2	2.19445
283431	GAS2L3	2.19056
140893	C20orf151	2.16945
27180	SIGLEC9	2.1614
8735	MYH13	2.14186
1610	DAO	2.14174
933	CD22	2.11077
100130958	SYCE1L	2.07958
11024	LILRA1	2.07645
117157	SH2D1B	2.07639
425054	VCX3B	2.07486
3595	IL12RB2	2.06994
4057	LTF	2.04887
151790	WDR49	2.04376
51129	ANGPTL4	2.04133
1446	CSN1S1	2.03217
25843	HSPE1-MOB4	2.02798
100529241	HSPE1-MOB4	2.02798
51237	MZB1	2.02247
343578	ARHGAP40	2.02247
541466	CT45A1	2.01612
2944	GSTM1	2.00778
100996709	ARL17B	1.99611
100506084	ARL17B	1.99611
100294341	ARL17B	1.99611
51326	ARL17B	1.99611
3822	KLRC2	1.98111
3821	KLRC1	1.9664
5346	PLIN1	1.96046
5630	PRPH	1.95478
26290	GALNT8	1.93141
91937	TIMD4	1.93125
2938	GSTA1	1.92612
2357	FPR1	1.91917
4547	MTTP	1.91191
7143	TNR	1.9074
494514	C18orf56	1.90179
1392	CRH	1.89698
51148	CERCAM	1.89628
55	ACPP	1.87969
5224	PGAM2	1.87549
400506	C16orf88	1.87515
22953	P2RX2	1.87387
57626	KLHL1	1.86981
960	CD44	1.85695
9499	MYOT	1.85383
132228	C3orf45	1.84979
1393	CRHBP	1.84512
253650	ANKRD18A	1.83132
11226	GALNT6	1.83043
548644	POLR2J3	1.82736
246721	POLR2J3	1.82736
133690	CAPSL	1.81336
387890	TMEM233	1.80782
340204	C6orf127	1.79802
9951	HS3ST4	1.79673
4494	MT1F	1.7749
84618	NT5C1A	1.76336
51050	PI15	1.76138
729025	SLC15A5	1.76055
84830	C6orf105	1.7582
4160	MC4R	1.75695
2168	FABP1	1.75633
6121	RPE65	1.74578
3834	KIF25	1.7251
3690	ITGB3	1.72173
9173	IL1RL1	1.72082
2525	FUT3	1.71768
53630	BCMO1	1.71352
8862	APLN	1.71197
83697	SLC4A9	1.70586
5276	SERPINI2	1.69788
1325	CORT	1.69566
8547	FCN3	1.69028
83539	CHST9	1.68534
1591	CYP24A1	1.68143
2215	FCGR3B	1.65566
597	BCL2A1	1.64441
64805	P2RY12	1.63898
5129	CDK18	1.62931
114780	PKD1L2	1.62906
2020	EN2	1.62741
63950	DMRTA2	1.62413
3046	HBE1	1.60948
1378	CR1	1.60439
3553	IL1B	1.60381
27232	GNMT	1.60064
3061	HCRTR1	1.60009
2214	FCGR3A	1.59926
1270	CNTF	1.59809
2322	FLT3	1.59637
63895	PIEZO2	1.59515
123264	OSTBETA	1.58876
91703	ACY3	1.5832
3231	HOXD1	1.58126
140458	ASB5	1.57921
149483	CCDC17	1.57695
5027	P2RX7	1.57645
1358	CPA2	1.57534
84504	NKX6-2	1.57464
79152	FA2H	1.5715
9725	TMEM63A	1.57134
241	ALOX5AP	1.56797
137075	CLDN23	1.55702
6329	SCN4A	1.55702
26083	TBC1D29	1.55702
5733	PTGER3	1.53607
60437	CDH26	1.53096
282973	JAKMIP3	1.53049
57467	HHATL	1.52885
349149	GJC3	1.52709
4166	CHST6	1.5251
29986	SLC39A2	1.5246
401124	DTHD1	1.51954
5618	PRLR	1.5184
1602	DACH1	1.51446
53637	S1PR5	1.50671
1462	VCAN	1.4791
196051	PPAPDC1A	1.47547
55079	FEZF2	1.46849
100507472	PCSK6	1.4637
5046	PCSK6	1.4637
1409	CRYAA	1.45748
55711	FAR2	1.45476
6696	SPP1	1.45354
27296	TP53TG5	1.4491
718	C3	1.44218
147138	TMC8	1.44158
1298	COL9A2	1.4406
377047	PRSS45	1.4404
56999	ADAMTS9	1.43967
6402	SELL	1.43918
1524	CX3CR1	1.43867
59350	RXFP1	1.43719
3798	KIF5A	1.43351
5648	MASP1	1.43309
57817	HAMP	1.43048
26227	PHGDH	1.42515
9413	FAM189A2	1.42477
7080	NKX2-1	1.42369
361	AQP4	1.41672
84515	MCM8	1.41476
338872	C1QTNF9	1.41469
5031	P2RY6	1.41436
283310	OTOGL	1.4138
140	ADORA3	1.41164
5624	PROC	1.40377
11326	VSIG4	1.40132
57705	WDFY4	1.40062
54360	CYTL1	1.39948
5865	RAB3B	1.39542
8608	RDH16	1.39429
51301	GCNT4	1.39369
27283	TINAG	1.39287
219527	LRRC55	1.38963
22802	CLCA4	1.38943
144448	TSPAN19	1.3893
60484	HAPLN2	1.3879
51298	THEG	1.38709
2670	GFAP	1.37791
57116	ZNF695	1.37744
28959	TMEM176B	1.37429
2115	ETV1	1.37331
7103	TSPAN8	1.37259
387712	ENO4	1.37103
51285	RASL12	1.36998
3689	ITGB2	1.36894
131096	KCNH8	1.36245
169166	SNX31	1.35902
26996	GPR160	1.35672
79750	ZNF385D	1.35542
53828	FXYD4	1.35265
10749	KIF1C	1.35074
5860	QDPR	1.34749
4207	MEF2B	1.34151
100271849	MEF2B	1.34151
115019	SLC26A9	1.34053
3823	KLRC3	1.33855
55365	TMEM176A	1.33823
134353	LSM11	1.3369
643008	C17orf109	1.32961
94235	GNG8	1.32353
4892	NRAP	1.32143
627	BDNF	1.31567
4155	MBP	1.31555
11069	RAPGEF4	1.31551
84570	COL25A1	1.3152
7018	TF	1.31486
240	ALOX5	1.30936
283999	TMEM235	1.30772
2834	PRLHR	1.30647
5158	PDE6B	1.30241
6911	TBX6	1.29928
3394	IRF8	1.29908
167410	LIX1	1.29726
116	ADCYAP1	1.2969
313	AOAH	1.29426
6658	SOX3	1.29398
121793	C13orf16	1.29266
143162	FRMPD2	1.28929
25861	DFNB31	1.28898
2191	FAP	1.28782
6579	SLCO1A2	1.2868
11322	TMC6	1.28457
9033	PKD2L1	1.2826
118611	C10orf90	1.28196
2246	FGF1	1.28189
90273	CEACAM21	1.28177
154288	C6orf221	1.28138
399473	SPRED3	1.27691
5502	PPP1R1A	1.27055
3306	HSPA2	1.26996
117248	GALNTL2	1.26866
375057	C1orf95	1.26683
8663	EIF3CL	1.26623
728689	EIF3CL	1.26623
786	CACNG1	1.26484
79844	ZDHHC11	1.26376
100996904	ZDHHC11	1.26376
4495	MT1G	1.25943
4303	FOXO4	1.25839
6536	SLC6A9	1.25838
203074	PRSS55	1.25486
3872	KRT17	1.2524
6036	RNASE2	1.25148
83259	PCDHY	1.25036
8908	GYG2	1.24681
284948	SH2D6	1.24623
85414	SLC45A3	1.24582
340075	ARSI	1.24577
4036	LRP2	1.24549
6274	S100A3	1.24547
1543	CYP1A1	1.24214
5349	FXYD3	1.23668
4176	MCM7	1.2365
64005	MYO1G	1.23291
8537	BCAS1	1.23229
6094	ROM1	1.22934
5209	PFKFB3	1.22907
8502	PKP4	1.22897
84735	CNDP1	1.2279
9448	MAP4K4	1.22778
1647	GADD45A	1.22732
91107	TRIM47	1.22707
7857	SCG2	1.22601
828	CAPS	1.22589
728404	AGAP8	1.22192
157310	PEBP4	1.22101
1592	CYP26A1	1.21915
123036	TC2N	1.21654
1950	EGF	1.21569
53829	P2RY13	1.21405
10371	SEMA3A	1.21396
58526	MID1IP1	1.2126
8291	DYSF	1.21203
222643	UNC5CL	1.21197
27328	PCDHY;PCDH11X	1.21128
201305	SPNS3	1.21084
2978	GUCA1A	1.20794
126259	TMIGD2	1.20794
926	CD8B	1.20775
100996919	CD8B	1.20775
7043	TGFB3	1.20632
3196	TLX2	1.20585
283420	CLEC9A	1.20554
643965	TMEM88B	1.20472
7462	LAT2	1.2037
1755	DMBT1	1.20087
6863	TAC1	1.19969
388531	RGS9BP	1.19943
4887	NPY2R	1.19458
7535	ZAP70	1.19361
84226	C2orf16	1.19238
165186	FAM179A	1.18895
153328	SLC25A48	1.18849
8538	BARX2	1.18618
56146	PCDHA2	1.18476
9705	ST18	1.18461
26576	SRPK3	1.18329
57722	IGDCC4	1.18182
27285	TEKT2	1.1812
5305	PIP4K2A	1.18037
2558	GABRA5	1.17983
430	ASCL2	1.17851
1356	CP	1.17831
117283	IP6K3	1.17687
65997	RASL11B	1.17247
23732	C9orf4	1.17162
28227	PPP2R3B	1.17009
56144	PCDHA4	1.16928
1748	DLX4	1.16606
10874	NMU	1.16239
2564	GABRE	1.16208
407009	GABRE	1.16208
574412	GABRE	1.16208
2065	ERBB3	1.15988
2993	GYPA	1.15946
26059	ERC2	1.15875
374407	DNAJB13	1.15867
57571	CARNS1	1.15779
7482	WNT2B	1.15691
90199	WFDC8	1.15512
399694	SHC4	1.15402
30817	EMR2	1.15294
24137	KIF4A	1.1526
9723	SEMA3E	1.15214
146279	TEKT5	1.15176
130872	AHSA2	1.15138
8988	HSPB3	1.14898
4885	NPTX2	1.14777
9454	HOMER3	1.14712
6457	SH3GL3	1.14555
5156	PDGFRA	1.1455
81608	PDGFRA	1.1455
342035	GLDN	1.14471
51066	C3orf32	1.14378
5365	PLXNB3	1.14258
56101	PCDHGB4	1.14048
8641	PCDHGB4	1.14048
197021	LCTL	1.13684
114	ADCY8	1.13649
20	ABCA2	1.13345
3782	KCNN3	1.13341
100	ADA	1.12908
6242	RTKN	1.12891
55367	PIDD	1.12868
9846	GAB2	1.12823
23176	2014-09-08	1.12761
441509	GLRA4	1.12638
5475	PPEF1	1.12597
145270	PRIMA1	1.1252
8406	SRPX	1.12517
168391	GALNTL5	1.12065
130502	TTC32	1.1199
284486	THEM5	1.11748
100526737	RBM14-RBM4	1.11686
5936	RBM14-RBM4	1.11686
259266	ASPM	1.11198
23630	KCNE1L	1.11169
8549	LGR5	1.10745
118442	GPR62	1.10516
92799	SHKBP1	1.10136
9956	HS3ST2	1.10104
146956	EME1	1.10008
400120	SERTM1	1.09744
1124	CHN2	1.09694
1852	DUSP9	1.09502
653361	NCF1	1.09232
23149	FCHO1	1.09232
286204	CRB2	1.09101
80303	EFHD1	1.08961
4147	MATN2	1.0886
100506558	MATN2	1.0886
84106	PRAM1	1.08526
2952	GSTT1	1.08474
132204	SYNPR	1.08256
55914	ERBB2IP	1.08231
55345	C4orf21	1.08144
825	CAPN3	1.0803
1063	CENPF	1.07751
222166	AK098769	1.07704
28513	CDH19	1.0768
55908	C19orf80	1.07515
2044	EPHA5	1.07433
6663	SOX10	1.07426
5122	PCSK1	1.07397
58473	PLEKHB1	1.06971
79948	LPPR3	1.06786
414152	C10orf105	1.0678
5992	RFX4	1.06723
84281	C2orf88	1.06702
54209	TREM2	1.06525
954	ENTPD2	1.06069
594855	CPLX3	1.06031
6461	SHB	1.05995
10376	TUBA1B	1.05797
26468	LHX6	1.05731
4815	NINJ2	1.05698
51203	NUSAP1	1.05645
54443	ANLN	1.05493
79258	MMEL1	1.05454
83641	FAM107B	1.05373
55227	LRRC1	1.05308
1285	COL4A3	1.05241
8707	B3GALT2	1.04769
51700	CYB5R2	1.04575
7388	UQCRHL	1.04561
440567	UQCRHL	1.04561
2342	FNTB	1.04558
140803	TRPM6	1.04529
84539	MCHR2	1.04478
64926	RASAL3	1.04349
25924	MYRIP	1.04128
1622	DBI	1.04042
3109	HLA-DMB	1.04038
63974	NEUROD6	1.04027
3684	ITGAM	1.03833
25928	SOSTDC1	1.03791
4261	CIITA	1.03648
83543	AIF1L	1.03637
100316904	SAP25	1.03603
4023	LPL	1.0358
84899	TMTC4	1.03512
5354	PLP1	1.03404
134829	CLVS2	1.03325
100507341	LOC100507341	1.0319
27345	KCNMB4	1.0294
55530	SVOP	1.02732
6916	TBXAS1	1.02706
80342	TRAF3IP3	1.0265
114786	XKR4	1.0265
386618	KCTD4	1.02419
51555	PEX5L	1.02269
55357	TBC1D2	1.02187
9232	PTTG1	1.02148
3936	LCP1	1.02117
4648	MYO7B	1.02096
90050	FAM181A	1.02003
5961	PRPH2	1.01578
3991	LIPE	1.0155
135932	TMEM139	1.01513
220382	FAM181B	1.01438
79789	CLMN	1.0141
1439	CSF2RB	1.01232
3792	KEL	1.0108
9699	RIMS2	1.01052
55789	DEPDC1B	1.00827
55016	2014-03-01	1.0081
64757	2014-03-01	1.0081
3363	HTR7	1.00803
11219	TREX2	1.00542
7409	VAV1	1.00446
116154	PHACTR3	1.00373
2123	EVI2A	1.00326
645121	CCNI2	1.00285
1809	DPYSL3	1.00239
93107	KCNG4	1.0012
221527	ZBTB12	1.00079
3800	KIF5C	1.00039

## Sheet: Cortex PD DOWN sig
Entrez	Name	FC
399823	FOXI2	-15.6821
1907	EDN2	-15.6084
729873	TBC1D3C	-14.4404
101060287	TBC1D3C	-14.4404
101060321	TBC1D3C	-14.4404
414060	TBC1D3C	-14.4404
7021	TFAP2B	-13.8011
8370	HIST1H4J	-13.3158
8360	HIST1H4J	-13.3158
8362	HIST1H4J	-13.3158
121504	HIST1H4J	-13.3158
8361	HIST1H4J	-13.3158
8294	HIST1H4J	-13.3158
8364	HIST1H4J	-13.3158
8363	HIST1H4J	-13.3158
8366	HIST1H4J	-13.3158
8365	HIST1H4J	-13.3158
554313	HIST1H4J	-13.3158
8359	HIST1H4J	-13.3158
8368	HIST1H4J	-13.3158
8367	HIST1H4J	-13.3158
53836	GPR87	-13.1093
93517	SDR42E1	-12.8682
79981	FRMD1	-12.6567
390243	FOLR4	-12.5788
6708	SPTA1	-12.3157
727830	FAM75A3	-12.2315
100526772	TMEM110-MUSTN1	-12.1116
340307	CTAGE15P	-12.0201
441294	CTAGE15P	-12.0201
280664	WFDC10B	-11.9937
94115	CGB	-11.9635
93659	CGB	-11.9635
1082	CGB	-11.9635
3860	KRT13	-11.8685
140628	GATA5	-11.8683
4969	OGN	-9.10156
26266	SLC13A4	-8.99085
9376	SLC22A8	-8.78537
654463	FER1L6	-8.15954
54101	RIPK4	-8.12786
9052	GPRC5A	-7.94837
653	BMP5	-7.8939
6582	SLC22A2	-7.64403
3310	HSPA6	-7.33649
6590	SLPI	-7.31585
3053	SERPIND1	-7.31377
10344	CCL26	-7.19499
3645	INSRR	-7.14246
10736	SIX2	-7.01132
6783	SULT1E1	-6.99063
54102	CLIC6	-6.90911
1776	DNASE1L3	-6.80278
339896	GADL1	-6.67966
6286	S100P	-6.61051
5320	PLA2G2A	-6.53558
3816	KLK1	-6.52465
11202	KLK8	-6.49484
54757	FAM20A	-6.42811
6495	SIX1	-6.28681
2306	FOXD2	-6.2466
286133	SCARA5	-6.23959
827	CAPN6	-6.2269
167127	UGT3A2	-6.17005
161291	TMEM30B	-6.15197
8626	TP63	-6.03437
2706	GJB2	-6.01494
1832	DSP	-6.01335
2700	GJA3	-5.75298
6403	SELP	-5.66892
1545	CYP1B1	-5.63792
64073	C19orf33	-5.60304
79083	MLPH	-5.56098
3769	KCNJ13	-5.53177
1672	DEFB1	-5.39175
127707	KLHDC7A	-5.37766
5729	PTGDR	-5.27429
5133	PDCD1	-5.26896
94031	HTRA3	-5.21374
55304	SPTLC3	-5.14495
115111	SLC26A7	-5.14156
10216	PRG4	-5.07064
7348	UPK1B	-5.0557
3698	ITIH2	-5.03729
4256	MGP	-4.98662
145741	C2CD4A	-4.92465
10875	FGL2	-4.89515
55244	SLC47A1	-4.81722
25975	EGFL6	-4.80931
8645	KCNK5	-4.80786
3868	KRT16	-4.78962
9518	GDF15	-4.7817
7033	TFF3	-4.72769
9182	RASSF9	-4.70001
11082	ESM1	-4.6833
3934	LCN2	-4.68115
56246	MRAP	-4.66824
3627	CXCL10	-4.66001
9356	SLC22A6	-4.62146
2331	FMOD	-4.59641
759	CA1	-4.58253
60529	ALX4	-4.5671
3875	KRT18	-4.54183
688	KLF5	-4.49807
27202	GPR77	-4.49033
79689	STEAP4	-4.48802
3953	LEPR	-4.48229
671	BPI	-4.46506
1280	COL2A1	-4.4543
3481	INS-IGF2;IGF2	-4.24932
6913	TBX15	-4.44652
84935	C13orf33	-4.44556
1381	CRABP1	-4.43216
8532	CPZ	-4.42585
51450	PRRX2	-4.34987
6338	SCNN1B	-4.34706
64220	STRA6	-4.31565
55089	SLC38A4	-4.30389
57167	SALL4	-4.29098
2619	GAS1	-4.28943
57214	KIAA1199	-4.26768
8685	MARCO	-4.262
64816	CYP3A5	-4.25156
1577	CYP3A5	-4.25156
130497	OSR1	-4.23795
6423	SFRP2	-4.23311
1281	COL3A1	-4.2031
57016	AKR1B10	-4.18627
90102	PHLDB2	-4.18333
2303	FOXC2	-4.17742
388630	LOC388630	-4.16438
5554	PRH1	-4.1515
5555	PRH1	-4.1515
54796	BNC2	-4.14729
4585	MUC4	-4.14076
10164	CHST4	-4.11505
2683	B4GALT1	-4.08094
51327	AHSP	-4.05721
2642	GCGR	-4.05532
133584	EGFLAM	-4.04638
3630	INS-IGF2	-4.04563
723961	INS-IGF2	-4.04563
1277	COL1A1	-4.03194
338442	HCAR2	-3.99299
374907	B3GNT8	-3.99298
283869	NPW	-3.95484
57007	CXCR7	-3.93067
79875	THSD4	-3.91457
3576	IL8	-3.87083
155051	CRYGN	-3.86666
389558	FAM180A	-3.86424
80310	PDGFD	-3.83618
55273	TMEM100	-3.82576
72	ACTG2	-3.80149
6337	SCNN1A	-3.79802
119587	CPXM2	-3.73694
1674	DES	-3.72512
5318	PKP2	-3.70454
6358	CCL14	-3.66719
6359	CCL14	-3.66719
6531	SLC6A3	-3.64667
22925	PLA2R1	-3.63177
9314	KLF4	-3.6312
83481	EPPK1	-3.6187
316	AOX1	-3.58706
2252	FGF7	-3.57784
1188	CLCNKB	-3.5724
79625	NDNF	-3.57109
340990	OTOG	-3.55819
80274	SCUBE1	-3.55519
7832	BTG2	-3.55235
3861	KRT14	-3.54419
6819	SULT1C2	-3.50815
3678	ITGA5	-3.49575
9121	SLC16A5	-3.47641
7044	LEFTY2	-3.45993
1293	COL6A3	-3.44337
4856	NOV	-3.42229
55057	AIM1L	-3.41954
169611	OLFML2A	-3.39547
1066	CES1	-3.36971
100653057	CES1	-3.36971
55507	GPRC5D	-3.3499
80131	LRRC8E	-3.34987
302	ANXA2	-3.33908
4237	MFAP2	-3.3367
2296	FOXC1	-3.3354
55283	MCOLN3	-3.32805
93166	PRDM6	-3.32786
652	BMP4	-3.31541
1842	ECM2	-3.27919
653437	AQP12B	-3.27451
140578	CHODL	-3.26684
3007	HIST1H1D	-3.24938
1278	COL1A2	-3.24454
7134	TNNC1	-3.23884
1382	CRABP2	-3.23727
53904	MYO3A	-3.23306
283298	OLFML1	-3.22315
79983	POF1B	-3.21237
8092	ALX1	-3.19739
6549	SLC9A2	-3.17852
255743	NPNT	-3.16699
871	SERPINH1	-3.14931
255738	PCSK9	-3.14795
64127	NOD2	-3.13957
65987	KCTD14	-3.12974
100532726	KCTD14	-3.12974
374	AREG	-3.11541
727738	AREG	-3.11541
9427	ECEL1	-3.08802
54852	PAQR5	-3.07883
10082	GPC6	-3.0496
159371	SLC35G1	-3.04188
4239	MFAP4	-3.03044
2326	FMO1	-3.0278
4922	NTS	-3.0149
79974	C7orf58	-3.00566
118471	PRAP1	-3.003
342527	SMTNL2	-3.00083
3240	HP	-2.99537
493869	GPX8	-2.98806
253935	ANGPTL5	-2.98552
84417	C2orf40	-2.98361
3853	KRT6A	-2.9804
6363	CCL19	-2.96638
8435	SOAT2	-2.96558
1836	SLC26A2	-2.96537
7980	TFPI2	-2.96083
1843	DUSP1	-2.92258
56265	CPXM1	-2.92251
96626	LIMS3	-2.91869
100288695	LIMS3	-2.91869
120425	AMICA1	-2.91547
168433	RNF133	-2.90193
6372	CXCL6	-2.88493
388125	C2CD4B	-2.88209
3880	KRT19	-2.87358
4982	TNFRSF11B	-2.8666
6490	PMEL	-2.85786
120071	GYLTL1B	-2.83494
7475	WNT6	-2.80365
10804	GJB6	-2.80111
5157	PDGFRL	-2.79596
221091	LRRN4CL	-2.78983
54716	SLC6A20	-2.77696
170589	GPHA2	-2.76491
729747	ZNF878	-2.76443
1959	EGR2	-2.75205
9902	MRC2	-2.74651
729830	FAM160A1	-2.74494
6373	CXCL11	-2.74066
445328	ARHGEF35	-2.73964
2297	FOXD1	-2.7394
5732	PTGER2	-2.7349
89822	KCNK17	-2.72802
4629	MYH11	-2.72046
3699	ITIH3	-2.70743
9493	KIF23	-2.69433
54821	ERCC6L	-2.69043
8638	OASL	-2.68926
134265	AFAP1L1	-2.68898
5350	PLN	-2.68139
5118	PCOLCE	-2.6735
338	APOB	-2.66685
25987	TSKU	-2.66062
2627	GATA6	-2.65244
92949	ADAMTSL1	-2.64251
6542	SLC7A2	-2.62902
133121	ENPP6	-2.62541
9096	TBX18	-2.6238
2213	FCGR2B	-2.61038
4958	OMD	-2.60109
6540	SLC6A13	-2.60021
10149	GPR64	-2.59563
151887	CCDC80	-2.57953
290	ANPEP	-2.57259
164153	UBL4B	-2.55996
1295	COL8A1	-2.55519
10942	PRSS21	-2.55151
11065	UBE2C	-2.54252
9124	PDLIM1	-2.54203
338440	ANO9	-2.53891
2162	F13A1	-2.525
1142	CHRNB3	-2.50907
3606	IL18	-2.50305
441531	PGAM4	-2.492
6364	CCL20	-2.48702
1829	DSG2	-2.47052
54829	ASPN	-2.47046
4233	MET	-2.46978
730	C7	-2.46395
10512	SEMA3C	-2.46182
51384	WNT16	-2.46136
999	CDH1	-2.44867
8671	SLC4A4	-2.43941
55603	FAM46A	-2.42476
2354	FOSB	-2.42125
80149	ZC3H12A	-2.41747
7538	ZFP36	-2.41689
2487	FRZB	-2.41594
629	CFB	-2.41527
59	ACTA2	-2.41387
10218	ANGPTL7	-2.41261
729648	ZNF812	-2.40938
91607	SLFN11	-2.4069
317761	C14orf39	-2.40646
349136	WDR86	-2.40615
4837	NNMT	-2.40586
1292	COL6A2;DKFZp586E1322	-2.18609
467	ATF3	-2.39785
27284	SULT1B1	-2.39694
127435	PODN	-2.3788
6528	SLC5A5	-2.37775
7412	VCAM1	-2.35176
29984	RHOD	-2.34987
1580	CYP4B1	-2.34246
4323	MMP14	-2.34086
10803	CCR9	-2.33173
25890	ABI3BP	-2.32968
3164	NR4A1	-2.32769
6236	RRAD	-2.31375
3710	ITPR3	-2.31187
51267	CLEC1A	-2.30212
5737	PTGFR	-2.29847
123624	AGBL1	-2.29098
1825	DSC3	-2.28736
3671	ISLR	-2.27805
2719	GPC3	-2.27653
2139	EYA2	-2.27382
1958	EGR1	-2.26879
1844	DUSP2	-2.26792
148170	CDC42EP5	-2.24117
4053	LTBP2	-2.2243
54507	ADAMTSL4	-2.22339
387700	SLC16A12	-2.22318
222663	SCUBE3	-2.2227
33	ACADL	-2.22185
3489	IGFBP6	-2.22105
6401	SELE	-2.22056
140738	TMEM37	-2.21455
6876	TAGLN	-2.20661
1961	EGR4	-2.20612
126353	C19orf21	-2.20453
84624	FNDC1	-2.18322
10365	KLF2	-2.17995
56001	NXF2	-2.17961
728343	NXF2	-2.17961
8038	ADAM12	-2.16827
101060316	ARHGEF5	-2.16652
7984	ARHGEF5	-2.16652
167681	PRSS35	-2.16353
1634	DCN	-2.15431
64332	NFKBIZ	-2.15251
8515	ITGA10	-2.14876
101060422	ITGA10	-2.14876
185	AGTR1	-2.14342
10398	MYL9	-2.14111
2353	FOS	-2.13854
1490	CTGF	-2.13636
78989	COLEC11	-2.13536
1415	CRYBB2	-2.12431
3337	DNAJB1	-2.12333
152519	NIPAL1	-2.12171
346007	EYS	-2.11909
90139	TSPAN18	-2.1166
1296	COL8A2	-2.10322
391195	OR2T33	-2.1003
100128553	CTAGE4	-2.0996
9358	ITGBL1	-2.09853
1357	CPA1	-2.09833
60598	KCNK15	-2.09764
4223	MEOX2	-2.09651
266743	NPAS4	-2.09005
2348	FOLR1	-2.08906
22943	DKK1	-2.08242
3779	KCNMB1	-2.07588
3242	HPD	-2.06977
147968	CAPN12	-2.06907
10644	IGF2BP2	-2.06277
10205	MPZL2	-2.05919
8076	MFAP5	-2.05846
116496	FAM129A	-2.04904
845	CASQ2	-2.04731
5730	PTGDS	-2.04497
147495	APCDD1	-2.04228
3045	HBD	-2.0344
2160	F11	-2.03222
84517	ARPM1	-2.02795
431705	ASTL	-2.02795
162461	TMEM92	-2.02795
2921	CXCL3	-2.02795
81792	ADAMTS12	-2.02795
53827	FXYD5	-2.02555
5241	PGR	-2.01997
58494	JAM2	-2.01847
7076	TIMP1	-2.01769
3047	HBG1	-2.01718
2919	CXCL1	-2.01156
6840	SVIL	-2.01107
3118	HLA-DQA2	-2.00121
149499	LRRC71	-1.99993
7057	THBS1	-1.9955
1052	CEBPD	-1.99399
1604	CD55	-1.98837
1880	GPR183	-1.98776
8673	VAMP8	-1.98242
27151	CPAMD8	-1.98175
56901	NDUFA4L2	-1.98133
11138	TBC1D8	-1.97534
54869	EPS8L1	-1.97451
6275	S100A4	-1.97291
3491	CYR61	-1.9703
254427	C10orf47	-1.96947
492307	C8orf22	-1.9663
153478	PLEKHG4B	-1.9643
157506	RDH10	-1.96237
9022	CLIC3	-1.96041
284498	C1orf167	-1.95544
100506310	C1orf167	-1.95544
23645	PPP1R15A	-1.9467
2138	EYA1	-1.93253
10276	NET1	-1.92755
80740	LY6G6C	-1.92607
154141	MBOAT1	-1.91672
150094	SIK1	-1.91638
8324	FZD7	-1.9118
10794	ZNF460	-1.90937
5655	KLK10	-1.90858
7431	VIM	-1.89724
26577	PCOLCE2	-1.89511
339768	ESPNL	-1.89393
1513	CTSK	-1.88992
717	C2	-1.88623
80332	ADAM33	-1.87778
149461	CLDN19	-1.87678
624	BDKRB2	-1.87302
1396	CRIP1	-1.87287
654	BMP6	-1.86931
56944	OLFML3	-1.86349
2355	FOSL2	-1.85898
54855	FAM46C	-1.85272
3487	IGFBP4	-1.8525
4313	MMP2	-1.85101
23569	PADI4	-1.84321
100527943	TGIF2-C20ORF24	-1.83474
22795	NID2	-1.82904
4624	MYH6	-1.82484
23650	TRIM29	-1.82453
50937	CDON	-1.82304
434	ASIP	-1.81206
3488	IGFBP5	-1.80972
23682	RAB38	-1.79846
3077	HFE	-1.78972
2201	FBN2	-1.78538
6282	S100A11	-1.78151
9976	CLEC2B	-1.78019
3075	CFH	-1.77891
6532	SLC6A4	-1.77518
145864	HAPLN3	-1.77509
374569	ASPG	-1.77337
7045	TGFBI	-1.77158
284119	PTRF	-1.76831
79887	PLBD1	-1.7662
2707	GJB3	-1.76491
2995	GYPC	-1.76148
7373	COL14A1	-1.7613
29842	TFCP2L1	-1.75978
23213	SULF1	-1.75769
401027	C2orf66	-1.75759
653268	AGAP7	-1.75687
5866	RAB3IL1	-1.75619
79901	CYBRD1	-1.75358
22904	SBNO2	-1.74298
4938	OAS1	-1.74231
3791	KDR	-1.7385
5317	PKP1	-1.72839
79827	CLMP	-1.72282
8338	HIST2H2AC	-1.72235
3042	HBM	-1.716
6676	SPAG4	-1.71545
10628	TXNIP	-1.71204
101060503	TXNIP	-1.71204
6692	SPINT1	-1.70807
1306	COL15A1	-1.70602
112464	PRKCDBP	-1.70542
55510	DDX43	-1.70523
116328	C8orf34	-1.70267
79658	ARHGAP10	-1.70213
4489	MT1A	-1.70177
101060267	CCL3	-1.70001
6348	CCL3	-1.70001
440087	C12orf69	-1.6978
2300	FOXL1	-1.69632
2920	CXCL2	-1.69385
54532	USP53	-1.68953
51083	GAL	-1.67663
64855	FAM129B	-1.675
2444	FRK	-1.66949
92421	CHMP4C	-1.66402
223117	SEMA3D	-1.66312
771	CA12	-1.65841
1831	TSC22D3	-1.65756
360	AQP3	-1.65637
11197	WIF1	-1.64653
284207	METRNL	-1.64403
6296	ACSM3	-1.64359
117581	TWIST2	-1.64257
7291	TWIST1	-1.6348
9021	SOCS3	-1.63463
375033	PEAR1	-1.63284
1999	ELF3	-1.63259
7128	TNFAIP3	-1.63146
3304	HSPA1A;HSPA1B	-1.52122
3303	HSPA1A;HSPA1B	-1.52122
170689	ADAMTS15	-1.61663
1847	DUSP5	-1.61301
116535	MRGPRF	-1.60637
728912	NBPF24	-1.59657
4606	MYBPC2	-1.59651
8531	CSDA	-1.59646
10610	ST6GALNAC2	-1.59596
56241	SUSD2	-1.59433
6581	SLC22A3	-1.59209
1192	CLIC1	-1.59011
255061	FLJ45513	-1.58586
729220	FLJ45513	-1.58586
4783	NFIL3	-1.58525
6239	RREB1	-1.58344
83661	MS4A8B	-1.57896
379	ARL4D	-1.57812
59352	LGR6	-1.57711
64764	CREB3L2	-1.57249
6281	S100A10	-1.57175
6649	SOD3	-1.56963
345274	SLC10A6	-1.56851
3036	HAS1	-1.56797
4609	MYC	-1.56749
1265	CNN2	-1.56404
8651	SOCS1	-1.564
5167	ENPP1	-1.55736
8061	FOSL1	-1.5525
25903	OLFML2B	-1.55072
2537	IFI6	-1.54577
79836	LONRF3	-1.54378
342897	NCCRP1	-1.53559
653505	PPIAL4A	-1.53486
164022	PPIAL4A	-1.53486
100996725	PPIAL4A	-1.53486
653598	PPIAL4A	-1.53486
4192	MDK	-1.53331
404785	POTEM	-1.53186
641455	POTEM	-1.53186
2335	FN1	-1.53117
55034	MOCOS	-1.52837
54504	CPVL	-1.52836
3039	HBA2;HBA1	-1.44729
3040	HBA2;HBA1	-1.44729
166979	CDC20B	-1.52538
4582	MUC1	-1.52455
342909	ZNF284	-1.52239
100533183	FAM101A	-1.52086
144347	FAM101A	-1.52086
157769	FAM91A1	-1.51562
51226	COPZ2	-1.51471
51278	IER5	-1.51411
7041	TGFB1I1	-1.51249
4803	NGF	-1.51061
6496	SIX3	-1.51034
857	CAV1	-1.51017
3557	IL1RN	-1.50794
7133	TNFRSF1B	-1.50558
4760	NEUROD1	-1.50482
90527	DUOXA1	-1.50043
340061	TMEM173	-1.49123
6867	TACC1	-1.48149
10083	USH1C	-1.48089
389125	MUSTN1	-1.47902
728	C5AR1	-1.47893
53947	A4GALT	-1.47859
2828	GPR4	-1.47752
8339	HIST1H2BG	-1.4754
8346	HIST1H2BG	-1.4754
8347	HIST1H2BG	-1.4754
8344	HIST1H2BG	-1.4754
8343	HIST1H2BG	-1.4754
54587	MXRA8	-1.47341
27350	APOBEC3C	-1.46987
219285	SAMD9L	-1.46761
4060	LUM	-1.46546
728858	C12orf71	-1.46404
85450	ITPRIP	-1.46313
6424	SFRP4	-1.45645
23566	LPAR3	-1.45496
399474	TMEM200B	-1.45467
3702	ITK	-1.45424
6948	TCN2	-1.45221
51339	DACT1	-1.44768
168455	CCDC71L	-1.44551
146556	C16orf89	-1.44429
79843	FAM124B	-1.44298
136853	SRCRB4D	-1.43882
25816	TNFAIP8	-1.43873
6752	SSTR2	-1.43846
7200	TRH	-1.43629
7477	WNT7B	-1.43042
7422	VEGFA	-1.43036
25937	WWTR1	-1.42403
137735	ABRA	-1.41897
114907	FBXO32	-1.41826
2028	ENPEP	-1.41307
7465	WEE1	-1.40793
8654	PDE5A	-1.40789
80323	CCDC68	-1.40614
10475	TRIM38	-1.40574
1992	SERPINB1	-1.40568
5549	PRELP	-1.40518
6442	SGCA	-1.4014
64090	GAL3ST2	-1.39718
57132	CHMP1B	-1.3964
6515	SLC2A3	-1.39526
151651	EFHB	-1.39271
8702	B4GALT4	-1.3927
55821	ALLC	-1.39243
3569	IL6	-1.39169
5054	SERPINE1	-1.39139
84976	DISP1	-1.39033
27076	LYPD3	-1.38691
4170	MCL1	-1.38592
7111	TMOD1	-1.38475
3669	ISG20	-1.38198
441425	ANKRD20A3	-1.38101
101059935	ANKRD20A3	-1.38101
23743	BHMT2	-1.37497
353514	LILRA5	-1.37405
84617	TUBB6	-1.37388
4907	NT5E	-1.37222
84962	AJUBA	-1.36973
26524	LATS2	-1.36846
23382	AHCYL2	-1.36593
8784	TNFRSF18	-1.3595
6614	SIGLEC1	-1.35476
1264	CNN1	-1.35118
7106	TSPAN4	-1.34896
1956	EGFR	-1.34731
64167	ERAP2	-1.34647
4015	LOX	-1.34286
57664	PLEKHA4	-1.34248
5228	PGF	-1.3423
23529	CLCF1	-1.34161
2000	ELF4	-1.33787
57188	ADAMTSL3	-1.33658
1187	CLCNKA	-1.33329
5930	AF063596	-1.32944
51765	MST4	-1.32686
641700	ECSCR	-1.3234
25992	SNED1	-1.32255
8693	GALNT4	-1.31871
100528030	GALNT4	-1.31871
23704	KCNE4	-1.31803
1261	CNGA3	-1.31791
3976	LIF	-1.31696
119016	AGAP4	-1.3169
101060581	AGAP4	-1.3169
9457	FHL5	-1.31652
3638	INSIG1	-1.31237
5734	PTGER4	-1.31174
710	SERPING1	-1.30956
5764	PTN	-1.3088
6349	CCL3L3	-1.30533
414062	CCL3L3	-1.30533
25878	MXRA5	-1.30467
6383	SDC2	-1.30455
3485	IGFBP2	-1.30303
602	BCL3	-1.30023
2159	F10	-1.29764
27129	HSPB7	-1.29672
1823	DSC1	-1.29006
3664	IRF6	-1.28895
126668	TDRD10	-1.28772
50487	PLA2G3	-1.2832
79822	ARHGAP28	-1.28046
26136	TES	-1.28004
4616	GADD45B	-1.27957
127833	SYT2	-1.27899
79730	NSUN7	-1.27742
7512	XPNPEP2	-1.27587
10560	SLC19A2	-1.27569
7050	TGIF1	-1.27408
57864	SLC46A2	-1.27275
11015	KDELR3	-1.27221
55561	CDC42BPG	-1.2708
8321	FZD1	-1.27073
114905	C1QTNF7	-1.26859
124857	WFIKKN2	-1.2672
1601	DAB2	-1.2652
85441	PRIC285	-1.26501
387597	ILDR2	-1.26472
8817	FGF18	-1.26061
2268	FGR	-1.26037
7556	ZNF10	-1.26034
285313	IGSF10	-1.25559
54742	LY6K	-1.25473
6899	TBX1	-1.25045
55075	UACA	-1.24658
220441	RNF152	-1.24585
55640	FLVCR2	-1.24575
136	ADORA2B	-1.24491
151306	GPBAR1	-1.24207
8013	NR4A3	-1.23882
57228	SMAGP	-1.23567
84107	ZIC4	-1.23491
83468	GLT8D2	-1.22968
649	BMP1	-1.22955
1390	CREM	-1.22875
7546	ZIC2	-1.22811
152273	FGD5	-1.22721
445	ASS1	-1.22552
162417	NAGS	-1.22152
133308	SLC9B2	-1.21531
716	C1S	-1.21331
283777	FAM169B	-1.21239
3918	LAMC2	-1.20986
9749	PHACTR2	-1.20644
79669	C3orf52	-1.19787
148398	SAMD11	-1.19313
132430	PABPC4L	-1.19233
84812	PLCD4	-1.19191
10753	CAPN9	-1.1859
64065	PERP	-1.18267
9697	TRAM2	-1.18185
27233	SULT1C4	-1.18112
10135	NAMPT	-1.17398
5783	PTPN13	-1.17248
9595	CYTIP	-1.17131
768	CA9	-1.17121
595	CCND1	-1.16978
64094	SMOC2	-1.16845
727897	MUC5B	-1.16788
347902	AMIGO2	-1.1633
50840	TAS2R14	-1.15931
53345	TM6SF2	-1.15858
163223	ZNF676	-1.15667
2081	ERN1	-1.15532
9127	P2RX6	-1.15477
9636	ISG15	-1.15474
723790	HIST2H2AA3	-1.1526
8337	HIST2H2AA3	-1.1526
4778	NFE2	-1.15249
55890	GPRC5C	-1.15173
1009	CDH11	-1.15126
284111	SLC13A5	-1.14987
54502	RBM47	-1.14544
5507	PPP1R3C	-1.14542
8676	STX11	-1.14541
7545	ZIC1	-1.14021
924	CD7	-1.13837
3592	IL12A	-1.13789
84627	ZNF469	-1.13326
182	JAG1	-1.12977
22914	KLRK1	-1.12953
100528032	KLRK1	-1.12953
57481	KIAA1210	-1.12927
7035	TFPI	-1.1284
2634	GBP2	-1.12448
3773	KCNJ16	-1.12259
2329	FMO4	-1.11864
5355	PLP2	-1.11757
27134	TJP3	-1.11754
50486	G0S2	-1.11741
3726	JUNB	-1.11183
348093	RBPMS2	-1.10944
5239	PGM5	-1.10697
5480	PPIC	-1.10648
7169	TPM2	-1.10461
9034	CCRL2	-1.10457
60495	HPSE2	-1.10217
5918	RARRES1	-1.10213
83872	HMCN1	-1.10101
132884	EVC2	-1.10051
3397	ID1	-1.10011
9260	PDLIM7	-1.09993
3949	LDLR	-1.09908
2308	FOXO1	-1.09692
23764	MAFF	-1.09574
9531	BAG3	-1.09416
279	AMY2A	-1.09375
1747	DLX3	-1.09023
256329	C11orf35	-1.08727
80114	BICC1	-1.08556
3437	IFIT3	-1.08483
83401	ELOVL3	-1.08194
7123	CLEC3B	-1.08077
389136	VGLL3	-1.07962
1558	CYP2C8	-1.0782
51477	ISYNA1	-1.07814
54873	PALMD	-1.07383
2774	GNAL	-1.07355
23498	HAAO	-1.06878
7006	TEC	-1.06747
3112	HLA-DOB	-1.06692
59271	C21orf63	-1.06665
11214	AKAP13	-1.06559
85443	DCLK3	-1.06497
5271	SERPINB8	-1.06484
1258	CNGB1	-1.06012
341640	FREM2	-1.05626
6344	SCTR	-1.05607
121227	LRIG3	-1.05339
8407	TAGLN2	-1.05302
1969	EPHA2	-1.05202
79973	ZNF442	-1.05177
5997	RGS2	-1.05109
81031	SLC2A10	-1.05106
51422	PRKAG2	-1.04975
8915	BCL10	-1.04887
55282	LRRC36	-1.04679
2327	FMO2	-1.04656
2587	GALR1	-1.0429
3162	HMOX1	-1.04213
342510	CD300E	-1.04209
80223	RAB11FIP1	-1.03839
79633	FAT4	-1.03828
392636	AGMO	-1.03821
9480	ONECUT2	-1.03437
257	ALX3	-1.02828
388581	FAM132A	-1.02795
641372	ACOT6	-1.02795
5069	PAPPA	-1.02795
146212	KCTD19	-1.02337
57801	HES4	-1.01913
8553	BHLHE40	-1.01822
441430	ANKRD20A2	-1.01756
2289	FKBP5	-1.01563
301	ANXA1	-1.01503
150368	FAM109B	-1.0149
2872	MKNK2	-1.01485
5743	PTGS2	-1.01236
64651	CSRNP1	-1.01202
91543	RSAD2	-1.00738
25960	GPR124	-1.00438
84790	TUBA1C	-1.00362
196527	ANO6	-1.00321
3284	HSD3B2	-1.00303
2121	EVC	-1.00286
653129	PTPN20A	-1.00126
26095	PTPN20A	-1.00126
6675	UAP1	-1.00032
2012	EMP1	-1.00031

## Sheet: Striatum PD UP sig
Entrez	Name	FC
442721	LMOD2	13.9875
55997	CFC1	13.9444
339302	CPLX4	13.8387
353376	TMED7-TICAM2	13.7736
100287898	TTC34	13.7056
6694	SPP2	13.6727
171389	NLRP6	13.6005
7367	UGT2B17	13.337
653550	TP53TG3	13.2085
729355	TP53TG3	13.2085
24150	TP53TG3	13.2085
729264	TP53TG3	13.2085
8510	MMP23A	13.1711
8340	HIST1H2BL	13.1064
8370	HIST1H4K	12.9001
8360	HIST1H4K	12.9001
8362	HIST1H4K	12.9001
121504	HIST1H4K	12.9001
8361	HIST1H4K	12.9001
8294	HIST1H4K	12.9001
8364	HIST1H4K	12.9001
8363	HIST1H4K	12.9001
8366	HIST1H4K	12.9001
8365	HIST1H4K	12.9001
554313	HIST1H4K	12.9001
8359	HIST1H4K	12.9001
8368	HIST1H4K	12.9001
8367	HIST1H4K	12.9001
9626	GUCA1C	12.704
9340	GLP2R	12.485
653129	PTPN20B	12.412
26095	PTPN20B	12.412
2570	GABRR2	12.4025
129868	TRIM43	12.4025
653192	TRIM43	12.4025
26538	OR10H2	12.3975
9623	TCL1B	12.3215
3013	HIST1H2AD	12.2534
646892	SH2D7	12.2219
10803	CCR9	12.2219
729396	GAGE12J	12.0211
3196	TLX2	12.0155
8989	TRPA1	12.0155
8331	HIST1H2AJ	11.9133
79820	CATSPERB	11.9001
3697	ITIH1	11.9001
121549	ASCL4	11.9001
85235	HIST1H2AG;HIST1H2AH;HIST1H2AK;HIST1H2AM;HIST1H2AL	9.28301
8969	HIST1H2AG;HIST1H2AK;HIST1H2AM;HIST1H2AL	8.26389
8329	HIST1H2AG;HIST1H2AK;HIST1H2AM;HIST1H2AL	8.26389
8336	HIST1H2AG;HIST1H2AK;HIST1H2AM;HIST1H2AL	8.26389
8332	HIST1H2AG;HIST1H2AK;HIST1H2AM;HIST1H2AL	8.26389
8330	HIST1H2AG;HIST1H2AK;HIST1H2AM;HIST1H2AL	8.26389
730394	GTF2H2D;GTF2H2	8.02682
728340	GTF2H2D;GTF2H2	8.02682
100526761	CCDC169-SOHLH2;SOHLH2	7.91025
54937	CCDC169-SOHLH2;SOHLH2	7.91025
151230	PHOSPHO2-KLHL23	7.85268
100526832	PHOSPHO2-KLHL23	7.85268
5630	PRPH	7.66384
56956	LHX9	7.65926
100302736	TMED7;TMED7-TICAM2	7.39914
3007	HIST1H1D	6.93
5320	PLA2G2A	6.01601
6423	SFRP2	5.60473
960	CD44	5.54829
922	CD5L	5.41641
132112	RTP1	5.34172
8339	HIST1H2BE;HIST1H2BF;HIST1H2BI;HIST1H2BG	5.23523
8346	HIST1H2BE;HIST1H2BF;HIST1H2BI;HIST1H2BG	5.23523
8347	HIST1H2BE;HIST1H2BF;HIST1H2BI;HIST1H2BG	5.23523
8344	HIST1H2BE;HIST1H2BF;HIST1H2BI;HIST1H2BG	5.23523
8343	HIST1H2BE;HIST1H2BF;HIST1H2BI;HIST1H2BG	5.23523
3904	LAIR2	5.21748
8538	BARX2	5.17405
1117	CHI3L2	5.10022
5858	PZP	5.03948
166863	RBM46	5.02096
3009	HIST1H1B	5.01888
23566	LPAR3	4.91132
353324	SPATA12	4.83823
202309	GAPT	4.79732
4051	CYP4F3	4.71025
5105	PCK1	4.70751
27120	DKKL1	4.70585
54210	TREM1	4.68272
5746	PTH2R	4.63921
8529	CYP4F2	4.58995
6648	SOD2	4.58735
100129518	SOD2	4.58735
729025	SLC15A5	4.57735
301	ANXA1	4.56079
187	APLNR	4.52324
63974	NEUROD6	4.5187
170063	CXorf22	4.51757
1311	COMP	4.5163
353219	KAAG1	4.48543
3371	TNC	4.44394
1748	DLX4	4.41957
4982	TNFRSF11B	4.33651
340990	OTOG	4.32434
6121	RPE65	4.3015
1261	CNGA3	4.27407
4314	MMP3	4.21166
221044	UCMA	4.17941
142910	LIPJ	4.17926
27202	GPR77	4.15613
12	SERPINA3	4.14528
100507714	HLA-DRB1;AK293020	4.1387
3123	HLA-DRB1;AK293020	4.1387
100507709	HLA-DRB1;AK293020	4.1387
84675	TRIM55	4.1198
55034	MOCOS	4.10394
170825	GSX2	4.03798
8351	HIST1H3D;HIST1H3F;HIST1H3H	4.0362
8350	HIST1H3D;HIST1H3F;HIST1H3H	4.0362
8968	HIST1H3D;HIST1H3F;HIST1H3H	4.0362
8355	HIST1H3D;HIST1H3F;HIST1H3H	4.0362
8354	HIST1H3D;HIST1H3F;HIST1H3H	4.0362
8353	HIST1H3D;HIST1H3F;HIST1H3H	4.0362
8352	HIST1H3D;HIST1H3F;HIST1H3H	4.0362
8358	HIST1H3D;HIST1H3F;HIST1H3H	4.0362
8357	HIST1H3D;HIST1H3F;HIST1H3H	4.0362
8356	HIST1H3D;HIST1H3F;HIST1H3H	4.0362
4323	MMP14	4.03457
2515	ADAM2	4.01897
26659	OR7A5	4.01633
3753	KCNE1	4.00845
5996	RGS1	3.98859
1295	COL8A1	3.96693
51311	TLR8	3.95625
646627	LOC646627	3.93393
115572	FAM46B	3.93146
100287718	LOC100287718	3.89327
91703	ACY3	3.89031
27151	CPAMD8	3.87039
2358	FPR2	3.86423
116328	C8orf34	3.85558
9182	RASSF9	3.84702
8342	HIST1H2BM	3.83976
969	CD69	3.83622
2015	EMR1	3.83283
57822	GRHL3	3.82068
2633	GBP1	3.81988
11024	LILRA1	3.79847
6274	S100A3	3.79026
9332	CD163	3.7542
144809	C13orf30	3.75329
83690	CRISPLD1	3.74054
574028	CLLU1	3.72845
255119	C4orf22	3.70167
91181	NUP210L	3.69169
90523	MLIP	3.67751
474354	LRRC18	3.64649
10170	DHRS9	3.64645
284	ANGPT1	3.64126
685	BTC	3.63399
283420	CLEC9A	3.62528
5265	SERPINA1	3.62007
136288	C7orf57	3.6143
1366	CLDN7	3.60962
138255	C9orf135	3.60715
128153	SPATA17	3.60659
3099	HK2	3.58701
66002	CYP4F12	3.58267
4316	MMP7	3.57669
3559	IL2RA	3.57395
57134	MAN1C1	3.56535
8345	HIST1H2BH	3.55827
23547	LILRA4	3.5548
127795	C1orf87	3.55114
8908	GYG2	3.54452
3553	IL1B	3.52271
64407	RGS18	3.51911
254439	C11orf86	3.51852
3512	IGJ	3.51774
10863	ADAM28	3.51216
4921	DDR2	3.48949
5648	MASP1	3.47488
83894	TTC29	3.47111
4922	NTS	3.46724
6340	SCNN1G	3.4564
433	ASGR2	3.454
56105	PCDHGA11	3.4523
241	ALOX5AP	3.45072
56342	PPAN-P2RY11	3.43619
692312	PPAN-P2RY11	3.43619
8714	ABCC3	3.43554
199964	TMEM61	3.41077
55130	ARMC4	3.40822
2591	GALNT3	3.40024
29125	C11orf21	3.39329
22915	MMRN1	3.37586
5104	SERPINA5	3.36644
100653194	SIRPB1	3.36252
10326	SIRPB1	3.36252
100653231	SIRPB1	3.36252
27136	MORC1	3.34877
247	ALOX15B	3.34723
5788	PTPRC	3.34104
283078	MKX	3.33974
123036	TC2N	3.33904
1139	CHRNA7;CHRFAM7A	3.33431
89832	CHRNA7;CHRFAM7A	3.33431
55843	ARHGAP15	3.33336
135152	B3GAT2	3.33229
5053	PAH	3.33216
170591	S100Z	3.32629
4046	LSP1	3.32478
83539	CHST9	3.32411
146779	EFCAB3	3.32157
64805	P2RY12	3.31822
8532	CPZ	3.31074
2213	FCGR2B	3.30993
56138	PCDHA11	3.30142
65125	HSN2	3.28644
154865	IQUB	3.27958
128312	HIST3H2BB	3.27424
56106	PCDHGA10	3.2692
153643	FAM81B	3.26777
8778	SIGLEC5	3.26417
56102	PCDHGB3	3.24934
221421	RSPH9	3.238
6281	S100A10	3.23663
647309	GMNC	3.23427
2357	FPR1	3.23194
4069	LYZ	3.22898
9293	GPR52	3.21706
146845	WDR16	3.21417
55240	STEAP3	3.19372
2846	LPAR4	3.19295
51778	MYOZ2	3.18786
8471	IRS4	3.1807
117581	TWIST2	3.1807
23650	TRIM29	3.17042
7852	CXCR4	3.16772
3174	HNF4G	3.16295
54	ACP5	3.16125
9576	SPAG6	3.1543
7809	BSND	3.13917
51050	PI15	3.13441
160777	CCDC60	3.13176
29923	HILPDA	3.13061
10457	GPNMB	3.12351
4063	LY9	3.11602
644139	PIRT	3.11468
6097	RORC	3.11387
7045	TGFBI	3.11292
113146	AHNAK2	3.10826
131578	LRRC15	3.10405
285852	TREML4	3.10286
492307	C8orf22	3.1027
2646	GCKR	3.0917
3109	HLA-DMB	3.07988
5003	SLC22A18AS	3.07355
8877	SPHK1	3.06303
83659	TEKT1	3.06207
5013	OTX1	3.05998
26166	RGS22	3.05814
81621	KAZALD1	3.05303
54360	CYTL1	3.0487
84226	C2orf16	3.04778
223117	SEMA3D	3.04523
6273	S100A2	3.02795
101059957	TTC6	3.02735
319089	TTC6	3.02735
401994	OR14I1	3.02136
10610	ST6GALNAC2	3.01275
4496	MT1H	3.01099
10630	PDPN	3.00507
22914	KLRC4-KLRK1	3.00299
100528032	KLRC4-KLRK1	3.00299
57158	JPH2	3.00016
375298	CERKL	2.99962
29760	BLNK	2.99939
3119	HLA-DQB1	2.99287
101060835	HLA-DQB1	2.99287
155465	AGR3	2.99263
401124	DTHD1	2.98841
2212	FCGR2A	2.98742
1880	GPR183	2.98733
79674	VEPH1	2.98622
56673	C11orf16	2.98086
302	ANXA2	2.97805
25790	CCDC19	2.9779
23180	RFTN1	2.97202
80258	EFHC2	2.97188
64333	ARHGAP9	2.96484
133923	ZNF474	2.96476
169792	GLIS3	2.96419
117248	GALNTL2	2.96284
101060208	CT45A1	2.95092
101060211	CT45A1	2.95092
541466	CT45A1	2.95092
441519	CT45A1	2.95092
81578	COL21A1	2.95051
3491	CYR61	2.9461
57030	SLC17A7	2.94411
79625	NDNF	2.94304
1512	CTSH	2.9423
84070	FAM186B	2.93374
26025	PCDHGA12	2.93236
133690	CAPSL	2.92372
5992	RFX4	2.92219
399	RHOH	2.92205
57817	HAMP	2.90757
4547	MTTP	2.90694
5023	P2RX1	2.90421
60529	ALX4	2.90274
374467	C12orf63	2.90225
361	AQP4	2.8995
51473	DCDC2	2.89447
10100	TSPAN2	2.88948
84830	C6orf105	2.88308
23601	CLEC5A	2.87699
828	CAPS	2.87596
6398	SECTM1	2.87577
343521	TCTEX1D4	2.87171
132851	SPATA4	2.87002
942	CD86	2.86954
355	FAS	2.86071
4837	NNMT	2.8568
6916	TBXAS1	2.85579
7357	UGCG	2.85327
85301	COL27A1	2.85068
6404	SELPLG	2.84902
6518	SLC2A5	2.84794
2857	GPR34	2.84383
718	C3	2.84321
161502	C15orf26	2.84304
84870	RSPO3	2.841
222659	PXT1	2.84087
2634	GBP2	2.84039
56659	KCNK13	2.83601
55561	CDC42BPG	2.83576
1794	DOCK2	2.83382
81704	DOCK8	2.8274
1524	CX3CR1	2.82548
26353	HSPB8	2.82139
286464	CXorf59	2.82117
54830	NUP62CL	2.8109
3221	HOXC4	2.80845
26281	FGF20	2.80845
1842	ECM2	2.80561
9121	SLC16A5	2.80211
6364	CCL20	2.80088
51338	MS4A4A	2.79974
70	ACTC1	2.7972
4360	MRC1	2.79619
101060092	MRC1	2.79619
54102	CLIC6	2.79346
5493	PPL	2.79244
8988	HSPB3	2.79202
23213	SULF1	2.7882
5008	OSM	2.78608
7042	TGFB2	2.78548
136319	MTPN	2.78246
767558	MTPN	2.78246
643596	RNF224	2.78083
26266	SLC13A4	2.77072
7139	TNNT2	2.77051
27233	SULT1C4	2.76844
1462	VCAN	2.76775
3689	ITGB2	2.76642
10871	CD300C	2.7641
55511	SAGE1	2.76368
54796	BNC2	2.76228
860	RUNX2	2.75955
1441	CSF3R	2.75604
2696	GIPR	2.74905
945	CD33	2.74443
23002	DAAM1	2.74225
64180	DPEP3	2.74125
6736	SRY	2.74123
1288	COL4A6	2.73812
165	AEBP1	2.73709
219527	LRRC55	2.73603
53829	P2RY13	2.73373
117531	TMC1	2.73015
92749	CCDC164	2.72993
91807	MYLK3	2.72957
60676	PAPPA2	2.72657
79645	EFCAB1	2.72549
54507	ADAMTSL4	2.72523
80114	BICC1	2.72271
59350	RXFP1	2.71726
3122	HLA-DRA	2.71637
83879	CDCA7	2.71444
6019	RLN2	2.71373
146802	SLC47A2	2.71102
3127	HLA-DRB5	2.70743
6038	RNASE4	2.70468
56104	PCDHGB1	2.70416
1767	DNAH5	2.69308
22797	TFEC	2.69205
203328	SUSD3	2.68971
57705	WDFY4	2.68944
128344	C1orf88	2.68787
9951	HS3ST4	2.67273
64582	GPR135	2.67115
7483	WNT9A	2.67098
151112	ZSWIM2	2.6707
80122	YSK4	2.66616
6510	SLC1A5	2.66578
3113	HLA-DPA1	2.66524
6850	SYK	2.66169
257177	C1orf192	2.66148
126820	WDR63	2.66082
389799	C9orf171	2.65885
122481	AK7	2.65615
154313	C6orf165	2.64972
84168	ANTXR1	2.64206
149478	BTBD19	2.64153
339398	LINGO4	2.63455
9154	SLC28A1	2.63448
3556	IL1RAP	2.63398
25937	WWTR1	2.6279
5742	PTGS1	2.62751
2207	FCER1G	2.6262
91947	ARRDC4	2.62386
8406	SRPX	2.62266
10788	IQGAP2	2.62263
94120	SYTL3	2.62171
200403	VWA3B	2.6166
157753	TMEM74	2.61538
26762	HAVCR1	2.61509
79025	C20orf195	2.61485
8862	APLN	2.61427
5251	PHEX	2.61229
257101	ZNF683	2.612
139212	CXorf41	2.60936
3059	HCLS1	2.60932
402415	XKRX	2.60871
398	ARHGDIG	2.60744
284759	SIRPB2	2.60431
7136	TNNI2	2.60394
6039	RNASE6	2.60324
391123	VSIG8	2.60232
89	ACTN3	2.60101
57619	SHROOM3	2.59932
100996628	SHROOM3	2.59932
4608	MYBPH	2.59921
10082	GPC6	2.59745
91937	TIMD4	2.59702
122046	C13orf26	2.59702
4015	LOX	2.59685
27333	GOLIM4	2.5941
2670	GFAP	2.58426
8701	DNAH11	2.58388
114	ADCY8	2.58288
4920	ROR2	2.58284
60675	PROK2	2.58272
6424	SFRP4	2.57843
254158	CXorf58	2.57771
3664	IRF6	2.5777
165530	CLEC4F	2.57735
3568	IL5RA	2.57358
144568	A2ML1	2.5717
286530	P2RY8	2.56945
79895	ATP8B4	2.56246
56131	PCDHB4	2.55316
8685	MARCO	2.55313
51087	YBX2	2.54877
90865	IL33	2.54826
1296	COL8A2	2.54762
9023	CH25H	2.54517
202151	RANBP3L	2.5446
127733	UBXN10	2.54427
11117	EMILIN1	2.5415
85477	SCIN	2.53752
5355	PLP2	2.53623
84249	PSD2	2.53559
80129	C6orf97	2.53396
221074	SLC39A12	2.53046
1116	CHI3L1	2.52962
59285	CACNG6	2.52677
100293534	LOC100293534;C4B	2.526
23779	PRR5-ARHGAP8;ARHGAP8	2.51949
553158	PRR5-ARHGAP8;ARHGAP8	2.51949
4773	NFATC2	2.51918
1543	CYP1A1	2.51904
100505679	LOC100505679	2.51894
1081	CGA	2.5186
7447	VSNL1	2.51824
2359	FPR3	2.51806
167838	TXLNB	2.51742
55214	LEPREL1	2.51657
4033	LRMP	2.5163
5214	PFKP	2.51601
4948	OCA2	2.51165
1837	DTNA	2.51137
161394	SAMD15	2.51082
6036	RNASE2	2.5096
5774	PTPN3	2.50688
2527	FUT5	2.50684
2348	FOLR1	2.50559
4689	NCF4	2.50554
399949	C11orf88	2.50539
7098	TLR3	2.50296
27180	SIGLEC9	2.50209
1439	CSF2RB	2.50188
2331	FMOD	2.50007
1475	CSTA	2.50006
56100	PCDHGB6	2.49981
4254	KITLG	2.4979
7105	TSPAN6	2.49545
54967	CXorf48	2.49493
1647	GADD45A	2.48963
8516	ITGA8	2.48863
143162	FRMPD2	2.4884
1436	CSF1R	2.4865
2014	EMP3	2.48612
3684	ITGAM	2.48532
83853	ROPN1L	2.48516
7422	VEGFA	2.47534
1266	CNN3	2.47324
3399	ID3	2.46995
400757	C1orf141	2.46817
440585	FAM183A	2.46659
79611	ACSS3	2.46552
221188	GPR114	2.46138
7044	LEFTY2	2.45912
254173	TTLL10	2.45766
367	AR	2.45713
838	CASP5	2.45706
124842	TMEM132E	2.45592
968	CD68	2.45483
56137	PCDHA12	2.45469
7805	LAPTM5	2.45459
425054	VCX3B	2.45451
4958	OMD	2.45056
1978	EIF4EBP1	2.44968
168090	C6orf118	2.44449
283948	NHLRC4	2.44442
64759	TNS3	2.44207
4239	MFAP4	2.44201
57722	IGDCC4	2.4418
4121	MAN1A1	2.43848
64581	CLEC7A	2.43779
219537	SMTNL1	2.4364
7431	VIM	2.43246
9595	CYTIP	2.43244
10320	IKZF1	2.432
80380	PDCD1LG2	2.43163
11326	VSIG4	2.4313
677	ZFP36L1	2.43101
389161	ANKUB1	2.43054
2556	GABRA3	2.42991
27063	ANKRD1	2.42592
729	C6	2.42144
2239	GPC4	2.42082
112609	MRAP2	2.42066
158798	AKAP14	2.41959
5733	PTGER3	2.41856
23704	KCNE4	2.41198
3698	ITIH2	2.4117
91653	BOC	2.41079
116444	GRIN3B	2.41053
27306	HPGDS	2.40888
8513	LIPF	2.40802
100534012	TNFAIP8L2-SCNM1	2.40509
79005	TNFAIP8L2-SCNM1	2.40509
199221	DZIP1L	2.4035
3488	IGFBP5	2.39872
160760	PPTC7	2.39757
7079	TIMP4	2.39706
56477	CCL28	2.39412
7053	TGM3	2.39361
734	OSGIN2	2.39266
4638	MYLK	2.39223
10413	YAP1	2.38887
5106	PCK2	2.38842
2318	FLNC	2.38697
56103	PCDHGB2	2.38428
339145	FAM92B	2.38321
1438	CSF2RA	2.38242
6503	SLA	2.38232
9450	LY86	2.38137
11010	GLIPR1	2.38045
284756	C20orf197	2.3804
56144	PCDHA4	2.37875
4129	MAOB	2.37759
5596	MAPK4	2.37515
56112	PCDHGA3	2.37509
389333	C5orf65	2.37438
92949	ADAMTSL1	2.37134
56110	PCDHGA5	2.37094
33	ACADL	2.36972
346157	ZNF391	2.3679
126259	TMIGD2	2.3663
5241	PGR	2.36503
645090	CXorf30	2.36438
10736	SIX2	2.3603
84842	HPDL	2.35966
3742	KCNA6	2.3582
64092	SAMSN1	2.35782
951	CD37	2.35653
657	BMPR1A	2.35604
100509457	HLA-DQA1	2.35457
3117	HLA-DQA1	2.35457
5098	PCDHGA11;PCDHGC5;PCDHGC3	2.35232
79747	C6orf103	2.35168
822	CAPG	2.35075
1770	DNAH9	2.35034
4761	NEUROD2	2.34716
2533	FYB	2.34573
26509	MYOF	2.34258
9194	SLC16A7	2.34219
4495	MT1G	2.34158
3055	HCK	2.33773
79626	TNFAIP8L2	2.33761
135228	CD109	2.3356
151790	WDR49	2.33487
255809	C19orf38	2.33373
10257	ABCC4	2.33082
146722	CD300LF	2.32785
6678	SPARC	2.32735
128506	C20orf123	2.32641
390072	OR52N4	2.32635
5880	RAC2	2.32287
53832	IL20RA	2.32077
6556	SLC11A1	2.32002
54986	ULK4	2.3178
200132	TCTEX1D1	2.31678
441027	TMEM150C	2.31663
113026	PLCD3	2.31647
1824	DSC2	2.31376
196410	METTL7B	2.31273
115650	TNFRSF13C	2.31259
26529	OR12D2	2.31221
4688	NCF2	2.31086
92370	ACPL2	2.304
203427	SLC25A43	2.30362
25897	RNF19A	2.30357
1747	DLX3	2.30335
1493	CTLA4	2.30321
54541	DDIT4	2.30007
3597	IL13RA1	2.2973
1809	DPYSL3	2.29544
153328	SLC25A48	2.29518
10148	EBI3	2.2951
160492	IFLTD1	2.29504
2719	GPC3	2.29497
26150	RIBC2	2.29263
55970	GNG12	2.29069
11314	CD300A	2.28865
283385	MORN3	2.28641
2302	FOXJ1	2.28595
56099	PCDHGB7	2.28052
1118	CHIT1	2.27987
5552	SRGN	2.27613
3691	ITGB4	2.2747
30832	ZNF354C	2.27293
1263	PLK3	2.27237
6444	SGCD	2.27127
56109	PCDHGA6	2.27121
1520	CTSS	2.27075
5803	PTPRZ1	2.27071
5294	PIK3CG	2.27043
132671	SPATA18	2.26825
27181	SIGLEC8	2.26605
160428	ALDH1L2	2.26592
5346	PLIN1	2.26372
6001	RGS10	2.26303
1536	CYBB	2.26298
2152	F3	2.26254
80342	TRAF3IP3	2.26238
885	CCK	2.25951
7305	TYROBP	2.2581
23516	SLC39A14	2.25698
10716	TBR1	2.25615
54101	RIPK4	2.25606
63898	SH2D4A	2.25329
221687	RNF182	2.25204
165186	FAM179A	2.25131
118429	ANTXR2	2.24805
548644	POLR2J2;POLR2J3	2.24734
246721	POLR2J2;POLR2J3	2.24734
51411	BIN2	2.24536
3091	HIF1A	2.24536
54209	TREM2	2.24396
84171	LOXL4	2.24312
27350	APOBEC3C	2.242
6674	SPAG1	2.23892
4494	MT1F	2.23804
60494	CCDC81	2.23652
5837	PYGM	2.23585
3115	HLA-DPB1	2.23445
5396	PRRX1	2.23321
57628	DPP10	2.23096
93190	C1orf158	2.22651
716	C1S	2.22608
2202	EFEMP1	2.22504
1356	CP	2.21912
2635	GBP3	2.21603
719	C3AR1	2.21497
56910	STARD7	2.21417
152078	C3orf55	2.21412
166647	GPR125	2.21354
375307	C2orf62	2.21178
89846	FGD3	2.21033
64926	RASAL3	2.20863
2004	ELK3	2.20652
8740	TNFSF14	2.20597
253190	SERHL2	2.20585
5991	RFX3	2.20377
10580	SORBS1	2.20321
136332	LRGUK	2.20276
8572	PDLIM4	2.20219
10814	CPLX2	2.20196
6641	SNTB1	2.20156
5224	PGAM2	2.201
6275	S100A4	2.20076
83861	RSPH3	2.2005
23286	WWC1	2.1994
9518	GDF15	2.19725
53840	TRIM34	2.19642
3552	IL1A	2.19619
56129	PCDHB7	2.1961
7430	EZR	2.19598
8099	CDK2AP1	2.19531
8814	CDKL1	2.19489
7462	LAT2	2.19406
90381	C15orf42	2.19048
58985	IL22RA1	2.19048
3071	NCKAP1L	2.19045
148398	SAMD11	2.18899
364	AQP7	2.18177
100509620	AQP7	2.18177
4645	MYO5B	2.18008
29122	PRSS50	2.17807
313	AOAH	2.17722
64231	MS4A6A	2.17657
79627	OGFRL1	2.17573
114801	TMEM200A	2.17519
730087	ZNF726	2.17417
196527	ANO6	2.17383
386724	GMPPB	2.17334
29925	GMPPB	2.17334
84689	MS4A14	2.17271
2150	F2RL1	2.17174
10692	RRH	2.17126
51237	MZB1	2.17105
56963	RGMA	2.1686
64005	MYO1G	2.16801
79258	MMEL1	2.1648
145781	MYZAP	2.16451
100820829	MYZAP	2.16451
79026	AHNAK	2.1645
8425	LTBP4	2.16416
240	ALOX5	2.16397
3760	KCNJ3	2.1637
4057	LTF	2.16338
972	CD74	2.15897
57786	RBAK;RBAK-LOC389458	2.15873
100533952	RBAK;RBAK-LOC389458	2.15873
389458	RBAK;RBAK-LOC389458	2.15873
115111	SLC26A7	2.15651
11082	ESM1	2.15637
126961	HIST2H3D	2.15561
653604	HIST2H3D	2.15561
333932	HIST2H3D	2.15561
3755	KCNG1	2.15426
401236	FLJ23152	2.15362
56833	SLAMF8	2.15317
3188	HNRNPH2	2.15214
100529097	HNRNPH2	2.15214
3111	HLA-DOA	2.15212
9227	LRAT	2.14905
7097	TLR2	2.14893
5360	PLTP	2.14825
653361	NCF1	2.14641
954	ENTPD2	2.1461
84952	CGNL1	2.14326
645432	ARRDC5	2.1431
761	CA3	2.14244
56107	PCDHGA9	2.14141
84790	TUBA1C	2.13798
23418	CRB1	2.13766
201798	TIGD4	2.13579
216	ALDH1A1	2.13204
199	AIF1	2.13185
4853	NOTCH2	2.13152
387758	FIBIN	2.13108
55259	CASC1	2.13078
53826	FXYD6	2.13012
100533181	FXYD6	2.13012
6560	SLC12A4	2.12797
51285	RASL12	2.12688
286133	SCARA5	2.12686
100533496	FAM18B2-CDRT4	2.12664
201158	FAM18B2-CDRT4	2.12664
729085	FAM198A	2.12642
9258	MFHAS1	2.12632
58191	CXCL16	2.12471
375387	LRRC33	2.12431
11027	LILRA2	2.12411
5209	PFKFB3	2.12132
118788	PIK3AP1	2.12091
3985	LIMK2	2.12068
135892	TRIM50	2.1202
3936	LCP1	2.11943
388512	CLEC17A	2.11807
253782	CERS6	2.1177
84441	MAML2	2.1128
54440	SASH3	2.11227
7025	NR2F1	2.1121
7040	TGFB1	2.11201
55432	YOD1	2.11007
79705	LRRK1	2.10885
2214	FCGR3A	2.10742
283	ANG	2.10736
85016	C11orf70	2.1071
150946	FAM59B	2.10518
282973	JAKMIP3	2.10484
56163	RNF17	2.10396
100506742	CASP12	2.1039
29969	MDFIC	2.10303
56128	PCDHB8	2.10293
8082	SSPN	2.10005
8934	RAB7L1	2.09924
345895	RSPH4A	2.09889
91624	NEXN	2.09868
94121	SYTL4	2.09784
284434	NWD1	2.09687
22801	ITGA11	2.09463
7638	ZNF221	2.0946
6542	SLC7A2	2.09339
4878	NPPA	2.0917
341019	DCDC5;DCDC1	2.09109
100506627	DCDC5;DCDC1	2.09109
23460	ABCA6	2.0895
642273	FAM110C	2.08822
100130958	SYCE1L	2.08808
10894	LYVE1	2.08746
340485	ACER2	2.08696
220001	VWCE	2.08621
1380	CR2	2.08606
9201	DCLK1	2.0854
4267	CD99	2.08506
1089	CEACAM4	2.08065
1429	CRYZ	2.07974
729648	ZNF812	2.07939
3012	HIST1H2AE	2.0788
8335	HIST1H2AE	2.0788
5336	PLCG2	2.07803
3394	IRF8	2.07542
56143	PCDHA5	2.07479
115123	2014-03-03	2.07246
962	CD48	2.07163
5333	PLCD1	2.07078
2012	EMP1	2.06886
834	CASP1	2.06868
51279	C1RL	2.06812
929	CD14	2.06761
345557	PLCXD3	2.0671
219681	ARMC3	2.06702
144100	PLEKHA7	2.06676
130574	LYPD6	2.06575
3676	ITGA4	2.06508
219621	C10orf107	2.06348
26996	GPR160	2.06348
9244	CRLF1	2.06331
81539	SLC38A1	2.06277
161003	STOML3	2.06232
5260	PHKG1	2.06204
6886	TAL1	2.06204
11167	FSTL1	2.06071
8424	BBOX1	2.05865
653333	FAM86B2	2.05755
85002	FAM86B2	2.05755
221914	GPC2	2.05714
10272	FSTL3	2.0559
338773	TMEM119	2.05477
79748	LMAN1L	2.05449
84433	CARD11	2.05396
6277	S100A6	2.05383
92235	DUSP27	2.05331
54518	APBB1IP	2.05329
2740	GLP1R	2.04957
10218	ANGPTL7	2.04937
641371	ACOT1	2.04668
79730	NSUN7	2.04667
254295	PHYHD1	2.04613
714	C1QC	2.04506
3606	IL18	2.0449
2669	GEM	2.03977
25928	SOSTDC1	2.03855
100131244	ANKRD63	2.03844
4208	MEF2C	2.03777
26230	TIAM2	2.03762
100505519	TIAM2	2.03762
963	CD53	2.03656
220388	CCDC89	2.03576
9322	TRIP10	2.03558
3976	LIF	2.03502
60489	APOBEC3G	2.03486
55024	BANK1	2.03479
9056	SLC7A7	2.03442
56111	PCDHGA4	2.03441
56101	PCDHGB5;PCDHGB4	2.03356
8641	PCDHGB5;PCDHGB4	2.03356
4481	MSR1	2.03231
1272	CNTN1	2.03187
84002	B3GNT5	2.03064
4915	NTRK2	2.03015
28959	TMEM176B	2.02978
192668	CYS1	2.02745
22861	NLRP1	2.02691
10499	NCOA2	2.02684
164781	WDR69	2.02666
126859	AXDND1	2.02424
728464	C6orf186	2.02418
7802	DNALI1	2.02416
11166	SOX21	2.02351
80216	ALPK1	2.0234
283933	ZNF843	2.02161
375316	RBM44	2.0215
2769	GNA15	2.02071
4007	PRICKLE3	2.02058
162282	ANKFN1	2.01935
2173	FABP7	2.01858
11245	GPR176	2.0173
155368	WBSCR27	2.01571
6282	S100A11	2.01533
5208	PFKFB2	2.01532
387082	SUMO4	2.01503
201501	ZBTB7C	2.01326
23022	PALLD	2.01316
6660	SOX5	2.01222
50515	CHST11	2.01113
63910	SLC17A9	2.01056
779	CACNA1S	2.01013
254050	LRRC43	2.00776
8407	TAGLN2	2.00604
6347	CCL2	2.00421
5173	PDYN	2.00297
4313	MMP2	2.00249
3822	KLRC2	2.00054
9	NAT1	2.00022
3574	IL7	2.00022
55252	ASXL2	1.99994
3587	IL10RA	1.9986
26157	GIMAP2	1.99808
728888	NPIPL3	1.99582
23117	NPIPL3	1.99582
8800	PEX11A	1.99392
338761	C1QL4	1.99303
3635	INPP5D	1.99186
4093	SMAD9	1.9916
10875	FGL2	1.99032
54491	FAM105A	1.98839
196385	DNAH10	1.98758
146177	VWA3A	1.98746
101060557	VWA3A	1.98746
29933	GPR132	1.98658
51225	ABI3	1.98551
5627	PROS1	1.9847
80343	SEL1L2	1.98464
79651	RHBDF2	1.98169
117289	TAGAP	1.98007
4261	CIITA	1.9794
653519	GPR89B	1.97883
51463	GPR89B	1.97883
116969	ART5	1.97843
5592	PRKG1	1.97644
580	BARD1	1.97552
101060453	FABP5	1.97453
2171	FABP5	1.97453
2525	FUT3	1.97435
169166	SNX31	1.97367
2995	GYPC	1.97107
55613	MTMR8	1.96863
142689	MTMR8	1.96863
64098	PARVG	1.96858
2969	LOC100093631	1.96748
55106	SLFN12	1.96648
11107	PRDM5	1.96593
3108	HLA-DMA	1.96522
3695	ITGB7	1.96397
56245	C21orf62	1.96206
201799	TMEM154	1.96064
727936	GXYLT2	1.96048
4440	MSI1	1.96009
157657	C8orf37	1.95999
121506	ERP27	1.95965
144455	E2F7	1.95965
55349	CHDH	1.95784
56108	PCDHGA7	1.95765
100996709	ARL17B;AF119889	1.95731
100506084	ARL17B;AF119889	1.95731
100294341	ARL17B;AF119889	1.95731
51326	ARL17B;AF119889	1.95731
2020	EN2	1.95706
339512	C1orf110	1.95519
84962	AJUBA	1.95278
400120	SERTM1	1.95261
8460	TPST1	1.95222
339366	ADAMTSL5	1.95049
10797	MTHFD2	1.95047
54504	CPVL	1.94899
51203	NUSAP1	1.94829
84329	HVCN1	1.94437
9188	DDX21	1.94418
11248	NXPH3	1.94342
89790	SIGLEC10	1.94198
3082	HGF	1.94114
57088	PLSCR4	1.94017
7143	TNR	1.93957
79865	TREML2	1.93946
347475	CCDC160	1.93795
920	CD4	1.93675
81035	COLEC12	1.93495
389549	FEZF1	1.93416
55811	ADCY10	1.93414
85397	RGS8	1.93413
253935	ANGPTL5	1.93404
2672	GFI1	1.93401
344387	CDKL4	1.93401
152015	ROPN1B	1.93335
10801	2014-09-09	1.93257
2312	FLG	1.93044
158787	RIBC1	1.92809
347517	RAB41	1.92726
374407	DNAJB13	1.92703
11037	STON1	1.92533
710	SERPING1	1.9249
51334	PRR16	1.92487
56113	PCDHGA2	1.92472
729665	C14orf38	1.92422
54361	WNT4	1.92357
85352	KIAA1644	1.92228
132332	TMEM155	1.92142
57180	ACTR3B	1.92057
5313	PKLR	1.91973
8942	KYNU	1.91969
493869	GPX8	1.91957
80329	ULBP1	1.91908
79971	WLS	1.91888
23090	ZNF423	1.91795
653140	C2orf84	1.91773
115509	ZNF689	1.91745
55816	DOK5	1.91685
8693	GALNT4	1.91661
100528030	GALNT4	1.91661
100132916	FAM159B	1.916
9415	FADS2	1.9147
10783	NEK6	1.91297
3081	HGD	1.91235
10578	GNLY	1.91162
57834	CYP4F11	1.9096
201562	PTPLB	1.90775
29108	PYCARD	1.90661
51375	SNX7	1.90648
2195	FAT1	1.9063
721	C4B	1.90302
720	C4B	1.90302
134353	LSM11	1.90297
713	C1QB	1.90071
10529	NEBL	1.9002
80206	FHOD3	1.89872
9600	PITPNM1	1.89856
441549	CDNF	1.89827
924	CD7	1.89769
65975	STK33	1.89752
9180	OSMR	1.89741
5650	KLK7	1.8973
23550	PSD4	1.89704
4499	MT1M	1.89648
4067	LYN	1.8945
81031	SLC2A10	1.89416
10800	CYSLTR1	1.89342
6653	SORL1	1.89276
26227	PHGDH	1.89249
1270	CNTF	1.89188
54988	ACSM5	1.89147
100132406	NBPF10	1.89103
79041	TMEM38A	1.88977
84695	LOXL3	1.88807
4828	NMB	1.8875
57188	ADAMTSL3	1.8869
342909	ZNF284	1.88587
55567	DNAH3	1.88416
92565	FANK1	1.88402
50509	COL5A3	1.88242
604	BCL6	1.88198
3855	KRT7	1.88165
3707	ITPKB	1.88056
148156	ZNF558	1.87998
219670	ENKUR	1.8782
645840	TXNRD3	1.87816
114112	TXNRD3	1.87816
183	AGT	1.87776
127003	C1orf194	1.87766
57559	STAMBPL1	1.87735
10965	ACOT2;ACOT1	1.8765
29766	TMOD3	1.87626
162394	SLFN5	1.87546
3398	ID2	1.87492
6445	SGCG	1.8727
284525	SLC9A11	1.87161
204851	HIPK1	1.87087
100996643	MTHFD1L	1.87062
25902	MTHFD1L	1.87062
115004	MB21D1	1.87002
135154	C6orf57	1.86982
352909	C19orf51	1.86912
139411	PTCHD1	1.86806
6550	SLC9A3	1.86764
1620	DBC1	1.86759
8477	GPR65	1.86743
55930	MYO5C	1.8664
2675	GFRA2	1.86616
128486	FITM2	1.86578
80008	TMEM156	1.86553
3764	KCNJ8	1.86496
2247	FGF2	1.8646
84515	MCM8	1.86447
1950	EGF	1.86275
56898	BDH2	1.86255
57007	CXCR7	1.86169
100127983	LOC100127983	1.86119
145788	FLJ27352	1.86089
8463	TEAD2	1.85999
57139	RGL3	1.85959
80125	CCDC33	1.85945
5366	PMAIP1	1.85912
158866	ZDHHC15	1.85874
56140	PCDHA8	1.85801
147138	TMC8	1.85761
56955	MEPE	1.85705
27285	TEKT2	1.85694
101059937	FAM107A	1.85632
11170	FAM107A	1.85632
79746	ECHDC3	1.85581
10516	FBLN5	1.85439
6472	SHMT2	1.85385
221472	FGD2	1.85379
122618	PLD4	1.85327
84223	IQCG	1.85276
120103	SLC36A4	1.85262
220963	SLC16A9	1.85163
115811	IQCD	1.85121
5872	RAB13	1.85089
11200	CHEK2	1.85067
64121	RRAGC	1.84914
3709	ITPR2	1.8491
1282	COL4A1	1.84833
9455	HOMER2	1.8482
4117	MAK	1.84783
92340	C17orf72	1.84692
3992	FADS1	1.84621
100302263	FADS1	1.84621
57096	RPGRIP1	1.84489
10114	HIPK3	1.84456
266722	HS6ST3	1.84352
10768	AHCYL1	1.84338
26002	MOXD1	1.84312
1953	MEGF6	1.84245
8681	JMJD7-PLA2G4B	1.84179
100137047	JMJD7-PLA2G4B	1.84179
100137049	JMJD7-PLA2G4B	1.84179
7140	TNNT3	1.84093
3581	IL9R	1.84075
342979	PALM3	1.83978
83987	CCDC8	1.83917
150084	IGSF5	1.83905
79864	C11orf63	1.83874
115362	GBP5	1.8369
9022	CLIC3	1.83649
133686	NADKD1	1.83602
7096	TLR1	1.83589
137075	CLDN23	1.83463
54437	SEMA5B	1.83362
9123	SLC16A3	1.83354
7409	VAV1	1.83086
55752	2014-09-11	1.83015
23475	QPRT	1.83005
912	CD1D	1.82993
654364	NME1-NME2	1.82954
4831	NME1-NME2	1.82954
643866	CBLN3	1.82805
3730	KAL1	1.82782
4478	MSN	1.82779
730112	FAM166B	1.82636
7837	PXDN	1.82601
5990	RFX2	1.8246
415	ARSE	1.82443
116443	GRIN3A	1.82429
283571	PROX2	1.82395
83657	DYNLRB2	1.82379
54768	HYDIN	1.82379
101060699	HYDIN	1.82379
1363	CPE	1.8233
2558	GABRA5	1.82312
627	BDNF	1.82092
24137	KIF4A	1.81968
108	ADCY2	1.81887
167465	ZNF366	1.81868
944	TNFSF8	1.8183
116843	C6orf192	1.81773
9392	TGFBRAP1	1.81722
8635	RNASET2	1.81683
5352	PLOD2	1.81643
6714	SRC	1.81533
56133	PCDHB2	1.8149
124739	USP43	1.81482
8338	HIST2H2AC	1.81433
25992	SNED1	1.81345
51280	GOLM1	1.81338
4734	NEDD4	1.81291
10870	HCST	1.81236
55308	DDX19A	1.81196
124460	SNX20	1.81196
9365	KL	1.81124
6489	ST8SIA1	1.81088
728	C5AR1	1.81038
23012	STK38L	1.80908
7006	TEC	1.80869
387882	C12orf75	1.80866
3769	KCNJ13	1.80863
159989	CCDC67	1.80861
10287	RGS19	1.80807
79774	GRTP1	1.80613
114885	OSBPL11	1.80486
388697	HRNR	1.80458
726	CAPN5	1.80442
101060344	PDE4DIP	1.80438
100996724	PDE4DIP	1.80438
100996761	PDE4DIP	1.80438
728802	PDE4DIP	1.80438
101060353	PDE4DIP	1.80438
101060463	PDE4DIP	1.80438
101060291	PDE4DIP	1.80438
101060582	PDE4DIP	1.80438
9659	PDE4DIP	1.80438
5255	PHKA1	1.80356
120376	C11orf93	1.8035
56097	PCDHGC5;PCDHGC3	1.80233
55040	EPN3	1.80149
388407	C17orf82	1.79919
1496	CTNNA2	1.79899
7276	TTR	1.79865
9413	FAM189A2	1.798
201305	SPNS3	1.79787
51715	RAB23	1.79642
8622	PDE8B	1.79638
2735	GLI1	1.79612
27036	SIGLEC7	1.79593
10848	PPP1R13L	1.79548
2149	F2R	1.7948
9936	CD302	1.7947
5236	PGM1	1.79444
695	BTK	1.79424
133	ADM	1.79402
8650	NUMB	1.79383
5724	PTAFR	1.79281
55013	CCDC109B	1.79253
1063	CENPF	1.79216
6480	ST6GAL1	1.79211
130951	C2orf65	1.79133
5292	PIM1	1.79045
1875	E2F5	1.78963
5357	PLS1	1.78684
100302652	GPR75-ASB3;ASB3	1.78671
51130	GPR75-ASB3;ASB3	1.78671
55889	GOLGA6C	1.786
653641	GOLGA6C	1.786
653643	GOLGA6C	1.786
342096	GOLGA6C	1.786
4969	OGN	1.7857
134121	C5orf49	1.78523
11031	RAB31	1.78499
100616237	DDR1	1.78478
780	DDR1	1.78478
59277	NTN4	1.78391
26018	LRIG1	1.78385
167691	LCA5	1.78378
3781	KCNN2	1.78231
25946	ZNF385A	1.78198
257019	FRMD3	1.78116
151887	CCDC80	1.78084
55365	TMEM176A	1.78077
55276	PGM2	1.78037
9122	SLC16A4	1.77961
129804	FBLN7	1.77957
89797	NAV2	1.77927
3662	IRF4	1.77861
2812	2014-09-05	1.77845
5413	2014-09-05	1.77845
26232	FBXO2	1.77788
167410	LIX1	1.77771
55785	FGD6	1.77769
7940	LST1	1.77695
388389	CCDC103	1.77659
84614	ZBTB37	1.77552
79989	TTC26	1.77416
2121	EVC	1.774
85480	TSLP	1.77372
11341	SCRG1	1.77314
401551	WDR38	1.77273
30817	EMR2	1.77111
824	CAPN2	1.77104
3636	INPPL1	1.7704
53831	GPR84	1.7699
10882	C1QL1	1.76977
8905	AP1S2	1.7697
147111	NOTUM	1.76945
1284	COL4A2	1.76919
9374	PPT2-EGFL8	1.76824
80864	PPT2-EGFL8	1.76824
3242	HPD	1.76818
81617	CAB39L	1.76627
7274	TTPA	1.76625
286256	LCN12	1.76605
23529	CLCF1	1.7659
286187	PPP1R42	1.76531
8321	FZD1	1.76443
1017	CDK2	1.76349
11184	MAP4K1	1.76301
7473	WNT3	1.76204
1399	CRKL	1.76192
875	CBS	1.76182
3120	HLA-DQB2	1.76146
257	ALX3	1.76136
56944	OLFML3	1.76107
149685	ADIG	1.76009
1910	EDNRB	1.75974
26271	FBXO5	1.7596
57664	PLEKHA4	1.75879
54962	TIPIN	1.75819
55329	MNS1	1.75616
2070	EYA4	1.75536
6774	STAT3	1.75528
83697	SLC4A9	1.75522
11036	GTF2A1L	1.75442
64078	SLC28A3	1.75356
4257	MGST1	1.75265
56776	FMN2	1.751
128346	C1orf162	1.74942
2115	ETV1	1.74907
146562	C16orf71	1.7489
100131390	SP9	1.74889
10154	PLXNC1	1.74797
23336	SYNM	1.74775
55304	SPTLC3	1.74577
219972	MPEG1	1.74545
286207	C9orf117	1.74457
1026	CDKN1A	1.7425
8139	GAN	1.74208
728591	CCDC169	1.74179
1316	KLF6	1.74169
127943	FCRLB	1.74154
9156	EXO1	1.74143
55616	ASAP3	1.74143
3426	CFI	1.74011
5156	PDGFRA	1.73919
81608	PDGFRA	1.73919
6764	ST5	1.73866
203228	C9orf72	1.73855
1386	ATF2	1.73831
26149	ZNF658;LOC653501	1.73809
56950	SMYD2	1.73782
6911	TBX6	1.73716
58475	MS4A7	1.73474
84624	FNDC1	1.73443
100049587	SIGLEC14	1.73425
90649	ZNF486	1.73391
5578	PRKCA	1.73383
1489	CTF1	1.7334
114902	C1QTNF5	1.73294
83552	C1QTNF5	1.73294
374354	NHLRC2	1.73276
283349	RASSF3	1.73254
8553	BHLHE40	1.73214
6297	SALL2	1.73201
114800	CCDC85A	1.73195
84417	C2orf40	1.73127
23166	STAB1	1.73059
4542	MYO1F	1.73024
79858	NEK11	1.72897
9423	NTN1	1.72787
2697	GJA1	1.72772
100129654	TCF24	1.72767
9459	ARHGEF6	1.7272
4329	ALDH6A1	1.72698
333929	SNAI3	1.72629
23526	HMHA1	1.72593
55096	EBLN2	1.72552
51257	2014-03-02	1.72424
54996	2014-03-02	1.72424
124989	C17orf57	1.7237
162515	SLC16A11	1.72333
5074	PAWR	1.72271
344758	GPR149	1.72265
25939	SAMHD1	1.72232
3663	IRF5	1.7201
477	ATP1A2	1.71932
28981	IFT81	1.71838
22977	AKR7A3	1.71683
7761	ZNF214	1.71678
94134	ARHGAP12	1.71663
4147	MATN2	1.71634
100506558	MATN2	1.71634
145376	PPP1R36	1.71614
123041	SLC24A4	1.71494
4052	LTBP1	1.71389
55534	MAML3	1.71189
1301	COL11A1	1.71187
223	ALDH9A1	1.7107
27295	PDLIM3	1.70976
2057	EPOR	1.70969
1075	CTSC	1.70955
120379	PIH1D2	1.70952
5375	PMP2	1.70933
8556	CDC14A	1.7091
101060704	ACP6	1.70845
51205	ACP6	1.70845
85415	RHPN2	1.70785
64799	IQCH	1.70751
4879	NPPB	1.70679
140	ADORA3	1.70668
5349	FXYD3	1.70631
54407	SLC38A2	1.70625
151242	PPP1R1C	1.7054
965	CD58	1.70515
143872	ARHGAP42	1.70474
284370	ZNF615	1.70444
339416	ANKRD45	1.70442
7538	ZFP36	1.70394
400713	ZNF880	1.70317
80763	C12orf39	1.70271
151188	ARL6IP6	1.69983
6453	ITSN1	1.69945
79974	C7orf58	1.69866
200844	C3orf67	1.69747
113277	TMEM106A	1.69729
126070	ZNF440	1.69722
25890	ABI3BP	1.69621
93663	ARHGAP18	1.69541
2000	ELF4	1.69407
283578	TMED8	1.69376
2217	FCGRT	1.69354
1104	RCC1	1.69248
19	ABCA1	1.69241
55733	HHAT	1.69233
9945	GFPT2	1.69223
92922	CCDC102A	1.69165
51201	ZDHHC2	1.69116
23191	CYFIP1	1.69052
10125	RASGRP1	1.69026
5028	P2RY1	1.69011
139716	GAB3	1.68934
11219	HAUS7	1.689
55559	HAUS7	1.689
127495	LRRC39	1.68887
27287	VENTX	1.68735
10371	SEMA3A	1.68713
4897	NRCAM	1.68704
60401	EDA2R	1.68658
126364	LRRC25	1.686
79961	DENND2D	1.68596
92154	MTSS1L	1.68525
100126351	CPSF1	1.68497
100302196	CPSF1	1.68497
29894	CPSF1	1.68497
7101	NR2E1	1.68449
84752	B3GNT9	1.68446
2006	ELN	1.68342
63876	PKNOX2	1.68278
563	AZGP1	1.68259
3741	KCNA5	1.68173
168455	CCDC71L	1.68167
348807	CCDC37	1.681
10581	IFITM2	1.68097
2027	ENO3	1.68067
91147	TMEM67	1.68023
51678	MPP6	1.68009
91752	ZNF804A	1.67993
675	BRCA2	1.67933
200373	PCDP1	1.67909
23118	TAB2	1.67895
1192	CLIC1	1.67888
1030	CDKN2B	1.67886
171024	SYNPO2	1.67859
283897	C16orf54	1.67832
93100	NAPRT1	1.67764
285613	RELL2	1.67492
8801	SUCLG2	1.67419
23630	KCNE1L	1.67376
5547	PRCP	1.67353
101060202	NBPF10;NBPF9	1.67352
101060684	NBPF10;NBPF9	1.67352
101060362	NBPF10;NBPF9	1.67352
101059961	NBPF10;NBPF9	1.67352
55366	LGR4	1.6729
196051	PPAPDC1A	1.67239
128553	TSHZ2	1.67218
200734	SPRED2	1.67183
84958	SYTL1	1.67118
1907	EDN2	1.67109
53342	IL17D	1.67083
51296	SLC15A3	1.67057
758	MPPED1	1.67036
100532732	MSH5-SAPCD1	1.67
4439	MSH5-SAPCD1	1.67
401251	MSH5-SAPCD1	1.67
90853	SPOCD1	1.6683
221002	RASGEF1A	1.6679
221409	SPATS1	1.66699
140862	ISM1	1.666
79890	RIN3	1.66501
1956	EGFR	1.66453
658	BMPR1B	1.66307
2952	GSTT1	1.66291
284217	LAMA1	1.66281
114548	NLRP3	1.6625
50999	TMED5	1.66168
8613	PPAP2B	1.66154
80270	HSD3B7	1.66134
51196	PLCE1	1.66057
79583	TMEM231	1.66052
6664	SOX11	1.6601
83666	PARP9	1.65849
26112	CCDC69	1.65727
10261	IGSF6	1.65632
3683	ITGAL	1.65534
101060421	TBC1D3F	1.65511
101060440	TBC1D3F	1.65511
101060376	TBC1D3F	1.65511
101060403	TBC1D3F	1.65511
101060489	TBC1D3F	1.65511
84218	TBC1D3F	1.65511
101060303	TBC1D3F	1.65511
101060389	TBC1D3F	1.65511
101060506	TBC1D3F	1.65511
1622	DBI	1.65492
25924	MYRIP	1.65456
2899	GRIK3	1.65427
117583	PARD3B	1.65384
222553	SLC35F1	1.65379
5516	PPP2CB	1.65364
63940	GPSM3	1.65295
23007	PLCH1	1.65284
440279	UNC13C	1.6523
6507	SLC1A3	1.65155
3784	KCNQ1	1.64964
221711	SYCP2L	1.64958
7100	TLR5	1.64939
51364	ZMYND10	1.64919
60681	FKBP10	1.64913
56171	DNAH7	1.64853
83439	TCF7L1	1.64797
197021	LCTL	1.64771
100996668	ZEB1	1.647
6935	ZEB1	1.647
442117	GALNTL6	1.64686
1796	DOK1	1.64655
27286	SRPX2	1.64624
3909	LAMA3	1.64591
51776	ZAK	1.64547
55908	C19orf80	1.64471
201266	SLC39A11	1.64389
85440	DOCK7	1.64349
10810	WASF3	1.6429
57486	NLN	1.64266
119587	CPXM2	1.64221
5791	PTPRE	1.64202
147011	PROCA1	1.6409
112849	C14orf149	1.64046
166929	SGMS2	1.64027
1291	COL6A1	1.63997
3280	HES1	1.63969
4060	LUM	1.63947
55	ACPP	1.63947
10957	PNRC1	1.63937
57713	SFMBT2	1.63928
8341	HIST1H2BN	1.63919
64838	FNDC4	1.63898
9289	GPR56	1.63848
112616	CMTM7	1.63806
2192	FBLN1	1.63753
5359	PLSCR1	1.6374
79632	FAM184A	1.6372
57633	LRRN1	1.63667
7454	WAS	1.63634
54498	SMOX	1.63579
57091	CASS4	1.63563
4217	MAP3K5	1.63558
93035	PKHD1L1	1.63454
145407	C14orf37	1.63299
5239	PGM5	1.63238
89766	UMODL1	1.63224
636	BICD1	1.63215
130162	C2orf63	1.63063
25895	METTL21B	1.63028
176	ACAN	1.62912
633	BGN	1.62908
219623	TMEM26	1.62887
114990	VASN	1.62857
5330	PLCB2	1.62794
10486	CAP2	1.62759
118987	PDZD8	1.62673
5015	OTX2	1.62606
53942	CNTN5	1.62529
90050	FAM181A	1.62443
440689	HIST2H2BF	1.62427
582	BBS1	1.6227
678	ZFP36L2	1.62264
25932	CLIC4	1.62227
91433	RCCD1	1.62198
2820	GPD2	1.62158
8277	TKTL1	1.62072
5754	PTK7	1.62059
257106	ARHGAP30	1.62057
154	ADRB2	1.62057
197320	ZNF778	1.62011
157378	TMEM65	1.61955
6567	SLC16A2	1.61877
9447	AIM2	1.61861
6755	SSTR5	1.61861
8637	EIF4EBP3	1.6186
10290	SPEG	1.61736
90557	CCDC74B	1.61722
91409	CCDC74B	1.61722
1357	CPA1	1.61695
93664	CADPS2	1.61641
55647	RAB20	1.61604
100996477	RASSF8	1.61576
11228	RASSF8	1.61576
83935	TMEM133	1.61567
56256	SERTAD4	1.61456
51030	FAM18B1	1.61381
8987	STBD1	1.61379
7474	WNT5A	1.61377
8404	SPARCL1	1.61252
79815	NIPAL2	1.61229
225689	MAPK15	1.61222
153657	TTC23L	1.61187
25853	DCAF12	1.61161
85376	RIMBP3	1.61125
202374	STK32A	1.6111
219736	STOX1	1.61104
6288	SAA1	1.61055
79887	PLBD1	1.60968
81570	CLPB	1.60886
395	ARHGAP6	1.60805
54733	SLC35F2	1.60778
7374	UNG	1.60709
2535	FZD2	1.60696
84698	CAPS2	1.60675
25959	KANK2	1.60605
284415	VSTM1	1.60525
84332	DYDC2	1.60485
388335	TMEM220	1.60457
23657	SLC7A11	1.60443
346007	EYS	1.604
126014	OSCAR	1.60372
3939	LDHA	1.60356
283373	ANKRD52	1.60331
730005	SEC14L6	1.60313
7772	ZNF229	1.6024
100996451	CLDN4	1.6021
1364	CLDN4	1.6021
4291	MLF1	1.60147
1501	CTNND2	1.60081
100534599	ISY1-RAB43	1.60052
4237	MFAP2	1.60048
4593	MUSK	1.60042
3798	KIF5A	1.60032
84984	CEP19	1.59988
7465	WEE1	1.59961
79819	WDR78	1.59925
8614	STC2	1.59878
89857	KLHL6	1.59843
116931	MED12L	1.59839
1535	CYBA	1.59801
5264	PHYH	1.59761
54477	PLEKHA5	1.59725
26577	PCOLCE2	1.59714
3687	ITGAX	1.59714
9963	SLC23A1	1.59712
54532	USP53	1.59656
55088	C10orf118	1.59512
64800	EFCAB6	1.59499
5836	PYGL	1.59486
1486	CTBS	1.59448
196383	RILPL2	1.59363
914	CD2	1.5931
55964	2014-09-03	1.59263
81615	TMEM163	1.59248
56606	SLC2A9	1.59208
53834	FGFRL1	1.59134
26207	PITPNC1	1.59121
201134	CEP112	1.58896
79883	PODNL1	1.58851
56907	SPIRE1	1.58846
134829	CLVS2	1.58818
91851	CHRDL1	1.58749
54798	DCHS2	1.58664
84432	PROK1	1.58619
3680	ITGA9	1.58612
124602	KIF19	1.58591
7132	TNFRSF1A	1.58579
81563	C1orf21	1.58566
1654	DDX3X	1.58535
157869	C8orf84	1.58358
340205	TREML1	1.58293
51554	CCRL1	1.58283
84225	ZMYND15	1.58261
6688	SPI1	1.58253
113201	CASC4	1.58198
80167	C4orf29	1.58162
129303	TMEM150A	1.58095
91607	SLFN11	1.58081
6787	NEK4	1.5806
83449	PMFBP1	1.58055
55243	KIRREL	1.58052
1521	CTSW	1.58052
56994	CHPT1	1.58037
154796	AMOT	1.57937
3612	IMPA1	1.57897
5080	PAX6	1.57836
7005	TEAD3	1.57833
345193	LRIT3	1.57805
642987	TMEM232	1.5773
64114	TMBIM1	1.57601
1054	CEBPG	1.57588
4489	MT1A	1.57544
8153	RND2	1.57534
26012	NELF	1.57514
29761	USP25	1.57472
5291	PIK3CB	1.5747
652	BMP4	1.57468
51301	GCNT4	1.57459
397	ARHGDIB	1.57445
25854	FAM149A	1.57382
2256	FGF11	1.57373
11260	XPOT	1.57372
29992	PILRA	1.57369
158067	AK8	1.57334
5163	PDK1	1.57267
444	ASPH	1.57161
339965	CCDC158	1.57157
26031	OSBPL3	1.5715
6261	RYR1	1.57081
120	ADD3	1.57041
28968	SLC6A16	1.57025
146223	CMTM4	1.56952
971	CD72	1.5693
2327	FMO2	1.56879
23616	SH3BP1	1.56876
51582	AZIN1	1.5685
28965	SLC27A6	1.56829
4233	MET	1.56828
83742	MARVELD1	1.56825
79852	EPHX3	1.56809
9620	CELSR1	1.56798
9355	LHX2	1.5677
4647	MYO7A	1.56742
11122	PTPRT	1.56726
9871	SEC24D	1.56706
55911	APOBR	1.56696
30818	KCNIP3	1.56692
51523	CXXC5	1.56574
1292	COL6A2;DKFZp586E1322	1.56559
6619	SNAPC3	1.56435
2081	ERN1	1.5642
79870	BAALC	1.56372
1289	COL5A1	1.56344
4325	MMP16	1.56222
8440	NCK2	1.56218
89874	SLC25A21	1.56193
5613	PRKX	1.56161
548321	FAM182B	1.56001
100133121	FAM182B	1.56001
728882	FAM182B	1.56001
100132948	FAM182B	1.56001
728404	AGAP8	1.55993
1262	CNGA4	1.5584
11211	FZD10	1.55797
1777	DNASE2	1.5576
53346	TM6SF1	1.55758
56146	PCDHA2	1.55718
8531	CSDA	1.55714
8754	ADAM9	1.55679
130888	FBXO36	1.55602
639	PRDM1	1.55538
823	CAPN1	1.55453
6692	SPINT1	1.55437
3861	KRT14	1.55392
22898	DENND3	1.55357
23382	AHCYL2	1.55249
10381	TUBB3	1.55228
10198	MPHOSPH9	1.55216
8972	MGAM	1.55192
26011	ODZ4	1.55184
2199	FBLN2	1.55181
1745	DLX1	1.55177
144402	CPNE8	1.55087
3654	IRAK1	1.55063
11244	ZHX1	1.55062
84078	KBTBD7	1.54955
126969	SLC44A3	1.54945
948	CD36	1.54944
51313	FAM198B	1.54803
205	AK4	1.54789
100507855	AK4	1.54789
7867	MAPKAPK3	1.54737
10103	TSPAN1	1.54717
9358	ITGBL1	1.54693
23406	COTL1	1.54691
311	ANXA11	1.5469
220136	CCDC11	1.54686
145773	FAM81A	1.54683
56301	SLC7A10	1.54642
340596	LHFPL1	1.54636
28962	OSTM1	1.5447
222171	PRR15	1.5442
137872	ADHFE1	1.54311
7020	TFAP2A	1.54295
158405	KIAA1958	1.54262
79411	GLB1L	1.54252
64147	KIF9	1.54243
2895	GRID2	1.54241
150209	AIFM3	1.54231
11098	PRSS23	1.5423
283152	CCDC153	1.54214
55779	WDR52	1.54182
348980	HCN1	1.54155
4013	VWA5A	1.54137
55504	TNFRSF19	1.54125
9902	MRC2	1.5409
9628	RGS6	1.5406
10077	TSPAN32	1.53988
701	BUB1B	1.53986
9940	DLEC1	1.53984
286223	C9orf47	1.53983
29015	SLC43A3	1.53961
8543	LMO4	1.53949
5806	PTX3	1.5394
9760	TOX	1.53916
2273	FHL1	1.53866
7476	WNT7A	1.53864
26998	FETUB	1.53823
10935	PRDX3	1.53784
861	RUNX1	1.53684
100506403	RUNX1	1.53684
145508	CEP128	1.53648
22873	DZIP1	1.53633
25891	PAMR1	1.53622
3983	ABLIM1	1.53508
6819	SULT1C2	1.53507
10383	TUBB4B	1.53453
5599	MAPK8	1.53425
593	BCKDHA	1.53417
23683	PRKD3	1.53408
3782	KCNN3	1.53361
11151	CORO1A	1.53329
79088	ZNF426	1.53307
11216	AKAP10	1.53285
2316	FLNA	1.53222
84879	MFSD2A	1.53218
4892	NRAP	1.53207
222643	UNC5CL	1.53207
253827	MSRB3	1.53174
4604	MYBPC1	1.53114
646851	LOC646851	1.5311
2018	EMX2	1.53091
6565	SLC15A2	1.5309
26225	ARL5A	1.5303
57105	CYSLTR2	1.52913
84898	PLXDC2	1.52892
550631	CCDC157	1.52883
10161	LPAR6	1.5282
655	BMP7	1.52787
374618	TEX9	1.52787
6251	RSU1	1.52689
654	BMP6	1.52564
225	ABCD2	1.52541
409	ARRB2	1.52469
10954	PDIA5	1.52463
8991	SELENBP1	1.52462
1774	DNASE1L1	1.5238
29070	CCDC113	1.52352
23554	TSPAN12	1.52266
1763	DNA2	1.52219
6789	STK4	1.52218
51268	PIPOX	1.52011
56034	PDGFC	1.51959
101060345	ANKRD35	1.5195
148741	ANKRD35	1.5195
152206	CCDC13	1.51944
285349	ZNF660	1.51918
201625	DNAH12	1.51917
139599	MAGEE2	1.51916
4719	NDUFS1	1.51822
767	CA8	1.51819
55160	ARHGEF10L	1.5177
4648	MYO7B	1.5172
26099	C1orf144	1.51718
63982	ANO3	1.51596
56098	PCDHGC4	1.51547
220164	DOK6	1.51543
1069	CETN2	1.51494
3696	ITGB8	1.51452
51397	COMMD10	1.51402
23209	MLC1	1.51395
6385	SDC4	1.51385
101060689	FAM115C	1.51334
285966	FAM115C	1.51334
8900	CCNA1	1.51296
218	ALDH3A1	1.51282
10611	PDLIM5	1.51265
255057	C19orf26	1.51243
6452	SH3BP2	1.51181
9414	TJP2	1.51134
3841	KPNA5	1.51073
128	ADH5	1.51042
3625	INHBB	1.5103
83648	FAM167A	1.51007
643246	MAP1LC3B2	1.50993
30820	KCNIP1	1.50943
138162	C9orf116	1.50897
844	CASQ1	1.50833
501	ALDH7A1	1.50671
9832	JAKMIP2	1.50663
50944	SHANK1	1.50651
151827	LRRC34	1.50635
100271927	RASA4	1.50578
10156	RASA4	1.50578
2554	GABRA1	1.50546
7643	ZNF90	1.50526
29940	DSE	1.50521
57524	CASKIN1	1.50487
5456	POU3F4	1.50451
5993	RFX5	1.50396
5130	PCYT1A	1.50358
1041	CDSN	1.50354
51171	HSD17B14	1.50346
8795	TNFRSF10B	1.50345
3788	KCNS2	1.50333
80274	SCUBE1	1.50301
63951	DMRTA1	1.50301
3033	HADH	1.50283
123264	OSTBETA	1.50279
717	C2	1.5019
57514	ARHGAP31	1.5015
22881	ANKRD6	1.50141
25794	FSCN2	1.50126
440345	LOC23117;NPIPL3	1.50094
8728	ADAM19	1.50083
55454	CSGALNACT2	1.5008
221710	C6orf228	1.50029
148362	BROX	1.49994
3779	KCNMB1	1.49908
324	APC	1.49823
84888	SPPL2A	1.49764
1326	MAP3K8	1.49761
170954	PPP1R18	1.49735
127294	MYOM3	1.49723
406	ARNTL	1.49682
730	C7	1.49523
81839	VANGL1	1.49463
207063	DHRSX	1.4945
6594	SMARCA1	1.49429
129080	EMID1	1.49383
23333	DPY19L1	1.49323
5426	POLE	1.49254
9653	HS2ST1	1.4925
4669	NAGLU	1.49234
8840	WISP1	1.49217
9615	GDA	1.49209
26223	FBXL21	1.49185
55283	MCOLN3	1.49175
429	ASCL1	1.49163
252884	ZNF396	1.48974
8288	EPX	1.48872
23564	DDAH2	1.48866
159686	CCDC147	1.48784
316	AOX1	1.48762
81542	TMX1	1.4872
10672	GNA13	1.48694
128710	C20orf94	1.48666
83733	SLC25A18	1.48651
91107	TRIM47	1.48588
10718	NRG3	1.48529
4668	NAGA	1.48514
8089	YEATS4	1.48465
6337	SCNN1A	1.48431
4814	NINJ1	1.48383
217	ALDH2	1.48355
10335	MRVI1	1.48301
4634	MYL3	1.48265
7764	ZNF217	1.48249
1545	CYP1B1	1.48248
57639	CCDC146	1.48236
51284	TLR7	1.48221
687	KLF9	1.48183
[truncated: 3,315 more rows]

## Sheet: Striatum PD DOWN sig
Entrez	Name	FC
101060208	CT45A6	-14.8881
441520	CT45A6	-14.8881
101060211	CT45A6	-14.8881
541465	CT45A6	-14.8881
5554	PRH1	-14.19
5555	PRH1	-14.19
139741	ACTRT1	-11.9063
3853	KRT6A	-11.9063
129868	TRIM43B	-11.9063
653192	TRIM43B	-11.9063
551	AVP	-6.99024
266743	NPAS4	-5.31831
759	CA1	-5.09921
3310	HSPA6	-5.01233
23440	OTP	-4.81784
431705	ASTL	-4.39891
1844	DUSP2	-4.24385
6708	SPTA1	-3.96998
10344	CCL26	-3.96979
653509	SFTPA1	-3.88481
2354	FOSB	-3.71054
729873	TBC1D3C	-3.62405
101060287	TBC1D3C	-3.62405
101060321	TBC1D3C	-3.62405
414060	TBC1D3C	-3.62405
58524	DMRT3	-3.38713
8022	LHX3	-3.31242
118471	PRAP1	-3.2695
2038	EPB42	-3.18041
3045	HBD	-3.12108
6358	CCL14	-3.06438
6359	CCL14	-3.06438
84517	ARPM1	-3.04007
347088	GPR144	-3.02724
6401	SELE	-3.0087
220032	GDPD4	-2.91386
1959	EGR2	-2.80952
51327	AHSP	-2.79161
728911	CT45A2	-2.77189
4680	CEACAM6	-2.72842
440387	CTRB2	-2.71813
145226	RDH12	-2.55882
390110	ACCSL	-2.52498
148109	FAM187B	-2.49719
1413	CRYBA4	-2.48084
871	SERPINH1	-2.44237
1258	CNGB1	-2.3924
11181	TREH	-2.38706
23237	ARC	-2.37276
4308	TRPM1	-2.34968
3702	ITK	-2.25447
134285	TMEM171	-2.25148
51378	ANGPT4	-2.20335
26246	OR2L2	-2.11643
57408	LRTM1	-2.11026
3337	DNAJB1	-2.09022
3042	HBM	-2.06584
345062	PRSS48	-2.06566
23645	PPP1R15A	-2.06523
388125	C2CD4B	-1.99867
4605	MYBL2	-1.98336
346673	STRA8	-1.95892
171482	FAM9A	-1.95244
1958	EGR1	-1.93772
2219	FCN1	-1.92376
1058	CENPA	-1.90234
1134	CHRNA1	-1.9023
3833	KIFC1	-1.86712
283971	CLEC18C	-1.86482
256076	COL6A5	-1.86331
387911	C1QTNF9B	-1.83941
1440	CSF3	-1.83693
6286	S100P	-1.80275
346171	ZFP57	-1.79902
360200	TMPRSS9	-1.79334
126353	C19orf21	-1.78707
2833	CXCR3	-1.76622
51514	DTL	-1.75769
448834	KPRP	-1.72786
339768	ESPNL	-1.72583
408029	C2orf27B	-1.68396
1415	CRYBB2	-1.66988
763	CA5A	-1.65077
5368	PNOC	-1.58392
5054	PAI1	-1.58154
3447	IFNA13	-1.56712
51278	IER5	-1.54613
4880	NPPC	-1.53809
59344	ALOXE3	-1.52327
2877	GPX2	-1.50637
81551	STMN4	-1.48403
3304	HSPA1B	-1.47324
3303	HSPA1B	-1.47324
441430	ANKRD20A2	-1.4512
153571	C5orf38	-1.44606
374897	SBSN	-1.41532
100462983	MTRNR2L3	-1.41521
57084	SLC17A6	-1.4097
1136	CHRNA3	-1.40139
1961	EGR4	-1.39975
3164	NR4A1	-1.39302
5997	RGS2	-1.38731
100463488	MTRNR2L10	-1.36637
147744	TMEM190	-1.34812
128218	TMEM125	-1.32832
60598	KCNK15	-1.31184
3645	INSRR	-1.30186
3624	INHBA	-1.29797
4336	MOBP	-1.29759
285668	C5orf64	-1.29716
401535	C9orf170	-1.28211
55466	DNAJA4	-1.2812
11001	SLC27A2	-1.27526
10942	PRSS21	-1.2722
8651	SOCS1	-1.24056
2537	IFI6	-1.23644
653268	AGAP7	-1.23384
58498	MYL7	-1.23338
312	ANXA13	-1.22448
153572	IRX2	-1.21085
90637	ZFAND2A	-1.19364
8744	TNFSF9	-1.19292
8838	WISP3	-1.1916
1847	DUSP5	-1.18903
389827	TMEM8C	-1.18779
58	ACTA1	-1.18493
131873	COL6A6	-1.18178
5957	RCVRN	-1.17411
100463482	MTRNR2L6	-1.1711
3814	KISS1	-1.14522
26609	VCX	-1.14472
100462981	MTRNR2L1	-1.14393
100462977	MTRNR2L1	-1.14393
6425	SFRP5	-1.13774
5743	PTGS2	-1.13462
57864	SLC46A2	-1.1247
151	ADRA2B	-1.11369
2865	FFAR3	-1.10644
51365	PLA1A	-1.09506
59352	LGR6	-1.09191
6521	SLC4A1	-1.09122
7137	TNNI3	-1.07807
58476	TP53INP2	-1.04879
2324	FLT4	-1.03106
126306	JSRP1	-1.02589
121355	GTSF1	-1.01795
8638	OASL	-1.00608
124404	2014-09-12	-1.00388
94235	GNG8	-1.00332
6373	CXCL11	-1.00305
8013	NR4A3	-1.00215

## Sheet: S. nigra PD UP sig
Entrez	Name	FC
8284	KDM5D	20.2709
9086	EIF1AY	18.6357
50624	FAM24B-CUZD1	15.1839
10917	BTNL3	13.4604
145858	C15orf32	13.4149
6700	SPRR2A	13.3274
64591	TSPY2	13.1914
6192	RPS4Y1	12.6798
414059	TBC1D3B	12.6745
86614	HSFY1;HSFY2	12.3754
159119	HSFY1;HSFY2	12.3754
3853	KRT6A	12.2266
1670	DEFA5	12.1349
56163	RNF17	12.1347
8653	DDX3Y	12.0166
10164	CHST4	11.9126
8287	USP9Y	10.2688
146378	C16orf92	5.70309
729873	TBC1D3C	5.53244
101060287	TBC1D3C	5.53244
101060321	TBC1D3C	5.53244
414060	TBC1D3C	5.53244
49860	CRNN	5.26564
728911	CT45A2	5.1001
3204	HOXA7	4.9671
388533	KRTDAP	4.85061
1672	DEFB1	4.52863
58530	LY6G6D	4.50255
3948	LDHC	4.46736
7404	UTY	4.27822
5542	PRB1	4.20053
653268	AGAP7	4.08251
117166	WFIKKN1	3.9977
151278	CCDC140	3.94367
729330	OC90	3.64633
146325	C16orf11	3.60956
60598	KCNK15	3.49936
653427	FOXD4L5	3.46261
9087	TMSB4Y	3.44763
3223	HOXC6	3.34454
3202	HOXA5	3.32696
148545	NBPF4	3.2839
54714	CNGB3	3.26805
100507003	LOC100507003	3.19319
50487	PLA2G3	3.08512
100130967	C6orf99	3.00449
27328	PCDHY	2.99985
83259	PCDHY	2.99985
151835	CPNE9	2.94822
5054	PAI1	2.92219
3200	HOXA3	2.90586
6561	SLC13A1	2.86371
7544	ZFY	2.84815
440051	KRTAP5-11	2.80733
6910	TBX5	2.72898
10158	PDZK1IP1	2.70126
53842	CLDN22	2.66567
387715	ARMS2	2.64699
389320	C5orf48	2.64663
486	FXYD2	2.62334
4317	MMP8	2.61889
3215	HOXB5	2.59033
219995	MS4A15	2.57081
84734	FAM167B	2.5685
100526737	RBM14-RBM4	2.56508
5936	RBM14-RBM4	2.56508
93099	DMKN	2.55521
8128	ST8SIA2	2.49226
1800	DPEP1	2.48261
8370	HIST1H4J	2.48041
8360	HIST1H4J	2.48041
8362	HIST1H4J	2.48041
121504	HIST1H4J	2.48041
8361	HIST1H4J	2.48041
8294	HIST1H4J	2.48041
8364	HIST1H4J	2.48041
8363	HIST1H4J	2.48041
8366	HIST1H4J	2.48041
8365	HIST1H4J	2.48041
554313	HIST1H4J	2.48041
8359	HIST1H4J	2.48041
8368	HIST1H4J	2.48041
8367	HIST1H4J	2.48041
135398	C6orf141	2.46551
5630	PRPH	2.44344
162461	TMEM92	2.44009
2537	IFI6	2.40715
3221	HOXC4	2.3962
3875	KRT18	2.36212
8000	PSCA	2.35464
131368	ZPLD1	2.33865
147945	NLRP4	2.31572
642658	SCXB	2.30501
100129885	SCXB	2.30501
4914	NTRK1	2.30211
1401	CRP	2.30019
728358	DEFA1	2.26851
1667	DEFA1	2.26851
1668	DEFA1	2.26851
126755	LRRC38	2.26828
6343	SCT	2.2386
6997	TDGF1	2.23169
84634	KISS1R	2.21957
7288	TULP2	2.2093
339345	NANOS2	2.20293
161931	ADAD2	2.17122
255738	PCSK9	2.16838
146279	TEKT5	2.14811
342979	PALM3	2.1461
94027	CGB7	2.13519
6691	SPINK2	2.13098
124056	NOXO1	2.12732
1645	AKR1C1	2.11661
6820	SULT2B1	2.1041
441459	ANKRD18B	2.09505
5816	PVALB	2.09307
4761	NEUROD2	2.08552
79025	C20orf195	2.07584
286753	TUSC5	2.06995
9173	IL1RL1	2.06487
10850	CCL27	2.06203
5655	KLK10	2.05748
3000	GUCY2D	2.05089
341346	C12orf70	2.04609
402381	SOHLH1	2.03019
3645	INSRR	2.01012
100533183	FAM101A	2.00905
144347	FAM101A	2.00905
56751	BARHL1	2.00798
5313	PKLR	2.0064
79698	ZMAT4	2.00128
126006	PCP2	2.001
140462	ASB9	1.97512
56001	NXF2	1.97188
728343	NXF2	1.97188
56479	KCNQ5	1.97079
24141	LAMP5	1.9544
8988	HSPB3	1.94666
374897	SBSN	1.94661
759	CA1	1.94655
198437	C20orf201	1.94565
57084	SLC17A6	1.92995
5458	POU4F2	1.92517
4311	MME	1.91255
26471	NUPR1	1.90766
55040	EPN3	1.90753
79094	CHAC1	1.90562
391123	VSIG8	1.90449
7276	TTR	1.88192
4494	MT1F	1.86685
4489	MT1A	1.86315
3045	HBD	1.85704
2999	GZMH	1.85676
57501	KIAA1257	1.84895
84808	C1orf170	1.83964
3201	HOXA4	1.83157
4499	MT1M	1.81922
1675	CFD	1.81647
10344	CCL26	1.81163
3563	IL3RA	1.80723
7177	TPSB2	1.79533
64499	TPSB2	1.79533
10964	IFI44L	1.79399
100507588	LOC100507588	1.79222
3199	HOXA2	1.78049
3222	HOXC5	1.7788
1417	CRYBB3	1.77663
554	AVPR2	1.75391
165679	SPTSSB	1.74737
1149	CIDEA	1.74174
8399	PLA2G10	1.73797
100652777	PLA2G10	1.73797
53335	BCL11A	1.72239
7475	WNT6	1.72185
29881	NPC1L1	1.70054
93273	LEMD1	1.69662
9622	KLK4	1.68397
613212	CTXN3	1.68265
83853	ROPN1L	1.67092
83546	RTBDN	1.67013
1259	CNGA1	1.66935
8372	HYAL3	1.65896
671	BPI	1.65692
3315	HSPB1	1.65641
8784	TNFRSF18	1.64978
10815	CPLX1	1.64812
8876	VNN1	1.64399
8718	TNFRSF25	1.64352
2348	FOLR1	1.64075
6281	S100A10	1.63268
4014	LOR	1.62832
6512	SLC1A7	1.6262
684	BST2	1.62414
158511	CSAG1	1.62181
171177	RHOV	1.61245
55194	FAM176B	1.60962
83959	SLC4A11	1.59894
285489	DOK7	1.59757
283229	EFCAB4A	1.59106
7293	TNFRSF4	1.58923
22829	NLGN4Y	1.58789
57502	NLGN4Y	1.58789
9636	ISG15	1.58765
10125	RASGRP1	1.58221
51751	HIGD1B	1.5778
118881	COMTD1	1.57592
3304	HSPA1B	1.57497
3303	HSPA1B	1.57497
871	SERPINH1	1.56626
5032	P2RY11	1.56562
222183	SRRM3	1.56233
23192	AK027332	1.56121
4495	MT1G	1.55951
84518	CNFN	1.55536
644890	MEIG1	1.55321
64816	CYP3A5	1.55228
1577	CYP3A5	1.55228
79674	VEPH1	1.5432
1412	CRYBA2	1.54264
2563	GABRD	1.53462
3291	HSD11B2	1.53152
9389	SLC22A14	1.53152
9478	CABP1	1.52928
25858	C11orf20	1.52657
126353	C19orf21	1.51484
8631	SKAP1	1.51424
22914	KLRK1	1.51146
100528032	KLRK1	1.51146
6277	S100A6	1.5034
84684	INSM2	1.49737
1961	EGR4	1.49404
195814	SDR16C5	1.49013
222698	NKAPL	1.48602
3118	HLA-DQA2	1.47932
94086	HSPB9	1.47548
127833	SYT2	1.46969
22983	MAST1	1.46533
9046	DOK2	1.4644
4502	MT2A	1.4604
121006	FAM186A	1.45597
51168	MYO15A	1.44593
8644	AKR1C3	1.43789
169166	SNX31	1.43202
3821	KLRC1	1.43049
148753	FAM163A	1.42781
23650	TRIM29	1.4246
1346	COX7A1	1.412
8911	CACNA1I	1.40958
79444	BIRC7	1.40599
131177	FAM3D	1.40599
770	CA11	1.40561
83715	ESPN	1.40175
668	FOXL2	1.39787
170679	PSORS1C1	1.39586
79861	TUBAL3	1.39491
284451	ODF3L2	1.3947
646019	CBY3	1.39335
54345	SOX18	1.39327
80714	PBX4	1.39108
7378	UPP1	1.39026
10682	EBP	1.38974
312	ANXA13	1.38563
158800	RHOXF1	1.38468
284427	SLC25A41	1.38358
4635	MYL4	1.38265
79931	TNIP3	1.38221
83541	FAM110A	1.38039
286380	FOXD4L3	1.37751
2277	FIGF	1.37504
5076	PAX2	1.36902
8448	DOC2A	1.36456
7123	CLEC3B	1.35887
283767	GOLGA6L1	1.35805
100996599	GOLGA6L1	1.35805
100996644	GOLGA6L1	1.35805
101060115	GOLGA6L1	1.35805
100996625	GOLGA6L1	1.35805
440243	GOLGA6L1	1.35805
644591	PPIAL4G	1.35716
407738	FAM19A1	1.35101
55007	FAM118A	1.34999
10841	FTCD	1.34972
24	ABCA4	1.34303
387849	REP15	1.34278
54742	LY6K	1.34275
256714	MAP7D2	1.33657
344838	PAQR9	1.33555
342667	STAC2	1.3318
1392	CRH	1.32897
3736	KCNA1	1.32561
146713	RBFOX3	1.32451
794	CALB2	1.31472
6614	SIGLEC1	1.31399
7134	TNNC1	1.31155
6620	SNCB	1.31022
25837	RAB26	1.31014
353322	ANKRD37	1.30918
9568	GABBR2	1.30816
5930	AF063596	1.30794
3777	KCNK3	1.30609
154790	CLEC2L	1.30256
404037	HAPLN4	1.30154
4597	MVD	1.29639
7004	TEAD4	1.29071
55359	STYK1	1.28687
100125288	ZGLP1	1.28552
335	APOA1	1.28472
7137	TNNI3	1.28359
23138	AK127224	1.2834
9796	PHYHIP	1.28073
2564	GABRE	1.27918
407009	GABRE	1.27918
574412	GABRE	1.27918
9466	IL27RA	1.27764
57801	HES4	1.27694
55321	TMEM74B	1.27648
149499	LRRC71	1.27571
121793	C13orf16	1.27233
401541	CENPP	1.2723
2170	FABP3	1.26753
3397	ID1	1.26751
254531	LPCAT4	1.26691
9976	CLEC2B	1.26395
642475	C8orf73	1.26127
124641	OVCA2	1.25954
10004	NAALADL1	1.25907
3166	HMX1	1.25682
2298	FOXD4	1.25506
79908	BTNL8	1.25346
64377	CHST8	1.25294
8045	RASSF7	1.25209
9899	SV2B	1.24965
2828	GPR4	1.24937
548596	CKMT1A;CKMT1B	1.24777
1159	CKMT1A;CKMT1B	1.24777
146439	CCDC64B	1.2437
54923	LIME1	1.2358
389792	IER5L	1.23136
100526739	APITD1-CORT	1.23106
51477	ISYNA1	1.23091
145873	MESP2	1.23035
57761	TRIB3	1.22982
375791	C9orf169	1.22917
2897	GRIK1	1.22903
57228	SMAGP	1.22833
10586	MAB21L2	1.22797
147968	CAPN12	1.22791
91057	CCDC34	1.22172
286749	STON1-GTF2A1L	1.22046
3337	DNAJB1	1.21914
2644	GCHFR	1.21797
6401	SELE	1.21683
6469	SHH	1.21664
414157	C10orf62	1.21504
7291	TWIST1	1.21439
2826	CCR10	1.21334
388125	C2CD4B	1.21051
9351	SLC9A3R2	1.20543
9607	CARTPT	1.19834
3004	GZMM	1.19448
63982	ANO3	1.19339
148979	GLIS1	1.19131
11118	BTN3A2	1.19128
51162	EGFL7	1.19014
29901	SAC3D1	1.18727
56253	CRTAM	1.18688
342918	C19orf81	1.18638
80329	ULBP1	1.18533
256329	C11orf35	1.18492
222166	AK098769	1.18374
5443	POMC	1.18337
978	CDA	1.18231
100463488	MTRNR2L10	1.17845
2784	GNB3	1.17792
100462983	MTRNR2L3	1.17766
11247	NXPH4	1.17697
129804	FBLN7	1.17558
1996	ELAVL4	1.17492
5646	PRSS3	1.1698
5645	PRSS3	1.1698
5957	RCVRN	1.16895
4496	MT1H	1.16788
27344	PCSK1N	1.16451
160622	GRASP	1.16431
763	CA5A	1.16206
3614	IMPDH1	1.16049
148170	CDC42EP5	1.15635
2172	FABP6	1.15468
29948	OSGIN1	1.15463
100287413	GLYATL1	1.15302
92292	GLYATL1	1.15302
4501	MT1X	1.15264
27293	SMPDL3B	1.15202
3429	IFI27	1.1512
925	CD8A	1.1489
5763	PTMS	1.14871
51206	GP6	1.14783
389289	C5orf39	1.144
79767	ELMO3	1.14084
2914	GRM4	1.13926
8459	TPST2	1.13911
6275	S100A4	1.13827
926	CD8B	1.13827
100996919	CD8B	1.13827
6324	SCN1B	1.13797
402665	IGLON5	1.13731
10809	STARD10	1.1322
3747	KCNC2	1.13118
284013	VMO1	1.13046
9620	CELSR1	1.12982
79825	CCDC48	1.12688
3003	GZMK	1.12588
4487	MSX1	1.12288
6468	FBXW4	1.1228
115948	CCDC151	1.12224
100996747	RPS26	1.12153
6231	RPS26	1.12153
3049	HBQ1	1.12105
6286	S100P	1.11648
90557	CCDC74A	1.11237
84699	CREB3L3	1.11137
163688	CALML6	1.11094
3214	HOXB4	1.11005
205147	FAM123C	1.1094
11249	NXPH2	1.10879
79180	EFHD2	1.10808
5745	PTH1R	1.10627
59307	SIGIRR	1.10422
4277	MICB	1.10387
1646	AKR1C2	1.10288
101060798	AKR1C2	1.10288
548644	POLR2J2	1.10148
246721	POLR2J2	1.10148
163183	C19orf46	1.10123
151126	ZNF385B	1.10099
389493	LOC389493	1.09796
64174	DPEP2	1.09688
27346	TMEM97	1.09546
57582	KCNT1	1.09529
54922	RASIP1	1.09366
23237	ARC	1.09211
29941	PKN3	1.08709
9314	KLF4	1.08507
3310	HSPA6	1.08445
100527963	PMF1-BGLAP	1.08262
54985	HCFC1R1	1.08052
50614	GALNT9	1.07642
10371	SEMA3A	1.07566
1164	CKS2	1.07552
22917	ZP1	1.07495
165545	DQX1	1.07488
339210	C17orf67	1.07404
8987	STBD1	1.07246
10749	KIF1C	1.07091
290	ANPEP	1.07077
79176	FBXL15	1.07018
196446	C12orf28	1.06995
4049	LTA	1.06724
138429	PIP5KL1	1.06685
146433	IL34	1.06634
114827	FHAD1	1.06316
199990	C1orf86	1.06302
916	CD3E	1.06073
401207	C5orf63	1.06
101060408	C5orf63	1.06
10365	KLF2	1.05884
388722	C1orf53	1.05698
6853	SYN1	1.0569
2849	GPR26	1.05573
126326	GIPC3	1.0542
3746	KCNC1	1.05419
79083	MLPH	1.05415
727800	RNF208	1.0534
9066	SYT7	1.05308
100506742	CASP12	1.05191
6441	SFTPD	1.05152
445347	TARP	1.05125
140876	FAM65C	1.05046
2161	F12	1.04912
6697	SPR	1.04845
8190	MIA	1.04822
79169	C1orf35	1.04607
3006	HIST1H1C	1.04441
6236	RRAD	1.04414
253314	EIF4E1B	1.04323
8822	FGF17	1.04205
374907	B3GNT8	1.04171
9124	PDLIM1	1.04141
257101	ZNF683	1.0409
1978	EIF4EBP1	1.03842
54958	TMEM160	1.03717
3177	SLC29A2	1.03532
390616	ANKRD34C	1.03469
11136	SLC7A9	1.03424
81849	ST6GALNAC5	1.03402
2793	GNGT2	1.03328
4061	LY6E	1.03327
6623	SNCG	1.0301
4599	MX1	1.0297
57586	SYT13	1.02922
7122	CLDN5	1.02911
2159	F10	1.02902
8698	S1PR4	1.02902
340745	LRIT2	1.02902
161357	MDGA2	1.02697
147798	TMC4	1.02593
388588	LOC388588	1.02541
286530	P2RY8	1.0252
154197	PNLDC1	1.02305
23584	VSIG2	1.02228
92922	CCDC102A	1.02139
83723	FAM57B	1.02042
100996332	FAM57B	1.02042
25791	NGEF	1.01915
199675	C19orf59	1.01781
342527	SMTNL2	1.0174
84331	FAM195A	1.01737
4846	NOS3	1.01665
513	ATP5D	1.01608
1775	DNASE1L2	1.01597
2791	GNG11	1.01565
646424	SPINK8	1.01473
121551	BTBD11	1.01386
4157	MC1R	1.01129
401115	C4orf48	1.01111
51412	ACTL6B	1.01097
94234	FOXQ1	1.01058
653275	CFC1B	1.01002
55997	CFC1B	1.01002
10750	GRAP	1.00928
1944	EFNA3	1.00734
51744	CD244	1.0071
64968	MRPS6	1.00657
29950	SERTAD1	1.0062
3083	HGFAC	1.00545
80975	TMPRSS5	1.0029
153571	C5orf38	1.00276
2264	FGFR4	1.00178
6539	SLC6A12	1.00176

## Sheet: S. nigra PD DOWN sig
Entrez	Name	FC
389549	FEZF1	-14.9073
1142	CHRNB3	-14.8093
1139	CHRNA7	-14.0566
89832	CHRNA7	-14.0566
2567	GABRG3	-13.6042
283971	CLEC18C	-13.4646
3158	HMGCS2	-13.2416
647174	SERPINE3	-12.8937
859	CAV3	-12.5218
10716	TBR1	-12.5217
7335	TMEM189-UBE2V1	-12.5048
387521	TMEM189-UBE2V1	-12.5048
387522	TMEM189-UBE2V1	-12.5048
9152	SLC6A5	-12.3413
165904	XIRP1	-12.3412
1828	DSG1	-12.2416
653437	AQP12B	-12.1645
6003	RGS13	-12.1349
56244	BTNL2	-12.0192
341405	ANKRD33	-11.8938
8663	EIF3CL	-11.4806
728689	EIF3CL	-11.4806
84873	GPR128	-8.84189
100526761	CCDC169-SOHLH2;SOHLH2	-7.55439
54937	CCDC169-SOHLH2;SOHLH2	-7.55439
2290	FOXG1	-6.15218
170302	ARX	-6.04522
170692	ADAMTS18	-5.82678
653550	TP53TG3;TP53TG3C;TP53TG3B	-5.52958
729355	TP53TG3;TP53TG3C;TP53TG3B	-5.52958
24150	TP53TG3;TP53TG3C;TP53TG3B	-5.52958
729264	TP53TG3;TP53TG3C;TP53TG3B	-5.52958
9355	LHX2	-5.48331
653643	GOLGA6D;GOLGA6C;GOLGA6A	-5.44273
1644	DDC	-5.04995
4887	NPY2R	-5.01853
4160	MC4R	-4.75111
285220	EPHA6	-4.44288
84059	GPR98	-4.43326
26648	OR7E24	-4.43323
7015	TERT	-4.40963
256764	WDR72	-4.38796
1261	CNGA3	-4.37508
445815	PALM2-AKAP2	-4.3708
11217	PALM2-AKAP2	-4.3708
55998	NXF5	-4.34643
353345	GPR141	-4.33741
151230	PHOSPHO2-KLHL23	-4.28697
100526832	PHOSPHO2-KLHL23	-4.28697
11197	WIF1	-4.23988
26154	ABCA12	-4.22049
123624	AGBL1	-4.13803
6863	TAC1	-4.00003
56624	ASAH2	-3.98493
1572	CYP2F1	-3.95745
138881	OR1L8	-3.95745
26083	TBC1D29	-3.89427
56135	PCDHAC1	-3.87135
8973	CHRNA6	-3.85936
4992	OR1F1	-3.85802
64063	PRSS22	-3.85802
6531	SLC6A3	-3.84233
144195	SLC2A14	-3.81995
83889	WDR87	-3.80761
5173	PDYN	-3.78993
4009	LMX1A	-3.78064
11181	TREH	-3.75244
4308	TRPM1	-3.74372
345079	SOWAHB	-3.71593
55879	GABRQ	-3.67746
3169	FOXA1	-3.66746
8471	IRS4	-3.66743
56098	PCDHGC4	-3.62612
7054	TH	-3.59571
137868	SGCZ	-3.57677
3598	IL13RA2	-3.55981
2903	GRIN2A	-3.55935
259294	TAS2R19	-3.51471
345274	SLC10A6	-3.51216
9244	CRLF1	-3.48331
55079	FEZF2	-3.47964
11250	GPR45	-3.46848
5996	RGS1	-3.46351
3170	FOXA2	-3.42855
64106	NPFFR1	-3.411
793	CALB1	-3.36971
56104	PCDHGB1	-3.35131
6496	SIX3	-3.33211
7166	TPH1	-3.32598
26108	PYGO1	-3.3255
56342	PPAN-P2RY11	-3.32116
692312	PPAN-P2RY11	-3.32116
285126	DNAJC5G	-3.31788
1132	CHRM4	-3.29993
80274	SCUBE1	-3.2629
400591	C17orf102	-3.24125
63974	NEUROD6	-3.22722
131890	GRK7	-3.22193
5179	PENK	-3.21177
170261	ZCCHC12	-3.13479
1135	CHRNA2	-3.1027
100499483	BDAG1	-3.09846
3553	IL1B	-3.06985
84692	CCDC54	-3.05248
340267	COL28A1	-3.04952
26025	PCDHGA12	-3.04952
140679	SLC32A1	-3.03662
442117	GALNTL6	-2.99156
8708	B3GALT1	-2.97916
56113	PCDHGA2	-2.95227
2895	GRID2	-2.94326
57502	NLGN4X	-2.94294
140947	C5orf20	-2.92695
8516	ITGA8	-2.9258
56103	PCDHGB2	-2.91777
1311	COMP	-2.90115
56106	PCDHGA10	-2.88394
131096	KCNH8	-2.88017
5456	POU3F4	-2.87775
201780	SLC10A4	-2.85704
340120	ANKRD34B	-2.85315
2555	GABRA2	-2.85089
2556	GABRA3	-2.831
143241	DYDC1	-2.82618
60482	SLC5A7	-2.81845
799	CALCR	-2.8115
23109	DDN	-2.80992
838	CASP5	-2.80797
349334	FOXD4L4	-2.79045
100036519	FOXD4L4	-2.79045
64211	LHX5	-2.75348
3047	HBG1	-2.73837
26149	LOC653501	-2.72328
8001	GLRA3	-2.71601
254158	CXorf58	-2.71593
150297	C22orf42	-2.7156
728957	ZNF705A	-2.71545
100131539	ZNF705A	-2.71545
440077	ZNF705A	-2.71545
56134	PCDHAC2	-2.70923
6753	SSTR3	-2.70555
23430	TPSD1	-2.69694
222662	LHFPL5	-2.69636
5008	OSM	-2.68903
29125	C11orf21	-2.68571
4852	NPY	-2.67541
121340	SP7	-2.67235
7087	ICAM5	-2.65248
60676	PAPPA2	-2.64092
100131897	FAM196B	-2.62744
50944	SHANK1	-2.6227
11036	GTF2A1L	-2.62217
343172	OR2T8	-2.60804
653519	GPR89B	-2.59871
51463	GPR89B	-2.59871
7143	TNR	-2.5982
660	BMX	-2.59071
7932	OR2H2	-2.5895
84301	DDI2	-2.58119
7781	SLC30A3	-2.58065
80070	ADAMTS20	-2.57665
169522	KCNV2	-2.57665
79057	PRRG3	-2.56781
6506	SLC1A2	-2.56739
85376	RIMBP3	-2.56106
420	ART4	-2.55571
8403	SOX14	-2.54989
196951	C15orf33	-2.53551
2572	GAD2	-2.52472
7512	XPNPEP2	-2.51301
158763	ARHGAP36	-2.51288
123103	KLHL33	-2.51222
56136	PCDHA13	-2.50353
2834	PRLHR	-2.50263
11082	ESM1	-2.49381
167681	PRSS35	-2.49308
222008	VSTM2A	-2.49085
6585	SLIT1	-2.48619
56956	LHX9	-2.48593
4101	MAGEA2	-2.47805
266740	MAGEA2	-2.47805
3753	KCNE1	-2.46848
26762	HAVCR1	-2.45508
548644	POLR2J3	-2.45103
246721	POLR2J3	-2.45103
140766	ADAMTS14	-2.45089
56171	DNAH7	-2.44842
83416	FCRL5	-2.44547
5629	PROX1	-2.44238
580	BARD1	-2.43645
4773	NFATC2	-2.43591
26246	OR2L2	-2.43167
54798	DCHS2	-2.43105
7857	SCG2	-2.42951
1066	CES1	-2.42948
100653057	CES1	-2.42948
338	APOB	-2.42848
80005	DOCK5	-2.42541
150572	SMYD1	-2.411
84063	KIRREL2	-2.40423
51083	GAL	-2.40261
162282	ANKFN1	-2.40137
90865	IL33	-2.39529
84929	FIBCD1	-2.38973
55175	KLHL11	-2.38687
158405	KIAA1958	-2.37537
84958	SYTL1	-2.37537
132112	RTP1	-2.37537
5865	RAB3B	-2.37454
4921	DDR2	-2.3713
440335	LOC440335	-2.37104
253738	EBF3	-2.36919
388512	CLEC17A	-2.36697
79741	C10orf68	-2.36065
50832	TAS2R4	-2.35101
91851	CHRDL1	-2.34912
9077	DIRAS3	-2.34674
56114	PCDHGA1	-2.34491
64805	P2RY12	-2.34102
1287	COL4A5	-2.33358
122481	AK7	-2.33274
745	C11orf9	-2.32963
10077	TSPAN32	-2.31648
100381270	ZBED6	-2.3104
10396	ATP8A1	-2.30907
4745	NELL1	-2.30643
1380	CR2	-2.30123
441027	TMEM150C	-2.30018
2625	GATA3	-2.29927
140689	CBLN4	-2.27794
5251	PHEX	-2.27584
7472	WNT2	-2.27584
10085	EDIL3	-2.27571
113220	KIF12	-2.27552
2258	FGF13	-2.27446
3358	HTR2C	-2.27261
8577	TMEFF1	-2.26875
56111	PCDHGA4	-2.26506
92483	LDHAL6B	-2.25479
8969	HIST1H2AK	-2.25479
8329	HIST1H2AK	-2.25479
85235	HIST1H2AK	-2.25479
8336	HIST1H2AK	-2.25479
8332	HIST1H2AK	-2.25479
8330	HIST1H2AK	-2.25479
79258	MMEL1	-2.25467
11023	VAX1	-2.25075
171019	ADAMTS19	-2.24809
2864	FFAR1	-2.24609
1621	DBH	-2.24107
2649	NR6A1	-2.24091
6570	SLC18A1	-2.23404
7675	ZNF121	-2.23402
7274	TTPA	-2.22918
642968	FAM163B	-2.22808
4883	NPR3	-2.22337
3752	KCND3	-2.21948
114824	PNMA5	-2.21508
10499	NCOA2	-2.21163
3642	INSM1	-2.21099
2571	GAD1	-2.21057
7007	TECTA	-2.20669
10753	CAPN9	-2.20622
339184	CCDC144NL	-2.20375
720	C4A	-2.19843
126070	ZNF440	-2.19769
50506	DUOX2	-2.19567
5260	PHKG1	-2.18629
201798	TIGD4	-2.18273
79625	NDNF	-2.18218
5028	P2RY1	-2.18115
400120	SERTM1	-2.17537
9623	TCL1B	-2.17351
64759	TNS3	-2.16684
2890	GRIA1	-2.16484
2822	GPLD1	-2.16387
282973	JAKMIP3	-2.16226
5137	PDE1C	-2.15322
10368	CACNG3	-2.15305
84970	C1orf94	-2.14655
128209	KLF17	-2.14226
1280	COL2A1	-2.14091
221074	SLC39A12	-2.14016
57817	HAMP	-2.13452
80258	EFHC2	-2.13026
3363	HTR7	-2.1298
9721	GPRIN2	-2.125
3738	KCNA3	-2.12383
3250	HPR	-2.12322
285668	C5orf64	-2.12276
347240	KIF24	-2.12182
10693	CCT6B	-2.12035
53353	LRP1B	-2.12014
2557	GABRA4	-2.11953
100653194	SIRPB1	-2.11838
10326	SIRPB1	-2.11838
100653231	SIRPB1	-2.11838
374467	C12orf63	-2.11564
10896	OCLM	-2.11234
50840	TAS2R14	-2.10958
5365	PLXNB3	-2.10359
80000	GREB1L	-2.10181
56146	PCDHA2	-2.10083
11069	RAPGEF4	-2.09815
4584	MUC3B	-2.09402
100134216	MUC3B	-2.09402
56099	PCDHGB7	-2.08805
6263	RYR3	-2.08584
6334	SCN8A	-2.08569
100288332	LOC339047	-2.08316
339044	LOC339047	-2.08316
642778	LOC339047	-2.08316
642799	LOC339047	-2.08316
23201	FAM168A	-2.07935
84078	KBTBD7	-2.0777
121355	GTSF1	-2.07052
56138	PCDHA11	-2.07043
140458	ASB5	-2.06674
58499	ZNF462	-2.06205
1295	COL8A1	-2.05626
8728	ADAM19	-2.05578
9113	LATS1	-2.05355
6248	DDI2;RSC1A1	-2.05184
4892	NRAP	-2.05152
23195	MDN1	-2.04611
56097	PCDHGC5	-2.04563
2187	FANCB	-2.03951
10825	NEU3	-2.03875
85352	KIAA1644	-2.03389
56140	PCDHA8	-2.03347
3242	HPD	-2.03142
57822	GRHL3	-2.03073
11245	GPR176	-2.03044
200407	CREG2	-2.02999
1880	GPR183	-2.02826
26248	OR2K2	-2.02745
1813	DRD2	-2.02631
728912	NBPF24	-2.02476
2201	FBN2	-2.02307
5027	P2RX7	-2.02085
158038	LINGO2	-2.02015
53919	SLCO1C1	-2.01927
84327	ZBED3	-2.01638
56107	PCDHGA9	-2.01421
201562	PTPLB	-2.0128
6017	RLBP1	-2.01101
79948	LPPR3	-2.00764
5098	PCDHGA11;PCDHGC5	-2.00744
729438	GATSL2	-2.00659
202134	FAM153B	-2.00281
100507387	FAM153B	-2.00281
285596	FAM153B	-2.00281
440435	GPR179	-2.00098
27443	CECR2	-1.99635
56144	PCDHA4	-1.99384
5081	PAX7	-1.99192
138199	C9orf41	-1.98988
26045	LRRTM2	-1.98796
57520	HECW2	-1.98688
10590	SCGN	-1.98623
999	CDH1	-1.98422
79739	TTLL7	-1.98414
3664	IRF6	-1.98362
969	CD69	-1.98189
162333	2014-03-10	-1.9813
23460	ABCA6	-1.97963
117532	TMC2	-1.97365
10202	DHRS2	-1.97232
56110	PCDHGA5	-1.97008
56105	PCDHGA11	-1.96925
57650	KIAA1524	-1.96535
1463	NCAN	-1.96047
6364	CCL20	-1.96034
7101	NR2E1	-1.95694
2861	GPR37	-1.95511
6423	SFRP2	-1.95494
388697	HRNR	-1.95391
5136	PDE1A	-1.95353
1612	DAPK1	-1.95294
8437	RASAL1	-1.95277
390664	C1QTNF8	-1.95143
132332	TMEM155	-1.95143
221188	GPR114	-1.951
8038	ADAM12	-1.94961
400757	C1orf141	-1.94708
9134	CCNE2	-1.94402
389058	SP5	-1.94083
60529	ALX4	-1.93927
79412	KREMEN2	-1.93786
6545	SLC7A4	-1.9348
84570	COL25A1	-1.9348
1399	CRKL	-1.9345
730087	ZNF726	-1.93217
64641	EBF2	-1.93042
374879	ZNF699	-1.92791
57519	STARD9	-1.92747
8601	RGS20	-1.92446
6490	PMEL	-1.92286
160335	TMTC2	-1.92281
100132406	NBPF10	-1.92276
4948	OCA2	-1.92018
152110	NEK10	-1.91852
57571	CARNS1	-1.91722
51148	CERCAM	-1.91196
84129	NPHP3-ACAD11	-1.91195
340069	FAM170A	-1.91107
6507	SLC1A3	-1.90946
284	ANGPT1	-1.90941
79987	SVEP1	-1.90763
5368	PNOC	-1.90659
92949	ADAMTSL1	-1.90658
10309	CCNO	-1.90589
255394	TCP11L2	-1.9051
6750	SST	-1.90402
2969	LOC100093631	-1.90264
340595	ZCCHC16	-1.90257
55151	TMEM38B	-1.90203
5069	PAPPA	-1.90144
1960	EGR3	-1.89912
7745	ZNF192	-1.89817
11101	ATE1	-1.89521
7200	TRH	-1.89475
2660	MSTN	-1.89139
2736	GLI2	-1.89051
285513	GPRIN3	-1.88995
79012	CAMKV	-1.88893
137970	UNC5D	-1.88846
200895	DHFRL1	-1.88838
2100	ESR2	-1.88821
2922	GRP	-1.88802
2491	CENPI	-1.88792
3617	IMPG1	-1.88737
55556	ENOSF1	-1.8853
10814	CPLX2	-1.88499
4256	MGP	-1.88246
80114	BICC1	-1.87942
23120	ATP10B	-1.87922
55889	GOLGA6C;GOLGA6A	-1.87898
653641	GOLGA6C;GOLGA6A	-1.87898
342096	GOLGA6C;GOLGA6A	-1.87898
1600	DAB1	-1.87432
3447	IFNA13	-1.87318
4880	NPPC	-1.87161
57834	CYP4F11	-1.86973
7368	UGT8	-1.86935
57684	ZBTB26	-1.86657
7474	WNT5A	-1.86649
1610	DAO	-1.86609
57560	IFT80	-1.86325
4919	ROR1	-1.86073
56112	PCDHGA3	-1.86038
57475	PLEKHH1	-1.85888
144811	LACC1	-1.85639
8613	PPAP2B	-1.85558
4923	NTSR1	-1.85551
6534	SLC6A7	-1.8549
401317	CREB5	-1.85069
9586	CREB5	-1.85069
79037	PVRIG	-1.84851
114784	CSMD2	-1.84791
55096	EBLN2	-1.84486
391712	TRIM61	-1.84347
202151	RANBP3L	-1.8432
23528	ZNF281	-1.84268
286827	TRIM59	-1.84195
158747	MOSPD2	-1.83742
3690	ITGB3	-1.83724
283629	TSSK4	-1.83635
56833	SLAMF8	-1.83537
54212	SNTG1	-1.83366
29119	CTNNA3	-1.83223
1230	CCR1	-1.8316
145501	ISM2	-1.83111
22914	KLRC4-KLRK1	-1.83008
100528032	KLRC4-KLRK1	-1.83008
79598	CEP97	-1.82991
27152	INTU	-1.82936
60496	AASDHPPT	-1.82913
2558	GABRA5	-1.82908
3360	HTR4	-1.82688
54429	TAS2R5	-1.82603
81031	SLC2A10	-1.82501
5318	PKP2	-1.82483
341640	FREM2	-1.82447
286204	CRB2	-1.81634
89932	PAPLN	-1.8161
27123	DKK2	-1.81589
54627	KIAA1383	-1.81301
728118	FAM22A	-1.81285
343171	OR2W3	-1.81252
374977	HEATR8	-1.81227
59338	PLEKHA1	-1.81138
221178	SPATA13	-1.80966
1089	CEACAM4	-1.80835
440270	GOLGA8B	-1.80811
8693	GALNT4	-1.80792
100528030	GALNT4	-1.80792
89874	SLC25A21	-1.80646
57214	KIAA1199	-1.80476
161176	C14orf49	-1.80422
10692	RRH	-1.80334
30832	ZNF354C	-1.79967
4329	ALDH6A1	-1.79947
55252	ASXL2	-1.79913
10462	CLEC10A	-1.79887
134829	CLVS2	-1.79879
1012	CDH13	-1.79737
84441	MAML2	-1.79633
8339	HIST1H2BC;HIST1H2BG	-1.79561
8346	HIST1H2BC;HIST1H2BG	-1.79561
8347	HIST1H2BC;HIST1H2BG	-1.79561
8344	HIST1H2BC;HIST1H2BG	-1.79561
8343	HIST1H2BC;HIST1H2BG	-1.79561
23150	FRMD4B	-1.7944
28513	CDH19	-1.79188
27296	TP53TG5	-1.79058
3188	HNRNPH2	-1.79044
100529097	HNRNPH2	-1.79044
101060527	NAIP	-1.78886
4671	NAIP	-1.78886
730005	SEC14L6	-1.78854
139105	BEND2	-1.78834
4629	MYH11	-1.78776
84680	ACCS	-1.78771
8549	LGR5	-1.78558
100533183	ZNF664-FAM101A	-1.78266
144347	ZNF664-FAM101A	-1.78266
213	ALB	-1.7825
56141	PCDHA7	-1.77844
5455	POU3F3	-1.77823
401265	KLHL31	-1.77781
781	CACNA2D1	-1.77762
56154	TEX15	-1.77569
407977	TNFSF12-TNFSF13	-1.77385
653308	ASAH2B	-1.77075
2195	FAT1	-1.76884
119016	AGAP4	-1.76681
11281	POU6F2	-1.76656
255057	C19orf26	-1.76203
83483	PLVAP	-1.76101
54899	PXK	-1.7603
55125	CEP192	-1.75958
115650	TNFRSF13C	-1.75376
56145	PCDHA3	-1.75064
100996541	FAM157A	-1.74987
100132858	FAM157A	-1.74987
728262	FAM157A	-1.74987
100132403	FAM157A	-1.74987
2820	GPD2	-1.74924
56100	PCDHGB6	-1.74856
220972	2014-03-08	-1.74155
23362	PSD3	-1.73937
100130958	SYCE1L	-1.73881
101060362	NBPF10;NBPF9	-1.73502
101059961	NBPF10;NBPF9	-1.73502
284525	SLC9A11	-1.73152
8288	EPX	-1.73152
6121	RPE65	-1.73077
100293534	LOC100293534	-1.73066
388585	HES5	-1.73033
5922	RASA2	-1.72972
408263	FNDC9	-1.72804
122046	C13orf26	-1.72667
4124	MAN2A1	-1.72663
23619	ZIM2	-1.72598
3091	HIF1A	-1.72565
7712	ZNF157	-1.72497
51057	WDPCP	-1.72419
51440	HPCAL4	-1.7238
347344	ZNF81	-1.72324
4915	NTRK2	-1.72307
11141	IL1RAPL1	-1.72207
7681	MKRN3	-1.72076
57600	FNIP2	-1.71908
5991	RFX3	-1.71733
81609	SNX27	-1.71701
130576	LYPD6B	-1.71641
387914	SHISA2	-1.7151
2812	2014-09-05	-1.71489
5413	2014-09-05	-1.71489
84842	HPDL	-1.71194
150159	SLC9B1	-1.70678
55095	SAMD4B	-1.70591
22797	TFEC	-1.704
79807	GSTCD	-1.70309
10635	RAD51AP1	-1.70295
165631	PARP15	-1.70254
6542	SLC7A2	-1.70215
10218	ANGPTL7	-1.70114
3371	TNC	-1.70111
353376	TMED7-TICAM2	-1.69988
92591	ASB16	-1.69941
1393	CRHBP	-1.69916
128497	SPATA25	-1.69916
284756	C20orf197	-1.69912
10234	LRRC17	-1.69895
84859	LRCH3	-1.69843
131034	CPNE4	-1.69752
8909	ENDOU	-1.69713
1272	CNTN1	-1.69628
139081	MAGEC3	-1.69615
79683	AK092380	-1.69611
79827	CLMP	-1.69512
4233	MET	-1.69478
158431	ZNF782	-1.6939
8844	KSR1	-1.69237
728464	C6orf186	-1.69088
55345	C4orf21	-1.69056
64005	MYO1G	-1.69037
3680	ITGA9	-1.69007
340371	NRBP2	-1.68941
85417	CCNB3	-1.68793
149013	NBPF7;NBPF9	-1.68789
343505	NBPF7;NBPF9	-1.68789
101060238	NBPF7;NBPF9	-1.68789
100996575	NBPF7;NBPF9	-1.68789
101060226	NBPF7;NBPF9	-1.68789
160760	PPTC7	-1.68757
51750	RTEL1	-1.68707
401563	C9orf139	-1.68222
56341	PRMT8	-1.68148
150786	WTH3DI;RAB6C	-1.68123
84084	WTH3DI;RAB6C	-1.68123
152485	ZNF827	-1.68099
3099	HK2	-1.67919
283373	ANKRD52	-1.67897
2312	FLG	-1.67891
57529	RGAG1	-1.67688
5746	PTH2R	-1.67493
57544	TXNDC16	-1.67106
643853	TMPPE	-1.67012
6529	SLC6A1	-1.66777
284370	ZNF615	-1.66766
55689	YEATS2	-1.66491
162514	TRPV3	-1.66347
137872	ADHFE1	-1.66346
9252	RPS6KA5	-1.66298
23397	NCAPH	-1.66192
56704	JPH1	-1.66134
404093	CUEDC1	-1.65996
56102	PCDHGB3	-1.65827
51313	FAM198B	-1.65738
7782	SLC30A4	-1.65523
114801	TMEM200A	-1.65435
3756	KCNH1	-1.65412
55717	WDR11	-1.65407
279	AMY2A	-1.65271
7425	VGF	-1.65266
1515	CTSL2	-1.6522
25974	MMACHC	-1.65005
643596	RNF224	-1.64947
27129	HSPB7	-1.64851
441549	CDNF	-1.64729
116966	WDR17	-1.64637
80243	PREX2	-1.64635
91133	L3MBTL4	-1.64581
7298	TYMS	-1.64574
148281	SYT6	-1.64111
7436	VLDLR	-1.64098
55066	PDPR	-1.6406
7357	UGCG	-1.6402
54878	DPP8	-1.64004
100127983	LOC100127983	-1.63909
5122	PCSK1	-1.63841
128710	C20orf94	-1.63841
414149	ACBD7	-1.63748
84460	ZMAT1	-1.63604
94015	TTYH2	-1.63375
9392	TGFBRAP1	-1.6293
283578	TMED8	-1.62928
197342	EME2	-1.62841
7422	VEGFA	-1.62833
27333	GOLIM4	-1.62769
221710	C6orf228	-1.62662
285800	PRR18	-1.62594
2957	GTF2A1	-1.62264
101060202	NBPF10;NBPF3;NBPF9	-1.62101
101060684	NBPF10;NBPF3;NBPF9	-1.62101
56256	SERTAD4	-1.62049
9860	LRIG2	-1.618
23532	PRAME	-1.61735
3592	IL12A	-1.61504
5100	PCDH8	-1.61472
912	CD1D	-1.6144
2358	FPR2	-1.61287
100302652	GPR75-ASB3	-1.61043
51130	GPR75-ASB3	-1.61043
29958	DMGDH	-1.60984
55238	SLC38A7	-1.60956
64376	IKZF5	-1.6088
79800	ALS2CR8	-1.60836
126868	MAB21L3	-1.60833
9329	GTF3C4	-1.60676
25975	EGFL6	-1.60602
445577	C9orf129	-1.60571
25981	DNAH1	-1.60546
158427	TSTD2	-1.60461
30817	EMR2	-1.60457
10299	2014-03-06	-1.60415
57720	GPR107	-1.604
57191	VN1R1	-1.60373
54331	GNG2	-1.60357
148362	BROX	-1.60143
92291	CAPN13	-1.60074
1395	CRHR2	-1.59777
121227	LRIG3	-1.59697
9044	BTAF1	-1.59671
80128	TRIM46	-1.59517
116135	LRRC3B	-1.59361
51523	CXXC5	-1.59248
58496	LY6G5B	-1.59225
254827	NAALADL2	-1.59187
7586	ZKSCAN1	-1.59135
220965	FAM13C	-1.58789
7439	BEST1	-1.58705
28965	SLC27A6	-1.58676
2015	EMR1	-1.58546
79611	ACSS3	-1.58459
728927	ZNF736	-1.58389
2967	GTF2H3	-1.58368
93377	OPALIN	-1.58291
91614	DEPDC7	-1.58145
221711	SYCP2L	-1.58045
55619	DOCK10	-1.57964
1378	CR1	-1.57578
57575	PCDH10	-1.57494
8925	HERC1	-1.57434
89970	RSPRY1	-1.57366
79905	TMC7	-1.57132
3048	HBG2	-1.57083
283571	PROX2	-1.56969
25932	CLIC4	-1.56808
23233	EXOC6B	-1.56805
20	ABCA2	-1.56744
7403	KDM6A	-1.5674
4974	OMG	-1.56708
361	AQP4	-1.56647
136319	MTPN	-1.56583
767558	MTPN	-1.56583
91624	NEXN	-1.5637
123228	SENP8	-1.56331
5013	OTX1	-1.56281
776	CACNA1D	-1.56277
29944	PNMA3	-1.56221
57554	LRRC7	-1.56206
105	ADARB2	-1.56169
636	BICD1	-1.55993
2200	FBN1	-1.55981
8839	WISP2	-1.55947
8671	SLC4A4	-1.55646
11123	RCAN3	-1.55603
1745	DLX1	-1.55595
10936	GPR75	-1.55582
27164	SALL3	-1.55575
6720	SREBF1	-1.5544
6792	CDKL5	-1.55225
219287	FAM123A	-1.55204
8938	BAIAP3	-1.55158
23418	CRB1	-1.5499
114803	MYSM1	-1.54928
8351	HIST1H3F	-1.54927
8350	HIST1H3F	-1.54927
8968	HIST1H3F	-1.54927
8355	HIST1H3F	-1.54927
8354	HIST1H3F	-1.54927
8353	HIST1H3F	-1.54927
8352	HIST1H3F	-1.54927
8358	HIST1H3F	-1.54927
8357	HIST1H3F	-1.54927
8356	HIST1H3F	-1.54927
252884	ZNF396	-1.54897
10345	TRDN	-1.54826
400818	NBPF9	-1.54729
84679	SLC9A7	-1.54604
85301	COL27A1	-1.54568
122402	TDRD9	-1.54437
145741	C2CD4A	-1.5441
285888	CNPY1	-1.54377
170960	ABCA11P	-1.53999
2554	GABRA1	-1.53902
8800	PEX11A	-1.53887
284697	BTBD8	-1.53887
400986	ANKRD36	-1.53836
375248	ANKRD36	-1.53836
131544	AK296966;CRYBG3	-1.53763
3344	FOXN2	-1.53741
114792	KLHL32	-1.536
11153	FICD	-1.53575
4763	NF1	-1.53266
23179	RGL1	-1.53193
378108	TRIM74	-1.5319
57654	KIAA1530	-1.53005
29994	BAZ2B	-1.52998
399687	MYO18A	-1.52899
57674	RNF213	-1.52841
135154	C6orf57	-1.52835
89978	ATPBD4	-1.52779
23732	C9orf4	-1.52738
5031	P2RY6	-1.52649
10514	MYBBP1A	-1.52647
9765	ZFYVE16	-1.52485
57393	TMEM27	-1.52475
9108	MTMR7	-1.52382
401498	TMEM215	-1.52293
6662	SOX9	-1.52164
23035	PHLPP2	-1.52111
6538	SLC6A11	-1.52102
56899	ANKS1B	-1.52088
130399	ACVR1C	-1.52016
101060581	AGAP5;AGAP4	-1.51989
3552	IL1A	-1.51887
4261	CIITA	-1.51783
5105	PCK1	-1.51685
54857	GDPD2	-1.51576
9630	GNA14	-1.51404
19	ABCA1	-1.51388
124460	SNX20	-1.51355
91947	ARRDC4	-1.51327
4212	MEIS2	-1.51317
3274	HRH2	-1.51288
699	BUB1	-1.51279
5079	PAX5	-1.51273
1674	DES	-1.51108
6446	SGK1	-1.51089
23114	NFASC	-1.51056
5783	PTPN13	-1.51003
91522	COL23A1	-1.50964
815	CAMK2A	-1.50949
10800	CYSLTR1	-1.50864
79633	FAT4	-1.50853
160428	ALDH1L2	-1.50837
165055	CCDC138	-1.50835
1268	CNR1	-1.50778
219972	MPEG1	-1.50674
100533496	FAM18B2-CDRT4	-1.50633
201158	FAM18B2-CDRT4	-1.50633
10157	AASS	-1.50295
2209	FCGR1A	-1.50161
161725	OTUD7A	-1.50154
8499	PPFIA2	-1.50082
89795	NAV3	-1.49986
26002	MOXD1	-1.49886
55243	KIRREL	-1.49876
254050	LRRC43	-1.49755
9745	ZNF536	-1.49719
6091	ROBO1	-1.49715
83394	PITPNM3	-1.49684
222663	SCUBE3	-1.49596
6894	TARBP1	-1.49441
2065	ERBB3	-1.49433
1136	CHRNA3	-1.49402
400823	FAM177B	-1.49391
1734	DIO2	-1.49374
7098	TLR3	-1.49362
2018	EMX2	-1.49347
101060321	TBC1D3H	-1.49304
729877	TBC1D3H	-1.49304
5291	PIK3CB	-1.493
4051	CYP4F3	-1.49245
26259	FBXW8	-1.49179
26118	WSB1	-1.49091
9829	DNAJC6	-1.49057
101060267	CCL3	-1.49051
6348	CCL3	-1.49051
2152	F3	-1.49047
23015	GOLGA8B;GOLGA8A	-1.49001
150737	TTC30B	-1.48985
23132	RAD54L2	-1.48974
120114	FAT3	-1.48948
285590	SH3PXD2B	-1.48945
146779	EFCAB3	-1.48838
148268	ZNF570	-1.48789
84239	ATP13A4	-1.48773
56108	PCDHGA7	-1.48709
51114	ZDHHC9	-1.48616
3290	HSD11B1	-1.48548
25829	DKFZp686N1150	-1.48533
9705	ST18	-1.48415
114791	TUBGCP5	-1.48403
6556	SLC11A1	-1.48256
91750	LIN52	-1.48242
79915	ATAD5	-1.48229
10110	SGK2	-1.48157
158158	RASEF	-1.48128
1955	MEGF9	-1.48092
23033	DOPEY1	-1.47993
221294	NT5DC1	-1.47952
80312	TET1	-1.47914
1620	DBC1	-1.47914
54102	CLIC6	-1.47794
5151	PDE8A	-1.47749
5276	SERPINI2	-1.47747
55704	CCDC88A	-1.47596
115509	ZNF689	-1.47253
9205	ZMYM5	-1.47238
58480	RHOU	-1.4715
758	MPPED1	-1.47121
51086	FPGT-TNNI3K	-1.47114
100526835	FPGT-TNNI3K	-1.47114
146956	EME1	-1.4707
163154	PRR22	-1.4706
220	ALDH1A3	-1.46906
50801	KCNK4	-1.46863
153657	TTC23L	-1.46848
122945	NOXRED1	-1.46848
118611	C10orf90	-1.46716
84002	B3GNT5	-1.46506
55800	SCN3B	-1.46386
388015	RTL1	-1.46039
151651	EFHB	-1.45944
83992	CTTNBP2	-1.45932
56109	PCDHGA6	-1.45895
66002	CYP4F12	-1.45844
28316	CDH20	-1.45781
91137	SLC25A46	-1.45646
1386	ATF2	-1.45564
1428	CRYM	-1.45554
134285	TMEM171	-1.45432
4548	MTR	-1.45345
151987	PPP4R2	-1.45248
284611	FAM102B	-1.45155
139411	PTCHD1	-1.45
2710	GK	-1.44935
957	ENTPD5	-1.44929
26030	PLEKHG3	-1.44854
124751	KRBA2	-1.44852
54443	ANLN	-1.44819
22802	CLCA4	-1.44769
51301	GCNT4	-1.44576
7869	SEMA3B	-1.44553
6474	SHOX2	-1.4439
22807	IKZF2	-1.4397
9668	ZNF432	-1.43867
57159	TRIM54	-1.43803
169436	C9orf96	-1.43789
1363	CPE	-1.43731
27233	SULT1C4	-1.43676
152404	IGSF11	-1.43566
5576	PRKAR2A	-1.43565
122622	ADSSL1	-1.43485
85477	SCIN	-1.43411
22903	BTBD3	-1.43378
1633	DCK	-1.43332
161424	C14orf21	-1.4333
5588	PRKCQ	-1.433
146057	TTBK2	-1.43272
79776	ZFHX4	-1.43262
56101	PCDHGB5;PCDHGB4	-1.43227
8641	PCDHGB5;PCDHGB4	-1.43227
56121	PCDHB15	-1.43223
283807	FBXL22	-1.43196
6871	TADA2A	-1.43155
2591	GALNT3	-1.43106
7695	ZNF136	-1.43075
54768	HYDIN	-1.43015
101060699	HYDIN	-1.43015
221476	PI16	-1.43011
64800	EFCAB6	-1.43001
8913	CACNA1G	-1.4299
9849	ZNF518A	-1.42903
10666	CD226	-1.42895
253635	CCDC75	-1.42808
6402	SELL	-1.42805
9827	RGP1	-1.42791
28981	IFT81	-1.42785
5346	PLIN1	-1.42782
55027	HEATR3	-1.42729
259266	ASPM	-1.4269
54514	DDX4	-1.42541
9487	PIGL	-1.42523
132864	CPEB2	-1.42499
27146	FAM184B	-1.42473
6331	SCN5A	-1.42409
63950	DMRTA2	-1.42356
167465	ZNF366	-1.4216
84690	SPATA22	-1.42158
91156	IGFN1	-1.42071
23140	ZZEF1	-1.42022
387921	NHLRC3	-1.41923
114798	SLITRK1	-1.41897
84935	C13orf33	-1.41894
64168	NECAB1	-1.4181
56910	STARD7	-1.4177
158135	TTLL11	-1.41666
124404	2014-09-12	-1.41463
22875	ENPP4	-1.41378
57282	SLC4A10	-1.41344
860	RUNX2	-1.41271
6607	SMN1	-1.41206
6606	SMN1	-1.41206
9507	ADAMTS4	-1.41113
152503	SH3D19	-1.41055
577	BAI3	-1.41026
11216	AKAP10	-1.40952
10114	HIPK3	-1.40681
3699	ITIH3	-1.40633
25849	PARM1	-1.4057
84249	PSD2	-1.40537
10314	LANCL1	-1.40515
27031	NPHP3	-1.40375
55334	SLC39A9	-1.40353
220296	HEPACAM	-1.40289
641654	HEPACAM	-1.40289
22836	RHOBTB3	-1.40251
83540	NUF2	-1.40206
4752	NEK3	-1.40054
388336	SHISA6	-1.40038
6789	STK4	-1.40007
57158	JPH2	-1.3989
9771	RAPGEF5	-1.39842
6550	SLC9A3	-1.39828
51427	ZNF107	-1.39813
57547	ZNF624	-1.39802
26048	ZNF500	-1.39775
51166	AADAT	-1.39691
222643	UNC5CL	-1.39621
2066	ERBB4	-1.39499
1740	DLG2	-1.39481
79829	NAA40	-1.39478
100302736	TMED7;TMED7-TICAM2	-1.39398
116931	MED12L	-1.39392
400673	VMAC	-1.39308
84224	NBPF3	-1.39297
5792	PTPRF	-1.3923
146167	SLC38A8	-1.39225
387787	LIPT2	-1.39161
80034	CSRNP3	-1.39148
443	ASPA	-1.39126
5053	PAH	-1.39114
2081	ERN1	-1.39017
2913	GRM3	-1.39011
753	C18orf1	-1.39004
26504	CNNM4	-1.38971
55732	C1orf112	-1.38951
114823	LENG8	-1.38911
284486	THEM5	-1.38905
64081	PBLD	-1.3886
9732	DOCK4	-1.3886
54880	BCOR	-1.38849
9725	TMEM63A	-1.38815
57476	GRAMD1B	-1.38747
10733	PLK4	-1.38698
84978	FRMD5	-1.38665
117584	RFFL	-1.3864
219595	FOLH1	-1.38584
2346	FOLH1	-1.38584
225	ABCD2	-1.38375
11183	MAP4K5	-1.3836
4008	LMO7	-1.38162
221472	FGD2	-1.3812
57462	KIAA1161	-1.3811
83856	FSD1L	-1.37973
54876	DCAF16	-1.37777
197320	ZNF778	-1.37685
280	AMY2B	-1.3766
648740	AMY2B	-1.3766
10250	SRRM1	-1.37657
116984	ARAP2	-1.37581
2210	FCGR1A;FCGR1B	-1.37571
60481	ELOVL5	-1.3757
26046	LTN1	-1.37569
256691	MAMDC2	-1.37537
153643	FAM81B	-1.37533
200403	VWA3B	-1.37447
5934	RBL2	-1.3744
199704	ZNF585A	-1.37384
55016	2014-03-01	-1.37327
64757	2014-03-01	-1.37327
7776	ZNF236	-1.37247
7224	TRPC5	-1.37181
57835	SLC4A5	-1.37087
112849	C14orf149	-1.37077
55308	DDX19A	-1.36998
25890	ABI3BP	-1.36947
3673	ITGA2	-1.36938
1439	CSF2RB	-1.36897
55086	CXorf57	-1.36862
133619	PRRC1	-1.36807
5800	PTPRO	-1.36764
3730	KAL1	-1.36758
84735	CNDP1	-1.36755
22895	RPH3A	-1.36753
22844	FRMPD1	-1.3673
10655	DMRT2	-1.36647
1910	EDNRB	-1.3663
2357	FPR1	-1.36569
100996485	AK026965	-1.36475
4122	MAN2A2	-1.36462
285955	SPDYE1;SPDYE5	-1.36367
442590	SPDYE1;SPDYE5	-1.36367
23387	SIK3	-1.36355
4999	ORC2	-1.36342
5168	ENPP2	-1.36311
80763	C12orf39	-1.363
84631	SLITRK2	-1.36296
84899	TMTC4	-1.36283
57709	SLC7A14	-1.36277
120	ADD3	-1.36244
79937	CNTNAP3	-1.36218
57453	DSCAML1	-1.36152
60487	TRMT11	-1.36137
3293	HSD17B3	-1.3612
730394	GTF2H2D;GTF2H2	-1.35985
728340	GTF2H2D;GTF2H2	-1.35985
5789	PTPRD	-1.3593
11076	TPPP	-1.35905
6403	SELP	-1.35832
54947	LPCAT2	-1.35827
3992	FADS1	-1.35821
100302263	FADS1	-1.35821
374986	FAM73A	-1.357
3231	HOXD1	-1.35697
26230	TIAM2	-1.35694
100505519	TIAM2	-1.35694
7855	FZD5	-1.35668
122773	KLHDC1	-1.3566
56729	RETN	-1.35605
8370	HIST4H4	-1.35579
8360	HIST4H4	-1.35579
8362	HIST4H4	-1.35579
121504	HIST4H4	-1.35579
8361	HIST4H4	-1.35579
8294	HIST4H4	-1.35579
8364	HIST4H4	-1.35579
8363	HIST4H4	-1.35579
8366	HIST4H4	-1.35579
8365	HIST4H4	-1.35579
554313	HIST4H4	-1.35579
8359	HIST4H4	-1.35579
8368	HIST4H4	-1.35579
8367	HIST4H4	-1.35579
11155	LDB3	-1.3543
55088	C10orf118	-1.35403
55154	MSTO2P	-1.354
9162	DGKI	-1.35368
2566	GABRG2	-1.35365
72	ACTG2	-1.35364
7062	TCHH	-1.35358
80737	VWA7	-1.35343
8639	AOC3	-1.35285
11107	PRDM5	-1.35256
84622	ZNF594	-1.35227
2530	FUT8	-1.3517
84726	PRRC2B	-1.35131
4211	MEIS1	-1.35089
50615	IL21R	-1.3502
27145	FILIP1	-1.35004
22877	MLXIP	-1.34954
253832	ZDHHC20	-1.34916
5599	MAPK8	-1.3489
9196	KCNAB3	-1.34877
23007	PLCH1	-1.34856
2900	GRIK4	-1.34852
284111	SLC13A5	-1.34798
30010	NXPH1	-1.34641
54832	VPS13C	-1.34625
260434	PYDC1	-1.34468
50507	NOX4	-1.34467
143684	FAM76B	-1.34408
266722	HS6ST3	-1.34396
656	BMP8B	-1.34375
161779	PGBD4	-1.34295
22795	NID2	-1.34284
79634	SCRN3	-1.34263
2823	GPM6A	-1.34259
84466	MEGF10	-1.34257
55356	SLC22A15	-1.34226
101060656	FAM72D	-1.34174
728833	FAM72D	-1.34174
5287	PIK3C2B	-1.34139
147929	ZNF565	-1.34062
9843	HEPH	-1.34048
285093	CXXC11	-1.34042
9728	SECISBP2L	-1.34027
22871	NLGN1	-1.33975
79844	ZDHHC11	-1.33968
100996904	ZDHHC11	-1.33968
442319	ZNF727	-1.33927
7769	ZNF226	-1.33909
81618	ITM2C	-1.339
419	ART3	-1.3378
100996862	DKFZp667P0924	-1.33677
29062	WDR91	-1.33671
84449	ZNF333	-1.33617
102	ADAM10	-1.3354
57580	PREX1	-1.33502
10238	DCAF7	-1.33457
57537	SORCS2	-1.3342
583	BBS2	-1.33406
23376	UFL1	-1.3339
24147	FJX1	-1.33354
8861	LDB1	-1.33301
1244	ABCC2	-1.33247
345193	LRIT3	-1.33198
6873	TAF2	-1.33164
348938	NIPAL4	-1.33161
10350	ABCA9	-1.33133
7185	TRAF1	-1.33066
9717	SEC14L5	-1.33015
23131	GPATCH8	-1.32992
326	AIRE	-1.32957
23507	LRRC8B	-1.32913
159686	CCDC147	-1.32908
54790	TET2	-1.32884
55137	FIGN	-1.32762
80167	C4orf29	-1.32731
1519	CTSO	-1.32664
23235	SIK2	-1.32649
57448	BIRC6	-1.32582
27085	MTBP	-1.32533
84172	POLR1B	-1.32515
1270	CNTF	-1.32457
8908	GYG2	-1.32375
170591	S100Z	-1.32353
4036	LRP2	-1.32254
57188	ADAMTSL3	-1.3223
5955	RCN2	-1.32127
10418	SPON1	-1.32033
5475	PPEF1	-1.32023
84068	SLC10A7	-1.32007
8916	HERC3	-1.31999
10278	EFS	-1.31966
64407	RGS18	-1.31918
100101467	ZSCAN30	-1.31909
6660	SOX5	-1.31879
1153	CIRBP	-1.31797
56267	CCBL2	-1.31795
222696	ZSCAN23	-1.31786
283554	GPR137C	-1.31677
401024	FSIP2	-1.31648
2123	EVI2A	-1.31638
654364	NME1-NME2	-1.31617
4831	NME1-NME2	-1.31617
8863	PER3	-1.3157
5158	PDE6B	-1.31518
85013	TMEM128	-1.31508
8110	DPF3	-1.31486
1657	DMXL1	-1.31353
844	CASQ1	-1.31301
1062	CENPE	-1.31283
2628	GATM	-1.31275
79041	TMEM38A	-1.31258
10274	STAG1	-1.31111
4345	CD200	-1.31047
222236	NAPEPLD	-1.31031
7097	TLR2	-1.31004
55589	BMP2K	-1.3099
928	CD9	-1.30981
9625	AATK	-1.3089
392636	AGMO	-1.30851
80201	HKDC1	-1.30826
57451	ODZ2	-1.30726
51809	GALNT7	-1.30707
6299	SALL1	-1.30683
223117	SEMA3D	-1.30681
143279	HECTD2	-1.30654
11061	LECT1	-1.30635
285527	FRYL	-1.30564
152559	PAQR3	-1.30511
57507	ZNF608	-1.30483
64418	TMEM168	-1.30406
25851	TECPR1	-1.30357
5788	PTPRC	-1.30325
130502	TTC32	-1.30294
401548	SNX30	-1.3029
5189	PEX1	-1.3029
85449	KIAA1755	-1.30255
27180	SIGLEC9	-1.30247
284612	SYPL2	-1.30241
9282	MED14	-1.3024
1281	COL3A1	-1.30221
64430	C14orf135	-1.30074
130888	FBXO36	-1.30074
221035	REEP3	-1.30058
25894	PLEKHG4	-1.30049
2261	FGFR3	-1.29992
58487	CREBZF	-1.29961
9940	DLEC1	-1.29893
23416	KCNH3	-1.29831
7182	NR2C2	-1.29825
57491	AHRR	-1.29772
23209	MLC1	-1.29752
22878	TRAPPC8	-1.29705
117531	TMC1	-1.2965
55757	UGGT2	-1.29402
10747	MASP2	-1.29384
55366	LGR4	-1.29361
3306	HSPA2	-1.29357
27132	CPNE7	-1.29343
342346	C16orf96	-1.29263
114780	PKD1L2	-1.29251
92255	LMBRD2	-1.2916
2047	EPHB1	-1.2911
1080	CFTR	-1.29102
5557	PRIM1	-1.2909
5791	PTPRE	-1.29073
4685	NCAM2	-1.29013
64121	RRAGC	-1.28958
79738	BBS10	-1.28943
81792	ADAMTS12	-1.28866
92370	ACPL2	-1.28809
121601	ANO4	-1.28581
1486	CTBS	-1.28558
199692	ZNF627	-1.28555
51129	ANGPTL4	-1.28458
143458	LDLRAD3	-1.28439
2752	GLUL	-1.28291
28962	OSTM1	-1.28288
255743	NPNT	-1.28231
861	RUNX1	-1.28158
100506403	RUNX1	-1.28158
23126	POGZ	-1.28153
117608	ZNF354B	-1.28079
11174	ADAMTS6	-1.28074
8789	FBP2	-1.28012
26018	LRIG1	-1.28005
144577	C12orf66	-1.27961
54898	ELOVL2	-1.27897
114793	FMNL2	-1.27778
22891	ZNF365	-1.27777
128637	TBC1D20	-1.27754
64127	NOD2	-1.27731
3662	IRF4	-1.27727
7565	ZNF17	-1.27715
54885	TBC1D8B	-1.27628
114795	TMEM132B	-1.27588
53831	GPR84	-1.27584
8555	CDC14B	-1.27511
594	BCKDHB	-1.27489
3696	ITGB8	-1.2745
84838	ZNF496	-1.27449
23316	CUX2	-1.27421
254225	RNF169	-1.27414
3798	KIF5A	-1.27401
119385	AGAP5	-1.27296
729092	AGAP5	-1.27296
728127	AGAP5	-1.27296
57511	COG6	-1.27268
2729	GCLC	-1.27185
401190	RGS7BP	-1.27045
84133	ZNRF3	-1.27043
26051	PPP1R16B	-1.27036
991	CDC20	-1.27017
143244	EIF5AL1	-1.27002
7306	TYRP1	-1.26976
205428	C3orf58	-1.26961
8681	JMJD7-PLA2G4B;JMJD7	-1.26804
100137047	JMJD7-PLA2G4B;JMJD7	-1.26804
100137049	JMJD7-PLA2G4B;JMJD7	-1.26804
9963	SLC23A1	-1.26799
6801	STRN	-1.26773
114821	SCAND3	-1.26735
8458	TTF2	-1.26704
152098	ZCWPW2	-1.26695
9353	SLIT2	-1.2669
84296	GINS4	-1.2668
54816	ZNF280D	-1.26668
5010	CLDN11	-1.26644
2894	GRID1	-1.26643
54431	DNAJC10	-1.26529
55082	ARGLU1	-1.26465
259295	TAS2R20	-1.26459
6900	CNTN2	-1.26457
201725	C4orf46	-1.26449
159	ADSS	-1.26413
84914	ZNF587	-1.26407
1524	CX3CR1	-1.26389
23318	ZCCHC11	-1.26364
283999	TMEM235	-1.26355
9654	TTLL4	-1.26293
55599	RNPC3	-1.26277
5519	PPP2R1B	-1.26235
9897	KIAA0196	-1.26232
1305	COL13A1	-1.26226
1770	DNAH9	-1.262
147991	DPY19L3	-1.26185
23213	SULF1	-1.26159
256130	TMEM196	-1.26091
147687	ZNF417;ZNF587	-1.25995
57864	SLC46A2	-1.2599
29899	GPSM2	-1.25879
92104	TTC30A	-1.25833
51101	FAM164A	-1.25823
55631	LRRC40	-1.25733
138639	PTPDC1	-1.25681
5166	PDK4	-1.25655
7761	ZNF214	-1.25649
7552	ZNF711	-1.25619
23231	SEL1L3	-1.25612
54906	FAM208B	-1.25604
23043	TNIK	-1.25537
9185	REPS2	-1.25453
5209	PFKFB3	-1.25438
56131	PCDHB4	-1.25414
132204	SYNPR	-1.25403
79628	SH3TC2	-1.25377
7476	WNT7A	-1.25344
55117	SLC6A15	-1.25336
140886	PABPC5	-1.25329
201595	STT3B	-1.25312
9227	LRAT	-1.253
80314	EPC1	-1.25265
5935	RBM3	-1.25245
23678	SGK3	-1.25243
100533105	SGK3	-1.25243
26036	ZNF451	-1.2522
7039	TGFA	-1.25188
57636	ARHGAP23	-1.25147
7096	TLR1	-1.25079
7697	ZNF138	-1.25072
388569	ZNF324B	-1.25071
81704	DOCK8	-1.25035
23250	ATP11A	-1.25008
100132417	FCGR1B	-1.24981
9652	TTC37	-1.24821
57584	ARHGAP21	-1.24535
23099	ZBTB43	-1.24528
7562	ZNF708	-1.24513
146802	SLC47A2	-1.24474
1131	CHRM3	-1.24422
392	ARHGAP1	-1.24422
54843	SYTL2	-1.24401
9585	KIF20B	-1.24401
80309	SPHKAP	-1.24384
11221	DUSP10	-1.24336
158326	FREM1	-1.24316
6018	RLF	-1.24303
54941	RNF125	-1.2429
11016	ATF7	-1.242
80352	RNF39	-1.24165
1301	COL11A1	-1.24112
10252	SPRY1	-1.24055
55127	HEATR1	-1.24055
387104	C6orf174	-1.24034
9729	C6orf174	-1.24034
5803	PTPRZ1	-1.23922
6596	HLTF	-1.23902
259232	NALCN	-1.23902
56128	PCDHB8	-1.23889
7743	ZNF189	-1.23883
54542	RC3H2	-1.23875
3920	LAMP2	-1.23843
1959	EGR2	-1.23787
1310	COL19A1	-1.23787
54413	NLGN3	-1.2378
441272	SPDYE3	-1.23774
64793	CEP85	-1.23764
5523	PPP2R3A	-1.23694
85414	SLC45A3	-1.23578
153364	MBLAC2	-1.2353
11024	LILRA1	-1.23521
146664	MGAT5B	-1.23501
2117	ETV3	-1.23465
9942	XYLB	-1.23402
1267	CNP	-1.23364
8224	SYN3	-1.23305
284434	NWD1	-1.23291
167838	TXLNB	-1.23285
57795	FAM5B	-1.23242
9715	FAM131B	-1.2323
346157	ZNF391	-1.23225
254958	REXO1L1	-1.23201
101060540	REXO1L1	-1.23201
100288562	REXO1L1	-1.23201
1236	CCR7	-1.23178
340252	ZNF680	-1.23094
349149	GJC3	-1.23083
5649	RELN	-1.23044
2742	GLRA2	-1.23024
56301	SLC7A10	-1.22903
200894	ARL13B	-1.22901
5747	PTK2	-1.22876
64399	HHIP	-1.22853
57577	KIAA1407	-1.22846
729597	SPDYE2L	-1.22807
100310812	SPDYE2L	-1.22807
6305	SBF1	-1.22789
25943	C20orf194	-1.22766
27314	RAB30	-1.227
10196	PRMT3	-1.22662
6781	STC1	-1.2261
23539	SLC16A8	-1.22563
57531	HACE1	-1.22536
9475	ROCK2	-1.22488
2124	EVI2B	-1.22484
283450	C12orf51	-1.22484
91703	ACY3	-1.22459
607	BCL9	-1.22414
101060700	BCL9	-1.22414
10628	TXNIP	-1.22397
101060503	TXNIP	-1.22397
4646	MYO6	-1.22344
55314	TMEM144	-1.22331
222658	KCTD20	-1.22309
51426	POLK	-1.22305
222223	KIAA1324L	-1.22293
4069	LYZ	-1.22257
51761	ATP8A2	-1.22211
3996	LLGL1	-1.22181
4534	MTM1	-1.22178
54149	C21orf91	-1.22175
3766	KCNJ10	-1.22139
65084	TMEM135	-1.22097
4340	MOG	-1.22075
60401	EDA2R	-1.22071
60625	DHX35	-1.22064
57798	GATAD1	-1.2204
51090	PLLP	-1.22039
57556	SEMA6A	-1.22039
673	BRAF	-1.21925
79694	MANEA	-1.21904
80263	TRIM45	-1.21873
2327	FMO2	-1.21865
79901	CYBRD1	-1.21857
5130	PCYT1A	-1.21833
256471	MFSD8	-1.21725
5638	PRRG1	-1.21715
57630	SH3RF1	-1.21694
440689	HIST2H2BF	-1.21647
5295	PIK3R1	-1.21643
55709	KBTBD4	-1.21637
1318	SLC31A2	-1.21597
55825	PECR	-1.21589
163786	SASS6	-1.21547
114134	SLC2A13	-1.21499
1793	DOCK1	-1.21483
2966	GTF2H2	-1.21412
100128569	C19orf71	-1.2134
4325	MMP16	-1.21291
116254	C6orf72	-1.21282
728888	NPIPL3	-1.21257
23117	NPIPL3	-1.21257
440345	NPIPL3	-1.21257
3092	HIP1	-1.21251
100652766	DST	-1.2119
667	DST	-1.2119
472	ATM	-1.21169
54467	ANKIB1	-1.21161
8850	KAT2B	-1.21154
55870	ASH1L	-1.21151
2115	ETV1	-1.2113
51752	ERAP1	-1.21122
83594	NUDT12	-1.21096
124739	USP43	-1.21063
23524	SRRM2	-1.21048
200010	SLC5A9	-1.20872
1687	DFNA5	-1.20862
50859	SPOCK3	-1.20853
57458	TMCC3	-1.20772
23405	DICER1	-1.20658
93426	SYCE1	-1.20654
151613	TTC14	-1.20576
81856	ZNF611	-1.20572
257218	SHPRH	-1.2055
22821	RASA3	-1.20544
127396	ZNF684	-1.20516
7730	ZNF559-ZNF177;ZNF177	-1.20478
100529215	ZNF559-ZNF177;ZNF177	-1.20478
92935	MARS2	-1.20463
55636	CHD7	-1.20411
7767	ZNF224	-1.20406
2444	FRK	-1.204
5337	PLD1	-1.20388
1264	CNN1	-1.2038
55972	SLC25A40	-1.20357
5896	RAG1	-1.20319
404220	C6orf201	-1.20314
79632	FAM184A	-1.20237
100507421	LOC100507421	-1.20232
84669	USP32	-1.20192
256987	SERINC5	-1.20116
122060	SLAIN1	-1.20108
10863	ADAM28	-1.20085
83937	RASSF4	-1.20058
6814	STXBP3	-1.20052
8776	MTMR1	-1.20043
79705	LRRK1	-1.20014
26960	NBEA	-1.20012
84071	ARMC2	-1.19938
257	ALX3	-1.19916
9317	PTER	-1.19888
2186	BPTF	-1.19871
64849	SLC13A3	-1.19852
90649	ZNF486	-1.19839
80315	CPEB4	-1.19804
23122	CLASP2	-1.19793
100506718	FLRT2	-1.19771
23768	FLRT2	-1.19771
55133	SRBD1	-1.19726
54497	HEATR5B	-1.19663
100653292	HERC2	-1.1966
8924	HERC2	-1.1966
1812	DRD1	-1.1964
7766	ZNF223	-1.1964
9645	MICAL2	-1.1961
153733	CCDC112	-1.19601
7768	ZNF225	-1.19597
3782	KCNN3	-1.19581
1371	CPOX	-1.19558
55719	FAM178A	-1.19526
5727	PTCH1	-1.19506
10165	SLC25A13	-1.1947
30849	PIK3R4	-1.19456
144100	PLEKHA7	-1.19192
3418	IDH2	-1.19147
57337	SENP7	-1.19146
6557	SLC12A1	-1.19085
7621	ZNF70	-1.1907
8939	FUBP3	-1.19063
642517	AGAP9	-1.19034
57221	KIAA1244	-1.19017
6319	SCD	-1.19015
8492	PRSS12	-1.18937
283489	CHAMP1	-1.18931
22986	SORCS3	-1.18909
114825	PWWP2A	-1.18904
9859	CEP170	-1.1888
51735	RAPGEF6	-1.18821
9671	WSCD2	-1.18775
54558	SPATA6	-1.18769
90987	ZNF251	-1.18752
2674	GFRA1	-1.1873
51104	FAM108B1	-1.18703
51474	LIMA1	-1.18663
5142	PDE4B	-1.18658
8483	CILP	-1.18634
91748	C14orf43	-1.186
51281	ANKMY1	-1.18564
118491	TTC18	-1.1854
4920	ROR2	-1.18469
7596	ZNF45	-1.18451
501	ALDH7A1	-1.18439
79745	CLIP4	-1.18423
4891	SLC11A2	-1.1841
284371	ZNF841	-1.18399
9223	MAGI1	-1.1838
26032	SUSD5	-1.18353
57697	FANCM	-1.18196
390637	C15orf58	-1.18177
339883	C3orf35	-1.18176
9439	MED23	-1.18146
286097	EFHA2	-1.18109
123036	TC2N	-1.18103
5270	SERPINE2	-1.18002
9053	MAP7	-1.17986
158471	PRUNE2	-1.17835
25923	ATL3	-1.17826
11226	GALNT6	-1.17794
8643	PTCH2	-1.17769
23187	PHLDB1	-1.17754
89876	C3orf15	-1.17722
11064	CNTRL	-1.17708
6571	SLC18A2	-1.17695
22832	KIAA1009	-1.17681
79801	SHCBP1	-1.17671
374655	ZNF710	-1.17647
10142	AKAP9	-1.17647
84245	MRI1	-1.17553
25854	FAM149A	-1.17532
7072	TIA1	-1.175
11166	SOX21	-1.17444
170384	FUT11	-1.1743
5163	PDK1	-1.17319
6533	SLC6A6	-1.17298
56659	KCNK13	-1.17274
3691	ITGB4	-1.17252
79072	FASTKD3	-1.1725
80205	CHD9	-1.17232
64375	IKZF4	-1.17204
92960	PEX11G	-1.17169
51111	SUV420H1	-1.17121
83737	ITCH	-1.17094
84693	MCEE	-1.17005
9743	ARHGAP32	-1.16978
64131	XYLT1	-1.16887
64478	CSMD1	-1.16813
2218	FKTN	-1.16781
3846	KRTAP5-9	-1.16765
55503	TRPV6	-1.16744
140711	C20orf118	-1.16741
388403	YPEL2	-1.16727
7109	TRAPPC10	-1.16658
146760	RTN4RL1	-1.16634
55758	RCOR3	-1.16633
138046	RALYL	-1.16563
56895	AGPAT4	-1.16507
10982	MAPRE2	-1.16507
2891	GRIA2	-1.16457
26097	DKFZp564E1082	-1.16437
29934	SNX12	-1.16425
2329	FMO4	-1.16413
29923	HILPDA	-1.16384
125058	TBC1D16	-1.16336
84851	TRIM52	-1.16295
58155	PTBP2	-1.16266
83641	FAM107B	-1.16226
65250	C5orf42	-1.16183
7538	ZFP36	-1.1617
57587	KIAA1430	-1.16109
3340	NDST1	-1.16091
7643	ZNF90	-1.16069
55248	TMEM206	-1.16056
56127	PCDHB10	-1.16016
56126	PCDHB10	-1.16016
64850	AGXT2L1	-1.15994
57688	ZSWIM6	-1.15973
126626	GABPB2	-1.15937
23705	CADM1	-1.15821
51144	HSD17B12	-1.15801
55729	ATF7IP	-1.15786
51496	CTDSPL2	-1.15779
53342	IL17D	-1.15754
346653	FAM71F2	-1.15734
51015	ISOC1	-1.15642
23303	KIF13B	-1.15625
25841	ABTB2	-1.1559
760	CA2	-1.15581
23181	DIP2A	-1.15579
4552	MTRR	-1.1557
25801	GCA	-1.15516
4046	LSP1	-1.15468
389524	GTF2IRD2B	-1.15464
84163	GTF2IRD2B	-1.15464
5933	RBL1	-1.15436
284217	LAMA1	-1.15435
1806	DPYD	-1.15417
6400	SEL1L	-1.15416
57573	ZNF471	-1.1537
22858	ICK	-1.1536
114299	PALM2	-1.15359
1654	DDX3X	-1.15299
401535	C9orf170	-1.15298
154215	NKAIN2	-1.15281
256356	GK5	-1.1524
112399	EGLN3	-1.1519
10734	STAG3	-1.15184
79583	TMEM231	-1.1516
440138	ALG11	-1.15116
460	ASTN1	-1.15088
79966	SCD5	-1.15084
84623	KIRREL3	-1.15079
55364	IMPACT	-1.15061
64395	GMCL1	-1.15055
93589	CACNA2D4	-1.15032
7837	PXDN	-1.14996
125704	FAM69C	-1.14989
51604	PIGT	-1.14933
7786	MAP3K12	-1.14892
79789	CLMN	-1.14886
118788	PIK3AP1	-1.14854
51421	AMOTL2	-1.14751
5198	PFAS	-1.14727
84645	C22orf23	-1.14719
5311	PKD2	-1.14674
200424	TET3	-1.14673
7456	WIPF1	-1.14659
3895	KTN1	-1.14641
200576	PIKFYVE	-1.14639
23279	NUP160	-1.1462
25924	MYRIP	-1.14618
54820	NDE1	-1.14615
79899	PRR5L	-1.1454
3889	KRT83	-1.14479
57609	DIP2B	-1.14468
283254	HARBI1	-1.14433
5170	PDPK1	-1.14397
23632	CA14	-1.14376
9444	QKI	-1.14343
23426	GRIP1	-1.14319
376940	ZC3H6	-1.14307
8685	MARCO	-1.14288
2019	EN1	-1.14271
54058	C21orf58	-1.14253
728661	SLC35E2B	-1.14196
5924	RASGRF2	-1.14187
23255	CCDC165	-1.14093
79411	GLB1L	-1.14089
55914	ERBB2IP	-1.14024
56260	C8orf44	-1.14022
54014	BRWD1	-1.14013
23013	SPEN	-1.14009
26298	EHF	-1.13988
2048	EPHB2	-1.13976
2581	GALC	-1.13922
6884	TAF13	-1.13911
51319	RSRC1	-1.13907
8085	MLL2	-1.13852
54943	DNAJC28	-1.13841
57508	INTS2	-1.1379
29057	FAM156B	-1.13752
727866	FAM156B	-1.13752
8394	PIP5K1A	-1.13737
79974	C7orf58	-1.13721
2770	GNAI1	-1.13719
23041	MON2	-1.13698
10333	TLR6	-1.13672
9619	ABCG1	-1.13669
167691	LCA5	-1.13667
56062	KLHL4	-1.13666
57687	VAT1L	-1.13655
767	CA8	-1.13622
134957	STXBP5	-1.13581
57536	KIAA1328	-1.13561
57122	NUP107	-1.13543
55346	TCP11L1	-1.13507
57498	KIDINS220	-1.13484
2824	GPM6B	-1.1342
169044	COL22A1	-1.13362
9760	TOX	-1.13331
1024	CDK8	-1.13311
1030	CDKN2B	-1.13306
56890	MDM1	-1.13296
4863	NPAT	-1.13268
161291	TMEM30B	-1.13252
4613	MYCN	-1.13249
27232	GNMT	-1.13185
154214	RNF217	-1.13172
93107	KCNG4	-1.13145
387597	ILDR2	-1.13133
9563	H6PD	-1.1312
597	BCL2A1	-1.13112
55558	PLXNA3	-1.13069
133383	C5orf35	-1.1306
23239	PHLPP1	-1.13053
9656	MDC1	-1.13041
10610	ST6GALNAC2	-1.13041
84102	SLC41A2	-1.13037
5354	PLP1	-1.13036
200958	MUC20	-1.13012
25939	SAMHD1	-1.13004
112479	ERI2	-1.12998
5395	PMS2	-1.12997
1290	COL5A2	-1.12996
1824	DSC2	-1.12971
285382	C3orf70	-1.12956
130507	UBR3	-1.12955
5364	PLXNB1	-1.12924
219621	C10orf107	-1.12897
23155	CLCC1	-1.12886
6671	SP4	-1.12886
25945	PVRL3	-1.12883
401124	DTHD1	-1.12873
8504	PEX3	-1.12869
80816	ASXL3	-1.1285
5286	PIK3C2A	-1.12835
374868	ATP9B	-1.12816
56242	ZNF253	-1.128
139886	SPIN4	-1.1276
5764	PTN	-1.12757
58508	MLL3	-1.12744
23729	SHPK	-1.12691
4163	MCC	-1.12653
389072	PLEKHM3	-1.12648
1998	ELF2	-1.12643
80018	NAA25	-1.1264
3833	KIFC1	-1.1262
56946	C11orf30	-1.12599
2033	EP300	-1.12588
9962	SLC23A2	-1.1254
5983	RFC3	-1.12539
64288	ZNF323	-1.12467
152877	FAM53A	-1.12444
163081	ZNF567	-1.12441
8228	PNPLA4	-1.12425
4853	NOTCH2	-1.12317
220108	FAM124A	-1.12311
374877	C19orf45	-1.12299
26052	DNM3	-1.12264
221037	JMJD1C	-1.12254
7046	TGFBR1	-1.12249
2819	GPD1	-1.12222
5350	PLN	-1.12156
80174	DBF4B	-1.12117
7536	SF1	-1.12076
79659	DYNC2H1	-1.12014
5128	CDK17	-1.11966
387032	ZKSCAN4	-1.11954
1630	DCC	-1.11941
100507424	ITFG2	-1.11842
55846	ITFG2	-1.11842
22989	MYH15	-1.11814
3652	IPP	-1.118
6565	SLC15A2	-1.1179
7772	ZNF229	-1.11756
83464	APH1B	-1.11738
26266	SLC13A4	-1.11702
8821	INPP4B	-1.117
10198	MPHOSPH9	-1.11666
8820	HESX1	-1.11618
84101	USP44	-1.11618
89782	LMLN	-1.11613
140738	TMEM37	-1.11579
9142	CXorf1	-1.1156
84668	FAM126A	-1.11555
8615	USO1	-1.11504
9988	DMTF1	-1.11485
84804	MFSD9	-1.1148
2731	GLDC	-1.11467
123016	TTC8	-1.11457
337876	CHSY3	-1.11433
57147	SCYL3	-1.11427
54726	OTUD4	-1.11416
7074	TIAM1	-1.11383
285349	ZNF660	-1.11379
606495	CYB5RL	-1.11349
10042	HMGXB4	-1.11292
100505385	SCHIP1	-1.1129
29970	SCHIP1	-1.1129
5663	PSEN1	-1.1125
1182	CLCN3	-1.11155
23315	SLC9A8	-1.11144
4099	MAG	-1.11142
54328	GPR173	-1.11089
201305	SPNS3	-1.11088
151011	2014-09-10	-1.11053
9734	HDAC9	-1.11035
4735	2014-09-02	-1.1099
11215	AKAP11	-1.10985
23321	TRIM2	-1.10952
6728	ZRSR1	-1.10923
54103	PION	-1.10906
55604	LRRC16A	-1.10894
90594	ZNF439	-1.10838
26035	GLCE	-1.10825
51621	KLF13	-1.10812
63916	ELMO2	-1.10796
4864	NPC1	-1.10794
89797	NAV2	-1.10752
7556	ZNF10	-1.10729
7579	ZSCAN20	-1.10706
196463	PLBD2	-1.10687
4750	NEK1	-1.10628
4978	OPCML	-1.10617
83932	C1orf124	-1.10586
55681	SCYL2	-1.1058
7159	TP53BP2	-1.10556
257044	C1orf101	-1.10537
55212	BBS7	-1.10522
23269	MGA	-1.1049
3912	LAMB1	-1.10447
1302	COL11A2	-1.10387
9256	BZRAP1	-1.10364
567	AF072097	-1.10357
27439	CECR6	-1.10325
64581	CLEC7A	-1.10322
80031	SEMA6D	-1.10254
353500	BMP8A	-1.10231
163049	ZNF791	-1.10205
9420	CYP7B1	-1.10181
36	ACADSB	-1.10149
9310	ZNF235	-1.10136
101059984	FMN1	-1.1013
342184	FMN1	-1.1013
200734	SPRED2	-1.10103
3887	KRT81	-1.10045
22852	ANKRD26	-1.09985
1767	DNAH5	-1.09948
79088	ZNF426	-1.09908
9880	ZBTB39	-1.09902
971	CD72	-1.09887
4719	NDUFS1	-1.09828
5334	PLCL1	-1.09814
51062	ATL1	-1.09785
25938	HEATR5A	-1.09775
6004	RGS16	-1.09751
55454	CSGALNACT2	-1.09731
26027	ACOT11	-1.09714
1002	CDH4	-1.09674
7025	NR2F1	-1.09659
6721	SREBF2	-1.09643
6444	SGCD	-1.09597
112885	PHF21B	-1.09582
100506695	PHF21B	-1.09582
11201	POLI	-1.09573
100534599	ISY1-RAB43	-1.09512
100131755	ARMCX4	-1.09492
126068	ZNF441	-1.09489
3077	HFE	-1.09467
8404	SPARCL1	-1.09461
7220	TRPC1	-1.0946
2595	GANC	-1.09419
7980	TFPI2	-1.09409
9125	RQCD1	-1.09382
101060208	CT45A3	-1.09347
101060211	CT45A3	-1.09347
441519	CT45A3	-1.09347
5980	REV3L	-1.09317
25998	IBTK	-1.093
54112	GPR88	-1.09297
200728	TMEM17	-1.09271
8027	STAM	-1.0925
23220	DTX4	-1.09195
375748	C9orf102	-1.09192
353149	TBC1D26	-1.09121
3556	IL1RAP	-1.09061
93474	ZNF670	-1.09041
79647	AKIRIN1	-1.09022
1060	CENPC1	-1.09002
145508	CEP128	-1.08967
[truncated: 423 more rows]

## Sheet: Cortex DLB UP sig
Entrez	Name	FC
100526737	RBM14-RBM4	17.6957
5936	RBM14-RBM4	17.6957
56342	PPAN-P2RY11	17.0549
692312	PPAN-P2RY11	17.0549
57180	ACTR3B	16.7314
100526740	ATP5J2-PTCD1	16.4478
26024	ATP5J2-PTCD1	16.4478
57502	NLGN4X	16.1406
84220	RGPD5	15.7192
653489	RGPD5	15.7192
285190	RGPD5	15.7192
729540	RGPD5	15.7192
727851	RGPD5	15.7192
100534599	ISY1-RAB43	15.0826
728912	NBPF24	15.0399
100527943	TGIF2-C20ORF24	14.9306
353376	TMED7-TICAM2	14.8086
100302736	TMED7-TICAM2	14.8086
23430	TPSD1	14.4282
51652	RNF103-CHMP3	14.3079
100526767	RNF103-CHMP3	14.3079
56143	PCDHA5	13.9364
2213	FCGR2B	13.6067
5554	PRH1	13.5486
5555	PRH1	13.5486
83740	H2AFB3	13.4755
474381	H2AFB3	13.4755
100302652	GPR75-ASB3	13.4226
51130	GPR75-ASB3	13.4226
4883	NPR3	13.3027
119467	CLRN3	13.2125
150221	RIMBP3C	13.2125
147687	ZNF417	12.1835
100423062	IGLL5	4.59593
6401	SELE	4.12539
7472	WNT2	3.99294
654364	NME1-NME2	3.86723
4831	NME1-NME2	3.86723
3232	HOXD3	3.75196
257101	ZNF683	3.61446
8190	MIA	3.5836
10218	ANGPTL7	3.57794
89885	FATE1	3.2925
3012	HIST1H2AE	3.27161
8335	HIST1H2AE	3.27161
30848	CTAG2	3.24674
1133	CHRM5	3.24576
91319	DERL3	3.18267
3933	LCN1	3.17514
100129128	KHDC1L	3.13212
7137	TNNI3	3.07386
4606	MYBPC2	3.04738
3798	KIF5A	2.98801
3569	IL6	2.96492
6512	SLC1A7	2.94503
57105	CYSLTR2	2.84708
3976	LIF	2.79853
1116	CHI3L1	2.78088
26287	ANKRD2	2.77946
128025	WDR64	2.75196
3196	TLX2	2.75193
55243	KIRREL	2.68481
6036	RNASE2	2.68481
5104	SERPINA5	2.68023
3481	IGF2	2.66874
1071	CETP	2.65005
155368	WBSCR27	2.65005
339768	ESPNL	2.63827
414332	LCN10	2.54452
1358	CPA2	2.4463
84929	FIBCD1	2.31042
7784	ZP3	2.28943
6347	CCL2	2.25956
3083	HGFAC	2.24086
1139	CHRFAM7A	2.1369
89832	CHRFAM7A	2.1369
4495	MT1G	2.06564
1755	DMBT1	2.05803
66002	CYP4F12	2.02938
50487	PLA2G3	2.01131
339345	NANOS2	1.99295
57817	HAMP	1.97982
4921	DDR2	1.979
389075	RESP18	1.97699
358	AQP1	1.96568
79618	HMBOX1	1.96437
8370	HIST1H4H	1.94457
8360	HIST1H4H	1.94457
8362	HIST1H4H	1.94457
121504	HIST1H4H	1.94457
8361	HIST1H4H	1.94457
8294	HIST1H4H	1.94457
8364	HIST1H4H	1.94457
8363	HIST1H4H	1.94457
8366	HIST1H4H	1.94457
8365	HIST1H4H	1.94457
554313	HIST1H4H	1.94457
8359	HIST1H4H	1.94457
8368	HIST1H4H	1.94457
8367	HIST1H4H	1.94457
168002	DACT2	1.93154
28	ABO	1.92709
168391	GALNTL5	1.90721
653550	LOC729264	1.90126
729355	LOC729264	1.90126
24150	LOC729264	1.90126
729264	LOC729264	1.90126
8840	WISP1	1.87746
1415	CRYBB2	1.86102
1412	CRYBA2	1.85728
246777	SPESP1	1.85728
794	CALB2	1.83863
4681	C1orf151-NBL1	1.81726
100532736	C1orf151-NBL1	1.81726
7274	TTPA	1.79712
43847	KLK14	1.79168
401145	FAM190A	1.78482
388588	LOC388588	1.77054
23101	MCF2L2	1.77018
2162	F13A1	1.76698
53842	CLDN22	1.7566
400966	RGPD1	1.7485
729857	RGPD1	1.7485
127833	SYT2	1.71184
960	CD44	1.67032
2118	ETV4	1.65575
145873	MESP2	1.65507
8987	STBD1	1.64759
2922	GRP	1.63235
10288	LILRB2	1.62864
1187	CLCNKA	1.62509
441425	ANKRD20A3	1.6214
101059935	ANKRD20A3	1.6214
29923	HILPDA	1.61774
157753	TMEM74	1.61442
29881	NPC1L1	1.61442
653129	PTPN20A	1.59916
26095	PTPN20A	1.59916
221416	C6orf223	1.59798
51365	PLA1A	1.56335
164633	CABP7	1.56112
101060650	RNF212	1.55598
285498	RNF212	1.55598
5649	RELN	1.54141
1663	DDX11	1.53024
7057	THBS1	1.52131
27255	CNTN6	1.52131
83861	RSPH3	1.51489
6728	ZRSR1	1.50747
100527963	PMF1-BGLAP	1.503
219621	C10orf107	1.49835
25924	MYRIP	1.48232
5321	PLA2G4A	1.47692
151	ADRA2B	1.46587
136319	MTPN	1.46104
767558	MTPN	1.46104
10739	RFPL2	1.45529
6781	STC1	1.45528
55040	EPN3	1.45372
5443	POMC	1.449
51314	TXNDC3	1.4463
7223	TRPC4	1.44224
9641	IKBKE	1.43351
8406	SRPX	1.43156
64388	GREM2	1.41535
2020	EN2	1.38647
6236	RRAD	1.38576
9332	CD163	1.37789
2210	FCGR1B	1.36652
100132417	FCGR1B	1.36652
6866	TAC3	1.35663
6843	VAMP1	1.35203
9235	IL32	1.35036
4703	NEB	1.3485
5892	RAD51D	1.34635
10814	CPLX2	1.34287
6795	AURKC	1.34234
4881	NPR1	1.3398
5158	PDE6B	1.32594
64859	OBFC2A	1.32224
2847	MCHR1	1.30488
57084	SLC17A6	1.28135
3127	HLA-DRB5	1.27612
5081	PAX7	1.27232
402573	C7orf61	1.25859
6330	SCN4B	1.25381
5003	SLC22A18AS	1.24932
2028	ENPEP	1.24547
340745	LRIT2	1.23857
57828	CATSPERG	1.2311
53833	IL20RB	1.22661
2086	ERV3-1	1.21747
6004	RGS16	1.21482
4808	NHLH2	1.21441
4496	MT1H	1.20996
219293	ATAD3C	1.2062
11069	RAPGEF4	1.20502
4824	NKX3-1	1.20287
12	SERPINA3	1.20065
84307	ZNF397	1.19922
130540	ALS2CR12	1.19296
11006	LILRB4	1.19296
344	APOC2	1.18879
346	APOC2	1.18879
84699	CREB3L3	1.18221
285	ANGPT2	1.17599
10266	RAMP2	1.17522
221692	PHACTR1	1.16717
2533	FYB	1.15625
54843	SYTL2	1.15564
3755	KCNG1	1.15048
8502	PKP4	1.15002
2596	GAP43	1.14808
84689	MS4A14	1.14789
51087	YBX2	1.14716
83959	SLC4A11	1.14117
196410	METTL7B	1.13995
4066	LYL1	1.13659
947	CD34	1.13643
93663	ARHGAP18	1.13509
26298	EHF	1.1338
5173	PDYN	1.11935
7849	PAX8	1.11136
4242	MFNG	1.10869
3800	KIF5C	1.10539
10268	RAMP3	1.104
249	ALPL	1.10279
1909	EDNRA	1.09985
2696	GIPR	1.09985
5650	KLK7	1.09599
246243	RNASEH1	1.09526
4494	MT1F	1.09079
84734	FAM167B	1.08831
56999	ADAMTS9	1.08651
5794	PTPRH	1.08559
4649	MYO9A	1.08416
79958	DENND1C	1.08327
101060202	NBPF3	1.07359
101060684	NBPF3	1.07359
84224	NBPF3	1.07359
8870	IER3	1.07351
55240	STEAP3	1.06751
2911	GRM1	1.06408
3304	HSPA1B	1.0614
3303	HSPA1B	1.0614
6927	HNF1A	1.06005
200407	CREG2	1.05803
1728	NQO1	1.05495
51764	GNG13	1.05255
8857	FCGBP	1.05022
9536	PTGES	1.04596
1950	EGF	1.04389
4986	OPRK1	1.04385
22996	TTC39A	1.04232
3765	KCNJ9	1.04114
353322	ANKRD37	1.03827
64926	RASAL3	1.03792
5345	SERPINF2	1.03666
26471	NUPR1	1.03073
4744	NEFH	1.02712
147699	PPM1N	1.02185
1038	CDR1	1.01824
24141	LAMP5	1.01544
9840	KIAA0748	1.01425
2214	FCGR3A	1.01376
644139	PIRT	1.0136
4741	NEFM	1.01328
4085	MAD2L1	1.01297
552900	BOLA2	1.0112
654483	BOLA2	1.0112
101060252	BOLA2	1.0112
2820	GPD2	1.00491
150763	GPAT2	1.0021
79786	KLHL36	1.002

## Sheet: Cortex DLB DOWN sig
Entrez	Name	FC
345	APOC3	-14.3363
3078	CFHR1	-13.1536
350	APOH	-13.0883
85376	RIMBP3	-12.8957
2638	GC	-12.6733
221391	OPN5	-12.6733
221393	GPR115	-5.40506
336	APOA2	-4.87599
79755	ZNF750	-4.51198
213	ALB	-4.29932
259	AMBP	-4.29199
5350	PLN	-4.13072
72	ACTG2	-3.97477
9173	IL1RL1	-3.94233
1674	DES	-3.81503
3816	KLK1	-3.70678
374462	PTPRQ	-3.70606
6295	SAG	-3.70136
9376	SLC22A8	-3.6585
170692	ADAMTS18	-3.39524
3973	LHCGR	-3.29211
3822	KLRC2	-3.07995
3699	ITIH3	-3.00706
6590	SLPI	-2.97759
165186	FAM179A	-2.93466
9427	ECEL1	-2.9299
8809	IL18R1	-2.92568
91181	NUP210L	-2.90624
279	AMY2A	-2.84882
389084	C2orf82	-2.81134
4629	MYH11	-2.80073
155051	CRYGN	-2.7075
1576	CYP3A4	-2.6611
161291	TMEM30B	-2.65092
56265	CPXM1	-2.61397
153571	C5orf38	-2.55536
1305	COL13A1	-2.52693
3698	ITIH2	-2.51486
6337	SCNN1A	-2.48491
26609	VCX	-2.48056
100130958	SYCE1L	-2.4736
1101	CHAD	-2.46817
6286	S100P	-2.44447
10736	SIX2	-2.43187
59	ACTA2	-2.42664
4239	MFAP4	-2.42267
26253	CLEC4E	-2.38418
8000	PSCA	-2.35958
286133	SCARA5	-2.32418
90187	EMILIN3	-2.32146
474170	LRRC37A2	-2.31859
56246	MRAP	-2.31063
54757	FAM20A	-2.29247
4311	MME	-2.29247
5004	ORM1	-2.29211
100533183	ZNF664-FAM101A	-2.2826
144347	ZNF664-FAM101A	-2.2826
57158	JPH2	-2.27323
79740	ZBBX	-2.25955
56142	PCDHA6	-2.25332
5169	ENPP3	-2.24742
5149	PDE6H	-2.23802
7348	UPK1B	-2.20675
124404	2014-09-12	-2.17699
5021	OXTR	-2.14642
1297	COL9A1	-2.13253
5729	PTGDR	-2.12254
79083	MLPH	-2.10618
23138	AK127224	-2.10115
3576	IL8	-2.07615
284076	TTLL6	-2.07589
100996709	AF119889	-2.06624
100506084	AF119889	-2.06624
100294341	AF119889	-2.06624
51326	AF119889	-2.06624
387885	CCDC42B	-2.06254
162417	NAGS	-2.05528
2919	CXCL1	-2.05249
8663	EIF3CL	-2.05195
728689	EIF3CL	-2.05195
10631	POSTN	-2.03681
639	PRDM1	-2.03185
2327	FMO2	-2.01508
845	CASQ2	-2.00449
126393	HSPB6	-1.97217
1832	DSP	-1.96678
624	BDKRB2	-1.95262
10804	GJB6	-1.95134
80975	TMPRSS5	-1.94658
203074	PRSS55	-1.94197
54714	CNGB3	-1.94197
6876	TAGLN	-1.9382
4256	MGP	-1.93536
10912	GADD45G	-1.93151
4920	ROR2	-1.9299
143162	FRMPD2	-1.91847
51267	CLEC1A	-1.91807
9356	SLC22A6	-1.91395
8693	GALNT4	-1.91209
100528030	GALNT4	-1.91209
117532	TMC2	-1.90015
128209	KLF17	-1.89189
374907	B3GNT8	-1.88856
10647	SCGB1D2	-1.88808
130497	OSR1	-1.88584
388585	HES5	-1.87044
9052	GPRC5A	-1.86788
190	NR0B1	-1.85435
2150	F2RL1	-1.85385
1281	COL3A1	-1.83303
22914	KLRK1;KLRC4-KLRK1	-1.82756
100528032	KLRK1;KLRC4-KLRK1	-1.82756
115111	SLC26A7	-1.80704
50856	CLEC4A	-1.8048
3026	HABP2	-1.80129
55304	SPTLC3	-1.79497
26166	RGS22	-1.77163
56129	PCDHB7	-1.76997
3043	HBB	-1.76945
3039	HBA2;HBA1	-1.76291
3040	HBA2;HBA1	-1.76291
1264	CNN1	-1.75618
10457	GPNMB	-1.75281
57642	COL20A1	-1.74102
147685	C19orf18	-1.73909
147658	ZNF534	-1.73606
81575	APOLD1	-1.70879
100130733	LRRC70	-1.7075
200010	SLC5A9	-1.7075
27006	FGF22	-1.7075
55283	MCOLN3	-1.6991
416	ARSF	-1.69329
84680	ACCS	-1.69293
56548	CHST7	-1.69063
653247	PRB2	-1.68819
84465	MEGF11	-1.67621
349136	WDR86	-1.67315
11197	WIF1	-1.6717
100533106	ZHX1-C8ORF76	-1.67022
56106	PCDHGA10	-1.66676
54102	CLIC6	-1.65306
57159	TRIM54	-1.65092
58495	OVOL2	-1.64477
340267	COL28A1	-1.64141
1134	CHRNA1	-1.63711
729873	TBC1D3C	-1.61549
101060287	TBC1D3C	-1.61549
101060321	TBC1D3C	-1.61549
414060	TBC1D3C	-1.61549
124602	KIF19	-1.6147
151651	EFHB	-1.60441
2306	FOXD2	-1.60317
9607	CARTPT	-1.5953
169044	COL22A1	-1.59203
91156	IGFN1	-1.58436
78989	COLEC11	-1.58377
388419	BTBD17	-1.57424
1545	CYP1B1	-1.56827
137868	SGCZ	-1.56311
10461	MERTK	-1.56
10628	TXNIP	-1.55829
101060503	TXNIP	-1.55829
2706	GJB2	-1.5555
6402	SELL	-1.54192
4148	MATN3	-1.53758
116238	TLCD1	-1.53473
229	ALDOB	-1.52109
8061	FOSL1	-1.52036
64073	C19orf33	-1.51753
101060682	GGT2	-1.51366
728441	GGT2	-1.51366
1280	COL2A1	-1.50587
91978	TPGS1	-1.50336
84239	ATP13A4	-1.50052
6563	SLC14A1	-1.49824
6263	RYR3	-1.49325
9423	NTN1	-1.48618
128239	IQGAP3	-1.48311
7373	COL14A1	-1.48123
1299	COL9A3	-1.47676
83937	RASSF4	-1.4752
57549	IGSF9	-1.4665
93377	OPALIN	-1.46292
5625	PRODH	-1.45796
84807	NFKBID	-1.45753
1512	CTSH	-1.45646
3486	IGFBP3	-1.45426
7079	TIMP4	-1.45308
6017	RLBP1	-1.45264
158248	TTC16	-1.45116
2735	GLI1	-1.44757
2267	FGL1	-1.44002
1815	DRD4	-1.43264
2199	FBLN2	-1.43064
158584	FAAH2	-1.4251
90993	CREB3L1	-1.42417
2202	EFEMP1	-1.41726
3108	HLA-DMA	-1.41511
55080	TAPBPL	-1.41107
6506	SLC1A2	-1.40366
1003	CDH5	-1.40204
2825	GPR1	-1.40053
9034	CCRL2	-1.39938
54567	DLL4	-1.39015
100423031	AMH	-1.38882
268	AMH	-1.38882
92340	C17orf72	-1.38755
9860	LRIG2	-1.37377
374977	HEATR8	-1.37367
23460	ABCA6	-1.3717
548644	POLR2J3	-1.37153
246721	POLR2J3	-1.37153
10993	SDS	-1.37071
340485	ACER2	-1.3687
54829	ASPN	-1.36647
25803	SPDEF	-1.36133
89958	C9orf140	-1.35641
91851	CHRDL1	-1.35081
196463	PLBD2	-1.34961
84129	NPHP3-ACAD11	-1.34901
8436	SDPR	-1.34869
80310	PDGFD	-1.34493
4837	NNMT	-1.34335
4860	PNP	-1.34125
79927	FAM110D	-1.34108
389333	C5orf65	-1.33977
5166	PDK4	-1.3387
3359	HTR3A	-1.33827
11248	NXPH3	-1.33737
1307	COL16A1	-1.33635
150094	SIK1	-1.33533
151887	CCDC80	-1.33311
11213	IRAK3	-1.33055
23620	NTSR2	-1.33029
10398	MYL9	-1.33016
1519	CTSO	-1.32942
29106	SCG3	-1.3247
8928	FOXH1	-1.32429
1589	CYP21A2	-1.3208
8577	TMEFF1	-1.32065
7278	TUBA3D	-1.31943
113457	TUBA3D	-1.31943
387707	CC2D2B	-1.31756
100652732	CC2D2B	-1.31756
9077	DIRAS3	-1.31519
79977	GRHL2	-1.31317
6495	SIX1	-1.31017
56301	SLC7A10	-1.30724
65217	PCDH15	-1.30438
112849	C14orf149	-1.30137
133584	EGFLAM	-1.30088
5366	PMAIP1	-1.29904
55336	FBXL8	-1.29126
5552	SRGN	-1.29125
9314	KLF4	-1.28951
51148	CERCAM	-1.28868
8613	PPAP2B	-1.2884
3875	KRT18	-1.288
129807	NEU4	-1.28522
285093	CXXC11	-1.27897
7404	UTY	-1.27836
1580	CYP4B1	-1.27687
745	C11orf9	-1.27255
4050	LTB	-1.272
32	ACACB	-1.26602
6566	SLC16A1	-1.26095
245711	SPDYA	-1.25629
146177	VWA3A	-1.25499
101060557	VWA3A	-1.25499
348	APOE	-1.24922
1843	DUSP1	-1.24689
101060704	ACP6	-1.24498
51205	ACP6	-1.24498
771	CA12	-1.23955
115677	NOSTRIN	-1.2392
198437	C20orf201	-1.23896
2078	ERG	-1.23829
7056	THBD	-1.23691
25903	OLFML2B	-1.23568
85478	CCDC65	-1.23413
91624	NEXN	-1.23017
92749	CCDC164	-1.22885
5241	PGR	-1.22717
54796	BNC2	-1.22688
6385	SDC4	-1.22547
1490	CTGF	-1.22362
5654	HTRA1	-1.22224
4033	LRMP	-1.22126
4969	OGN	-1.22103
8793	TNFRSF10D	-1.21858
183	AGT	-1.21292
404093	CUEDC1	-1.21038
115572	FAM46B	-1.2087
114900	C1QTNF4	-1.20583
53919	SLCO1C1	-1.19982
221074	SLC39A12	-1.19936
6750	SST	-1.19849
6926	TBX3	-1.19801
136	ADORA2B	-1.19708
1847	DUSP5	-1.1965
129293	C2orf89	-1.19253
10110	SGK2	-1.19149
440503	PLIN5	-1.19123
1571	CYP2E1	-1.18554
4739	NEDD9	-1.18155
23209	MLC1	-1.18001
10644	IGF2BP2	-1.17789
90139	TSPAN18	-1.17064
216	ALDH1A1	-1.16965
362	AQP5	-1.16941
51086	TNNI3K	-1.16794
100526835	TNNI3K	-1.16794
8532	CPZ	-1.16694
5156	PDGFRA	-1.16628
81608	PDGFRA	-1.16628
57214	KIAA1199	-1.16621
55937	APOM	-1.15888
7832	BTG2	-1.15775
50848	F11R	-1.1571
125704	FAM69C	-1.15391
341640	FREM2	-1.15063
374860	ANKRD30B	-1.14612
284111	SLC13A5	-1.14335
51676	ASB2	-1.13961
23015	GOLGA8B	-1.13901
440270	GOLGA8B	-1.13901
6496	SIX3	-1.13765
149563	C1orf64	-1.13673
54587	MXRA8	-1.13443
125875	CLDND2	-1.13377
2861	GPR37	-1.13207
55314	TMEM144	-1.13179
155185	AMZ1	-1.12489
114571	SLC22A9	-1.12311
57007	CXCR7	-1.11984
169270	ZNF596	-1.11683
4645	MYO5B	-1.11501
6538	SLC6A11	-1.11491
25829	DKFZp686N1150	-1.11121
7434	VIPR2	-1.10925
5105	PCK1	-1.10912
165	AEBP1	-1.10896
346653	FAM71F2	-1.10754
3773	KCNJ16	-1.10736
6583	SLC22A4	-1.10707
27092	CACNG4	-1.09939
3823	KLRC3	-1.09873
80149	ZC3H12A	-1.09809
55273	TMEM100	-1.09745
114823	LENG8	-1.09367
152189	CMTM8	-1.09349
10418	SPON1	-1.09284
10083	USH1C	-1.09243
79148	MMP28	-1.09168
2239	GPC4	-1.09148
7298	TYMS	-1.09063
22861	NLRP1	-1.09036
221938	MMD2	-1.08946
26002	MOXD1	-1.08876
3075	CFH	-1.08723
5175	PECAM1	-1.08303
51537	MTFP1	-1.08269
26659	OR7A5	-1.08145
9120	SLC16A6	-1.08116
79716	NPEPL1	-1.07444
100652930	NPEPL1	-1.07444
1289	COL5A1	-1.07346
5270	SERPINE2	-1.06968
1277	COL1A1	-1.06746
1462	VCAN	-1.06451
84059	GPR98	-1.06401
10693	CCT6B	-1.06365
55351	STK32B	-1.05949
118491	TTC18	-1.05764
131096	KCNH8	-1.05734
64093	SMOC1	-1.05604
6423	SFRP2	-1.05215
222962	SLC29A4	-1.05055
25891	PAMR1	-1.05038
8771	TNFRSF6B	-1.0491
7923	HSD17B8	-1.04854
84133	ZNRF3	-1.04783
375033	PEAR1	-1.04744
129080	EMID1	-1.04704
1768	DNAH6	-1.04528
3912	LAMB1	-1.04478
4856	NOV	-1.04454
4625	MYH7	-1.044
23418	CRB1	-1.04097
284114	TMEM102	-1.04093
4323	MMP14	-1.04069
4915	NTRK2	-1.04009
729085	FAM198A	-1.03935
255488	RNF144B	-1.03622
56267	CCBL2	-1.03565
2294	FOXF1	-1.03536
2262	GPC5	-1.03399
8784	TNFRSF18	-1.03373
2683	B4GALT1	-1.03315
9457	FHL5	-1.03234
54456	MOV10L1	-1.03234
84944	MAEL	-1.03098
89932	PAPLN	-1.03096
144110	TMEM86A	-1.03001
60495	HPSE2	-1.0266
100271927	RASA4	-1.0266
10156	RASA4	-1.0266
2261	FGFR3	-1.02567
116843	C6orf192	-1.02563
57716	PRX	-1.02469
23555	TSPAN15	-1.019
280	AMY2B	-1.01817
648740	AMY2B	-1.01817
22925	PLA2R1	-1.01719
1969	EPHA2	-1.01499
54922	RASIP1	-1.01455
7639	ZNF85	-1.01453
101060372	FMO5	-1.01441
2330	FMO5	-1.01441
2331	FMOD	-1.00867
5542	PRB1	-1.00771
147991	DPY19L3	-1.00749
4052	LTBP1	-1.00648
8082	SSPN	-1.00554
9618	TRAF4	-1.00459
92960	PEX11G	-1.0039
5803	PTPRZ1	-1.00345
25802	LMOD1	-1.00204
717	C2	-1.00194
3293	HSD17B3	-1.00164

## Sheet: Cortex PD UP
Entrez	Symbol	Fold Change
55997	CFC1	13.8124
407977	TNFSF12-TNFSF13	13.691
9626	GUCA1C	13.0533
64591	TSPY2	12.9428
375318	AQP12A	12.7452
922	CD5L	12.5228
202658	TRIM39-RPP21	12.3511
56658	TRIM39-RPP21	12.3511
728395	TSPY4	12.2695
2815	GP9	12.0533
94115	CGB8	11.688
93659	CGB8	11.688
94027	CGB8	11.688
1082	CGB8	11.688
93190	C1orf158	11.523
2691	GHRH	11.523
4993	OR2C1	11.5228
7258	TSPY1;TSPY4	11.5158
440107	PLEKHG7	11.1604
727857	BHLHA9	11.1604
1557	CYP2C19	10.9429
389320	C5orf48	10.9381
9503	XAGE1D	10.9381
653067	XAGE1D	10.9381
653048	XAGE1D	10.9381
653219	XAGE1D	10.9381
653220	XAGE1D	10.9381
390191	OR5B12	10.9378
9154	SLC28A1	10.9378
2688	GH1	10.9378
283685	GOLGA6L2	10.6897
150297	C22orf42	10.6754
54959	ODAM	10.6754
258	AMBN	10.6754
30062	RAX	10.6754
350	APOH	10.6751
373509	USP50	10.6521
100287226	ZNF729	10.6371
552891	DNAJC25-GNG10	10.3962
139189	DGKK	10.3536
1834	DSPP	10.3536
579	NKX3-2	10.3532
5678	PSG9	10.3532
126410	CYP4F22	10.3532
732	C8B	10.3532
2638	GC	10.3532
6336	SCN10A	10.3532
653149	NBPF6	10.264
100499483	BDAG1	10.2136
6003	RGS13	9.9388
27299	ADAMDEC1	9.9388
121549	ASCL4	9.9388
2626	GATA4	9.9388
2838	GPR15	9.9388
3849	KRT2	9.9388
246744	STH	9.93832
3216	HOXB6	9.93832
474354	LRRC18	9.93832
5948	RBP2	9.93832
646174	C16orf90	9.93832
120935	CCDC38	9.93832
1237	CCR8	9.93832
151871	DPPA2	9.93832
83953	FCAMR	9.93832
283150	FOXR1	9.93832
5956	OPN1LW	9.93832
50837	TAS2R7	9.93832
3214	HOXB4	9.93784
26749	GAGE2E	9.74904
204801	NLRP11	9.4032
6991	TCTE3	9.38286
4101	MAGEA2	9.36079
266740	MAGEA2	9.36079
64211	LHX5	9.35432
2692	GHRHR	9.35432
1419	CRYGB	9.35432
338339	CLEC4D	9.35432
390181	OR5AK2	9.35432
345062	PRSS48	9.35432
404203	SPINK6	9.35432
30012	TLX3	9.35432
143678	C11orf94	9.35432
284418	FAM71E2	9.35432
390212	GPR152	9.35432
119548	PNLIPRP3	9.35432
51270	TFDP3	9.35432
403314	APOBEC4	9.35432
56676	ASCL3	9.35432
92552	ATXN3L	9.35432
284067	C17orf105	9.35432
128602	C20orf85	9.35432
51266	CLEC1B	9.35432
10321	CRISP3	9.35432
29947	DNMT3L	9.35432
353140	LCE2C	9.35432
4103	MAGEA4	9.35432
4114	MAGEB3	9.35432
286362	OR13C9	9.35432
8386	OR1D5	9.35432
127059	OR2M5	9.35432
390063	OR51I1	9.35432
119774	OR52K2	9.35432
338662	OR8D4	9.35432
339906	PRSS42	9.35432
5672	PSG4	9.35432
5968	REG1B	9.35432
84659	RNASE7	9.35432
4184	SMCP	9.35432
6736	SRY	9.35432
7032	TFF2	9.35432
9032	TM4SF5	9.35432
5079	PAX5	9.3536
10331	B3GNT3	9.3536
391475	DYTN	9.3536
400360	C15orf54	9.3536
1559	CYP2C9	9.3536
120237	DBX1	9.3536
169966	FAM46D	9.3536
2848	GPR25	9.3536
2854	GPR32	9.3536
389207	GRXCR1	9.3536
3199	HOXA2	9.3536
3442	IFNA5	9.3536
647589	LOC647589	9.3536
51213	LUZP4	9.3536
4159	MC3R	9.3536
120787	OR52W1	9.3536
391004	PRAMEF17	9.3536
221823	PRPS1L1	9.3536
100509646	PRY	9.3536
442862	PRY	9.3536
9081	PRY	9.3536
6406	SEMG1	9.3536
139067	SPANXN3	9.3536
220082	SPERT	9.3536
51442	VGLL1	9.3536
170626	XAGE3	9.3536
203430	ZCCHC5	9.3536
1379	CR1L	9.34709
170482	CLEC4C	9.23337
360030	NANOGNB	9.21046
10911	UTS2	8.87995
79334	OR11H1;OR11H2;OR11H12	8.35612
440153	OR11H2;OR11H12	8.35612
7367	UGT2B17	8.35576
722	C4BPA	8.35576
3215	HOXB5	8.35576
8789	FBP2	8.35576
2693	GHSR	8.35576
54802	AK304759	8.35576
284099	C17orf78	8.35576
494188	FBXO47	8.35576
84636	GPR174	8.35576
389336	C5orf46	8.35576
9247	GCM2	8.35576
100505591	LRRC3C	8.35576
255725	OR52B2	8.35576
284266	SIGLEC15	8.35576
83551	TAAR8	8.35576
65121	PRAMEF1	8.35576
125981	ACER1	8.35576
646603	C4orf51	8.35576
10141	C4orf6	8.35576
29113	C6orf15	8.35576
192666	KRT24	8.35576
386677	KRTAP10-1	8.35576
431707	LHX8	8.35576
8390	OR1G1	8.35576
254879	OR2T6	8.35576
100287399	POTEB	8.35576
388468	POTEC;POTEB	8.35576
100996331	POTEB	8.35576
317754	POTEB	8.35576
339010	POTEB	8.35576
100288966	POTEB	8.35576
139804	RBMXL3	8.35576
50835	TAS2R9	8.35576
166655	TRIM60	8.35576
126767	AADACL3	8.35576
270	AMPD1	8.35576
100131137	BSPH1	8.35576
390259	BSX	8.35576
142827	C10orf129	8.35576
200159	C1orf100	8.35576
200523	C2orf51	8.35576
165100	C2orf57	8.35576
1233	CCR4	8.35576
168975	CNBD1	8.35576
1269	CNR2	8.35576
339302	CPLX4	8.35576
1369	CPN1	8.35576
1444	CSHL1	8.35576
128821	CST9L	8.35576
100130613	CXorf64	8.35576
100132963	CXorf68	8.35576
245911	DEFB108B	8.35576
245915	DEFB112	8.35576
10876	EDDM3A	8.35576
285588	EFCAB9	8.35576
646486	FABP12	8.35576
2248	FGF3	8.35576
140687	GCNT7	8.35576
2694	GIF	8.35576
257202	GPX6	8.35576
2940	GSTA3	8.35576
3209	HOXA13	8.35576
3218	HOXB8	8.35576
3229	HOXC13	8.35576
3446	IFNA10	8.35576
3456	IFNB1	8.35576
3458	IFNG	8.35576
388555	IGFL3	8.35576
29949	IL19	8.35576
11172	INSL6	8.35576
142683	ITLN2	8.35576
3851	KRT4	8.35576
83902	KRTAP17-1	8.35576
728299	KRTAP19-8	8.35576
100132386	KRTAP4-9	8.35576
442721	LMOD2	8.35576
4115	MAGEB4	8.35576
149281	METTL11B	8.35576
4317	MMP8	8.35576
84560	MT4	8.35576
4544	MTNR1B	8.35576
159296	NKX2-3	8.35576
135935	NOBOX	8.35576
26539	OR10H1	8.35576
284433	OR10H5	8.35576
128367	OR10X1	8.35576
347468	OR13H1	8.35576
284532	OR14A16	8.35576
127623	OR2B11	8.35576
127069	OR2T10	8.35576
81327	OR4A16	8.35576
390648	OR4F6	8.35576
390036	OR52K1	8.35576
389090	OR6B2	8.35576
390261	OR6M1	8.35576
346517	OR6V1	8.35576
139135	PASD1	8.35576
160065	PATE1	8.35576
644844	PHGR1	8.35576
101060716	POTEC	8.35576
343071	PRAMEF10	8.35576
122665	RNASE8	8.35576
81626	SHCBP1L	8.35576
6514	SLC2A2	8.35576
155184	SLC2A7	8.35576
133482	SLCO6A1	8.35576
6677	SPAM1	8.35576
727837	SSX2	8.35576
6757	SSX2	8.35576
90665	TBL1Y	8.35576
56157	TEX13A	8.35576
7031	TFF1	8.35576
90655	TGIF2LY	8.35576
343641	TGM6	8.35576
116179	TGM7	8.35576
134288	TMEM174	8.35576
338949	TMEM202	8.35576
388364	TMIGD1	8.35576
7141	TNP1	8.35576
7142	TNP2	8.35576
287015	TRIM42	8.35576
54578	UGT1A6	8.35576
124	ADH1A	8.17173
347442	DCAF8L2	8.13696
168417	ZNF679	7.52152
730291	ZNF679	7.52152
727905	FAM75A5	7.41877
81061	OR11H1	7.35864
254973	OR1L4	7.35864
6759	SSX4B;SSX4	7.35864
548313	SSX4B;SSX4	7.35864
5545	PRB4	7.26973
284428	MBD3L5	6.76213
100101629	GAGE13;GAGE2E	6.12149
729384	TRIM49L1	5.70986
399939	TRIM49L1	5.70986
642612	TRIM49L1	5.70986
100131392	TRIM49L1	5.70986
130560	SPATA3	5.49273
8969	HIST1H2AG;HIST1H2AK	5.33254
8329	HIST1H2AG;HIST1H2AK	5.33254
85235	HIST1H2AG;HIST1H2AK	5.33254
8336	HIST1H2AG;HIST1H2AK	5.33254
8332	HIST1H2AG;HIST1H2AK	5.33254
8330	HIST1H2AG;HIST1H2AK	5.33254
8351	HIST1H3E;HIST1H3F	5.16677
8350	HIST1H3E;HIST1H3F	5.16677
8968	HIST1H3E;HIST1H3F	5.16677
8355	HIST1H3E;HIST1H3F	5.16677
8354	HIST1H3E;HIST1H3F	5.16677
8353	HIST1H3E;HIST1H3F	5.16677
8352	HIST1H3E;HIST1H3F	5.16677
8358	HIST1H3E;HIST1H3F	5.16677
8357	HIST1H3E;HIST1H3F	5.16677
8356	HIST1H3E;HIST1H3F	5.16677
55908	UNQ599/PRO1185;C19orf80	4.71545
643161	FAM25A;FAM25B	4.53677
100132929	FAM25A;FAM25B	4.53677
100133093	FAM25A;FAM25B	4.53677
644054	FAM25A;FAM25B	4.53677
1139	CHRNA7	4.38703
89832	CHRNA7	4.38703
27091	CACNG5	4.36368
643834	PGA3	4.35365
286514	MAGEB18	4.34129
358	AQP1	4.18812
653550	TP53TG3;TP53TG3C;TP53TG3B;LOC729264	3.87952
729355	TP53TG3;TP53TG3C;TP53TG3B;LOC729264	3.87952
24150	TP53TG3;TP53TG3C;TP53TG3B;LOC729264	3.87952
729264	TP53TG3;TP53TG3C;TP53TG3B;LOC729264	3.87952
1485	CTAG1A	3.75786
246100	CTAG1A	3.75786
26659	OR7A5	3.61146
128506	C20orf123	3.55425
114131	UCN3	3.55413
51314	TXNDC3	3.5462
115584	SLC5A11	3.47239
221188	GPR114	3.35028
101060525	HFE2	3.32925
148738	HFE2	3.32925
8339	HIST1H2BC;HIST1H2BF;HIST1H2BI	3.3073
8346	HIST1H2BC;HIST1H2BF;HIST1H2BI	3.3073
8347	HIST1H2BC;HIST1H2BF;HIST1H2BI	3.3073
8344	HIST1H2BC;HIST1H2BF;HIST1H2BI	3.3073
8343	HIST1H2BC;HIST1H2BF;HIST1H2BI	3.3073
643394	SPINK9	3.29254
2205	FCER1A	3.29124
283971	CLEC18C	3.26908
84929	FIBCD1	3.21435
8302	KLRC4	3.14438
5314	PKHD1	3.13926
158401	C9orf84	3.13926
387836	CLEC2A	3.13926
124602	KIF19	3.12147
3904	LAIR2	3.04244
389730	FAM75A6	3.03501
4608	MYBPH	2.99637
2696	GIPR	2.9959
222	ALDH3B2	2.97995
171389	NLRP6	2.96935
100288433	DUX2	2.96935
653548	DUX2	2.96935
653545	DUX2	2.96935
22947	DUX2	2.96935
100288494	DUX2	2.96935
26583	DUX2	2.96935
653543	DUX2	2.96935
728410	DUX2	2.96935
653544	DUX2	2.96935
100288355	DUX2	2.96935
100288657	DUX2	2.96935
100288593	DUX2	2.96935
100288398	DUX2	2.96935
5104	SERPINA5	2.89971
4619	MYH1	2.85851
2846	LPAR4	2.80571
122042	RXFP2	2.779
92346	C1orf105	2.77694
80157	CWH43	2.77673
256076	COL6A5	2.77673
6349	CCL3L1	2.74763
414062	CCL3L1	2.74763
112714	TUBA3E	2.73816
23547	LILRA4	2.71721
127795	C1orf87	2.69788
285679	C5orf60	2.68438
7299	TYR	2.67105
63973	NEUROG2	2.66595
3293	HSD17B3	2.65217
563	AZGP1	2.6321
8392	OR3A3	2.5973
101060208	CT45A1;CT45A3;CT45A6	2.58507
101060211	CT45A1;CT45A3;CT45A6	2.58507
53842	CLDN22	2.57771
3371	TNC	2.56479
147710	IGSF23	2.5563
83795	KCNK16	2.55437
166863	RBM46	2.55437
8348	HIST1H2BO	2.55437
6476	SI	2.55437
27288	RBMXL2	2.55413
124783	C17orf46	2.55413
150572	SMYD1	2.54856
4622	MYH4	2.54489
6524	SLC5A2	2.51584
91181	NUP210L	2.5096
645037	GAGE13	2.49394
2574	GAGE13	2.49394
729408	GAGE13	2.49394
187	APLNR	2.49141
1116	CHI3L1	2.48521
338761	C1QL4	2.47985
167465	ZNF366	2.45514
2810	SFN	2.43753
100130967	C6orf99	2.43149
3567	IL5	2.43004
259215	LY6G6F	2.42887
58530	LY6G6F	2.42887
284415	VSTM1	2.42272
338328	GPIHBP1	2.41094
135152	B3GAT2	2.40234
445815	PALM2-AKAP2	2.40179
11217	PALM2-AKAP2	2.40179
441519	CT45A1;CT45A3	2.39698
959	CD40LG	2.38358
1038	CDR1	2.36277
285601	GPR150	2.35811
23495	TNFRSF13B	2.34406
729238	SFTPA2	2.34137
84824	FCRLA	2.33452
66002	CYP4F12	2.32429
150677	OTOS	2.32012
10170	DHRS9	2.31783
6750	SST	2.31432
54967	CXorf48	2.31235
4852	NPY	2.29637
3232	HOXD3	2.29379
257101	ZNF683	2.2936
8471	IRS4	2.29333
50674	NEUROG3	2.29326
727940	RHOXF2B	2.29326
4626	MYH8	2.29268
80070	ADAMTS20	2.29254
2299	FOXI1	2.29168
391194	OR2M2	2.29168
350383	GPR142	2.29139
644524	NKX2-4	2.29139
319100	TAAR6	2.29139
81494	CFHR5	2.29139
3817	KLK2	2.29139
390077	OR52N2	2.29139
1311	COMP	2.2911
91074	ANKRD30A	2.2911
221044	UCMA	2.2911
643854	CTAGE9	2.28573
100128553	CTAGE9	2.28573
387357	THEMIS	2.27005
80975	TMPRSS5	2.26595
644139	PIRT	2.24853
653509	SFTPA2;SFTPA1	2.2457
338917	VSX2	2.24459
132141	IQCF1	2.24041
170591	S100Z	2.21962
253190	SERHL2	2.21303
5265	SERPINA1	2.20931
165530	CLEC4F	2.20909
152078	C3orf55	2.20889
374955	SPATA21	2.20318
1133	CHRM5	2.20315
6019	RLN2	2.19445
3440	IFNA2	2.19349
352999	C6orf58	2.19349
219995	MS4A15	2.19349
283431	GAS2L3	2.19056
143941	TTC36	2.1734
140893	C20orf151	2.16945
27180	SIGLEC9	2.1614
8735	MYH13	2.14186
1610	DAO	2.14174
10143	CLEC3A	2.14126
6346	CCL1	2.1407
220032	GDPD4	2.14054
387129	NPSR1	2.14054
933	CD22	2.11077
391190	OR2L8	2.08984
340069	FAM170A	2.08705
2925	GRPR	2.08705
2352	FOLR3	2.08657
147841	SPC24	2.08657
100130958	SYCE1L	2.07958
11024	LILRA1	2.07645
117157	SH2D1B	2.07639
425054	VCX3B	2.07486
3595	IL12RB2	2.06994
5020	OXT	2.05952
4057	LTF	2.04887
151790	WDR49	2.04376
51129	ANGPTL4	2.04133
1446	CSN1S1	2.03217
282808	RAB40AL	2.0261
51237	MZB1	2.02247
343578	ARHGAP40	2.02247
541466	CT45A1	2.01612
2944	GSTM1	2.00778
3822	KLRC2	1.98111
414157	C10orf62	1.97178
26257	NKX2-8	1.97177
4318	MMP9	1.97133
5540	PPYR1	1.97133
100996758	PPYR1	1.97133
29851	ICOS	1.97079
27120	DKKL1	1.97061
11005	SPINK5	1.96989
390110	ACCSL	1.96989
820	CAMP	1.96989
4342	MOS	1.96989
3972	LHB	1.96953
256957	C17orf66	1.96953
1791	DNTT	1.96953
402569	KPNA7	1.96953
8387	OR1E1	1.96953
128864	C20orf144	1.96953
83417	FCRL4	1.96953
3445	IFNA8	1.96953
337879	KRTAP8-1	1.96953
389799	C9orf171	1.96917
729230	CCR2	1.96917
84779	NAA11	1.96917
90019	SYT8	1.96917
3034	HAL	1.96917
3821	KLRC1	1.9664
5346	PLIN1	1.96046
5630	PRPH	1.95478
441520	CT45A4;CT45A6	1.94288
541465	CT45A4;CT45A6	1.94288
26290	GALNT8	1.93141
91937	TIMD4	1.93125
2938	GSTA1	1.92612
2357	FPR1	1.91917
4547	MTTP	1.91191
389827	TMEM8C	1.91041
100288637	ARHGAP11B	1.90953
89839	ARHGAP11B	1.90953
7143	TNR	1.9074
494514	C18orf56	1.90179
1562	CYP2C18	1.89777
1392	CRH	1.89698
51148	CERCAM	1.89628
55	ACPP	1.87969
60482	SLC5A7	1.87832
5224	PGAM2	1.87549
400506	C16orf88	1.87515
22953	P2RX2	1.87387
57626	KLHL1	1.86981
2358	FPR2	1.86499
6359	CCL15	1.85713
960	CD44	1.85695
9499	MYOT	1.85383
132228	C3orf45	1.84979
2122	EVI1	1.84617
3171	FOXA3	1.84617
153571	C5orf38	1.84604
1393	CRHBP	1.84512
253650	ANKRD18A	1.83132
11226	GALNT6	1.83043
548644	POLR2J3	1.82736
246721	POLR2J3	1.82736
3060	HCRT	1.81976
133690	CAPSL	1.81336
387890	TMEM233	1.80782
340204	C6orf127	1.79802
9951	HS3ST4	1.79673
345	APOC3	1.77925
503834	DPRX	1.7791
374470	C12orf42	1.77905
254173	TTLL10	1.77889
6407	SEMG2	1.77889
245806	VGLL2	1.77817
390190	OR5B2	1.77817
859	CAV3	1.77797
4494	MT1F	1.7749
392399	LCN9	1.7715
84618	NT5C1A	1.76336
51050	PI15	1.76138
9582	APOBEC3B	1.76129
729025	SLC15A5	1.76055
84830	C6orf105	1.7582
4160	MC4R	1.75695
2168	FABP1	1.75633
8190	MIA	1.7517
2015	EMR1	1.74952
26998	FETUB	1.74946
6121	RPE65	1.74578
344901	OSTN	1.73701
392376	OR13C2	1.73513
3834	KIF25	1.7251
3690	ITGB3	1.72173
9173	IL1RL1	1.72082
2525	FUT3	1.71768
100996541	FAM157A;FAM157B	1.71376
100132858	FAM157A;FAM157B	1.71376
728262	FAM157A;FAM157B	1.71376
100132403	FAM157A;FAM157B	1.71376
53630	BCMO1	1.71352
8862	APLN	1.71197
50489	CD207	1.70883
124773	C17orf64	1.7082
100129216	DEFB131	1.70806
644414	DEFB131	1.70806
83697	SLC4A9	1.70586
5276	SERPINI2	1.69788
1325	CORT	1.69566
8547	FCN3	1.69028
83539	CHST9	1.68534
1591	CYP24A1	1.68143
2215	FCGR3B	1.65566
128817	CSTL1	1.65219
5075	PAX1	1.64993
9623	TCL1B	1.64631
597	BCL2A1	1.64441
64805	P2RY12	1.63898
5129	CDK18	1.62931
114780	PKD1L2	1.62906
2020	EN2	1.62741
63950	DMRTA2	1.62413
142910	LIPJ	1.61591
3046	HBE1	1.60948
196415	C12orf77	1.60605
1378	CR1	1.60439
1089	CEACAM4	1.60384
3553	IL1B	1.60381
27232	GNMT	1.60064
3061	HCRTR1	1.60009
2214	FCGR3A	1.59926
1270	CNTF	1.59809
2322	FLT3	1.59637
63895	PIEZO2	1.59515
123264	OSTBETA	1.58876
91703	ACY3	1.5832
3231	HOXD1	1.58126
140458	ASB5	1.57921
149483	CCDC17	1.57695
5027	P2RX7	1.57645
1358	CPA2	1.57534
84504	NKX6-2	1.57464
79152	FA2H	1.5715
9725	TMEM63A	1.57134
241	ALOX5AP	1.56797
50839	TAS2R10	1.55714
137075	CLDN23	1.55702
6329	SCN4A	1.55702
26083	TBC1D29	1.55702
3938	LCT	1.55702
93650	ACPT	1.55654
5897	RAG2	1.5563
50836	TAS2R8	1.5563
150681	OR6B3	1.55622
2019	EN1	1.55582
389161	ANKUB1	1.55582
127074	OR2T4	1.55582
551	AVP	1.55582
1811	SLC26A3	1.55582
341947	COX8C	1.55557
9971	NR1H4	1.55557
354	KLK3	1.55557
57094	CPA6	1.5551
54363	HAO1	1.5551
26735	OR1L3	1.5551
390999	PRAMEF12	1.5551
79820	CATSPERB	1.55509
23440	OTP	1.55462
147872	CCDC155	1.55462
1146	CHRNG	1.55462
158983	H2BFWT	1.55462
3009	HIST1H1B	1.55462
10665	C6orf10	1.55462
6357	CCL13	1.55462
2641	GCG	1.55462
4312	MMP1	1.55462
1179	CLCA1	1.55413
84647	PLA2G12B	1.55413
728075	CT47A1;CT47A11;CT47A6;CT47A7	1.55404
728096	CT47A1;CT47A11;CT47A6;CT47A7	1.55404
728049	CT47A1;CT47A11;CT47A6;CT47A7	1.55404
653282	CT47A1;CT47A11;CT47A6;CT47A7	1.55404
728082	CT47A1;CT47A11;CT47A6;CT47A7	1.55404
728042	CT47A1;CT47A11;CT47A6;CT47A7	1.55404
728062	CT47A1;CT47A11;CT47A6;CT47A7	1.55404
255313	CT47A1;CT47A11;CT47A6;CT47A7	1.55404
728036	CT47A1;CT47A11;CT47A6;CT47A7	1.55404
100507170	CT47A1;CT47A11;CT47A6;CT47A7	1.55404
728072	CT47A1;CT47A11;CT47A6;CT47A7	1.55404
728090	CT47A1;CT47A11;CT47A6;CT47A7	1.55404
100506888	LOC100506888	1.54552
5733	PTGER3	1.53607
60437	CDH26	1.53096
282973	JAKMIP3	1.53049
57467	HHATL	1.52885
349149	GJC3	1.52709
4166	CHST6	1.5251
29986	SLC39A2	1.5246
401124	DTHD1	1.51954
5618	PRLR	1.5184
1602	DACH1	1.51446
440023	KRTAP5-6	1.50724
53637	S1PR5	1.50671
131377	KBTBD5	1.49562
374946	C1orf187	1.49544
100996614	C1orf187	1.49544
401067	IQCF3	1.48642
1462	VCAN	1.4791
196051	PPAPDC1A	1.47547
79755	ZNF750	1.4754
64180	DPEP3	1.47464
342125	TMC3	1.47416
462	SERPINC1	1.47407
55079	FEZF2	1.46849
100507472	PCSK6	1.4637
5046	PCSK6	1.4637
1409	CRYAA	1.45748
930	CD19	1.45748
55711	FAR2	1.45476
6696	SPP1	1.45354
27296	TP53TG5	1.4491
718	C3	1.44218
147138	TMC8	1.44158
1298	COL9A2	1.4406
377047	PRSS45	1.4404
56999	ADAMTS9	1.43967
6402	SELL	1.43918
1524	CX3CR1	1.43867
59350	RXFP1	1.43719
3798	KIF5A	1.43351
5648	MASP1	1.43309
147920	IGFL2	1.43131
84203	TXNDC2	1.43113
57817	HAMP	1.43048
57786	RBAK;RBAK-LOC389458	1.42695
100533952	RBAK;RBAK-LOC389458	1.42695
389458	RBAK;RBAK-LOC389458	1.42695
26227	PHGDH	1.42515
9413	FAM189A2	1.42477
7080	NKX2-1	1.42369
361	AQP4	1.41672
84515	MCM8	1.41476
338872	C1QTNF9	1.41469
5031	P2RY6	1.41436
283310	OTOGL	1.4138
140	ADORA3	1.41164
973	CD79A	1.40501
5624	PROC	1.40377
11326	VSIG4	1.40132
57705	WDFY4	1.40062
54360	CYTL1	1.39948
5865	RAB3B	1.39542
8608	RDH16	1.39429
51301	GCNT4	1.39369
27283	TINAG	1.39287
276	AMY1A	1.39066
277	AMY1A	1.39066
278	AMY1A	1.39066
219527	LRRC55	1.38963
22802	CLCA4	1.38943
144448	TSPAN19	1.3893
60484	HAPLN2	1.3879
51298	THEG	1.38709
7356	SCGB1A1	1.38709
85413	SLC22A16	1.38679
10913	EDAR	1.38631
5669	PSG1	1.38631
10871	CD300C	1.38619
84076	TKTL2	1.38613
608	TNFRSF17	1.38613
57818	G6PC2	1.38613
2670	GFAP	1.37791
57116	ZNF695	1.37744
50511	SYCP3	1.37436
28959	TMEM176B	1.37429
2115	ETV1	1.37331
7103	TSPAN8	1.37259
387712	ENO4	1.37103
51285	RASL12	1.36998
3689	ITGB2	1.36894
640	BLK	1.3657
729759	OR4F16	1.3632
26683	OR4F16	1.3632
81399	OR4F16	1.3632
131096	KCNH8	1.36245
169166	SNX31	1.35902
26996	GPR160	1.35672
79750	ZNF385D	1.35542
53828	FXYD4	1.35265
10749	KIF1C	1.35074
64106	NPFFR1	1.35028
3581	IL9R	1.35028
5860	QDPR	1.34749
4207	MEF2B	1.34151
100271849	MEF2B	1.34151
115019	SLC26A9	1.34053
222894	FERD3L	1.33865
3823	KLRC3	1.33855
55365	TMEM176A	1.33823
134353	LSM11	1.3369
728957	ZNF705A	1.33581
100131539	ZNF705A	1.33581
440077	ZNF705A	1.33581
405754	ERVFRD-1	1.33462
2864	FFAR1	1.3345
26248	OR2K2	1.3345
340665	CYP26C1	1.33421
643008	C17orf109	1.32961
94235	GNG8	1.32353
4892	NRAP	1.32143
627	BDNF	1.31567
4155	MBP	1.31555
11069	RAPGEF4	1.31551
84570	COL25A1	1.3152
7018	TF	1.31486
240	ALOX5	1.30936
283999	TMEM235	1.30772
2834	PRLHR	1.30647
4068	SH2D1A	1.30252
5158	PDE6B	1.30241
6911	TBX6	1.29928
3394	IRF8	1.29908
167410	LIX1	1.29726
116	ADCYAP1	1.2969
313	AOAH	1.29426
6658	SOX3	1.29398
7173	TPO	1.29398
126006	PCP2	1.29398
2520	GAST	1.29398
170370	FAM170B	1.29355
100287718	LOC100287718	1.29355
5004	ORM1	1.29326
846	CASR	1.29283
256646	C15orf55	1.29283
121793	C13orf16	1.29266
1733	DIO1	1.29254
3772	KCNJ15	1.29254
145497	C14orf166B	1.29254
338567	KCNK18	1.29254
143162	FRMPD2	1.28929
25861	DFNB31	1.28898
2191	FAP	1.28782
6579	SLCO1A2	1.2868
282616	IL28A	1.28665
11322	TMC6	1.28457
9033	PKD2L1	1.2826
118611	C10orf90	1.28196
2246	FGF1	1.28189
90273	CEACAM21	1.28177
154288	C6orf221	1.28138
399473	SPRED3	1.27691
341359	SYT10	1.27691
259289	TAS2R43	1.27219
139735	ZFP92	1.27161
5502	PPP1R1A	1.27055
3306	HSPA2	1.26996
117248	GALNTL2	1.26866
7253	TSHR	1.26751
375057	C1orf95	1.26683
8663	EIF3CL	1.26623
728689	EIF3CL	1.26623
786	CACNG1	1.26484
79844	ZDHHC11	1.26376
100996904	ZDHHC11	1.26376
115350	FCRL1	1.26239
8341	HIST1H2BN	1.2614
4495	MT1G	1.25943
4303	FOXO4	1.25839
6536	SLC6A9	1.25838
23784	POTEH	1.25664
203074	PRSS55	1.25486
1143	CHRNB4	1.25358
3872	KRT17	1.2524
6036	RNASE2	1.25148
83259	PCDHY	1.25036
8908	GYG2	1.24681
345611	IRGM	1.24677
284948	SH2D6	1.24623
85414	SLC45A3	1.24582
340075	ARSI	1.24577
4036	LRP2	1.24549
6274	S100A3	1.24547
1543	CYP1A1	1.24214
162282	ANKFN1	1.24214
5349	FXYD3	1.23668
4176	MCM7	1.2365
9402	GRAP2	1.2348
64005	MYO1G	1.23291
8537	BCAS1	1.23229
319	APOF	1.23187
6094	ROM1	1.22934
5209	PFKFB3	1.22907
8502	PKP4	1.22897
84735	CNDP1	1.2279
9448	MAP4K4	1.22778
1647	GADD45A	1.22732
91107	TRIM47	1.22707
7857	SCG2	1.22601
828	CAPS	1.22589
728404	AGAP8	1.22192
157310	PEBP4	1.22101
79025	C20orf195	1.21998
653808	ZG16	1.21975
1592	CYP26A1	1.21915
123036	TC2N	1.21654
1950	EGF	1.21569
53829	P2RY13	1.21405
10371	SEMA3A	1.21396
58526	MID1IP1	1.2126
8291	DYSF	1.21203
222643	UNC5CL	1.21197
27328	PCDH11X;PCDHY	1.21128
201305	SPNS3	1.21084
2978	GUCA1A	1.20794
126259	TMIGD2	1.20794
926	CD8B	1.20775
100996919	CD8B	1.20775
2187	FANCB	1.20635
7043	TGFB3	1.20632
3196	TLX2	1.20585
283420	CLEC9A	1.20554
643965	TMEM88B	1.20472
445582	POTEE	1.20424
7462	LAT2	1.2037
1755	DMBT1	1.20087
6863	TAC1	1.19969
388531	RGS9BP	1.19943
3884	KRT33B	1.19562
4887	NPY2R	1.19458
644809	C15orf56	1.19445
128178	EDARADD	1.19445
254439	C11orf86	1.19431
3273	HRG	1.19421
100130988	C7orf72	1.19397
148870	CCDC27	1.19369
7535	ZAP70	1.19361
84226	C2orf16	1.19238
165186	FAM179A	1.18895
153328	SLC25A48	1.18849
8538	BARX2	1.18618
56146	PCDHA2	1.18476
9705	ST18	1.18461
26576	SRPK3	1.18329
57722	IGDCC4	1.18182
8277	TKTL1	1.18151
27285	TEKT2	1.1812
5305	PIP4K2A	1.18037
2558	GABRA5	1.17983
430	ASCL2	1.17851
1356	CP	1.17831
117283	IP6K3	1.17687
65997	RASL11B	1.17247
23732	C9orf4	1.17162
28227	PPP2R3B	1.17009
201299	RDM1	1.16999
25843	HSPE1-MOB4;MOB4	1.1695
100529241	HSPE1-MOB4;MOB4	1.1695
56144	PCDHA4	1.16928
1748	DLX4	1.16606
54586	C9orf11	1.1647
10874	NMU	1.16239
2564	GABRE	1.16208
407009	GABRE	1.16208
574412	GABRE	1.16208
56624	ASAH2	1.1603
2065	ERBB3	1.15988
9214	FAIM3	1.15968
2993	GYPA	1.15946
26059	ERC2	1.15875
374407	DNAJB13	1.15867
57571	CARNS1	1.15779
7482	WNT2B	1.15691
5623	PSPN	1.15648
90199	WFDC8	1.15512
399694	SHC4	1.15402
30817	EMR2	1.15294
146722	CD300LF	1.15263
24137	KIF4A	1.1526
9723	SEMA3E	1.15214
146279	TEKT5	1.15176
130872	AHSA2	1.15138
8988	HSPB3	1.14898
4885	NPTX2	1.14777
9454	HOMER3	1.14712
6457	SH3GL3	1.14555
5156	PDGFRA	1.1455
342035	GLDN	1.14471
51066	C3orf32	1.14378
1380	CR2	1.14318
5365	PLXNB3	1.14258
11339	OIP5	1.14198
283953	TMEM114	1.14162
9834	KIAA0125	1.14162
611	OPN1SW	1.14139
2779	GNAT1	1.14091
4951	OCM2	1.14054
197021	LCTL	1.13684
114	ADCY8	1.13649
20	ABCA2	1.13345
3782	KCNN3	1.13341
55998	NXF5	1.13298
79748	LMAN1L	1.13205
100	ADA	1.12908
6242	RTKN	1.12891
55367	PIDD	1.12868
9846	GAB2	1.12823
23176	2013-09-08	1.12761
441509	GLRA4	1.12638
5475	PPEF1	1.12597
145270	PRIMA1	1.1252
8406	SRPX	1.12517
26526	TSPAN16	1.12406
3078	CFHR1	1.12284
168391	GALNTL5	1.12065
130502	TTC32	1.1199
8794	TNFRSF10C	1.11766
284486	THEM5	1.11748
100526737	RBM14-RBM4	1.11686
5936	RBM14-RBM4	1.11686
59272	ACE2	1.11644
100996709	ARL17B;ARL17A;AF119889	1.11558
100506084	ARL17B;ARL17A;AF119889	1.11558
100294341	ARL17B;ARL17A;AF119889	1.11558
51326	ARL17B;ARL17A;AF119889	1.11558
259266	ASPM	1.11198
23630	KCNE1L	1.11169
51311	TLR8	1.10956
3001	GZMA	1.10956
286464	CXorf59	1.10953
219578	ZNF804B	1.10946
6097	RORC	1.10941
442247	RFPL4B	1.1094
4829	NMBR	1.10911
2492	FSHR	1.10911
2570	GABRR2	1.10898
8549	LGR5	1.10745
118442	GPR62	1.10516
92799	SHKBP1	1.10136
9956	HS3ST2	1.10104
146956	EME1	1.10008
400120	SERTM1	1.09744
1124	CHN2	1.09694
1852	DUSP9	1.09502
643664	SLC35G6	1.09482
118430	MUCL1	1.09404
653361	NCF1	1.09232
23149	FCHO1	1.09232
8989	TRPA1	1.09145
286204	CRB2	1.09101
80303	EFHD1	1.08961
126961	HIST2H3D	1.08944
653604	HIST2H3D	1.08944
333932	HIST2H3D	1.08944
4147	MATN2	1.0886
100506558	MATN2	1.0886
3357	HTR2B	1.08753
646892	SH2D7	1.08753
55879	GABRQ	1.08745
9058	SLC13A2	1.08716
84106	PRAM1	1.08526
2952	GSTT1	1.08474
389170	LEKR1	1.08425
132204	SYNPR	1.08256
55914	ERBB2IP	1.08231
55345	C4orf21	1.08144
825	CAPN3	1.0803
1063	CENPF	1.07751
28513	CDH19	1.0768
2044	EPHA5	1.07433
6663	SOX10	1.07426
5122	PCSK1	1.07397
1572	CYP2F1	1.07159
100130274	CCDC166	1.07138
58473	PLEKHB1	1.06971
79948	LPPR3	1.06786
414152	C10orf105	1.0678
5992	RFX4	1.06723
84281	C2orf88	1.06702
54209	TREM2	1.06525
63924	CIDEC	1.06308
954	ENTPD2	1.06069
594855	CPLX3	1.06031
6461	SHB	1.05995
27231	ITGB1BP3	1.05952
10930	APOBEC2	1.05934
10376	TUBA1B	1.05797
26468	LHX6	1.05731
4815	NINJ2	1.05698
51203	NUSAP1	1.05645
346528	OR2A1	1.05596
101060702	OR2A1	1.05596
402317	OR2A1	1.05596
54443	ANLN	1.05493
79258	MMEL1	1.05454
3574	IL7	1.05443
83641	FAM107B	1.05373
55227	LRRC1	1.05308
1285	COL4A3	1.05241
53841	CDHR5	1.05006
8707	B3GALT2	1.04769
1360	CPB1	1.04598
51700	CYB5R2	1.04575
140803	TRPM6	1.04529
84539	MCHR2	1.04478
64926	RASAL3	1.04349
1015	CDH17	1.04238
3848	KRT1	1.0423
25924	MYRIP	1.04128
1622	DBI	1.04042
3109	HLA-DMB	1.04038
63974	NEUROD6	1.04027
6037	RNASE3	1.03881
3684	ITGAM	1.03833
25928	SOSTDC1	1.03791
4261	CIITA	1.03648
83543	AIF1L	1.03637
57096	RPGRIP1	1.03618
100316904	SAP25	1.03603
4023	LPL	1.0358
84899	TMTC4	1.03512
5354	PLP1	1.03404
134829	CLVS2	1.03325
100507341	LOC100507341	1.0319
27345	KCNMB4	1.0294
55530	SVOP	1.02732
6916	TBXAS1	1.02706
80342	TRAF3IP3	1.0265
114786	XKR4	1.0265
374739	TEPP	1.02452
386618	KCTD4	1.02419
51555	PEX5L	1.02269
3381	IBSP	1.02263
55357	TBC1D2	1.02187
9232	PTTG1	1.02148
3936	LCP1	1.02117
4648	MYO7B	1.02096
90050	FAM181A	1.02003
56163	RNF17	1.01945
3975	LHX1	1.01645
5961	PRPH2	1.01578
3991	LIPE	1.0155
135932	TMEM139	1.01513
220382	FAM181B	1.01438
79789	CLMN	1.0141
9953	HS3ST3B1	1.01282
1439	CSF2RB	1.01232
3792	KEL	1.0108
9699	RIMS2	1.01052
55789	DEPDC1B	1.00827
55016	2013-03-01	1.0081
64757	2013-03-01	1.0081
3363	HTR7	1.00803
720	C4A;C4B	1.00681
27036	SIGLEC7	1.00604
7409	VAV1	1.00446
116154	PHACTR3	1.00373
2123	EVI2A	1.00326
645121	CCNI2	1.00285
1809	DPYSL3	1.00239
93107	KCNG4	1.0012
4956	ODF1	1.0012
221527	ZBTB12	1.00079
3800	KIF5C	1.00039
4650	MYO9B	0.999991
6518	SLC2A5	0.999953
157753	TMEM74	0.999711
374467	C12orf63	0.999535
150365	MEI1	0.99878
4878	NPPA	0.998693
390928	PAPL	0.99792
389337	ARHGEF37	0.99748
7681	MKRN3	0.996175
5214	PFKP	0.995074
132851	SPATA4	0.991954
79929	MAP6D1	0.991949
55714	ODZ3	0.991524
4634	MYL3	0.991314
23555	TSPAN15	0.988455
23434	C3orf27	0.987996
388323	GLTPD2	0.987237
4340	MOG	0.986914
57698	KIAA1598	0.985345
643866	CBLN3	0.983761
83475	DOHH	0.983291
221191	PRSS54	0.982951
374920	C19orf68	0.982781
94274	PPP1R14A	0.982616
85477	SCIN	0.982197
1441	CSF3R	0.980937
401565	FAM166A	0.980257
254295	PHYHD1	0.980043
5880	RAC2	0.97979
8073	PTP4A2	0.978536
144568	A2ML1	0.974874
8495	PPFIBP2	0.972763
8612	PPAP2C	0.972414
56145	PCDHA3	0.972278
2209	FCGR1A	0.972161
51151	SLC45A2	0.972054
9721	GPRIN2	0.972054
285888	CNPY1	0.972054
54830	NUP62CL	0.972054
29895	MYLPF	0.972054
116337	PANX3	0.972054
53940	FTHL17	0.972054
11081	KERA	0.971874
27136	MORC1	0.971814
157927	C9orf62	0.971814
3820	KLRB1	0.971734
353324	SPATA12	0.971694
1482	NKX2-5	0.971694
57733	GBA3	0.971694
3578	IL9	0.971694
646	BNC1	0.971694
171484	FAM9C	0.971694
170063	CXorf22	0.971622
3957	LGALS2	0.971574
89872	AQP10	0.971574
3697	ITIH1	0.971574
51146	A4GNT	0.971333
391104	VHLL	0.971333
125206	SLC5A10	0.971333
7069	THRSP	0.971333
344805	TMPRSS7	0.971093
389208	TMPRSS11F	0.970973
356	FASLG	0.970973
8340	HIST1H2BL	0.970973
80099	C7orf69	0.970614
56673	C11orf16	0.970614
133396	IL31RA	0.970614
135924	OR9A2	0.970614
388960	C2orf78	0.970614
1814	DRD3	0.970614
259308	FAM205A	0.970614
140432	RNF113B	0.970614
170712	COX7B2	0.970614
347516	DGAT2L6	0.970614
56287	GKN1	0.970614
100130348	LOC100130348	0.970614
4113	MAGEB2	0.970614
4543	MTNR1A	0.970614
5458	POU4F2	0.970612
9350	CER1	0.970612
127062	OR2M3	0.970612
51179	HAO2	0.969893
122706	PSMB11	0.969893
55891	LENEP	0.969893
339403	RXFP4	0.969893
164284	APCDD1L	0.969893
359	AQP2	0.969893
347527	ARSH	0.969893
399814	C10orf120	0.969893
100190949	C5orf52	0.969893
146849	CCDC42	0.969893
1990	CELA1	0.969893
1584	CYP11B1	0.969893
4158	MC2R	0.969893
2831	NPBWR1	0.969893
60506	NYX	0.969893
127943	FCRLB	0.969058
148345	C1orf127	0.968692
4499	MT1M	0.968444
105	ADARB2	0.966973
58495	OVOL2	0.96613
3055	HCK	0.965249
1230	CCR1	0.964513
6347	CCL2	0.964361
9607	CARTPT	0.963668
56140	PCDHA8	0.96326
1262	CNGA4	0.961667
28232	SLCO3A1	0.960225
10716	TBR1	0.959355
23109	DDN	0.959161
389941	C1QL3	0.958465
23500	DAAM2	0.957594
728116	ZBTB8B	0.95672
8739	HRK	0.955566
29893	PSMC3IP	0.954897
1310	COL19A1	0.954776
23676	SMPX	0.954637
54857	GDPD2	0.953961
84787	SUV420H2	0.953469
347517	RAB41	0.953195
2258	FGF13	0.952944
7471	WNT1	0.952426
5653	KLK6	0.952133
26232	FBXO2	0.951269
6503	SLA	0.951246
7280	TUBB2A	0.947997
57471	ERMN	0.946085
400713	ZNF880	0.944385
81704	DOCK8	0.943264
221476	PI16	0.943109
92170	MTG1	0.943049
388951	TSPYL6	0.942908
4745	NELL1	0.942055
9363	RAB33A	0.941991
9576	SPAG6	0.941625
5208	PFKFB2	0.941189
56138	PCDHA11	0.941121
131873	COL6A6	0.940345
10411	RAPGEF3	0.940052
144453	BEST3	0.939781
118663	BTBD16	0.93919
4033	LRMP	0.93913
100528064	NEDD8-MDP1	0.938502
22999	RIMS1	0.93781
4146	MATN1	0.937767
338773	TMEM119	0.935686
9911	TMCC2	0.935219
375387	LRRC33	0.93458
8438	RAD54L	0.933858
343702	XKR7	0.931412
9625	AATK	0.930371
84900	RNFT2	0.928892
100533181	FXYD6-FXYD2;FXYD6	0.928453
56107	PCDHGA9	0.927517
713	C1QB	0.927456
4621	MYH3	0.926534
56101	PCDHGB5;PCDHGB4	0.926308
8641	PCDHGB5;PCDHGB4	0.926308
4985	OPRD1	0.926161
4842	NOS1	0.926022
945	CD33	0.925999
55540	IL17RB	0.925349
222553	SLC35F1	0.924995
84057	MND1	0.924802
728911	CT45A4	0.924509
57143	ADCK1	0.924409
50615	IL21R	0.924097
5973	RENBP	0.923818
163589	TDRD5	0.923799
23531	MMD	0.922655
81706	PPP1R14C	0.922398
55063	ZCWPW1	0.92125
3742	KCNA6	0.919941
56896	DPYSL5	0.919148
6869	TACR1	0.918807
9884	LRRC37A	0.918483
781	CACNA2D1	0.916809
140766	ADAMTS14	0.913388
83690	CRISPLD1	0.912954
27006	FGF22	0.912892
139411	PTCHD1	0.912845
5900	RALGDS	0.912743
9311	ACCN3	0.912369
9840	KIAA0748	0.911276
9435	CHST2	0.910882
163933	FAM43B	0.910572
4496	MT1H	0.91057
128209	KLF17	0.909363
94015	TTYH2	0.90879
9514	GAL3ST1	0.907759
101060453	FABP5	0.906621
2171	FABP5	0.906621
404785	POTEH;POTEG	0.90659
5029	P2RY2	0.906166
154386	C6orf195	0.90494
253970	SFTA3	0.90494
164118	TTC24	0.904809
4715	NDUFB9	0.904423
100533183	ZNF664-FAM101A	0.904148
144347	ZNF664-FAM101A	0.904148
64084	CLSTN2	0.903542
3931	LCAT	0.901612
128414	NKAIN4	0.901066
100130933	C17orf110	0.900796
332	BIRC5	0.900612
55911	APOBR	0.899905
221711	SYCP2L	0.899191
55889	GOLGA6C;GOLGA6A	0.898698
653641	GOLGA6C;GOLGA6A	0.898698
653643	GOLGA6C;GOLGA6A	0.898698
342096	GOLGA6C;GOLGA6A	0.898698
51514	DTL	0.898054
860	RUNX2	0.898007
27012	KCNV1	0.897211
149111	CNIH3	0.896547
140767	NRSN1	0.896167
284	ANGPT1	0.895641
1902	LPAR1	0.895473
8821	INPP4B	0.89467
283514	SIAH3	0.894375
1302	COL11A2	0.894272
885	CCK	0.894058
222659	PXT1	0.894052
6834	SURF1	0.893756
84765	ZNF577	0.893613
10683	DLL3	0.892701
641	BLM	0.89093
714	C1QC	0.890666
100996451	CLDN4	0.890257
1364	CLDN4	0.890257
2210	FCGR1A;FCGR1B	0.889871
100129654	TCF24	0.889592
284654	RSPO1	0.889592
150468	CKAP2L	0.889517
100131244	ANKRD63	0.889432
113730	KLHDC7B	0.889432
83988	NCALD	0.88925
388939	C2orf71	0.888531
55026	FAM70A	0.888216
283897	C16orf54	0.888188
441381	LRRC24	0.888183
1114	CHGB	0.887283
3635	INPP5D	0.887269
79097	TRIM48	0.887206
53346	TM6SF1	0.88705
146183	OTOA	0.886875
57477	SHROOM4	0.886571
160851	DGKH	0.886324
2657	CERS1	0.886117
10715	CERS1	0.886117
9821	RB1CC1	0.884613
8796	SCEL	0.884592
983	CDK1	0.883245
2845	GPR22	0.883055
9455	HOMER2	0.882304
364	AQP7	0.882271
100509620	AQP7	0.882271
387104	C6orf174	0.882166
3985	LIMK2	0.881663
9476	NAPSA	0.881463
10085	EDIL3	0.881248
2899	GRIK3	0.880832
147906	DACT3	0.880523
6588	SLN	0.879542
2649	NR6A1	0.878945
79190	IRX6	0.878945
202374	STK32A	0.878945
5055	SERPINB2	0.878861
344758	GPR149	0.878855
115650	TNFRSF13C	0.878765
26030	PLEKHG3	0.878522
3568	IL5RA	0.877803
135228	CD109	0.876649
5731	PTGER1	0.875839
144132	DNHD1	0.874207
3754	KCNF1	0.873151
10148	EBI3	0.873044
8318	CDC45	0.872423
666	BOK	0.872375
389432	SAMD5	0.872109
26147	PHF19	0.871445
23460	ABCA6	0.870892
90523	MLIP	0.870489
56884	FSTL5	0.870201
9074	CLDN6	0.870175
50944	SHANK1	0.870108
54753	ZNF853	0.869397
653140	C2orf84	0.869121
80352	RNF39	0.868961
54820	NDE1	0.868787
51481	VCX3A	0.867622
26609	VCX3A	0.867622
4914	NTRK1	0.867357
221914	GPC2	0.867336
7054	TH	0.866701
2342	FNTB;CHURC1-FNTB	0.865934
120103	SLC36A4	0.86576
1800	DPEP1	0.86525
94026	POM121L2	0.865155
400935	IL17REL	0.865139
6013	RLN1	0.865139
200403	VWA3B	0.864998
128674	PROKR2	0.864727
93100	NAPRT1	0.864476
1815	DRD4	0.864072
10992	SF3B2	0.863457
9770	RASSF2	0.863414
1506	CTRL	0.862192
2151	F2RL2	0.861842
9638	FEZ1	0.861462
2180	ACSL1	0.860997
24139	EML2	0.860218
10178	ODZ1	0.86011
344807	CD200R1L	0.859796
284217	LAMA1	0.858441
90865	IL33	0.856949
161176	C14orf49	0.856577
256933	NPB	0.85554
27181	SIGLEC8	0.85475
3707	ITPKB	0.854634
10507	SEMA4D	0.854523
9469	CHST3	0.854013
3852	KRT5	0.854009
441376	C8orf85	0.853607
29125	C11orf21	0.853334
6622	SNCA	0.852745
116443	GRIN3A	0.851738
3925	STMN1	0.851084
64077	LHPP	0.850877
286262	TPRN	0.850826
22846	VASH1	0.85082
11023	VAX1	0.850748
1536	CYBB	0.850616
23417	MLYCD	0.850463
100653194	SIRPB1	0.850234
10326	SIRPB1	0.850234
100653231	SIRPB1	0.850234
51252	FAM178B	0.849501
23596	OPN3	0.84938
220965	FAM13C	0.848714
873	CBR1	0.848191
29844	TFPT	0.846766
23242	COBL	0.846698
254910	LCE5A	0.846655
2572	GAD2	0.846599
9450	LY86	0.846523
145173	B3GALTL	0.846057
253982	ASPHD1	0.845308
340485	ACER2	0.844793
4948	OCA2	0.844504
27253	PCDH17	0.843467
152877	FAM53A	0.843321
23114	NFASC	0.841976
59345	GNB4	0.841737
3579	CXCR2	0.841714
85445	CNTNAP4	0.841705
833	CARS	0.841452
136319	MTPN	0.840639
767558	MTPN	0.840639
117177	RAB3IP	0.840593
146330	FBXL16	0.840241
57531	HACE1	0.84006
196541	METTL21C	0.839951
119	ADD2	0.839252
375567	VWC2	0.83908
23671	TMEFF2	0.839031
50810	HDGFRP3	0.839021
7039	TGFA	0.838838
347252	IGFBPL1	0.838788
26280	IL1RAPL2	0.83875
55314	TMEM144	0.838528
388722	C1orf53	0.83843
170371	C10orf128	0.838222
23397	NCAPH	0.837753
100271927	RASA4	0.836968
10156	RASA4	0.836968
7224	TRPC5	0.836107
1719	DHFR	0.835274
10125	RASGRP1	0.833674
89853	FAM125B	0.833319
55850	USE1	0.833171
221184	CPNE2	0.833057
285971	ZNF775	0.832735
56963	RGMA	0.832579
5021	OXTR	0.832091
115827	RAB3C	0.832024
4521	NUDT1	0.832003
57475	PLEKHH1	0.83151
54059	YBEY	0.830764
144811	LACC1	0.829999
3815	KIT	0.829678
1286	COL4A4	0.829661
114899	C1QTNF3	0.829616
728888	NPIPL3	0.829614
23117	NPIPL3	0.829614
55503	TRPV6	0.829373
246213	SLC17A8	0.829314
256227	STEAP1B	0.828524
54329	GPR85	0.828455
651959	FRG2C	0.828319
100288801	FRG2C	0.828319
222166	AK098769;C7orf41	0.82705
10841	FTCD	0.826551
57458	TMCC3	0.826292
79628	SH3TC2	0.826161
10297	APC2	0.825935
4013	VWA5A	0.825673
57495	KIAA1239	0.825647
3952	LEP	0.825311
83449	PMFBP1	0.825213
4294	MAP3K10	0.824652
646019	CBY3	0.824497
27128	CYTH4	0.824384
92558	CCDC64	0.824309
250	ALPP	0.824266
84457	PHYHIPL	0.824099
468	ATF4	0.822386
8842	PROM1	0.822231
1	A1BG	0.822215
1501	CTNND2	0.822172
389084	C2orf82	0.82206
387885	CCDC42B	0.82042
116987	AGAP1	0.820228
400961	PAIP2B	0.820156
129530	LYG1	0.820051
206338	AQPEP	0.820051
169522	KCNV2	0.820051
6370	CCL25	0.820051
131149	OTOL1	0.819795
147646	LOC147646	0.819763
140679	SLC32A1	0.819274
6375	XCL1	0.81925
284759	SIRPB2	0.819139
9832	JAKMIP2	0.819091
7388	UQCRH;UQCRHL	0.818945
440567	UQCRH;UQCRHL	0.818945
9472	AKAP6	0.818778
91369	ANKRD40	0.818663
23025	UNC13A	0.818309
125150	ZSWIM7	0.817902
729359	PLIN4	0.817509
324	APC	0.817182
339166	WSCD1	0.816789
23302	WSCD1	0.816789
285800	PRR18	0.816689
83890	SPATA9	0.816268
285613	RELL2	0.815917
80144	FRAS1	0.815838
146802	SLC47A2	0.815329
29906	ST8SIA5	0.815269
81570	CLPB	0.814075
11155	LDB3	0.813925
28996	HIPK2	0.813676
64816	CYP3A43	0.813518
222537	HS3ST5	0.813419
8424	BBOX1	0.813106
11314	CD300A	0.812521
25780	RASGRP3	0.812136
11141	IL1RAPL1	0.81159
1059	CENPB	0.811503
6900	CNTN2	0.811438
8940	TOP3B	0.810983
84775	ZNF607	0.810979
401115	C4orf48	0.810761
5790	PTPRCAP	0.81057
440695	ETV3L	0.810234
54843	SYTL2	0.809905
55351	STK32B	0.809337
6468	FBXW4	0.808701
169792	GLIS3	0.807951
22914	KLRC4-KLRK1	0.807878
100528032	KLRC4-KLRK1	0.807878
100132417	FCGR1B	0.807581
375444	C5orf34	0.807496
1404	HAPLN1	0.806703
441549	CDNF	0.806631
84129	NPHP3-ACAD11;ACAD11	0.806509
728747	ANKRD20A4	0.806367
1783	DYNC1LI2	0.806199
9026	HIP1R	0.80609
400258	C14orf180	0.806044
79747	C6orf103	0.806044
55240	STEAP3	0.80591
244	ANXA8L2	0.805559
23108	RAP1GAP2	0.803898
4072	EPCAM	0.803854
84060	RBM48	0.803739
3799	KIF5B	0.803669
388403	YPEL2	0.803654
94121	SYTL4	0.802495
51088	KLHL5	0.80225
339145	FAM92B	0.801969
401097	C3orf80	0.801818
199713	NLRP7	0.801811
2302	FOXJ1	0.800422
6926	TBX3	0.799726
100996485	AK026965	0.799495
200810	ALG1L	0.799378
10983	CCNI	0.79905
92291	CAPN13	0.799038
154215	NKAIN2	0.798415
100423062	IGLL5	0.797235
97	ACYP1	0.797041
348938	NIPAL4	0.796995
55843	ARHGAP15	0.796968
1794	DOCK2	0.796641
55861	DBNDD2	0.796624
116832	RPL39L	0.796531
9389	SLC22A14	0.796483
51256	TBC1D7	0.796446
56135	PCDHAC1	0.796326
440279	UNC13C	0.796232
152789	JAKMIP1	0.795919
9600	PITPNM1	0.795819
9738	CCP110	0.79572
274	BIN1	0.795567
146395	GSG1L	0.794766
135892	TRIM50	0.794267
84318	CCDC77	0.793703
54979	HRASLS2	0.793084
23101	MCF2L2	0.792757
123775	C16orf46	0.792493
345557	PLCXD3	0.792144
85376	RIMBP3	0.790852
56650	CLDND1	0.790719
64838	FNDC4	0.790263
3292	HSD17B1	0.790245
101059957	TTC6	0.789432
319089	TTC6	0.789432
654364	NME1-NME2	0.789349
100616237	DDR1	0.789181
780	DDR1	0.789181
9839	ZEB2	0.78896
22927	HABP4	0.788791
56659	KCNK13	0.788342
55203	LGI2	0.788019
23187	PHLDB1	0.787981
79772	MCTP1	0.787945
7091	TLE4	0.787747
64146	PDF	0.787633
116842	LEAP2	0.787022
7846	TUBA1A	0.786991
441054	C4orf47	0.786839
3795	KHK	0.786314
2850	GPR27	0.785836
590	BCHE	0.785705
2172	FABP6	0.785339
6422	SFRP1	0.78481
387273	KRTAP5-10	0.784257
56833	SLAMF8	0.78423
9177	HTR3B	0.784222
59338	PLEKHA1	0.784116
79626	TNFAIP8L2	0.783788
392862	GRID2IP	0.783609
6725	SRMS	0.783525
5788	PTPRC	0.782784
219287	FAM123A	0.782579
10809	STARD10	0.782237
10877	CFHR4	0.782083
55784	MCTP2	0.781943
56975	FAM20C	0.781896
79008	SLX1B	0.781764
101060729	SLX1B	0.781764
548593	SLX1B	0.781764
2060	EPS15	0.781599
124590	USH1G	0.781469
10063	COX17	0.780662
126231	ZNF573	0.780554
57644	MYH7B	0.780265
90141	BX247991	0.779615
140686	WFDC3	0.779409
387103	CENPW	0.779409
7809	BSND	0.779409
10072	DPP3	0.779362
347454	SOWAHD	0.779289
152816	C4orf26	0.779275
3950	LECT2	0.779255
56729	RETN	0.779255
1361	CPB2	0.779049
56159	TEX11	0.779049
286053	NSMCE2	0.778907
51263	C2orf15	0.778888
150590	C2orf15	0.778888
339479	FAM5C	0.778865
6928	HNF1B	0.778688
768239	PSAPL1	0.778688
1267	CNP	0.778561
6999	TDO2	0.778373
5168	ENPP2	0.778064
89848	FCHSD1	0.77742
139599	MAGEE2	0.776771
1565	CYP2D6	0.776583
9906	SLC35E2	0.775515
347273	MURC	0.774931
10541	ANP32B	0.774887
56099	PCDHGB7	0.773872
158763	ARHGAP36	0.773726
54518	APBB1IP	0.773592
91975	ZNF300	0.773021
93643	TJAP1	0.772988
56920	SEMA3G	0.772983
7957	EPM2A	0.772653
1337	COX6A1	0.772525
719	C3AR1	0.772523
5999	RGS4	0.771763
9463	PICK1	0.771634
1816	DRD5	0.771588
200407	CREG2	0.770064
1837	DTNA	0.770028
51020	HDDC2	0.769987
5921	RASA1	0.76933
57575	PCDH10	0.768552
56106	PCDHGA10	0.76843
122618	PLD4	0.768239
158055	C9orf163	0.768217
875	CBS	0.767757
26716	OR2H1	0.767368
219621	C10orf107	0.7671
387856	C12orf68	0.766995
6195	RPS6KA1	0.766345
137970	UNC5D	0.766334
10495	ENOX2	0.766144
57524	CASKIN1	0.765778
79623	GALNT14	0.765639
400831	C20orf202	0.765603
26150	RIBC2	0.765603
162962	ZNF836	0.765552
54733	SLC35F2	0.765141
2596	GAP43	0.764925
3691	ITGB4	0.764462
23769	FLRT1	0.76434
79713	IGFLR1	0.763586
122945	NOXRED1	0.763468
286128	ZFP41	0.763375
10382	TUBB4A	0.762439
55636	CHD7	0.762393
286343	C9orf150	0.762185
8479	HIRIP3	0.762022
1272	CNTN1	0.762015
55086	CXorf57	0.761935
144715	RAD9B	0.76068
2056	EPO	0.76055
6101	RP1	0.76055
2742	GLRA2	0.760531
10490	VTI1B	0.759896
729475	RAD51AP2	0.759646
116447	TOP1MT	0.759473
10767	HBS1L	0.759147
9258	MFHAS1	0.758967
203068	TUBB	0.758772
2021	ENDOG	0.758661
56105	PCDHGA11	0.758337
5098	PCDHGA11	0.758337
3761	KCNJ4	0.757864
220164	DOK6	0.75751
23415	KCNH4	0.757203
80097	MZT2B	0.757184
150696	PROM2	0.757073
4493	MT1E	0.756403
56103	PCDHGB2	0.755839
5629	PROX1	0.755736
80757	TMEM121	0.754748
947	CD34	0.753518
5260	PHKG1	0.752488
375612	LHFPL3	0.752156
81608	FIP1L1;PDGFRA	0.751898
100128071	LOC100128071	0.751729
1117	CHI3L2	0.751622
201562	PTPLB	0.751556
152206	CCDC13	0.751266
10486	CAP2	0.751104
10226	PLIN3	0.750834
1763	DNA2	0.750176
388753	C1orf31	0.749987
100287898	TTC34	0.749782
128229	C1orf182	0.749662
645432	ARRDC5	0.749456
6713	SQLE	0.749026
400073	C12orf76	0.74893
3752	KCND3	0.74756
83937	RASSF4	0.74744
339965	CCDC158	0.746495
113026	PLCD3	0.746331
3920	LAMP2	0.746319
2844	GPR21	0.746208
201140	DHRS7C	0.746051
4604	MYBPC1	0.746019
4435	CITED1	0.745904
57593	EBF4	0.744943
150465	TTL	0.744577
3881	KRT31	0.744206
10603	SH2B2	0.742741
3355	HTR1F	0.742573
23604	DAPK2	0.741194
190	NR0B1	0.74117
23513	SCRIB	0.741019
91608	RASL10B	0.740024
27087	B3GAT1	0.739273
1429	CRYZ	0.739199
51228	GLTP	0.739177
9220	TIAF1	0.738682
39	ACAT2	0.738484
131870	NUDT16	0.738164
30813	VSX1	0.738129
6648	SOD2	0.737918
100129518	SOD2	0.737918
7476	WNT7A	0.737703
79603	CERS4	0.737653
8484	GALR3	0.737589
2786	GNG4	0.737468
91947	ARRDC4	0.737275
23530	NNT	0.737008
4267	CD99	0.736945
29911	HOOK2	0.736925
132332	TMEM155	0.736848
5116	PCNT	0.736735
10966	RAB40B	0.736691
84842	HPDL	0.736125
3386	ICAM4	0.736062
388341	FAM211A	0.735938
9760	TOX	0.735812
1652	DDT	0.73576
283385	MORN3	0.735756
79722	ANKRD55	0.735614
548321	FAM182B	0.735197
100133121	FAM182B	0.735197
728882	FAM182B	0.735197
100132948	FAM182B	0.735197
387804	VSTM5	0.734971
388588	LOC388588	0.734555
100652766	DST	0.734308
667	DST	0.734308
84722	PSRC1	0.73425
10538	BATF	0.733932
51529	ANAPC11	0.733435
116285	ACSM1	0.73334
6666	SOX12	0.733168
2781	GNAZ	0.733095
64407	RGS18	0.732867
3764	KCNJ8	0.732384
8905	AP1S2	0.731984
4752	NEK3	0.731928
8825	LIN7A	0.731528
5414	2013-09-04	0.731113
100191040	C2CD4D	0.730886
7547	ZIC3	0.730553
1347	COX7A2	0.730379
9745	ZNF536	0.73027
84465	MEGF11	0.730089
23250	ATP11A	0.729613
4828	NMB	0.729523
2979	GUCA1B	0.729031
1244	ABCC2	0.728783
3933	LCN1	0.727918
441151	TMEM151B	0.72773
391	RHOG	0.727709
7386	UQCRFS1	0.727664
57519	STARD9	0.727122
24146	CLDN15	0.727018
23095	KIF1B	0.726449
1465	CSRP1	0.726333
219654	ZCCHC24	0.726257
11135	CDC42EP1	0.726256
4864	NPC1	0.726235
8787	RGS9	0.725587
7805	LAPTM5	0.72472
200150	PLD5	0.724533
197	AHSG	0.724127
445577	C9orf129	0.723416
100126351	CPSF1	0.723062
100302196	CPSF1	0.723062
29894	CPSF1	0.723062
134121	C5orf49	0.722826
4753	NELL2	0.722595
53335	BCL11A	0.722088
929	CD14	0.721266
1718	DHCR24	0.721134
100505385	SCHIP1	0.721099
29970	SCHIP1	0.721099
29954	POMT2	0.721041
81621	KAZALD1	0.721016
10036	CHAF1A	0.720573
7942	TFEB	0.720551
7932	OR2H2	0.720385
7368	UGT8	0.720234
92737	DNER	0.72009
6813	STXBP2	0.720042
23120	ATP10B	0.720031
118738	ZNF488	0.719805
1033	CDKN3	0.719611
57150	C6orf162	0.719547
51411	BIN2	0.719521
1808	DPYSL2	0.719197
55349	CHDH	0.719171
29085	PHPT1	0.719115
7216	TRO	0.718893
645079	ATP6AP1L	0.717883
92270	ATP6AP1L	0.717883
22870	PPP6R1	0.717808
5330	PLCB2	0.717302
7461	CLIP2	0.717127
147011	PROCA1	0.717125
3071	NCKAP1L	0.716708
6305	SBF1	0.716616
84246	MED10	0.716497
113179	ADAT3	0.716495
84669	USP32	0.716327
4720	NDUFS2	0.716228
10863	ADAM28	0.716085
100303755	PET117	0.715995
55619	DOCK10	0.715843
101060321	TBC1D3H	0.715771
729877	TBC1D3H	0.715771
55182	RNF220	0.715695
4118	MAL	0.715637
389362	PSMG4	0.715542
9829	DNAJC6	0.715386
340562	SATL1	0.715251
55287	TMEM40	0.714659
23550	PSD4	0.714513
10908	PNPLA6	0.714315
8153	RND2	0.713938
4082	MARCKS	0.713637
131474	CHCHD4	0.713428
26013	L3MBTL1	0.712943
147111	NOTUM	0.712902
140545	RNF32	0.712762
3981	LIG4	0.712549
5368	PNOC	0.712503
6857	SYT1	0.712046
80725	SRCIN1	0.711887
10655	DMRT2	0.711463
1266	CNN3	0.711035
148014	TTC9B	0.710797
55352	C17orf79	0.710515
8620	NPFF	0.710401
118788	PIK3AP1	0.710147
55336	FBXL8	0.71011
266747	RGL4	0.709623
84953	MICALCL	0.709164
284680	C1orf111	0.709068
2999	GZMH	0.70902
2646	GCKR	0.70902
5444	PON1	0.70902
84528	RHOXF2	0.70902
5121	PCP4	0.708927
223075	CCDC129	0.7089
2840	GPR17	0.708652
5972	REN	0.708635
[truncated: 5,662 more rows]

[truncated: 7 more sheets: Cortex PD DOWN, Striatum PD UP, Striatum PD DOWN, S.nigra PD UP, S.nigra PD DOWN, Cortex DLB UP, Cortex DLB DOWN]
