# Supplementary material for: Systems-Based Analyses of Brain Regions Functionally Impacted in Parkinson's Disease Reveals Underlying Causal Mechanisms
Source: PLoS One. 2014 Aug 29;9(8):e102909. doi: 10.1371/journal.pone.0102909 (PMC4149353; doi:10.1371/journal.pone.0102909)
Supplement: Table S9 — Differentially changed protein lists for proteomics. (XLSX) [file pone.0102909.s009.xlsx]

## Sheet: Supplementary Table S9
Supplementary Table S9. Differentially changed protein lists for proteomics

## Sheet: Striatum PD UP
Entrez	Symbol	Protein ID	Expression Analysis ID	Fold Change
493	ATP2B4	P23634	>gi|14286105|sp|P23634.2|AT2B4_HUMAN Plasma membrane calcium-transporting ATPase 4 (PMCA4) (Plasma membrane calcium ATPase isoform 4) (Plasma membrane calcium pump isoform 4) (Matrix-remodeling-associated protein 1)	6.84248
1740	DLG2	Q15700	>gi|73920200|sp|Q15700.2|DLG2_HUMAN Disks large homolog 2 (Postsynaptic density protein PSD-93) (Channel-associated protein of synapse-110) (Chapsyn-110)	6.83876
2036	EPB41L1	Q9H4G0	>gi|14916561|sp|Q9H4G0.2|E41L1_HUMAN Band 4.1-like protein 1 (Neuronal protein 4.1) (4.1N)	3.83088
874	CBR3	O75828	>gi|6014959|sp|O75828.3|CBR3_HUMAN Carbonyl reductase [NADPH] 3 (NADPH-dependent carbonyl reductase 3)	3.82533
9679	FAM53B	Q14153	>gi|2495707|sp|Q14153.1|FA53B_HUMAN Protein FAM53B	3.71862
728635	DHRS4L1	NP_001075957	>gi|126723750|ref|NP_001075957.1| similar to peroxisomal short-chain alcohol dehydrogenase [Homo sapiens]	3.71658
26227	PHGDH	O43175	>gi|21264510|sp|O43175.4|SERA_HUMAN D-3-phosphoglycerate dehydrogenase (3-PGDH)	3.5615
908	CCT6A	P40227	>gi|730922|sp|P40227.3|TCPZ_HUMAN T-complex protein 1 subunit zeta (TCP-1-zeta) (CCT-zeta) (CCT-zeta-1) (Tcp20) (HTR3) (Acute morphine dependence-related protein 2)	3.52819
55669	MFN1	Q8IWA4	>gi|150421594|sp|Q8IWA4.2|MFN1_HUMAN Mitofusin-1 (Transmembrane GTPase MFN1) (Fzo homolog)	3.43514
83660	TLN2	Q9Y4G6	>gi|26400725|sp|Q9Y4G6.3|TLN2_HUMAN Talin-2	3.31542
84064	HDHD2	Q9H0R4	>gi|74733528|sp|Q9H0R4.1|HDHD2_HUMAN Haloacid dehalogenase-like hydrolase domain-containing protein 2	3.25529
388662	SLC6A17	Q9H1V8	>gi|59800227|sp|Q9H1V8.3|S6A17_HUMAN Orphan sodium- and chloride-dependent neurotransmitter transporter NTT4 (Solute carrier family 6 member 17)	3.22404
79616	CCNJL	Q8IV13	>gi|121946266|sp|Q8IV13.3|CCNJL_HUMAN Cyclin-J-like protein	3.21623
94081	SFXN1	Q9H9B4	>gi|20140250|sp|Q9H9B4.4|SFXN1_HUMAN Sideroflexin-1 (Tricarboxylate carrier protein) (TCC)	3.16661
54467	ANKIB1	Q9P2G1	>gi|158937428|sp|Q9P2G1.3|AKIB1_HUMAN Ankyrin repeat and IBR domain-containing protein 1	3.12808
1627	DBN1	Q16643	>gi|2498313|sp|Q16643.3|DREB_HUMAN Drebrin (Developmentally-regulated brain protein)	3.02135
23558	WBP2	Q969T9	>gi|25091539|sp|Q969T9.1|WBP2_HUMAN WW domain-binding protein 2 (WBP-2)	2.98452
8342	HIST1H2BM	Q99879	>gi|7387742|sp|Q99879.3|H2B1M_HUMAN Histone H2B type 1-M (H2B.e) (H2B/e)	2.94656
6389	SDHA	P31040	>gi|1169337|sp|P31040.2|DHSA_HUMAN Succinate dehydrogenase [ubiquinone] flavoprotein subunit, mitochondrial precursor (Flavoprotein subunit of complex II) (Fp)	2.84226
2670	GFAP	P14136	>gi|121135|sp|P14136.1|GFAP_HUMAN Glial fibrillary acidic protein (GFAP)	2.75999
-	-	-	>gi|106659|pir||S25754 Ig lambda chain - human (fragment)	2.75478
18	ABAT	P80404	>gi|48429239|sp|P80404.3|GABT_HUMAN 4-aminobutyrate aminotransferase, mitochondrial precursor (Gamma-amino-N-butyrate transaminase) (GABA transaminase) (GABA-T) (GABA aminotransferase) (GABA-AT) (L-AIBAT) ((S)-3-amino-2-methylpropionate transaminase)	2.59971
79882	ZC3H14	Q6PJT7	>gi|74737935|sp|Q6PJT7.1|ZC3HE_HUMAN Zinc finger CCCH domain-containing protein 14 (Renal carcinoma antigen NY-REN-37)	2.50585
6330	SCN4B	Q8IWT1	>gi|57012701|sp|Q8IWT1.1|SCN4B_HUMAN Sodium channel subunit beta-4 precursor	2.49558
2821	GPI	P06744	>gi|17380385|sp|P06744.4|G6PI_HUMAN Glucose-6-phosphate isomerase (GPI) (Phosphoglucose isomerase) (PGI) (Phosphohexose isomerase) (PHI) (Neuroleukin) (NLK) (Sperm antigen 36) (SA-36)	2.43844
2023	ENO1	P06733	>gi|119339|sp|P06733.2|ENOA_HUMAN Alpha-enolase (2-phospho-D-glycerate hydro-lyase) (Non-neural enolase) (NNE) (Enolase 1) (Phosphopyruvate hydratase) (C-myc promoter-binding protein) (MBP-1) (MPB-1) (Plasminogen-binding protein)	2.43469
2108	ETFA	P13804	>gi|119636|sp|P13804.1|ETFA_HUMAN Electron transfer flavoprotein subunit alpha, mitochondrial precursor (Alpha-ETF)	2.43143
11168	PSIP1	O75475	>gi|68565853|sp|O75475.1|PSIP1_HUMAN PC4 and SFRS1-interacting protein (Lens epithelium-derived growth factor) (Transcriptional coactivator p75/p52) (Dense fine speckles 70 kDa protein) (DFS 70) (CLL-associated antigen KW-7)	2.42277
3501	IGHG2	P01859	>gi|121043|sp|P01859.1|IGHG2_HUMAN Ig gamma-2 chain C region	2.41938
223	ALDH9A1	P49189	>gi|62511242|sp|P49189.3|AL9A1_HUMAN 4-trimethylaminobutyraldehyde dehydrogenase (TMABADH) (Aldehyde dehydrogenase family 9 member A1) (Aldehyde dehydrogenase E3 isozyme) (Gamma-aminobutyraldehyde dehydrogenase) (R-aminobutyraldehyde dehydrogenase)	2.41687
1983	EIF5	P55010	>gi|27735202|sp|P55010.2|IF5_HUMAN Eukaryotic translation initiation factor 5 (eIF-5)	2.40675
4673	NAP1L1	P55209	>gi|1709337|sp|P55209.1|NP1L1_HUMAN Nucleosome assembly protein 1-like 1 (NAP-1-related protein) (hNRP)	2.39764
81027	TUBB1	Q9H4B7	>gi|62903515|sp|Q9H4B7.1|TBB1_HUMAN Tubulin beta-1 chain	2.38286
645	BLVRB	P30043	>gi|1706870|sp|P30043.3|BLVRB_HUMAN Flavin reductase (FR) (NADPH-dependent diaphorase) (NADPH-flavin reductase) (FLR) (Biliverdin reductase B) (BVR-B) (Biliverdin-IX beta-reductase) (Green heme-binding protein) (GHBP)	2.38077
143244	EIF5AL1	Q6IS14	>gi|190359775|sp|Q6IS14.2|IF5AL_HUMAN Eukaryotic translation initiation factor 5A-1-like (eIF-5A-1-like) (eIF-5A1-like) (Eukaryotic initiation factor 5A isoform 1-like)	2.3759
1984	EIF5A	Q6IS14	>gi|190359775|sp|Q6IS14.2|IF5AL_HUMAN Eukaryotic translation initiation factor 5A-1-like (eIF-5A-1-like) (eIF-5A1-like) (Eukaryotic initiation factor 5A isoform 1-like)	2.3759
30968	STOML2	Q9UJZ1	>gi|60415944|sp|Q9UJZ1.1|STML2_HUMAN Stomatin-like protein 2 (SLP-2) (EPB72-like 2)	2.36921
23788	MTCH2	Q9Y6C9	>gi|67461088|sp|Q9Y6C9.1|MTCH2_HUMAN Mitochondrial carrier homolog 2 (Met-induced mitochondrial protein)	2.36054
30001	ERO1L	Q96HE7	>gi|50400608|sp|Q96HE7.2|ERO1A_HUMAN ERO1-like protein alpha precursor (ERO1-Lalpha) (ERO1-L) (Oxidoreductin-1-Lalpha) (Endoplasmic oxidoreductin-1-like protein)	2.34971
2946	GSTM2	P28161	>gi|232204|sp|P28161.2|GSTM2_HUMAN Glutathione S-transferase Mu 2 (GSTM2-2) (GST class-mu 2)	2.34055
64423	INF2	Q27J81	>gi|166215588|sp|Q27J81.2|INF2_HUMAN Inverted formin-2 (HBEBP2-binding protein C)	2.31536
1652	DDT	P30046	>gi|2828192|sp|P30046.3|DOPD_HUMAN D-dopachrome decarboxylase (D-dopachrome tautomerase) (Phenylpyruvate tautomerase II)	2.2964
84293	FAM213A	Q9BRX8	>gi|73620080|sp|Q9BRX8.3|CJ058_HUMAN Uncharacterized protein C10orf58 precursor	2.26121
80195	TMEM254	Q9BRX8	>gi|73620080|sp|Q9BRX8.3|CJ058_HUMAN Uncharacterized protein C10orf58 precursor	2.26121
217	ALDH2	P05091	>gi|118504|sp|P05091.2|ALDH2_HUMAN Aldehyde dehydrogenase, mitochondrial precursor (ALDH class 2) (ALDHI) (ALDH-E2)	2.25515
55748	CNDP2	Q96KP4	>gi|23396498|sp|Q96KP4.2|CNDP2_HUMAN Cytosolic non-specific dipeptidase (CNDP dipeptidase 2) (Glutamate carboxypeptidase-like protein 1) (Peptidase A)	2.24545
8404	SPARCL1	Q14515	>gi|23396861|sp|Q14515.1|SPRL1_HUMAN SPARC-like protein 1 precursor (High endothelial venule protein) (Hevin) (MAST 9)	2.19361
4191	MDH2	P40926	>gi|6648067|sp|P40926.2|MDHM_HUMAN Malate dehydrogenase, mitochondrial precursor	2.19078
7534	YWHAZ	P63104	>gi|52000887|sp|P63104.1|1433Z_HUMAN 14-3-3 protein zeta/delta (Protein kinase C inhibitor protein 1) (KCIP-1)	2.16899
440917	LOC440917	P62258	>gi|51702210|sp|P62258.1|1433E_HUMAN 14-3-3 protein epsilon (14-3-3E)	2.15359
7531	YWHAE	P62258	>gi|51702210|sp|P62258.1|1433E_HUMAN 14-3-3 protein epsilon (14-3-3E)	2.15359
4747	NEFL	P07196	>gi|62511894|sp|P07196.3|NFL_HUMAN Neurofilament light polypeptide (NF-L) (Neurofilament triplet L protein) (68 kDa neurofilament protein)	2.14625
10657	KHDRBS1	Q07666	>gi|62511098|sp|Q07666.1|KHDR1_HUMAN KH domain-containing, RNA-binding, signal transduction-associated protein 1 (p21 Ras GTPase-activating protein-associated p62) (GAP-associated tyrosine phosphoprotein p62) (Src-associated in mitosis 68 kDa protein) (Sa	2.14484
29106	SCG3	Q8WXD2	>gi|46397796|sp|Q8WXD2.3|SCG3_HUMAN Secretogranin-3 precursor (Secretogranin III) (SgIII)	2.12356
55074	OXR1	Q8N573	>gi|74762527|sp|Q8N573.1|OXR1_HUMAN Oxidation resistance protein 1	2.12324
51569	UFM1	P61960	>gi|48428799|sp|P61960.1|UFM1_HUMAN Ubiquitin-fold modifier 1 precursor	2.11162
10873	ME3	Q16798	>gi|2497786|sp|Q16798.1|MAON_HUMAN NADP-dependent malic enzyme, mitochondrial precursor (NADP-ME) (Malic enzyme 3)	2.10525
285148	IAH1	Q2TAA2	>gi|121941741|sp|Q2TAA2.1|IAH1_HUMAN Isoamyl acetate-hydrolyzing esterase 1 homolog	2.10278
87	ACTN1	P12814	>gi|46397817|sp|P12814.2|ACTN1_HUMAN Alpha-actinin-1 (Alpha-actinin cytoskeletal isoform) (Non-muscle alpha-actinin-1) (F-actin cross-linking protein)	2.10105
5216	PFN1	P07737	>gi|130979|sp|P07737.2|PROF1_HUMAN Profilin-1 (Profilin I)	2.08426
873	CBR1	P16152	>gi|118519|sp|P16152.3|CBR1_HUMAN Carbonyl reductase [NADPH] 1 (NADPH-dependent carbonyl reductase 1) (Prostaglandin-E(2) 9-reductase) (Prostaglandin 9-ketoreductase) (15-hydroxyprostaglandin dehydrogenase [NADP+])	2.07928
53822	FXYD7	P58549	>gi|20138168|sp|P58549.1|FXYD7_HUMAN FXYD domain-containing ion transport regulator 7	2.07784
51031	GLOD4	Q9HC38	>gi|74718831|sp|Q9HC38.1|GLOD4_HUMAN Glyoxalase domain-containing protein 4	2.07172
8508	NIPSNAP1	Q9BPW8	>gi|17380144|sp|Q9BPW8.1|NIPS1_HUMAN Protein NipSnap homolog 1 (NipSnap1)	2.06321
1428	CRYM	Q14894	>gi|2498259|sp|Q14894.1|CRYM_HUMAN Mu-crystallin homolog (NADP-regulated thyroid-hormone-binding protein)	2.06059
2026	ENO2	P09104	>gi|20981682|sp|P09104.3|ENOG_HUMAN Gamma-enolase (2-phospho-D-glycerate hydro-lyase) (Neural enolase) (Neuron-specific enolase) (NSE) (Enolase 2)	2.05806
7450	VWF	P04275	>gi|401413|sp|P04275.2|VWF_HUMAN von Willebrand factor precursor (vWF) [Contains: von Willebrand antigen 2 (von Willebrand antigen II)]	2.05397
4706	NDUFAB1	O14561	>gi|21903370|sp|O14561.3|ACPM_HUMAN Acyl carrier protein, mitochondrial precursor (ACP) (NADH-ubiquinone oxidoreductase 9.6 kDa subunit) (CI-SDAP)	2.04265
2820	GPD2	P43304	>gi|90185248|sp|P43304.2|GPDM_HUMAN Glycerol-3-phosphate dehydrogenase, mitochondrial precursor (GPDH-M) (GPD-M) (mtGPD)	2.03001
29114	TAGLN3	Q9UI15	>gi|33860182|sp|Q9UI15.2|TAGL3_HUMAN Transgelin-3 (Neuronal protein NP25) (Neuronal protein 22) (NP22)	2.02835
293	SLC25A6	P12236	>gi|113463|sp|P12236.4|ADT3_HUMAN ADP/ATP translocase 3 (Adenine nucleotide translocator 2) (ANT 3) (ADP,ATP carrier protein 3) (Solute carrier family 25 member 6) (ADP,ATP carrier protein, isoform T2)	2.02186
51606	ATP6V1H	Q9UI12	>gi|12643371|sp|Q9UI12.1|VATH_HUMAN Vacuolar proton pump subunit H (V-ATPase subunit H) (V-ATPase 50/57 kDa subunits) (Vacuolar proton pump subunit SFD) (VMA13) (Nef-binding protein 1) (NBP1)	2.01819
51060	TXNDC12	O95831	>gi|13431764|sp|O95831.1|AIFM1_HUMAN Apoptosis-inducing factor 1, mitochondrial precursor (Programmed cell death protein 8)	2.01682
9131	AIFM1	O95831	>gi|13431764|sp|O95831.1|AIFM1_HUMAN Apoptosis-inducing factor 1, mitochondrial precursor (Programmed cell death protein 8)	2.01682
5037	PEBP1	P30086	>gi|1352726|sp|P30086.3|PEBP1_HUMAN Phosphatidylethanolamine-binding protein 1 (PEBP-1) (Prostatic-binding protein) (HCNPpp) (Neuropolypeptide h3) (Raf kinase inhibitor protein) (RKIP) [Contains: Hippocampal cholinergic neurostimulating peptide (HCNP)]	2.01414
221613	HIST1H2AA	Q96QV6	>gi|74752099|sp|Q96QV6.3|H2A1A_HUMAN Histone H2A type 1-A (H2A/r)	2.0122
7184	HSP90B1	P14625	>gi|119360|sp|P14625.1|ENPL_HUMAN Endoplasmin precursor (Heat shock protein 90 kDa beta member 1) (94 kDa glucose-regulated protein) (GRP94) (gp96 homolog) (Tumor rejection antigen 1)	2.01183
5217	PFN2	P35080	>gi|20178322|sp|P35080.3|PROF2_HUMAN Profilin-2 (Profilin II)	2.00601
1000	CDH2	P19022	>gi|116241277|sp|P19022.4|CADH2_HUMAN Cadherin-2 precursor (Neural cadherin) (N-cadherin) (CD325 antigen) (CDw325)	1.9888
308	ANXA5	P08758	>gi|113960|sp|P08758.2|ANXA5_HUMAN Annexin A5 (Annexin-5) (Annexin V) (Lipocortin V) (Endonexin II) (Calphobindin I) (CBP-I) (Placental anticoagulant protein I) (PAP-I) (PP4) (Thromboplastin inhibitor) (Vascular anticoagulant-alpha) (VAC-alpha) (Anchorin	1.97648
10525	HYOU1	Q9Y4L1	>gi|10720185|sp|Q9Y4L1.1|HYOU1_HUMAN Hypoxia up-regulated protein 1 precursor (150 kDa oxygen-regulated protein) (Orp150)	1.97364
9844	ELMO1	Q92556	>gi|30923321|sp|Q92556.2|ELMO1_HUMAN Engulfment and cell motility protein 1 (CED-12 homolog)	1.97078
4512	MT-CO1	P00395	>gi|116977|sp|P00395.1|COX1_HUMAN Cytochrome c oxidase subunit 1 (Cytochrome c oxidase polypeptide I)	1.97067
6775083	COX1	P00395	>gi|116977|sp|P00395.1|COX1_HUMAN Cytochrome c oxidase subunit 1 (Cytochrome c oxidase polypeptide I)	1.97067
644745	HSPD1P4	P10809	>gi|129379|sp|P10809.2|CH60_HUMAN 60 kDa heat shock protein, mitochondrial precursor (Heat shock protein 60) (HSP-60) (Hsp60) (60 kDa chaperonin) (Chaperonin 60) (CPN60) (Mitochondrial matrix protein P1) (P60 lymphocyte protein) (HuCHA60)	1.97066
345041	HSPD1P5	P10809	>gi|129379|sp|P10809.2|CH60_HUMAN 60 kDa heat shock protein, mitochondrial precursor (Heat shock protein 60) (HSP-60) (Hsp60) (60 kDa chaperonin) (Chaperonin 60) (CPN60) (Mitochondrial matrix protein P1) (P60 lymphocyte protein) (HuCHA60)	1.97066
643300	HSPD1P1	P10809	>gi|129379|sp|P10809.2|CH60_HUMAN 60 kDa heat shock protein, mitochondrial precursor (Heat shock protein 60) (HSP-60) (Hsp60) (60 kDa chaperonin) (Chaperonin 60) (CPN60) (Mitochondrial matrix protein P1) (P60 lymphocyte protein) (HuCHA60)	1.97066
645548	HSPD1P6	P10809	>gi|129379|sp|P10809.2|CH60_HUMAN 60 kDa heat shock protein, mitochondrial precursor (Heat shock protein 60) (HSP-60) (Hsp60) (60 kDa chaperonin) (Chaperonin 60) (CPN60) (Mitochondrial matrix protein P1) (P60 lymphocyte protein) (HuCHA60)	1.97066
3329	HSPD1	P10809	>gi|129379|sp|P10809.2|CH60_HUMAN 60 kDa heat shock protein, mitochondrial precursor (Heat shock protein 60) (HSP-60) (Hsp60) (60 kDa chaperonin) (Chaperonin 60) (CPN60) (Mitochondrial matrix protein P1) (P60 lymphocyte protein) (HuCHA60)	1.97066
1400	CRMP1	Q14194	>gi|3122031|sp|Q14194.1|DPYL1_HUMAN Dihydropyrimidinase-related protein 1 (DRP-1) (Collapsin response mediator protein 1) (CRMP-1)	1.96583
440193	CCDC88C	Q9P219	>gi|147640896|sp|Q9P219.2|DAPLE_HUMAN Protein Daple (Dvl-associating protein with a high frequency of leucine residues) (hDaple) (Coiled-coil domain-containing protein 88C) (Hook-related protein 2) (HkRP2)	1.96467
4190	MDH1	P40925	>gi|1708967|sp|P40925.4|MDHC_HUMAN Malate dehydrogenase, cytoplasmic (Cytosolic malate dehydrogenase)	1.95692
7385	UQCRC2	P22695	>gi|21903482|sp|P22695.3|QCR2_HUMAN Cytochrome b-c1 complex subunit 2, mitochondrial precursor (Ubiquinol-cytochrome-c reductase complex core protein 2) (Core protein II) (Complex III subunit 2)	1.95511
5862	RAB2A	P61019	>gi|46577636|sp|P61019.1|RAB2A_HUMAN Ras-related protein Rab-2A	1.94964
57699	CPNE5	Q9HCH3	>gi|13626179|sp|Q9HCH3.2|CPNE5_HUMAN Copine-5 (Copine V)	1.94757
653214	PPIAP22	P62937	>gi|51702775|sp|P62937.2|PPIA_HUMAN Peptidyl-prolyl cis-trans isomerase A (PPIase A) (Rotamase A) (Cyclophilin A) (Cyclosporin A-binding protein)	1.9382
439953	PPIAP31	P62937	>gi|51702775|sp|P62937.2|PPIA_HUMAN Peptidyl-prolyl cis-trans isomerase A (PPIase A) (Rotamase A) (Cyclophilin A) (Cyclosporin A-binding protein)	1.9382
5478	PPIA	P62937	>gi|51702775|sp|P62937.2|PPIA_HUMAN Peptidyl-prolyl cis-trans isomerase A (PPIase A) (Rotamase A) (Cyclophilin A) (Cyclosporin A-binding protein)	1.9382
6390	SDHB	P21912	>gi|20455488|sp|P21912.3|DHSB_HUMAN Succinate dehydrogenase [ubiquinone] iron-sulfur subunit, mitochondrial precursor (Iron-sulfur subunit of complex II) (Ip)	1.93138
57095	PITHD1	Q9GZP4	>gi|74752536|sp|Q9GZP4.1|CA128_HUMAN UPF0424 protein C1orf128	1.93124
57687	VAT1L	Q9HCJ6	>gi|52783098|sp|Q9HCJ6.2|K1576_HUMAN Probable oxidoreductase KIAA1576	1.92978
509	ATP5C1	P36542	>gi|543875|sp|P36542.1|ATPG_HUMAN ATP synthase subunit gamma, mitochondrial precursor	1.92551
5532	PPP3CB	P16298	>gi|60659599|sp|P16298.2|PP2BB_HUMAN Serine/threonine-protein phosphatase 2B catalytic subunit beta isoform (Calmodulin-dependent calcineurin A subunit beta isoform) (CAM-PRP catalytic subunit)	1.92517
5515	PPP2CA	P67775	>gi|54038809|sp|P67775.1|PP2AA_HUMAN Serine/threonine-protein phosphatase 2A catalytic subunit alpha isoform (PP2A-alpha) (Replication protein C) (RP-C)	1.92422
63908	NAPB	Q9H115	>gi|18202933|sp|Q9H115.2|SNAB_HUMAN Beta-soluble NSF attachment protein (SNAP-beta) (N-ethylmaleimide-sensitive factor attachment protein beta)	1.91632
2286	FKBP2	P26885	>gi|23503054|sp|P26885.2|FKBP2_HUMAN FK506-binding protein 2 precursor (Peptidyl-prolyl cis-trans isomerase) (PPIase) (Rotamase) (13 kDa FKBP) (FKBP-13)	1.91095
160	AP2A1	O95782	>gi|20178274|sp|O95782.2|AP2A1_HUMAN AP-2 complex subunit alpha-1 (Adapter-related protein complex 2 alpha-1 subunit) (Adaptor protein complex AP-2 subunit alpha-1) (Alpha1-adaptin) (Plasma membrane adaptor HA2/AP2 adaptin alpha A subunit) (Alpha-adaptin	1.90703
1213	CLTC	Q00610	>gi|1705916|sp|Q00610.5|CLH1_HUMAN Clathrin heavy chain 1 (CLH-17)	1.9056
8671	SLC4A4	Q9Y6R1	>gi|74721543|sp|Q9Y6R1.1|S4A4_HUMAN Electrogenic sodium bicarbonate cotransporter 1 (Sodium bicarbonate cotransporter) (Na(+)/HCO3(-) cotransporter) (Solute carrier family 4 member 4) (kNBC1)	1.9056
10059	DNM1L	O00429	>gi|125987821|sp|O00429.2|DNM1L_HUMAN Dynamin-1-like protein (Dynamin-like protein) (Dnm1p/Vps1p-like protein) (DVLP) (Dynamin family member proline-rich carboxyl-terminal domain less) (Dymple) (Dynamin-related protein 1) (Dynamin-like protein 4) (Dynamin	1.90097
9520	NPEPPS	P55786	>gi|51704228|sp|P55786.2|PSA_HUMAN Puromycin-sensitive aminopeptidase (PSA)	1.89464
440434	LOC440434	P55786	>gi|51704228|sp|P55786.2|PSA_HUMAN Puromycin-sensitive aminopeptidase (PSA)	1.89464
231	AKR1B1	P15121	>gi|113596|sp|P15121.3|ALDR_HUMAN Aldose reductase (AR) (Aldehyde reductase)	1.89212
4976	OPA1	O60313	>gi|17380163|sp|O60313.2|OPA1_HUMAN Dynamin-like 120 kDa protein, mitochondrial precursor (Optic atrophy protein 1) [Contains: Dynamin-like 120 kDa protein, form S1]	1.86662
80184	CEP290	O15078	>gi|116241294|sp|O15078.2|CE290_HUMAN Centrosomal protein of 290 kDa (Cep290) (Nephrocystin-6) (Tumor antigen se2-2) (Cancer/testis antigen 87) (CT87)	1.86568
5066	PAM	P19021	>gi|23503036|sp|P19021.2|AMD_HUMAN Peptidyl-glycine alpha-amidating monooxygenase precursor (PAM) [Includes: Peptidylglycine alpha-hydroxylating monooxygenase (PHM); Peptidyl-alpha-hydroxyglycine alpha-amidating lyase (Peptidylamidoglycolate lyase) (PAL)]	1.85139
9377	COX5A	NP_004246	>gi|190885499|ref|NP_004246.2| cytochrome c oxidase subunit Va precursor [Homo sapiens]	1.84732
4735	2013-09-02	Q15019	>gi|2500769|sp|Q15019.1|SEPT2_HUMAN Septin-2 (Protein NEDD5)	1.84553
3312	HSPA8	P11142	>gi|123648|sp|P11142.1|HSP7C_HUMAN Heat shock cognate 71 kDa protein (Heat shock 70 kDa protein 8)	1.84439
2947	GSTM3	P21266	>gi|21264423|sp|P21266.3|GSTM3_HUMAN Glutathione S-transferase Mu 3 (GSTM3-3) (GST class-mu 3) (hGSTM3-3)	1.83771
9118	INA	Q16352	>gi|20141266|sp|Q16352.2|AINX_HUMAN Alpha-internexin (Alpha-Inx) (66 kDa neurofilament protein) (Neurofilament-66) (NF-66)	1.83676
498	ATP5A1	P25705	>gi|114517|sp|P25705.1|ATPA_HUMAN ATP synthase subunit alpha, mitochondrial precursor	1.82791
310	ANXA7	P20073	>gi|55584155|sp|P20073.2|ANXA7_HUMAN Annexin A7 (Annexin-7) (Annexin VII) (Synexin)	1.82489
132789	GNPDA2	Q8TDQ7	>gi|74723936|sp|Q8TDQ7.1|GNPI2_HUMAN Glucosamine-6-phosphate isomerase 2 (Glucosamine-6-phosphate deaminase 2) (GlcN6P deaminase 2) (GNPDA 2) (Glucosamine-6-phosphate isomerase SB52)	1.82384
6775079	COX2	P00403	>gi|117020|sp|P00403.1|COX2_HUMAN Cytochrome c oxidase subunit 2 (Cytochrome c oxidase polypeptide II)	1.82359
4513	MT-CO2	P00403	>gi|117020|sp|P00403.1|COX2_HUMAN Cytochrome c oxidase subunit 2 (Cytochrome c oxidase polypeptide II)	1.82359
56896	DPYSL5	Q9BPU6	>gi|20137929|sp|Q9BPU6.1|DPYL5_HUMAN Dihydropyrimidinase-related protein 5 (DRP-5) (ULIP6 protein) (Collapsin response mediator protein 5) (CRMP-5) (CRMP3-associated molecule) (CRAM)	1.81748
8766	RAB11A	P62491	>gi|50402542|sp|P62491.3|RB11A_HUMAN Ras-related protein Rab-11A (Rab-11) (YL8)	1.80075
5834	PYGB	P11216	>gi|20178317|sp|P11216.5|PYGB_HUMAN Glycogen phosphorylase, brain form	1.79941
1431	CS	O75390	>gi|57015285|sp|O75390.2|CISY_HUMAN Citrate synthase, mitochondrial precursor	1.79797
79135	APOO	Q9BUR5	>gi|74733244|sp|Q9BUR5.1|APOO_HUMAN Apolipoprotein O precursor (Protein FAM121B)	1.79326
-	-	-	>gi|7439095|pir||S69130 Ig lambda chain (DOT) - human	1.78777
2319	FLOT2	Q14254	>gi|13124201|sp|Q14254.1|FLOT2_HUMAN Flotillin-2 (Epidermal surface antigen) (ESA)	1.78082
8514	KCNAB2	Q13303	>gi|18202496|sp|Q13303.2|KCAB2_HUMAN Voltage-gated potassium channel subunit beta-2 (K(+) channel subunit beta-2) (Kv-beta-2) (HKvbeta2)	1.78035
515	ATP5F1	P24539	>gi|20455474|sp|P24539.2|AT5F1_HUMAN ATP synthase subunit b, mitochondrial precursor	1.77956
539	ATP5O	P48047	>gi|1352049|sp|P48047.1|ATPO_HUMAN ATP synthase subunit O, mitochondrial precursor (Oligomycin sensitivity conferral protein) (OSCP)	1.77919
128240	APOA1BP	Q8NCW5	>gi|150438841|sp|Q8NCW5.2|AIBP_HUMAN Apolipoprotein A-I-binding protein precursor (AI-BP)	1.77563
164656	TMPRSS6	Q8IU80	>gi|61252549|sp|Q8IU80.2|TMPS6_HUMAN Transmembrane protease, serine 6 (Matriptase-2)	1.76594
3320	HSP90AA1	P07900	>gi|92090606|sp|P07900.5|HS90A_HUMAN Heat shock protein HSP 90-alpha (HSP 86) (Renal carcinoma antigen NY-REN-38)	1.75753
3324	HSP90AA2	P07900	>gi|92090606|sp|P07900.5|HS90A_HUMAN Heat shock protein HSP 90-alpha (HSP 86) (Renal carcinoma antigen NY-REN-38)	1.75753
506	ATP5B	P06576	>gi|114549|sp|P06576.3|ATPB_HUMAN ATP synthase subunit beta, mitochondrial precursor	1.75606
2739	GLO1	Q04760	>gi|134039205|sp|Q04760.4|LGUL_HUMAN Lactoylglutathione lyase (Methylglyoxalase) (Aldoketomutase) (Glyoxalase I) (Glx I) (Ketone-aldehyde mutase) (S-D-lactoylglutathione methylglyoxal lyase)	1.75525
94122	SYTL5	Q8TDW5	>gi|33301662|sp|Q8TDW5.1|SYTL5_HUMAN Synaptotagmin-like protein 5	1.7543
4637	MYL6	P60660	>gi|47606436|sp|P60660.2|MYL6_HUMAN Myosin light polypeptide 6 (Smooth muscle and nonmuscle myosin light chain alkali 6) (Myosin light chain alkali 3) (Myosin light chain 3) (MLC-3) (LC17)	1.75208
2664	GDI1	P31150	>gi|1707886|sp|P31150.2|GDIA_HUMAN Rab GDP dissociation inhibitor alpha (Rab GDI alpha) (Guanosine diphosphate dissociation inhibitor 1) (GDI-1) (Oligophrenin-2) (Protein XAP-4)	1.75189
4724	NDUFS4	O43181	>gi|3287881|sp|O43181.1|NDUS4_HUMAN NADH dehydrogenase [ubiquinone] iron-sulfur protein 4, mitochondrial precursor (NADH-ubiquinone oxidoreductase 18 kDa subunit) (Complex I-18 kDa) (CI-18 kDa) (Complex I-AQDQ) (CI-AQDQ)	1.74854
5110	PCMT1	P22061	>gi|2507187|sp|P22061.3|PIMT_HUMAN Protein-L-isoaspartate(D-aspartate) O-methyltransferase (PIMT) (Protein-beta-aspartate methyltransferase) (Protein L-isoaspartyl/D-aspartyl methyltransferase) (L-isoaspartyl protein carboxyl methyltransferase)	1.74772
23576	DDAH1	O94760	>gi|6831528|sp|O94760.3|DDAH1_HUMAN N(G),N(G)-dimethylarginine dimethylaminohydrolase 1 (Dimethylarginine dimethylaminohydrolase 1) (DDAH-1) (DDAHI) (Dimethylargininase-1)	1.74324
59353	TMEM35	Q53FP2	>gi|121957117|sp|Q53FP2.2|TMM35_HUMAN Transmembrane protein 35	1.74126
50	ACO2	Q99798	>gi|6686275|sp|Q99798.2|ACON_HUMAN Aconitate hydratase, mitochondrial precursor (Aconitase) (Citrate hydro-lyase)	1.7396
7247	TSN	Q15631	>gi|6136060|sp|Q15631.1|TSN_HUMAN Translin	1.737
5901	RAN	P62826	>gi|51338598|sp|P62826.3|RAN_HUMAN GTP-binding nuclear protein Ran (GTPase Ran) (Ras-like protein TC4) (Androgen receptor-associated protein 24)	1.73698
523	ATP6V1A	P38606	>gi|22096378|sp|P38606.2|VATA_HUMAN Vacuolar ATP synthase catalytic subunit A (V-ATPase subunit A) (Vacuolar proton pump subunit alpha) (V-ATPase 69 kDa subunit) (Vacuolar ATPase isoform VA68)	1.73528
7167	TPI1	P60174	>gi|39932641|sp|P60174.2|TPIS_HUMAN Triosephosphate isomerase (TIM) (Triose-phosphate isomerase)	1.73515
729708	TPI1P1	P60174	>gi|39932641|sp|P60174.2|TPIS_HUMAN Triosephosphate isomerase (TIM) (Triose-phosphate isomerase)	1.73515
10857	PGRMC1	O00264	>gi|6647589|sp|O00264.3|PGRC1_HUMAN Membrane-associated progesterone receptor component 1 (mPR)	1.73419
51495	PTPLAD1	Q9P035	>gi|166199462|sp|Q9P035.2|PTAD1_HUMAN Protein tyrosine phosphatase-like protein PTPLAD1 (Protein-tyrosine phosphatase-like A domain-containing protein 1) (Butyrate-induced protein 1) (hB-ind1) (B-ind1)	1.73255
7417	VDAC2	P45880	>gi|158518391|sp|P45880.2|VDAC2_HUMAN Voltage-dependent anion-selective channel protein 2 (VDAC-2) (hVDAC2) (Outer mitochondrial membrane protein porin 2)	1.72974
7415	VCP	P55072	>gi|6094447|sp|P55072.4|TERA_HUMAN Transitional endoplasmic reticulum ATPase (TER ATPase) (15S Mg(2+)-ATPase p97 subunit) (Valosin-containing protein) (VCP)	1.72582
1804	DPP6	NP_570629	>gi|86792774|ref|NP_570629.2| dipeptidyl-peptidase 6 isoform 1 [Homo sapiens]	1.72337
2746	GLUD1	P00367	>gi|118541|sp|P00367.2|DHE3_HUMAN Glutamate dehydrogenase 1, mitochondrial precursor (GDH)	1.72323
291	SLC25A4	P12235	>gi|113455|sp|P12235.4|ADT1_HUMAN ADP/ATP translocase 1 (Adenine nucleotide translocator 1) (ANT 1) (ADP,ATP carrier protein 1) (Solute carrier family 25 member 4) (ADP,ATP carrier protein, heart/skeletal muscle isoform T1)	1.71431
1974	EIF4A2	Q14240	>gi|45645183|sp|Q14240.2|IF4A2_HUMAN Eukaryotic initiation factor 4A-II (eIF-4A-II) (eIF4A-II) (ATP-dependent RNA helicase eIF4A-2)	1.71149
286512	EIF4A2P4	Q14240	>gi|45645183|sp|Q14240.2|IF4A2_HUMAN Eukaryotic initiation factor 4A-II (eIF-4A-II) (eIF4A-II) (ATP-dependent RNA helicase eIF4A-2)	1.71149
1804	DPP6	P42658	>gi|1169414|sp|P42658.1|DPP6_HUMAN Dipeptidyl aminopeptidase-like protein 6 (Dipeptidylpeptidase VI) (Dipeptidylpeptidase 6) (Dipeptidyl peptidase IV-like protein) (Dipeptidyl aminopeptidase-related protein) (DPPX)	1.70974
56904	SH3GLB2	Q9NR46	>gi|41018150|sp|Q9NR46.1|SHLB2_HUMAN Endophilin-B2 (SH3 domain-containing GRB2-like protein B2)	1.7082
3313	HSPA9	P38646	>gi|21264428|sp|P38646.2|GRP75_HUMAN Stress-70 protein, mitochondrial precursor (75 kDa glucose-regulated protein) (GRP 75) (Heat shock 70 kDa protein 9) (Peptide-binding protein 74) (PBP74) (Mortalin) (MOT)	1.70817
6711	SPTBN1	Q01082	>gi|116242799|sp|Q01082.2|SPTB2_HUMAN Spectrin beta chain, brain 1 (Spectrin, non-erythroid beta chain 1) (Beta-II spectrin) (Fodrin beta chain)	1.70681
80124	VCPIP1	Q96JH7	>gi|42560002|sp|Q96JH7.2|VCIP1_HUMAN Deubiquitinating protein VCIP135 (Valosin-containing protein p97/p47 complex-interacting protein p135) (Valosin-containing protein p97/p47 complex-interacting protein 1)	1.7053
226	ALDOA	P04075	>gi|113606|sp|P04075.2|ALDOA_HUMAN Fructose-bisphosphate aldolase A (Muscle-type aldolase) (Lung cancer antigen NY-LU-1)	1.70452
3326	HSP90AB1	P08238	>gi|17865718|sp|P08238.4|HS90B_HUMAN Heat shock protein HSP 90-beta (HSP 90) (HSP 84)	1.69636
6853	SYN1	P17600	>gi|73920800|sp|P17600.3|SYN1_HUMAN Synapsin-1 (Synapsin I) (Brain protein 4.1)	1.69291
6709	SPTAN1	Q13813	>gi|94730425|sp|Q13813.3|SPTA2_HUMAN Spectrin alpha chain, brain (Spectrin, non-erythroid alpha chain) (Alpha-II spectrin) (Fodrin alpha chain)	1.68987
2271	FH	P07954	>gi|1730117|sp|P07954.3|FUMH_HUMAN Fumarate hydratase, mitochondrial precursor (Fumarase)	1.6892
4329	ALDH6A1	Q02252	>gi|12643424|sp|Q02252.2|MMSA_HUMAN Methylmalonate-semialdehyde dehydrogenase [acylating], mitochondrial precursor (MMSDH) (Malonate-semialdehyde dehydrogenase [acylating]) (Aldehyde dehydrogenase family 6 member A1)	1.68553
5869	RAB5B	P61020	>gi|46577637|sp|P61020.1|RAB5B_HUMAN Ras-related protein Rab-5B	1.68039
3956	LGALS1	P09382	>gi|126155|sp|P09382.2|LEG1_HUMAN Galectin-1 (Lectin galactoside-binding soluble 1) (Beta-galactoside-binding lectin L-14-I) (Lactose-binding lectin 1) (S-Lac lectin 1) (Galaptin) (14 kDa lectin) (HPL) (HBL) (Putative MAPK-activating protein PM12)	1.67947
8671	SLC4A4	NP_003750	>gi|4507025|ref|NP_003750.1| solute carrier family 4, sodium bicarbonate cotransporter, member 4 isoform 2 [Homo sapiens]	1.67876
5202	PFDN2	Q9UHV9	>gi|12643887|sp|Q9UHV9.1|PFD2_HUMAN Prefoldin subunit 2	1.67336
55335	NIPSNAP3B	Q9BS92	>gi|17380145|sp|Q9BS92.1|NPS3B_HUMAN Protein NipSnap homolog 3B (NipSnap3B) (SNAP1)	1.67314
10808	HSPH1	Q92598	>gi|2495344|sp|Q92598.1|HS105_HUMAN Heat shock protein 105 kDa (Heat shock 110 kDa protein) (Antigen NY-CO-25)	1.67057
3939	LDHA	P00338	>gi|126047|sp|P00338.2|LDHA_HUMAN L-lactate dehydrogenase A chain (LDH-A) (LDH muscle subunit) (LDH-M) (Renal carcinoma antigen NY-REN-59) (Cell proliferation-inducing gene 19 protein)	1.66926
4744	NEFH	P12036	>gi|116242677|sp|P12036.3|NFH_HUMAN Neurofilament heavy polypeptide (NF-H) (Neurofilament triplet H protein) (200 kDa neurofilament protein)	1.66246
6507	SLC1A3	P43003	>gi|1169458|sp|P43003.1|EAA1_HUMAN Excitatory amino acid transporter 1 (Sodium-dependent glutamate/aspartate transporter 1) (GLAST-1) (Solute carrier family 1 member 3)	1.66092
2052	EPHX1	P07099	>gi|123926|sp|P07099.1|HYEP_HUMAN Epoxide hydrolase 1 (Microsomal epoxide hydrolase) (Epoxide hydratase)	1.65945
230	ALDOC	P09972	>gi|113613|sp|P09972.2|ALDOC_HUMAN Fructose-bisphosphate aldolase C (Brain-type aldolase)	1.65451
5230	PGK1	P00558	>gi|52788229|sp|P00558.3|PGK1_HUMAN Phosphoglycerate kinase 1 (Primer recognition protein 2) (PRP 2) (Cell migration-inducing gene 10 protein)	1.64594
5339	PLEC	Q15149	>gi|134044255|sp|Q15149.2|PLEC1_HUMAN Plectin-1 (PLTN) (PCN) (Hemidesmosomal protein 1) (HD1) (Plectin-11)	1.64119
652460	LOC652460	Q15149	>gi|134044255|sp|Q15149.2|PLEC1_HUMAN Plectin-1 (PLTN) (PCN) (Hemidesmosomal protein 1) (HD1) (Plectin-11)	1.64119
9588	PRDX6	P30041	>gi|1718024|sp|P30041.3|PRDX6_HUMAN Peroxiredoxin-6 (Antioxidant protein 2) (1-Cys peroxiredoxin) (1-Cys PRX) (Acidic calcium-independent phospholipase A2) (aiPLA2) (Non-selenium glutathione peroxidase) (NSGPx) (24 kDa protein) (Liver 2D page spot 40) (Re	1.63984
115827	RAB3C	Q96E17	>gi|23396832|sp|Q96E17.1|RAB3C_HUMAN Ras-related protein Rab-3C	1.63926
9201	DCLK1	O15075	>gi|6225242|sp|O15075.2|DCLK1_HUMAN Serine/threonine-protein kinase DCLK1 (Doublecortin-like and CAM kinase-like 1) (Doublecortin-like kinase 1)	1.63636
652797	LOC652797	P14618	>gi|20178296|sp|P14618.4|KPYM_HUMAN Pyruvate kinase isozymes M1/M2 (Pyruvate kinase muscle isozyme) (Pyruvate kinase 2/3) (Cytosolic thyroid hormone-binding protein) (CTHBP) (THBP1)	1.63528
5315	PKM	P14618	>gi|20178296|sp|P14618.4|KPYM_HUMAN Pyruvate kinase isozymes M1/M2 (Pyruvate kinase muscle isozyme) (Pyruvate kinase 2/3) (Cytosolic thyroid hormone-binding protein) (CTHBP) (THBP1)	1.63528
1808	DPYSL2	Q16555	>gi|3122051|sp|Q16555.1|DPYL2_HUMAN Dihydropyrimidinase-related protein 2 (DRP-2) (Collapsin response mediator protein 2) (CRMP-2) (N2A3)	1.63443
6520	SLC3A2	P08195	>gi|112803|sp|P08195.2|4F2_HUMAN 4F2 cell-surface antigen heavy chain (4F2hc) (Lymphocyte activation antigen 4F2 large subunit) (4F2 heavy chain antigen) (CD98 antigen)	1.63357
7345	UCHL1	P09936	>gi|136681|sp|P09936.2|UCHL1_HUMAN Ubiquitin carboxyl-terminal hydrolase isozyme L1 (UCH-L1) (Ubiquitin thioesterase L1) (Neuron cytoplasmic protein 9.5) (PGP 9.5) (PGP9.5)	1.6333
2	A2M	NP_000005	>gi|66932947|ref|NP_000005.2| alpha-2-macroglobulin precursor [Homo sapiens]	1.6327
83442	SH3BGRL3	Q9H299	>gi|24638222|sp|Q9H299.1|SH3L3_HUMAN SH3 domain-binding glutamic acid-rich-like protein 3 (SH3 domain-binding protein 1) (SH3BP-1)	1.62966
116844	LRG1	P02750	>gi|23503037|sp|P02750.2|A2GL_HUMAN Leucine-rich alpha-2-glycoprotein precursor (LRG)	1.62903
8339	HIST1H2BI	P62807	>gi|109940083|sp|P62807.3|H2B1C_HUMAN Histone H2B type 1-C/E/F/G/I (H2B.a/g/h/k/l) (H2B.1 A) (H2B/a) (H2B/g) (H2B/h) (H2B/k) (H2B/l)	1.62887
8346	HIST1H2BI	P62807	>gi|109940083|sp|P62807.3|H2B1C_HUMAN Histone H2B type 1-C/E/F/G/I (H2B.a/g/h/k/l) (H2B.1 A) (H2B/a) (H2B/g) (H2B/h) (H2B/k) (H2B/l)	1.62887
8347	HIST1H2BI	P62807	>gi|109940083|sp|P62807.3|H2B1C_HUMAN Histone H2B type 1-C/E/F/G/I (H2B.a/g/h/k/l) (H2B.1 A) (H2B/a) (H2B/g) (H2B/h) (H2B/k) (H2B/l)	1.62887
8344	HIST1H2BI	P62807	>gi|109940083|sp|P62807.3|H2B1C_HUMAN Histone H2B type 1-C/E/F/G/I (H2B.a/g/h/k/l) (H2B.1 A) (H2B/a) (H2B/g) (H2B/h) (H2B/k) (H2B/l)	1.62887
8343	HIST1H2BI	P62807	>gi|109940083|sp|P62807.3|H2B1C_HUMAN Histone H2B type 1-C/E/F/G/I (H2B.a/g/h/k/l) (H2B.1 A) (H2B/a) (H2B/g) (H2B/h) (H2B/k) (H2B/l)	1.62887
4676	NAP1L4	Q99733	>gi|2498672|sp|Q99733.1|NP1L4_HUMAN Nucleosome assembly protein 1-like 4 (Nucleosome assembly protein 2) (NAP2)	1.62447
4135	MAP6	NP_149052	>gi|48375173|ref|NP_149052.1| microtubule-associated protein 6 isoform 1 [Homo sapiens]	1.62213
103910	MYL12B	NP_291024	>gi|15809016|ref|NP_291024.1| myosin regulatory light chain MRCL2 [Homo sapiens]	1.62017
2752	GLUL	P15104	>gi|1169929|sp|P15104.4|GLNA_HUMAN Glutamine synthetase (GS) (Glutamate--ammonia ligase)	1.61834
351	APP	P05067	>gi|112927|sp|P05067.3|A4_HUMAN Amyloid beta A4 protein precursor (Alzheimer disease amyloid protein) (ABPP) (APPI) (APP) (PreA4) (Cerebral vascular amyloid peptide) (CVAP) (Protease nexin-II) (PN-II) [Contains: Soluble APP-alpha (S-APP-alpha); Soluble AP	1.61693
548596	CKMT1A	P12532	>gi|125315|sp|P12532.1|KCRU_HUMAN Creatine kinase, ubiquitous mitochondrial precursor (U-MtCK) (Acidic-type mitochondrial creatine kinase) (Mia-CK)	1.61593
1159	CKMT1A	P12532	>gi|125315|sp|P12532.1|KCRU_HUMAN Creatine kinase, ubiquitous mitochondrial precursor (U-MtCK) (Acidic-type mitochondrial creatine kinase) (Mia-CK)	1.61593
26355	FAM162A	Q96A26	>gi|117949400|sp|Q96A26.2|E2IG5_HUMAN E2-induced gene 5 protein	1.61419
9892	SNAP91	O60641	>gi|27805394|sp|O60641.2|AP180_HUMAN Clathrin coat assembly protein AP180 (Clathrin coat-associated protein AP180) (91 kDa synaptosomal-associated protein)	1.61392
642585	VDAC1P1	P21796	>gi|130683|sp|P21796.2|VDAC1_HUMAN Voltage-dependent anion-selective channel protein 1 (VDAC-1) (hVDAC1) (Outer mitochondrial membrane protein porin 1) (Plasmalemmal porin) (Porin 31HL) (Porin 31HM)	1.61219
7416	VDAC1P1	P21796	>gi|130683|sp|P21796.2|VDAC1_HUMAN Voltage-dependent anion-selective channel protein 1 (VDAC-1) (hVDAC1) (Outer mitochondrial membrane protein porin 1) (Plasmalemmal porin) (Porin 31HL) (Porin 31HM)	1.61219
1327	COX4I1	P13073	>gi|117086|sp|P13073.1|COX41_HUMAN Cytochrome c oxidase subunit 4 isoform 1, mitochondrial precursor (Cytochrome c oxidase subunit IV isoform 1) (COX IV-1) (Cytochrome c oxidase polypeptide IV)	1.60791
1471	CST3	P01034	>gi|118183|sp|P01034.1|CYTC_HUMAN Cystatin-C precursor (Cystatin-3) (Neuroendocrine basic polypeptide) (Gamma-trace) (Post-gamma-globulin)	1.60696
633	BGN	P21810	>gi|266762|sp|P21810.2|PGS1_HUMAN Biglycan precursor (Bone/cartilage proteoglycan I) (PG-S1)	1.60337
10381	TUBB3	Q13509	>gi|20455526|sp|Q13509.2|TBB3_HUMAN Tubulin beta-3 chain (Tubulin beta-III) (Tubulin beta-4)	1.60181
4157	MC1R	Q13509	>gi|20455526|sp|Q13509.2|TBB3_HUMAN Tubulin beta-3 chain (Tubulin beta-III) (Tubulin beta-4)	1.60181
1496	CTNNA2	NP_004380	>gi|55770846|ref|NP_004380.2| catenin, alpha 2 [Homo sapiens]	1.59618
4741	NEFM	NP_005373	>gi|157738649|ref|NP_005373.2| neurofilament, medium polypeptide 150kDa isoform 1 [Homo sapiens]	1.59082
528	ATP6V1C1	P21283	>gi|401329|sp|P21283.4|VATC1_HUMAN Vacuolar proton pump subunit C 1 (V-ATPase subunit C 1)	1.58954
55719	FAM178A	Q8IX21	>gi|73620064|sp|Q8IX21.2|CJ006_HUMAN Uncharacterized protein C10orf6	1.5886
526	ATP6V1B2	P21281	>gi|12643271|sp|P21281.3|VATB2_HUMAN Vacuolar ATP synthase subunit B, brain isoform (V-ATPase subunit B 2) (Vacuolar proton pump subunit B 2) (Endomembrane proton pump 58 kDa subunit) (HO57)	1.58319
5954	RCN1	Q15293	>gi|2493462|sp|Q15293.1|RCN1_HUMAN Reticulocalbin-1 precursor	1.5744
100131196	RPS25P8	P62851	>gi|51338648|sp|P62851.1|RS25_HUMAN 40S ribosomal protein S25	1.57087
6230	RPS25	P62851	>gi|51338648|sp|P62851.1|RS25_HUMAN 40S ribosomal protein S25	1.57087
10606	PAICS	P22234	>gi|131628|sp|P22234.3|PUR6_HUMAN Multifunctional protein ADE2 [Includes: Phosphoribosylaminoimidazole-succinocarboxamide synthase (SAICAR synthetase); Phosphoribosylaminoimidazole carboxylase (AIR carboxylase) (AIRC)]	1.56861
191	AHCY	P23526	>gi|20141702|sp|P23526.4|SAHH_HUMAN Adenosylhomocysteinase (AdoHcyase) (S-adenosyl-L-homocysteine hydrolase)	1.56637
57142	RTN4	Q9NQC3	>gi|17369290|sp|Q9NQC3.2|RTN4_HUMAN Reticulon-4 (Neurite outgrowth inhibitor) (Nogo protein) (Foocen) (Neuroendocrine-specific protein) (NSP) (Neuroendocrine-specific protein C homolog) (RTN-x) (Reticulon-5)	1.56132
400750	LOC400750	P11021	>gi|14916999|sp|P11021.2|GRP78_HUMAN 78 kDa glucose-regulated protein precursor (GRP 78) (Heat shock 70 kDa protein 5) (Immunoglobulin heavy chain-binding protein) (BiP) (Endoplasmic reticulum lumenal Ca(2+)-binding protein grp78)	1.55595
3309	HSPA5	P11021	>gi|14916999|sp|P11021.2|GRP78_HUMAN 78 kDa glucose-regulated protein precursor (GRP 78) (Heat shock 70 kDa protein 5) (Immunoglobulin heavy chain-binding protein) (BiP) (Endoplasmic reticulum lumenal Ca(2+)-binding protein grp78)	1.55595
5813	PURA	Q00577	>gi|1346918|sp|Q00577.2|PURA_HUMAN Transcriptional activator protein Pur-alpha (Purine-rich single-stranded DNA-binding protein alpha)	1.55357
10963	STIP1	P31948	>gi|400042|sp|P31948.1|STIP1_HUMAN Stress-induced-phosphoprotein 1 (STI1) (Hsc70/Hsp90-organizing protein) (Hop) (Transformation-sensitive protein IEF SSP 3521) (NY-REN-11 antigen)	1.55277
83660	TLN2	NP_055874	>gi|156938343|ref|NP_055874.2| talin 2 [Homo sapiens]	1.55169
71	ACTG1	P63261	>gi|54036678|sp|P63261.1|ACTG_HUMAN Actin, cytoplasmic 2 (Gamma-actin)	1.55058
760	CA2	P00918	>gi|115456|sp|P00918.2|CAH2_HUMAN Carbonic anhydrase 2 (Carbonic anhydrase II) (CA-II) (Carbonate dehydratase II) (Carbonic anhydrase C) (CAC)	1.54737
729686	NPM1P42	P06748	>gi|114762|sp|P06748.2|NPM_HUMAN Nucleophosmin (NPM) (Nucleolar phosphoprotein B23) (Numatrin) (Nucleolar protein NO38)	1.54569
399804	NPM1P25	P06748	>gi|114762|sp|P06748.2|NPM_HUMAN Nucleophosmin (NPM) (Nucleolar phosphoprotein B23) (Numatrin) (Nucleolar protein NO38)	1.54569
4869	NPM1	P06748	>gi|114762|sp|P06748.2|NPM_HUMAN Nucleophosmin (NPM) (Nucleolar phosphoprotein B23) (Numatrin) (Nucleolar protein NO38)	1.54569
100131044	LOC100131044	P06748	>gi|114762|sp|P06748.2|NPM_HUMAN Nucleophosmin (NPM) (Nucleolar phosphoprotein B23) (Numatrin) (Nucleolar protein NO38)	1.54569
440577	NPM1P39	P06748	>gi|114762|sp|P06748.2|NPM_HUMAN Nucleophosmin (NPM) (Nucleolar phosphoprotein B23) (Numatrin) (Nucleolar protein NO38)	1.54569
729342	NPM1P46	P06748	>gi|114762|sp|P06748.2|NPM_HUMAN Nucleophosmin (NPM) (Nucleolar phosphoprotein B23) (Numatrin) (Nucleolar protein NO38)	1.54569
100129237	NPM1P21	P06748	>gi|114762|sp|P06748.2|NPM_HUMAN Nucleophosmin (NPM) (Nucleolar phosphoprotein B23) (Numatrin) (Nucleolar protein NO38)	1.54569
729080	LOC729080	P23434	>gi|121079|sp|P23434.1|GCSH_HUMAN Glycine cleavage system H protein, mitochondrial precursor	1.54166
2653	GCSH	P23434	>gi|121079|sp|P23434.1|GCSH_HUMAN Glycine cleavage system H protein, mitochondrial precursor	1.54166
730107	LOC730107	P23434	>gi|121079|sp|P23434.1|GCSH_HUMAN Glycine cleavage system H protein, mitochondrial precursor	1.54166
654085	LOC654085	P23434	>gi|121079|sp|P23434.1|GCSH_HUMAN Glycine cleavage system H protein, mitochondrial precursor	1.54166
529	ATP6V1E1	P36543	>gi|549207|sp|P36543.1|VATE1_HUMAN Vacuolar proton pump subunit E 1 (V-ATPase subunit E 1) (V-ATPase 31 kDa subunit) (P31)	1.53935
7165	TPD52L2	O43399	>gi|20141658|sp|O43399.2|TPD54_HUMAN Tumor protein D54 (hD54) (Tumor protein D52-like 2)	1.53547
25813	SAMM50	Q9Y512	>gi|118572715|sp|Q9Y512.3|SAM50_HUMAN Sorting and assembly machinery component 50 homolog	1.53477
7414	VCL	P18206	>gi|21903479|sp|P18206.4|VINC_HUMAN Vinculin (Metavinculin)	1.53469
2937	GSS	P48637	>gi|1346191|sp|P48637.1|GSHB_HUMAN Glutathione synthetase (Glutathione synthase) (GSH synthetase) (GSH-S)	1.52766
287	ANK2	NP_001139	>gi|52426735|ref|NP_001139.3| ankyrin 2 isoform 1 [Homo sapiens]	1.50638
11331	PHB2	Q99623	>gi|74752151|sp|Q99623.2|PHB2_HUMAN Prohibitin-2 (B-cell receptor-associated protein BAP37) (Repressor of estrogen receptor activity) (D-prohibitin)	1.50568
5530	PPP3CA	Q08209	>gi|1352673|sp|Q08209.1|PP2BA_HUMAN Serine/threonine-protein phosphatase 2B catalytic subunit alpha isoform (Calmodulin-dependent calcineurin A subunit alpha isoform) (CAM-PRP catalytic subunit)	1.50444
9805	SCRN1	Q12765	>gi|30923294|sp|Q12765.2|SCRN1_HUMAN Secernin-1	1.50068
60491	NIF3L1	Q9GZT8	>gi|160112850|sp|Q9GZT8.2|NIF3L_HUMAN NIF3-like protein 1 (Amyotrophic lateral sclerosis 2 chromosomal region candidate gene 1 protein)	1.49058
729992	ST13P1	P50502	>gi|6686278|sp|P50502.2|F10A1_HUMAN Hsc70-interacting protein (Hip) (Suppression of tumorigenicity protein 13) (Putative tumor suppressor ST13) (Protein FAM10A1) (Progesterone receptor-associated p48 protein) (Renal carcinoma antigen NY-REN-33)	1.49011
6767	ST13	P50502	>gi|6686278|sp|P50502.2|F10A1_HUMAN Hsc70-interacting protein (Hip) (Suppression of tumorigenicity protein 13) (Putative tumor suppressor ST13) (Protein FAM10A1) (Progesterone receptor-associated p48 protein) (Renal carcinoma antigen NY-REN-33)	1.49011
344328	ST13P2	P50502	>gi|6686278|sp|P50502.2|F10A1_HUMAN Hsc70-interacting protein (Hip) (Suppression of tumorigenicity protein 13) (Putative tumor suppressor ST13) (Protein FAM10A1) (Progesterone receptor-associated p48 protein) (Renal carcinoma antigen NY-REN-33)	1.49011
427	ASAH1	Q13510	>gi|8247915|sp|Q13510.4|ASAH1_HUMAN Acid ceramidase precursor (AC) (Acylsphingosine deacylase) (N-acylsphingosine amidohydrolase) (Putative 32 kDa heart protein) (PHP32) [Contains: Acid ceramidase subunit alpha; Acid ceramidase subunit beta]	1.488
7419	VDAC3	Q9Y277	>gi|12643945|sp|Q9Y277.1|VDAC3_HUMAN Voltage-dependent anion-selective channel protein 3 (VDAC-3) (hVDAC3) (Outer mitochondrial membrane protein porin 3)	1.4794
5683	PSMA2	P25787	>gi|130850|sp|P25787.2|PSA2_HUMAN Proteasome subunit alpha type-2 (Proteasome component C3) (Macropain subunit C3) (Multicatalytic endopeptidase complex subunit C3)	1.47242
2806	GOT2	P00505	>gi|112983|sp|P00505.2|AATM_HUMAN Aspartate aminotransferase, mitochondrial precursor (mAspAT) (Transaminase A) (Glutamate oxaloacetate transaminase 2) (Fatty acid-binding protein) (FABP-1) (FABPpm)	1.46691
2934	GSN	P06396	>gi|121116|sp|P06396.1|GELS_HUMAN Gelsolin precursor (Actin-depolymerizing factor) (ADF) (Brevin) (AGEL)	1.46583
1804	DPP6	NP_001034439	>gi|86792863|ref|NP_001034439.1| dipeptidyl-peptidase 6 isoform 3 [Homo sapiens]	1.46438
3304	HSPA1B	P08107	>gi|147744565|sp|P08107.5|HSP71_HUMAN Heat shock 70 kDa protein 1 (HSP70.1) (HSP70-1/HSP70-2)	1.46425
3303	HSPA1B	P08107	>gi|147744565|sp|P08107.5|HSP71_HUMAN Heat shock 70 kDa protein 1 (HSP70.1) (HSP70-1/HSP70-2)	1.46425
1152	CKB	P12277	>gi|125294|sp|P12277.1|KCRB_HUMAN Creatine kinase B-type (Creatine kinase B chain) (B-CK)	1.45918
3208	HPCA	P84074	>gi|51317406|sp|P84074.2|HPCA_HUMAN Neuron-specific calcium-binding protein hippocalcin (Calcium-binding protein BDR-2)	1.4586
1917	EEF1A2	Q05639	>gi|544231|sp|Q05639.1|EF1A2_HUMAN Elongation factor 1-alpha 2 (EF-1-alpha-2) (Elongation factor 1 A-2) (eEF1A-2) (Statin S1)	1.45773
653553	HSPB1P1	P04792	>gi|19855073|sp|P04792.2|HSPB1_HUMAN Heat shock protein beta-1 (HspB1) (Heat shock 27 kDa protein) (HSP 27) (Stress-responsive protein 27) (SRP27) (Estrogen-regulated 24 kDa protein) (28 kDa heat shock protein)	1.45724
3315	HSPB1	P04792	>gi|19855073|sp|P04792.2|HSPB1_HUMAN Heat shock protein beta-1 (HspB1) (Heat shock 27 kDa protein) (HSP 27) (Stress-responsive protein 27) (SRP27) (Estrogen-regulated 24 kDa protein) (28 kDa heat shock protein)	1.45724
84988	PPP1R16A	Q96I34	>gi|22256976|sp|Q96I34.1|PP16A_HUMAN Protein phosphatase 1 regulatory subunit 16A (Myosin phosphatase-targeting subunit 3)	1.45222
93185	IGSF8	Q969P0	>gi|74762642|sp|Q969P0.1|IGSF8_HUMAN Immunoglobulin superfamily member 8 precursor (CD81 partner 3) (Glu-Trp-Ile EWI motif-containing protein 2) (EWI-2) (Keratinocytes-associated transmembrane protein 4) (KCT-4) (LIR-D1) (CD316 antigen)	1.44952
37	ACADVL	P49748	>gi|1703068|sp|P49748.1|ACADV_HUMAN Very long-chain specific acyl-CoA dehydrogenase, mitochondrial precursor (VLCAD)	1.44714
309	ANXA6	P08133	>gi|113962|sp|P08133.3|ANXA6_HUMAN Annexin A6 (Annexin-6) (Annexin VI) (Lipocortin VI) (P68) (P70) (Protein III) (Chromobindin-20) (67 kDa calelectrin) (Calphobindin-II) (CPB-II)	1.44702
51440	HPCAL4	Q9UM19	>gi|51316542|sp|Q9UM19.3|HPCL4_HUMAN Hippocalcin-like protein 4 (HLP4)	1.44496
100129500	LOC100129500	P02649	>gi|114039|sp|P02649.1|APOE_HUMAN Apolipoprotein E precursor (Apo-E)	1.44479
348	APOE	P02649	>gi|114039|sp|P02649.1|APOE_HUMAN Apolipoprotein E precursor (Apo-E)	1.44479
10540	DCTN2	Q13561	>gi|22096346|sp|Q13561.4|DCTN2_HUMAN Dynactin subunit 2 (Dynactin complex 50 kDa subunit) (DCTN-50) (50 kDa dynein-associated polypeptide) (p50 dynamitin)	1.44278
5687	PSMA6	P60900	>gi|46397659|sp|P60900.1|PSA6_HUMAN Proteasome subunit alpha type-6 (Proteasome iota chain) (Macropain iota chain) (Multicatalytic endopeptidase complex iota chain) (27 kDa prosomal protein) (PROS-27) (p27K)	1.44198
5684	PSMA3	P25788	>gi|130859|sp|P25788.2|PSA3_HUMAN Proteasome subunit alpha type-3 (Proteasome component C8) (Macropain subunit C8) (Multicatalytic endopeptidase complex subunit C8)	1.43943
8537	BCAS1	O75363	>gi|108935824|sp|O75363.2|BCAS1_HUMAN Breast carcinoma-amplified sequence 1 (Novel amplified in breast cancer 1) (Amplified and overexpressed in breast cancer)	1.43816
759	CA1	P00915	>gi|115449|sp|P00915.2|CAH1_HUMAN Carbonic anhydrase 1 (Carbonic anhydrase I) (CA-I) (Carbonate dehydratase I) (Carbonic anhydrase B) (CAB)	1.437
1272	CNTN1	Q12860	>gi|2497301|sp|Q12860.1|CNTN1_HUMAN Contactin-1 precursor (Neural cell surface protein F3) (Glycoprotein gp135)	1.43466
55703	POLR3B	Q9NW08	>gi|29428029|sp|Q9NW08.2|RPC2_HUMAN DNA-directed RNA polymerase III subunit RPC2 (RNA polymerase III subunit C2) (DNA-directed RNA polymerase III subunit B) (DNA-directed RNA polymerase III 127.6 kDa polypeptide) (C128)	1.43224
813	CALU	O43852	>gi|5921197|sp|O43852.2|CALU_HUMAN Calumenin precursor (Crocalbin) (IEF SSP 9302)	1.43186
831	CAST	P20810	>gi|126302556|sp|P20810.4|ICAL_HUMAN Calpastatin (Calpain inhibitor) (Sperm BS-17 component)	1.43152
11076	TPPP	O94811	>gi|28380097|sp|O94811.1|TPPP_HUMAN Tubulin polymerization-promoting protein (TPPP) (25 kDa brain-specific protein) (p25-alpha) (p24) (p25)	1.43124
3250	HPR	P00738	>gi|123508|sp|P00738.1|HPT_HUMAN Haptoglobin precursor [Contains: Haptoglobin alpha chain; Haptoglobin beta chain]	1.43071
3240	HP	P00738	>gi|123508|sp|P00738.1|HPT_HUMAN Haptoglobin precursor [Contains: Haptoglobin alpha chain; Haptoglobin beta chain]	1.43071
24141	LAMP5	Q9UJQ1	>gi|26392602|sp|Q9UJQ1.1|CT103_HUMAN Uncharacterized protein C20orf103 precursor	1.4297
1191	CLU	P10909	>gi|116533|sp|P10909.1|CLUS_HUMAN Clusterin precursor (Complement-associated protein SP-40,40) (Complement cytolysis inhibitor) (CLI) (NA1/NA2) (Apolipoprotein J) (Apo-J) (Testosterone-repressed prostate message 2) (TRPM-2) (Ku70-binding protein 1) [Conta	1.42968
23114	NFASC	O94856	>gi|83304988|sp|O94856.4|NFASC_HUMAN Neurofascin precursor	1.42378
781	CACNA2D1	P54289	>gi|1705852|sp|P54289.1|CA2D1_HUMAN Voltage-dependent calcium channel subunit alpha-2/delta-1 precursor (Voltage-gated calcium channel subunit alpha-2/delta-1) [Contains: Voltage-dependent calcium channel subunit alpha-2-1; Voltage-dependent calcium chann	1.42271
203	AK1	P00568	>gi|20178288|sp|P00568.3|KAD1_HUMAN Adenylate kinase isoenzyme 1 (AK 1) (ATP-AMP transphosphorylase 1) (Myokinase)	1.40898
4133	MAP2	P11137	>gi|51338754|sp|P11137.3|MAP2_HUMAN Microtubule-associated protein 2 (MAP-2) (MAP 2)	1.40603
2170	FABP3	P05413	>gi|119802|sp|P05413.4|FABPH_HUMAN Fatty acid-binding protein, heart (Heart-type fatty acid-binding protein) (H-FABP) (Muscle fatty acid-binding protein) (M-FABP) (Mammary-derived growth inhibitor) (MDGI)	1.40601
214	ALCAM	Q13740	>gi|118572629|sp|Q13740.2|CD166_HUMAN CD166 antigen precursor (Activated leukocyte cell adhesion molecule)	1.40601
100133690	LOC100133690	Q13740	>gi|118572629|sp|Q13740.2|CD166_HUMAN CD166 antigen precursor (Activated leukocyte cell adhesion molecule)	1.40601
490	ATP2B1	NP_001673	>gi|48255945|ref|NP_001673.2| plasma membrane calcium ATPase 1 isoform 1b [Homo sapiens]	1.40499
6857	SYT1	P21579	>gi|135086|sp|P21579.1|SYT1_HUMAN Synaptotagmin-1 (Synaptotagmin I) (SytI) (p65)	1.40474
273	AMPH	P49418	>gi|1351924|sp|P49418.1|AMPH_HUMAN Amphiphysin	1.4045
1272	CNTN1	NP_778203	>gi|28373119|ref|NP_778203.1| contactin 1 isoform 2 precursor [Homo sapiens]	1.40173
1743	DLST	NP_001924	>gi|19923748|ref|NP_001924.2| dihydrolipoamide S-succinyltransferase (E2 component of 2-oxo-glutarate complex) [Homo sapiens]	1.40054
1744	DLSTP1	NP_001924	>gi|19923748|ref|NP_001924.2| dihydrolipoamide S-succinyltransferase (E2 component of 2-oxo-glutarate complex) [Homo sapiens]	1.40054
128	ADH5	P11766	>gi|113408|sp|P11766.4|ADHX_HUMAN Alcohol dehydrogenase class-3 (Alcohol dehydrogenase class-III) (Alcohol dehydrogenase class chi chain) (S-(hydroxymethyl)glutathione dehydrogenase) (Glutathione-dependent formaldehyde dehydrogenase) (FDH)	1.39885
642443	ADH5P4	P11766	>gi|113408|sp|P11766.4|ADHX_HUMAN Alcohol dehydrogenase class-3 (Alcohol dehydrogenase class-III) (Alcohol dehydrogenase class chi chain) (S-(hydroxymethyl)glutathione dehydrogenase) (Glutathione-dependent formaldehyde dehydrogenase) (FDH)	1.39885
2	A2M	P01023	>gi|112911|sp|P01023.1|A2MG_HUMAN Alpha-2-macroglobulin precursor (Alpha-2-M) (C3 and PZP-like alpha-2-macroglobulin domain-containing protein 5)	1.39631
55847	CISD1	Q9NZ45	>gi|25453105|sp|Q9NZ45.1|CISD1_HUMAN CDGSH iron sulfur domain-containing protein 1 (MitoNEET)	1.39626
7143	TNR	Q92752	>gi|61216703|sp|Q92752.2|TENR_HUMAN Tenascin-R precursor (TN-R) (Restrictin) (Janusin)	1.39455
23499	MACF1	Q9UPN3	>gi|56405387|sp|Q9UPN3.3|MACF1_HUMAN Microtubule-actin cross-linking factor 1, isoforms 1/2/3/5 (Actin cross-linking family protein 7) (Macrophin-1) (Trabeculin-alpha) (620 kDa actin-binding protein) (ABP620)	1.39357
6717	SRI	P30626	>gi|267021|sp|P30626.1|SORCN_HUMAN Sorcin (22 kDa protein) (CP-22) (V19)	1.39269
5691	PSMB3	P49720	>gi|20532411|sp|P49720.2|PSB3_HUMAN Proteasome subunit beta type-3 (Proteasome theta chain) (Proteasome chain 13) (Proteasome component C10-II)	1.38768
7273	TTN	Q8WZ42	>gi|108861911|sp|Q8WZ42.2|TITIN_HUMAN Titin (Connectin) (Rhabdomyosarcoma antigen MU-RMS-40.14)	1.3866
3029	HAGH	Q16775	>gi|2494849|sp|Q16775.1|GLO2_HUMAN Hydroxyacylglutathione hydrolase (Glyoxalase II) (Glx II)	1.38311
29968	PSAT1	Q9Y617	>gi|20141815|sp|Q9Y617.2|SERC_HUMAN Phosphoserine aminotransferase (Phosphohydroxythreonine aminotransferase) (PSAT)	1.38077
137133	PSAT1P1	Q9Y617	>gi|20141815|sp|Q9Y617.2|SERC_HUMAN Phosphoserine aminotransferase (Phosphohydroxythreonine aminotransferase) (PSAT)	1.38077
10989	IMMT	Q16891	>gi|29427676|sp|Q16891.1|IMMT_HUMAN Mitochondrial inner membrane protein (Mitofilin) (p87/89) (Cell proliferation-inducing gene 4 protein)	1.36789
3897	L1CAM	P32004	>gi|1705571|sp|P32004.2|L1CAM_HUMAN Neural cell adhesion molecule L1 precursor (N-CAM L1) (CD171 antigen)	1.36375
9900	SV2A	Q7L0J3	>gi|74749878|sp|Q7L0J3.1|SV2A_HUMAN Synaptic vesicle glycoprotein 2A	1.36067
143471	PSMA8	Q8TAA3	>gi|108936006|sp|Q8TAA3.3|PSA7L_HUMAN Proteasome subunit alpha type-7-like	1.35895
257194	NEGR1	Q7Z3B1	>gi|88984537|sp|Q7Z3B1.3|NEGR1_HUMAN Neuronal growth regulator 1 precursor	1.34679
811	CALR	P27797	>gi|117501|sp|P27797.1|CALR_HUMAN Calreticulin precursor (CRP55) (Calregulin) (HACBP) (ERp60) (grp60)	1.346
10493	VAT1	Q99536	>gi|52788294|sp|Q99536.2|VAT1_HUMAN Synaptic vesicle membrane protein VAT-1 homolog	1.34547
253559	CADM2	Q8N3J6	>gi|74759850|sp|Q8N3J6.1|CADM2_HUMAN Cell adhesion molecule 2 precursor (Immunoglobulin superfamily member 4D) (Nectin-like protein 3)	1.34409
478	ATP1A3	P13637	>gi|116241260|sp|P13637.3|AT1A3_HUMAN Sodium/potassium-transporting ATPase subunit alpha-3 (Sodium pump subunit alpha-3) (Na(+)/K(+) ATPase alpha-3 subunit) (Na(+)/K(+) ATPase alpha(III) subunit)	1.34208
3954	LETM1	O95202	>gi|62510844|sp|O95202.1|LETM1_HUMAN Leucine zipper-EF-hand-containing transmembrane protein 1, mitochondrial precursor	1.32856
25934	NIPSNAP3A	Q9UFN0	>gi|18203499|sp|Q9UFN0.2|NPS3A_HUMAN Protein NipSnap homolog 3A (NipSnap3A) (NipSnap4) (Target for Salmonella secreted protein C) (TassC)	1.32532
10752	CHL1	O00533	>gi|110832793|sp|O00533.2|CHL1_HUMAN Neural cell adhesion molecule L1-like protein precursor (Close homolog of L1) [Contains: Processed neural cell adhesion molecule L1-like protein]	1.32521
5236	PGM1	P36871	>gi|585670|sp|P36871.3|PGM1_HUMAN Phosphoglucomutase-1 (PGM 1) (Glucose phosphomutase 1)	1.31261
3021	H3F3A	P84243	>gi|55977062|sp|P84243.2|H33_HUMAN Histone H3.3	1.31043
3020	H3F3A	P84243	>gi|55977062|sp|P84243.2|H33_HUMAN Histone H3.3	1.31043
644914	H3F3AP6	P84243	>gi|55977062|sp|P84243.2|H33_HUMAN Histone H3.3	1.31043
440926	H3F3AP4	P84243	>gi|55977062|sp|P84243.2|H33_HUMAN Histone H3.3	1.31043
728914	LOC728914	P84243	>gi|55977062|sp|P84243.2|H33_HUMAN Histone H3.3	1.31043
5695	PSMB7	Q99436	>gi|17380263|sp|Q99436.1|PSB7_HUMAN Proteasome subunit beta type-7 precursor (Proteasome subunit Z) (Macropain chain Z) (Multicatalytic endopeptidase complex chain Z)	1.29876
6854	SYN2	Q92777	>gi|6686022|sp|Q92777.2|SYN2_HUMAN Synapsin-2 (Synapsin II)	1.29722
5898	RALA	P11233	>gi|131834|sp|P11233.1|RALA_HUMAN Ras-related protein Ral-A precursor	1.29634
477	ATP1A2	P50993	>gi|1703467|sp|P50993.1|AT1A2_HUMAN Sodium/potassium-transporting ATPase subunit alpha-2 precursor (Sodium pump subunit alpha-2) (Na(+)/K(+) ATPase alpha-2 subunit)	1.2923
5549	PRELP	P51888	>gi|1709586|sp|P51888.1|PRELP_HUMAN Prolargin precursor (Proline-arginine-rich end leucine-rich repeat protein)	1.28087
10935	PRDX3	P30048	>gi|2507171|sp|P30048.3|PRDX3_HUMAN Thioredoxin-dependent peroxide reductase, mitochondrial precursor (Peroxiredoxin-3) (PRX III) (Antioxidant protein 1) (AOP-1) (Protein MER5 homolog) (HBC189)	1.27848
10342	TFG	Q92734	>gi|41688743|sp|Q92734.1|TFG_HUMAN Protein TFG (TRK-fused gene protein)	1.27141
57447	NDRG2	Q9UN36	>gi|20141615|sp|Q9UN36.2|NDRG2_HUMAN Protein NDRG2 (Protein Syld709613)	1.26677
80777	CYB5B	O43169	>gi|67476945|sp|O43169.2|CYB5B_HUMAN Cytochrome b5 type B precursor (Cytochrome b5 outer mitochondrial membrane isoform)	1.26614
9446	GSTO1	P78417	>gi|6016173|sp|P78417.2|GSTO1_HUMAN Glutathione transferase omega-1 (GSTO 1-1)	1.25683
2805	GOT1	P17174	>gi|5902703|sp|P17174.3|AATC_HUMAN Aspartate aminotransferase, cytoplasmic (Transaminase A) (Glutamate oxaloacetate transaminase 1)	1.256
5245	PHB	P35232	>gi|464371|sp|P35232.1|PHB_HUMAN Prohibitin	1.24727
5878	RAB5C	P51148	>gi|38258923|sp|P51148.2|RAB5C_HUMAN Ras-related protein Rab-5C (RAB5L) (L1880)	1.24509
2775	GNAO1	P09471	>gi|232133|sp|P09471.4|GNAO_HUMAN Guanine nucleotide-binding protein G(o) subunit alpha	1.23435
5686	PSMA5	P28066	>gi|38258905|sp|P28066.3|PSA5_HUMAN Proteasome subunit alpha type-5 (Proteasome zeta chain) (Macropain zeta chain) (Multicatalytic endopeptidase complex zeta chain)	1.23247
4684	NCAM1	NP_851996	>gi|115529482|ref|NP_851996.2| neural cell adhesion molecule 1 isoform 2 [Homo sapiens]	1.23203
3492	IGH	P01857	>gi|121039|sp|P01857.1|IGHG1_HUMAN Ig gamma-1 chain C region	1.23185
3500	IGHG1	P01857	>gi|121039|sp|P01857.1|IGHG1_HUMAN Ig gamma-1 chain C region	1.23185
28396	IGHV4-31	P01857	>gi|121039|sp|P01857.1|IGHG1_HUMAN Ig gamma-1 chain C region	1.23185
3502	IGHG3	P01857	>gi|121039|sp|P01857.1|IGHG1_HUMAN Ig gamma-1 chain C region	1.23185
3507	IGHM	P01857	>gi|121039|sp|P01857.1|IGHG1_HUMAN Ig gamma-1 chain C region	1.23185
28450	IGHV3-11	P01857	>gi|121039|sp|P01857.1|IGHG1_HUMAN Ig gamma-1 chain C region	1.23185
28452	IGHV3-7	P01857	>gi|121039|sp|P01857.1|IGHG1_HUMAN Ig gamma-1 chain C region	1.23185
5690	PSMB2	P49721	>gi|1709762|sp|P49721.1|PSB2_HUMAN Proteasome subunit beta type-2 (Proteasome component C7-I) (Macropain subunit C7-I) (Multicatalytic endopeptidase complex subunit C7-I)	1.23124
161	AP2A2	O94973	>gi|12643300|sp|O94973.2|AP2A2_HUMAN AP-2 complex subunit alpha-2 (Adapter-related protein complex 2 alpha-2 subunit) (Adaptor protein complex AP-2 subunit alpha-2) (Alpha2-adaptin) (Plasma membrane adaptor HA2/AP2 adaptin alpha C subunit) (Alpha-adaptin	1.22966
794	CALB2	P22676	>gi|109940061|sp|P22676.2|CALB2_HUMAN Calretinin (CR) (29 kDa calbindin)	1.22281
667	DST	NP_056363	>gi|34577049|ref|NP_056363.2| dystonin isoform 1eA precursor [Homo sapiens]	1.2105
427	ASAH1	NP_808592	>gi|189011548|ref|NP_808592.2| N-acylsphingosine amidohydrolase 1 isoform a preproprotein [Homo sapiens]	1.20946
63827	BCAN	Q96GW7	>gi|68067899|sp|Q96GW7.2|PGCB_HUMAN Brevican core protein precursor (Brain-enriched hyaluronan-binding protein) (Protein BEHAB)	1.19925
7086	TKT	P29401	>gi|1729976|sp|P29401.3|TKT_HUMAN Transketolase (TK)	1.18172
3251	HPRT1	P00492	>gi|123497|sp|P00492.2|HPRT_HUMAN Hypoxanthine-guanine phosphoribosyltransferase (HGPRTase) (HGPRT)	1.18146
2823	GPM6A	P51674	>gi|2506889|sp|P51674.2|GPM6A_HUMAN Neuronal membrane glycoprotein M6-a (M6a)	1.17813
93377	OPALIN	Q96PE5	>gi|20532275|sp|Q96PE5.1|TMM10_HUMAN Transmembrane protein 10	1.17568
1509	CTSD	P07339	>gi|115717|sp|P07339.1|CATD_HUMAN Cathepsin D precursor [Contains: Cathepsin D light chain; Cathepsin D heavy chain]	1.15987
4131	MAP1B	P46821	>gi|1170875|sp|P46821.1|MAP1B_HUMAN Microtubule-associated protein 1B (MAP 1B) [Contains: MAP1 light chain LC1]	1.15856
7431	VIM	P08670	>gi|55977767|sp|P08670.4|VIME_HUMAN Vimentin	1.14518
7001	PRDX2	P32119	>gi|2507169|sp|P32119.5|PRDX2_HUMAN Peroxiredoxin-2 (Thioredoxin peroxidase 1) (Thioredoxin-dependent peroxide reductase 1) (Thiol-specific antioxidant protein) (TSA) (PRP) (Natural killer cell-enhancing factor B) (NKEF-B)	1.14126
6648	SOD2	P04179	>gi|134665|sp|P04179.2|SODM_HUMAN Superoxide dismutase [Mn], mitochondrial precursor	1.12434
481	ATP1B1	P05026	>gi|114392|sp|P05026.1|AT1B1_HUMAN Sodium/potassium-transporting ATPase subunit beta-1 (Sodium/potassium-dependent ATPase subunit beta-1)	1.11166
5534	PPP3R1	P63098	>gi|52000904|sp|P63098.2|CANB1_HUMAN Calcineurin subunit B type 1 (Protein phosphatase 2B regulatory subunit 1) (Protein phosphatase 3 regulatory subunit B alpha isoform 1)	1.09805
2697	GJA1	P17302	>gi|117706|sp|P17302.2|CXA1_HUMAN Gap junction alpha-1 protein (Connexin-43) (Cx43) (Gap junction 43 kDa heart protein)	1.04023

## Sheet: Striatum PD  DOWN
Entrez	Symbol	Protein ID	Expression Analysis ID	Fold Change
1267	CNP	P09543	>gi|1705945|sp|P09543.2|CN37_HUMAN 2',3'-cyclic-nucleotide 3'-phosphodiesterase (CNPase) (CNP)	-1.99779
4155	MBP	P02686	>gi|17378805|sp|P02686.3|MBP_HUMAN Myelin basic protein (MBP) (Myelin A1 protein) (Myelin membrane encephalitogenic protein)	-1.6344
4267	CD99	P14209	>gi|119049|sp|P14209.1|CD99_HUMAN CD99 antigen precursor (T-cell surface glycoprotein E2) (E2 antigen) (Protein MIC2) (12E7)	-1.53268
3045	HBD	P02042	>gi|122713|sp|P02042.2|HBD_HUMAN Hemoglobin subunit delta (Hemoglobin delta chain) (Delta-globin)	-1.45486
60484	HAPLN2	Q9GZV7	>gi|20177844|sp|Q9GZV7.1|HPLN2_HUMAN Hyaluronan and proteoglycan link protein 2 precursor (Brain link protein 1)	-1.45414
4974	OMG	P23515	>gi|129122|sp|P23515.2|OMGP_HUMAN Oligodendrocyte-myelin glycoprotein precursor	-1.38029
3039	HBA1	P69905	>gi|57013850|sp|P69905.2|HBA_HUMAN Hemoglobin subunit alpha (Hemoglobin alpha chain) (Alpha-globin)	-1.27545
3040	HBA1	P69905	>gi|57013850|sp|P69905.2|HBA_HUMAN Hemoglobin subunit alpha (Hemoglobin alpha chain) (Alpha-globin)	-1.27545
55743	CHFR	Q96EP1	>gi|41688511|sp|Q96EP1.2|CHFR_HUMAN E3 ubiquitin-protein ligase CHFR (Checkpoint with forkhead and RING finger domains protein) (RING finger protein 196)	-1.25706
213	ALB	P02768	>gi|113576|sp|P02768.2|ALBU_HUMAN Serum albumin precursor	-1.23275
100130446	RPS27AP12	NP_002945	>gi|4506713|ref|NP_002945.1| ubiquitin and ribosomal protein S27a precursor [Homo sapiens]	-1.18971
728590	RPS27AP11	NP_002945	>gi|4506713|ref|NP_002945.1| ubiquitin and ribosomal protein S27a precursor [Homo sapiens]	-1.18971
7316	UBC	NP_002945	>gi|4506713|ref|NP_002945.1| ubiquitin and ribosomal protein S27a precursor [Homo sapiens]	-1.18971
7314	UBB	NP_002945	>gi|4506713|ref|NP_002945.1| ubiquitin and ribosomal protein S27a precursor [Homo sapiens]	-1.18971
6233	RPS27A	NP_002945	>gi|4506713|ref|NP_002945.1| ubiquitin and ribosomal protein S27a precursor [Homo sapiens]	-1.18971
643358	RPS27AP16	NP_002945	>gi|4506713|ref|NP_002945.1| ubiquitin and ribosomal protein S27a precursor [Homo sapiens]	-1.18971
7311	UBA52	NP_002945	>gi|4506713|ref|NP_002945.1| ubiquitin and ribosomal protein S27a precursor [Homo sapiens]	-1.18971
2596	GAP43	P17677	>gi|128100|sp|P17677.1|NEUM_HUMAN Neuromodulin (Axonal membrane protein GAP-43) (Growth-associated protein 43) (PP46) (Neural phosphoprotein B-50)	-1.08297

## Sheet: Cortex PD UP
Entrez	Symbol	Protein ID	Expression Analysis ID	Fold Change
1937	EEF1G	P26641	>gi|119165|sp|P26641.3|EF1G_HUMAN Elongation factor 1-gamma (EF-1-gamma) (eEF-1B gamma)	4.41
26232	FBXO2	Q9UK22	>gi|51338836|sp|Q9UK22.2|FBX2_HUMAN F-box only protein 2	4.08
25830	SULT4A1	Q9BR01	>gi|22096149|sp|Q9BR01.2|ST4A1_HUMAN Sulfotransferase 4A1 (Brain sulfotransferase-like protein) (hBR-STL) (hBR-STL-1) (Nervous system sulfotransferase) (NST)	3.95
11112	HIBADH	P31937	>gi|12643395|sp|P31937.2|3HIDH_HUMAN 3-hydroxyisobutyrate dehydrogenase, mitochondrial precursor (HIBADH)	3.61
4000	LMNA	P02545	>gi|125962|sp|P02545.1|LMNA_HUMAN Lamin-A/C (70 kDa lamin) (Renal carcinoma antigen NY-REN-32)	3.44
1431	CS	O75390	>gi|57015285|sp|O75390.2|CISY_HUMAN Citrate synthase, mitochondrial precursor	3.4
7094	TLN1	NP_006280	>gi|16753233|ref|NP_006280.2| talin 1 [Homo sapiens]	3.32
57026	PDXP	Q96GD0	>gi|44888310|sp|Q96GD0.2|PLPP_HUMAN Pyridoxal phosphate phosphatase (PLP phosphatase)	3.32
4720	NDUFS2	O75306	>gi|20178314|sp|O75306.2|NDUS2_HUMAN NADH dehydrogenase [ubiquinone] iron-sulfur protein 2, mitochondrial precursor (NADH-ubiquinone oxidoreductase 49 kDa subunit) (Complex I-49kD) (CI-49kD)	3.25
6812	STXBP1	P61764	>gi|50403646|sp|P61764.1|STXB1_HUMAN Syntaxin-binding protein 1 (Unc-18 homolog) (Unc-18-1) (Unc-18A) (N-Sec1) (p67)	3.19
7384	UQCRC1	P31930	>gi|92090651|sp|P31930.3|QCR1_HUMAN Cytochrome b-c1 complex subunit 1, mitochondrial precursor (Ubiquinol-cytochrome-c reductase complex core protein 1) (Core protein I) (Complex III subunit 1)	3.12
2108	ETFA	P13804	>gi|119636|sp|P13804.1|ETFA_HUMAN Electron transfer flavoprotein subunit alpha, mitochondrial precursor (Alpha-ETF)	3.11
7203	CCT3	P49368	>gi|66774185|sp|P49368.4|TCPG_HUMAN T-complex protein 1 subunit gamma (TCP-1-gamma) (CCT-gamma) (hTRiC5)	3.11
6208	RPS14	P62263	>gi|50403752|sp|P62263.3|RS14_HUMAN 40S ribosomal protein S14	3.1
728635	DHRS4L1	NP_001075957	>gi|126723750|ref|NP_001075957.1| similar to peroxisomal short-chain alcohol dehydrogenase [Homo sapiens]	3.09
3837	KPNB1	Q14974	>gi|20981701|sp|Q14974.2|IMB1_HUMAN Importin subunit beta-1 (Karyopherin subunit beta-1) (Nuclear factor P97) (Importin 90)	3.06
7385	UQCRC2	P22695	>gi|21903482|sp|P22695.3|QCR2_HUMAN Cytochrome b-c1 complex subunit 2, mitochondrial precursor (Ubiquinol-cytochrome-c reductase complex core protein 2) (Core protein II) (Complex III subunit 2)	3.06
10105	PPIF	P30405	>gi|231968|sp|P30405.1|PPIF_HUMAN Peptidyl-prolyl cis-trans isomerase, mitochondrial precursor (PPIase) (Rotamase) (Cyclophilin F)	3.04
87	ACTN1	P12814	>gi|46397817|sp|P12814.2|ACTN1_HUMAN Alpha-actinin-1 (Alpha-actinin cytoskeletal isoform) (Non-muscle alpha-actinin-1) (F-actin cross-linking protein)	3
5162	PDHB	P11177	>gi|134044259|sp|P11177.3|ODPB_HUMAN Pyruvate dehydrogenase E1 component subunit beta, mitochondrial precursor (PDHE1-B)	3
100130794	NDUFS5P7	O43920	>gi|3914138|sp|O43920.3|NDUS5_HUMAN NADH dehydrogenase [ubiquinone] iron-sulfur protein 5 (NADH-ubiquinone oxidoreductase 15 kDa subunit) (Complex I-15 kDa) (CI-15 kDa)	2.99
4725	NDUFS5	O43920	>gi|3914138|sp|O43920.3|NDUS5_HUMAN NADH dehydrogenase [ubiquinone] iron-sulfur protein 5 (NADH-ubiquinone oxidoreductase 15 kDa subunit) (Complex I-15 kDa) (CI-15 kDa)	2.99
94081	SFXN1	Q9H9B4	>gi|20140250|sp|Q9H9B4.4|SFXN1_HUMAN Sideroflexin-1 (Tricarboxylate carrier protein) (TCC)	2.96
4719	NDUFS1	P28331	>gi|92090799|sp|P28331.3|NDUS1_HUMAN NADH-ubiquinone oxidoreductase 75 kDa subunit, mitochondrial precursor (Complex I-75kD) (CI-75kD)	2.94
10059	DNM1L	O00429	>gi|125987821|sp|O00429.2|DNM1L_HUMAN Dynamin-1-like protein (Dynamin-like protein) (Dnm1p/Vps1p-like protein) (DVLP) (Dynamin family member proline-rich carboxyl-terminal domain less) (Dymple) (Dynamin-related protein 1) (Dynamin-like protein 4) (Dynamin	2.94
2821	GPI	P06744	>gi|17380385|sp|P06744.4|G6PI_HUMAN Glucose-6-phosphate isomerase (GPI) (Phosphoglucose isomerase) (PGI) (Phosphohexose isomerase) (PHI) (Neuroleukin) (NLK) (Sperm antigen 36) (SA-36)	2.93
1213	CLTC	Q00610	>gi|1705916|sp|Q00610.5|CLH1_HUMAN Clathrin heavy chain 1 (CLH-17)	2.91
5594	MAPK1	P28482	>gi|119554|sp|P28482.3|MK01_HUMAN Mitogen-activated protein kinase 1 (Extracellular signal-regulated kinase 2) (ERK-2) (Mitogen-activated protein kinase 2) (MAP kinase 2) (MAPK 2) (p42-MAPK) (ERT1)	2.9
16	AARS	P49588	>gi|115502460|sp|P49588.2|SYAC_HUMAN Alanyl-tRNA synthetase, cytoplasmic (Alanine--tRNA ligase) (AlaRS) (Renal carcinoma antigen NY-REN-42)	2.9
84064	HDHD2	Q9H0R4	>gi|74733528|sp|Q9H0R4.1|HDHD2_HUMAN Haloacid dehalogenase-like hydrolase domain-containing protein 2	2.89
526	ATP6V1B2	P21281	>gi|12643271|sp|P21281.3|VATB2_HUMAN Vacuolar ATP synthase subunit B, brain isoform (V-ATPase subunit B 2) (Vacuolar proton pump subunit B 2) (Endomembrane proton pump 58 kDa subunit) (HO57)	2.87
51079	NDUFA13	Q9P0J0	>gi|20139242|sp|Q9P0J0.3|NDUAD_HUMAN NADH dehydrogenase [ubiquinone] 1 alpha subcomplex subunit 13 (NADH-ubiquinone oxidoreductase B16.6 subunit) (Complex I-B16.6) (CI-B16.6) (Gene associated with retinoic-interferon-induced mortality 19 protein) (GRIM-19	2.86
3419	IDH3A	P50213	>gi|1708399|sp|P50213.1|IDH3A_HUMAN Isocitrate dehydrogenase [NAD] subunit alpha, mitochondrial precursor (Isocitric dehydrogenase) (NAD(+)-specific ICDH)	2.85
84293	FAM213A	Q9BRX8	>gi|73620080|sp|Q9BRX8.3|CJ058_HUMAN Uncharacterized protein C10orf58 precursor	2.84
80195	TMEM254	Q9BRX8	>gi|73620080|sp|Q9BRX8.3|CJ058_HUMAN Uncharacterized protein C10orf58 precursor	2.84
161	AP2A2	O94973	>gi|12643300|sp|O94973.2|AP2A2_HUMAN AP-2 complex subunit alpha-2 (Adapter-related protein complex 2 alpha-2 subunit) (Adaptor protein complex AP-2 subunit alpha-2) (Alpha2-adaptin) (Plasma membrane adaptor HA2/AP2 adaptin alpha C subunit) (Alpha-adaptin	2.81
26227	PHGDH	O43175	>gi|21264510|sp|O43175.4|SERA_HUMAN D-3-phosphoglycerate dehydrogenase (3-PGDH)	2.8
11140	CDC37	Q16543	>gi|21542000|sp|Q16543.1|CDC37_HUMAN Hsp90 co-chaperone Cdc37 (Hsp90 chaperone protein kinase-targeting subunit) (p50Cdc37)	2.79
5058	PAK1	Q13153	>gi|90111767|sp|Q13153.2|PAK1_HUMAN Serine/threonine-protein kinase PAK 1 (p21-activated kinase 1) (PAK-1) (p65-PAK) (Alpha-PAK)	2.79
5226	PGD	P52209	>gi|20981679|sp|P52209.3|6PGD_HUMAN 6-phosphogluconate dehydrogenase, decarboxylating	2.79
3418	IDH2	P48735	>gi|20141568|sp|P48735.2|IDHP_HUMAN Isocitrate dehydrogenase [NADP], mitochondrial precursor (IDH) (Oxalosuccinate decarboxylase) (NADP(+)-specific ICDH) (IDP) (ICD-M)	2.79
8402	SLC25A11	Q02978	>gi|20141580|sp|Q02978.3|M2OM_HUMAN Mitochondrial 2-oxoglutarate/malate carrier protein (OGCP) (Solute carrier family 25 member 11)	2.79
84823	LMNB2	Q03252	>gi|23503078|sp|Q03252.3|LMNB2_HUMAN Lamin-B2	2.78
8604	SLC25A12	O75746	>gi|13124050|sp|O75746.1|CMC1_HUMAN Calcium-binding mitochondrial carrier protein Aralar1 (Mitochondrial aspartate glutamate carrier 1) (Solute carrier family 25 member 12)	2.76
4191	MDH2	P40926	>gi|6648067|sp|P40926.2|MDHM_HUMAN Malate dehydrogenase, mitochondrial precursor	2.74
2950	GSTP1	P09211	>gi|121746|sp|P09211.2|GSTP1_HUMAN Glutathione S-transferase P (GST class-pi) (GSTP1-1)	2.74
163	AP2B1	P63010	>gi|51702211|sp|P63010.1|AP2B1_HUMAN AP-2 complex subunit beta-1 (Adapter-related protein complex 2 beta-1 subunit) (Beta2-adaptin) (Beta-adaptin) (Plasma membrane adaptor HA2/AP2 adaptin beta subunit) (Clathrin assembly protein complex 2 beta large chain	2.73
55832	CAND1	Q86VP6	>gi|67460541|sp|Q86VP6.2|CAND1_HUMAN Cullin-associated NEDD8-dissociated protein 1 (Cullin-associated and neddylation-dissociated protein 1) (p120 CAND1) (TBP-interacting protein TIP120A) (TBP-interacting protein of 120 kDa A)	2.72
18	ABAT	P80404	>gi|48429239|sp|P80404.3|GABT_HUMAN 4-aminobutyrate aminotransferase, mitochondrial precursor (Gamma-amino-N-butyrate transaminase) (GABA transaminase) (GABA-T) (GABA aminotransferase) (GABA-AT) (L-AIBAT) ((S)-3-amino-2-methylpropionate transaminase)	2.72
2770	GNAI1	P63096	>gi|52000964|sp|P63096.2|GNAI1_HUMAN Guanine nucleotide-binding protein G(i), alpha-1 subunit (Adenylate cyclase-inhibiting G alpha protein)	2.72
1938	EEF2	P13639	>gi|119172|sp|P13639.4|EF2_HUMAN Elongation factor 2 (EF-2)	2.72
23171	GPD1L	Q8N335	>gi|74750945|sp|Q8N335.1|GPD1L_HUMAN Glycerol-3-phosphate dehydrogenase 1-like protein	2.71
2775	GNAO1	P09471	>gi|232133|sp|P09471.4|GNAO_HUMAN Guanine nucleotide-binding protein G(o) subunit alpha	2.69
5250	SLC25A3	Q00325	>gi|730052|sp|Q00325.2|MPCP_HUMAN Phosphate carrier protein, mitochondrial precursor (Phosphate transport protein) (PTP) (Solute carrier family 25 member 3)	2.69
644768	SLC9B1P4	Q4ZJI4	>gi|74754669|sp|Q4ZJI4.1|NHDC1_HUMAN Sodium/hydrogen exchanger-like domain-containing protein 1 (Na(+)/H(+) exchanger-like domain-containing protein 1) (NHE domain-containing protein 1)	2.68
100134103	LOC100134103	Q4ZJI4	>gi|74754669|sp|Q4ZJI4.1|NHDC1_HUMAN Sodium/hydrogen exchanger-like domain-containing protein 1 (Na(+)/H(+) exchanger-like domain-containing protein 1) (NHE domain-containing protein 1)	2.68
100134412	LOC100134412	Q4ZJI4	>gi|74754669|sp|Q4ZJI4.1|NHDC1_HUMAN Sodium/hydrogen exchanger-like domain-containing protein 1 (Na(+)/H(+) exchanger-like domain-containing protein 1) (NHE domain-containing protein 1)	2.68
100128190	SLC9B1P1	Q4ZJI4	>gi|74754669|sp|Q4ZJI4.1|NHDC1_HUMAN Sodium/hydrogen exchanger-like domain-containing protein 1 (Na(+)/H(+) exchanger-like domain-containing protein 1) (NHE domain-containing protein 1)	2.68
150159	SLC9B1	Q4ZJI4	>gi|74754669|sp|Q4ZJI4.1|NHDC1_HUMAN Sodium/hydrogen exchanger-like domain-containing protein 1 (Na(+)/H(+) exchanger-like domain-containing protein 1) (NHE domain-containing protein 1)	2.68
10015	PDCD6IP	Q8WUM4	>gi|31076831|sp|Q8WUM4.1|PDC6I_HUMAN Programmed cell death 6-interacting protein (PDCD6-interacting protein) (ALG-2-interacting protein 1) (Hp95)	2.66
55703	POLR3B	Q9NW08	>gi|29428029|sp|Q9NW08.2|RPC2_HUMAN DNA-directed RNA polymerase III subunit RPC2 (RNA polymerase III subunit C2) (DNA-directed RNA polymerase III subunit B) (DNA-directed RNA polymerase III 127.6 kDa polypeptide) (C128)	2.66
6457	SH3GL3	Q99963	>gi|12643798|sp|Q99963.1|SH3G3_HUMAN Endophilin-A3 (Endophilin-3) (SH3 domain-containing GRB2-like protein 3) (SH3 domain protein 2C) (EEN-B2)	2.66
1152	CKB	P12277	>gi|125294|sp|P12277.1|KCRB_HUMAN Creatine kinase B-type (Creatine kinase B chain) (B-CK)	2.66
5110	PCMT1	P22061	>gi|2507187|sp|P22061.3|PIMT_HUMAN Protein-L-isoaspartate(D-aspartate) O-methyltransferase (PIMT) (Protein-beta-aspartate methyltransferase) (Protein L-isoaspartyl/D-aspartyl methyltransferase) (L-isoaspartyl protein carboxyl methyltransferase)	2.65
523	ATP6V1A	P38606	>gi|22096378|sp|P38606.2|VATA_HUMAN Vacuolar ATP synthase catalytic subunit A (V-ATPase subunit A) (Vacuolar proton pump subunit alpha) (V-ATPase 69 kDa subunit) (Vacuolar ATPase isoform VA68)	2.65
160	AP2A1	O95782	>gi|20178274|sp|O95782.2|AP2A1_HUMAN AP-2 complex subunit alpha-1 (Adapter-related protein complex 2 alpha-1 subunit) (Adaptor protein complex AP-2 subunit alpha-1) (Alpha1-adaptin) (Plasma membrane adaptor HA2/AP2 adaptin alpha A subunit) (Alpha-adaptin	2.65
63908	NAPB	Q9H115	>gi|18202933|sp|Q9H115.2|SNAB_HUMAN Beta-soluble NSF attachment protein (SNAP-beta) (N-ethylmaleimide-sensitive factor attachment protein beta)	2.64
5413	2013-09-05	Q99719	>gi|6685760|sp|Q99719.1|SEPT5_HUMAN Septin-5 (Peanut-like protein 1) (Cell division control-related protein 1) (CDCrel-1)	2.64
50	ACO2	Q99798	>gi|6686275|sp|Q99798.2|ACON_HUMAN Aconitate hydratase, mitochondrial precursor (Aconitase) (Citrate hydro-lyase)	2.63
283209	PGM2L1	Q6PCE3	>gi|71153044|sp|Q6PCE3.2|PGM2L_HUMAN Glucose 1,6-bisphosphate synthase (Phosphoglucomutase-2-like 1) (PMMLP)	2.62
55967	NDUFA12	Q9UI09	>gi|12229870|sp|Q9UI09.1|NDUAC_HUMAN NADH dehydrogenase [ubiquinone] 1 alpha subcomplex subunit 12 (NADH-ubiquinone oxidoreductase subunit B17.2) (Complex I-B17.2) (CI-B17.2) (CIB17.2) (13 kDa differentiation-associated protein)	2.61
1808	DPYSL2	Q16555	>gi|3122051|sp|Q16555.1|DPYL2_HUMAN Dihydropyrimidinase-related protein 2 (DRP-2) (Collapsin response mediator protein 2) (CRMP-2) (N2A3)	2.58
230	ALDOC	P09972	>gi|113613|sp|P09972.2|ALDOC_HUMAN Fructose-bisphosphate aldolase C (Brain-type aldolase)	2.57
25927	CNRIP1	Q96F85	>gi|68565256|sp|Q96F85.1|CB032_HUMAN Uncharacterized protein C2orf32	2.57
100133042	LOC100133042	P04406	>gi|120649|sp|P04406.3|G3P_HUMAN Glyceraldehyde-3-phosphate dehydrogenase (GAPDH)	2.55
2597	GAPDH	P04406	>gi|120649|sp|P04406.3|G3P_HUMAN Glyceraldehyde-3-phosphate dehydrogenase (GAPDH)	2.55
729403	GAPDHP61	P04406	>gi|120649|sp|P04406.3|G3P_HUMAN Glyceraldehyde-3-phosphate dehydrogenase (GAPDH)	2.55
203	AK1	P00568	>gi|20178288|sp|P00568.3|KAD1_HUMAN Adenylate kinase isoenzyme 1 (AK 1) (ATP-AMP transphosphorylase 1) (Myokinase)	2.55
5834	PYGB	P11216	>gi|20178317|sp|P11216.5|PYGB_HUMAN Glycogen phosphorylase, brain form	2.55
652797	LOC652797	P14618	>gi|20178296|sp|P14618.4|KPYM_HUMAN Pyruvate kinase isozymes M1/M2 (Pyruvate kinase muscle isozyme) (Pyruvate kinase 2/3) (Cytosolic thyroid hormone-binding protein) (CTHBP) (THBP1)	2.54
5315	PKM	P14618	>gi|20178296|sp|P14618.4|KPYM_HUMAN Pyruvate kinase isozymes M1/M2 (Pyruvate kinase muscle isozyme) (Pyruvate kinase 2/3) (Cytosolic thyroid hormone-binding protein) (CTHBP) (THBP1)	2.54
6854	SYN2	NP_598328	>gi|19924103|ref|NP_598328.1| synapsin II isoform IIa [Homo sapiens]	2.54
3098	HK1	P19367	>gi|116242516|sp|P19367.3|HXK1_HUMAN Hexokinase-1 (Hexokinase type I) (HK I) (Brain form hexokinase)	2.53
71	ACTG1	P63261	>gi|54036678|sp|P63261.1|ACTG_HUMAN Actin, cytoplasmic 2 (Gamma-actin)	2.52
2665	GDI2	P50395	>gi|13638228|sp|P50395.2|GDIB_HUMAN Rab GDP dissociation inhibitor beta (Rab GDI beta) (Guanosine diphosphate dissociation inhibitor 2) (GDI-2)	2.52
7168	TPM1	NP_001018020	>gi|63252906|ref|NP_001018020.1| tropomyosin 1 alpha chain isoform 7 [Homo sapiens]	2.52
23523	CABIN1	Q9Y6J0	>gi|6685261|sp|Q9Y6J0.1|CABIN_HUMAN Calcineurin-binding protein cabin-1 (Calcineurin inhibitor) (CAIN)	2.51
120892	LRRK2	Q5S007	>gi|74708170|sp|Q5S007.1|LRRK2_HUMAN Leucine-rich repeat serine/threonine-protein kinase 2 (Dardarin)	2.51
377	ARF3	P61204	>gi|47117657|sp|P61204.2|ARF3_HUMAN ADP-ribosylation factor 3	2.5
64077	LHPP	Q9H008	>gi|158705883|sp|Q9H008.2|LHPP_HUMAN Phospholysine phosphohistidine inorganic pyrophosphate phosphatase (hLHPP)	2.5
126961	HIST2H3A	Q71DI3	>gi|74758899|sp|Q71DI3.3|H32_HUMAN Histone H3.2 (H3/m) (H3/o)	2.5
8968	HIST1H3G	Q71DI3	>gi|74758899|sp|Q71DI3.3|H32_HUMAN Histone H3.2 (H3/m) (H3/o)	2.5
3013	HIST1H2AD	Q71DI3	>gi|74758899|sp|Q71DI3.3|H32_HUMAN Histone H3.2 (H3/m) (H3/o)	2.5
8351	HIST1H3G	Q71DI3	>gi|74758899|sp|Q71DI3.3|H32_HUMAN Histone H3.2 (H3/m) (H3/o)	2.5
8350	HIST1H3G	Q71DI3	>gi|74758899|sp|Q71DI3.3|H32_HUMAN Histone H3.2 (H3/m) (H3/o)	2.5
653604	HIST2H3A	Q71DI3	>gi|74758899|sp|Q71DI3.3|H32_HUMAN Histone H3.2 (H3/m) (H3/o)	2.5
8355	HIST1H3G	Q71DI3	>gi|74758899|sp|Q71DI3.3|H32_HUMAN Histone H3.2 (H3/m) (H3/o)	2.5
8354	HIST1H3G	Q71DI3	>gi|74758899|sp|Q71DI3.3|H32_HUMAN Histone H3.2 (H3/m) (H3/o)	2.5
8353	HIST1H3G	Q71DI3	>gi|74758899|sp|Q71DI3.3|H32_HUMAN Histone H3.2 (H3/m) (H3/o)	2.5
8352	HIST1H3G	Q71DI3	>gi|74758899|sp|Q71DI3.3|H32_HUMAN Histone H3.2 (H3/m) (H3/o)	2.5
8358	HIST1H3G	Q71DI3	>gi|74758899|sp|Q71DI3.3|H32_HUMAN Histone H3.2 (H3/m) (H3/o)	2.5
333932	HIST2H3A	Q71DI3	>gi|74758899|sp|Q71DI3.3|H32_HUMAN Histone H3.2 (H3/m) (H3/o)	2.5
8357	HIST1H3G	Q71DI3	>gi|74758899|sp|Q71DI3.3|H32_HUMAN Histone H3.2 (H3/m) (H3/o)	2.5
8356	HIST1H3G	Q71DI3	>gi|74758899|sp|Q71DI3.3|H32_HUMAN Histone H3.2 (H3/m) (H3/o)	2.5
653214	PPIAP22	P62937	>gi|51702775|sp|P62937.2|PPIA_HUMAN Peptidyl-prolyl cis-trans isomerase A (PPIase A) (Rotamase A) (Cyclophilin A) (Cyclosporin A-binding protein)	2.49
439953	PPIAP31	P62937	>gi|51702775|sp|P62937.2|PPIA_HUMAN Peptidyl-prolyl cis-trans isomerase A (PPIase A) (Rotamase A) (Cyclophilin A) (Cyclosporin A-binding protein)	2.49
5478	PPIA	P62937	>gi|51702775|sp|P62937.2|PPIA_HUMAN Peptidyl-prolyl cis-trans isomerase A (PPIase A) (Rotamase A) (Cyclophilin A) (Cyclosporin A-binding protein)	2.49
226	ALDOA	P04075	>gi|113606|sp|P04075.2|ALDOA_HUMAN Fructose-bisphosphate aldolase A (Muscle-type aldolase) (Lung cancer antigen NY-LU-1)	2.47
217	ALDH2	P05091	>gi|118504|sp|P05091.2|ALDH2_HUMAN Aldehyde dehydrogenase, mitochondrial precursor (ALDH class 2) (ALDHI) (ALDH-E2)	2.46
25824	PRDX5	P30044	>gi|20141713|sp|P30044.3|PRDX5_HUMAN Peroxiredoxin-5, mitochondrial precursor (Prx-V) (Peroxisomal antioxidant enzyme) (PLP) (Thioredoxin reductase) (Thioredoxin peroxidase PMP20) (Antioxidant enzyme B166) (AOEB166) (TPx type VI) (Liver tissue 2D-page spo	2.46
10381	TUBB3	Q13509	>gi|20455526|sp|Q13509.2|TBB3_HUMAN Tubulin beta-3 chain (Tubulin beta-III) (Tubulin beta-4)	2.46
4157	MC1R	Q13509	>gi|20455526|sp|Q13509.2|TBB3_HUMAN Tubulin beta-3 chain (Tubulin beta-III) (Tubulin beta-4)	2.46
2992	GYG1	P46976	>gi|13432151|sp|P46976.4|GLYG_HUMAN Glycogenin-1	2.46
4868	NPHS1	O60500	>gi|20177993|sp|O60500.1|NPHN_HUMAN Nephrin precursor (Renal glomerulus-specific cell adhesion receptor)	2.44
2617	GARS	P41250	>gi|21264523|sp|P41250.2|SYG_HUMAN Glycyl-tRNA synthetase (Glycine--tRNA ligase) (GlyRS)	2.44
4700	NDUFA6	P56556	>gi|3334270|sp|P56556.2|NDUA6_HUMAN NADH dehydrogenase [ubiquinone] 1 alpha subcomplex subunit 6 (NADH-ubiquinone oxidoreductase B14 subunit) (Complex I-B14) (CI-B14) (LYR motif-containing protein 6)	2.43
23576	DDAH1	O94760	>gi|6831528|sp|O94760.3|DDAH1_HUMAN N(G),N(G)-dimethylarginine dimethylaminohydrolase 1 (Dimethylarginine dimethylaminohydrolase 1) (DDAH-1) (DDAHI) (Dimethylargininase-1)	2.42
2670	GFAP	P14136	>gi|121135|sp|P14136.1|GFAP_HUMAN Glial fibrillary acidic protein (GFAP)	2.42
183	AGT	P01019	>gi|113880|sp|P01019.1|ANGT_HUMAN Angiotensinogen precursor (Serpin A8) [Contains: Angiotensin-1 (Angiotensin I) (Ang I); Angiotensin-2 (Angiotensin II) (Ang II); Angiotensin-3 (Angiotensin III) (Ang III) (Des-Asp[1]-angiotensin II)]	2.42
7532	YWHAG	P61981	>gi|48428721|sp|P61981.2|1433G_HUMAN 14-3-3 protein gamma (Protein kinase C inhibitor protein 1) (KCIP-1)	2.42
5860	QDPR	P09417	>gi|118572639|sp|P09417.2|DHPR_HUMAN Dihydropteridine reductase (HDHPR) (Quinoid dihydropteridine reductase)	2.41
492	ATP2B3	Q16720	>gi|116241261|sp|Q16720.3|AT2B3_HUMAN Plasma membrane calcium-transporting ATPase 3 (PMCA3) (Plasma membrane calcium ATPase isoform 3) (Plasma membrane calcium pump isoform 3)	2.41
-	-	-	>gi|88240|pir||B26883 neural cell adhesion molecule (clone 4.4) - human (fragment)	2.4
5050	PAFAH1B3	Q15102	>gi|3024344|sp|Q15102.1|PA1B3_HUMAN Platelet-activating factor acetylhydrolase IB subunit gamma (PAF acetylhydrolase 29 kDa subunit) (PAF-AH 29 kDa subunit) (PAF-AH subunit gamma) (PAFAH subunit gamma)	2.4
81	ACTN4	O43707	>gi|13123943|sp|O43707.2|ACTN4_HUMAN Alpha-actinin-4 (Non-muscle alpha-actinin 4) (F-actin cross-linking protein)	2.39
4735	2013-09-02	Q15019	>gi|2500769|sp|Q15019.1|SEPT2_HUMAN Septin-2 (Protein NEDD5)	2.39
4722	NDUFS3	O75489	>gi|6166589|sp|O75489.1|NDUS3_HUMAN NADH dehydrogenase [ubiquinone] iron-sulfur protein 3, mitochondrial precursor (NADH-ubiquinone oxidoreductase 30 kDa subunit) (Complex I-30kD) (CI-30kD)	2.39
23406	COTL1	Q14019	>gi|21759076|sp|Q14019.3|COTL1_HUMAN Coactosin-like protein	2.38
136319	MTPN	P58546	>gi|20138912|sp|P58546.2|MTPN_HUMAN Myotrophin (Protein V-1)	2.38
767558	LUZP6	P58546	>gi|20138912|sp|P58546.2|MTPN_HUMAN Myotrophin (Protein V-1)	2.38
55964	2013-09-03	Q9UH03	>gi|147744590|sp|Q9UH03.3|SEPT3_HUMAN Neuronal-specific septin-3	2.38
477	ATP1A2	P50993	>gi|1703467|sp|P50993.1|AT1A2_HUMAN Sodium/potassium-transporting ATPase subunit alpha-2 precursor (Sodium pump subunit alpha-2) (Na(+)/K(+) ATPase alpha-2 subunit)	2.37
3305	HSPA1L	P34931	>gi|23831140|sp|P34931.2|HS71L_HUMAN Heat shock 70 kDa protein 1L (Heat shock 70 kDa protein 1-like) (Heat shock 70 kDa protein 1-Hom) (HSP70-Hom)	2.37
1892	ECHS1	P30084	>gi|62906863|sp|P30084.4|ECHM_HUMAN Enoyl-CoA hydratase, mitochondrial precursor (Short chain enoyl-CoA hydratase) (SCEH) (Enoyl-CoA hydratase 1)	2.37
89848	FCHSD1	Q86WN1	>gi|74714119|sp|Q86WN1.1|FCSD1_HUMAN FCH and double SH3 domains protein 1	2.37
8370	HIST1H4I	P62805	>gi|51317339|sp|P62805.2|H4_HUMAN Histone H4	2.37
8360	HIST1H4I	P62805	>gi|51317339|sp|P62805.2|H4_HUMAN Histone H4	2.37
121504	HIST1H4I	P62805	>gi|51317339|sp|P62805.2|H4_HUMAN Histone H4	2.37
8362	HIST1H4I	P62805	>gi|51317339|sp|P62805.2|H4_HUMAN Histone H4	2.37
8361	HIST1H4I	P62805	>gi|51317339|sp|P62805.2|H4_HUMAN Histone H4	2.37
8294	HIST1H4I	P62805	>gi|51317339|sp|P62805.2|H4_HUMAN Histone H4	2.37
8364	HIST1H4I	P62805	>gi|51317339|sp|P62805.2|H4_HUMAN Histone H4	2.37
8363	HIST1H4I	P62805	>gi|51317339|sp|P62805.2|H4_HUMAN Histone H4	2.37
8366	HIST1H4I	P62805	>gi|51317339|sp|P62805.2|H4_HUMAN Histone H4	2.37
8365	HIST1H4I	P62805	>gi|51317339|sp|P62805.2|H4_HUMAN Histone H4	2.37
554313	HIST1H4I	P62805	>gi|51317339|sp|P62805.2|H4_HUMAN Histone H4	2.37
8359	HIST1H4I	P62805	>gi|51317339|sp|P62805.2|H4_HUMAN Histone H4	2.37
8368	HIST1H4I	P62805	>gi|51317339|sp|P62805.2|H4_HUMAN Histone H4	2.37
8367	HIST1H4I	P62805	>gi|51317339|sp|P62805.2|H4_HUMAN Histone H4	2.37
539	ATP5O	P48047	>gi|1352049|sp|P48047.1|ATPO_HUMAN ATP synthase subunit O, mitochondrial precursor (Oligomycin sensitivity conferral protein) (OSCP)	2.37
387	RHOA	P61586	>gi|47606458|sp|P61586.1|RHOA_HUMAN Transforming protein RhoA precursor (H12)	2.36
70	ACTC1	P68032	>gi|54036697|sp|P68032.1|ACTC_HUMAN Actin, alpha cardiac muscle 1 (Alpha-cardiac actin)	2.35
10694	CCT8	P50990	>gi|9988062|sp|P50990.4|TCPQ_HUMAN T-complex protein 1 subunit theta (TCP-1-theta) (CCT-theta) (Renal carcinoma antigen NY-REN-15)	2.35
644131	CCT8P1	P50990	>gi|9988062|sp|P50990.4|TCPQ_HUMAN T-complex protein 1 subunit theta (TCP-1-theta) (CCT-theta) (Renal carcinoma antigen NY-REN-15)	2.35
79414	LRFN3	Q9BTN0	>gi|62286945|sp|Q9BTN0.1|LRFN3_HUMAN Leucine-rich repeat and fibronectin type-III domain-containing protein 3 precursor	2.35
8997	KALRN	NP_001019831	>gi|148839466|ref|NP_001019831.2| kalirin, RhoGEF kinase isoform 1 [Homo sapiens]	2.34
10308	ZNF267	Q14586	>gi|20141959|sp|Q14586.2|ZN267_HUMAN Zinc finger protein 267 (Zinc finger protein 2) (HZF2)	2.33
5861	RAB1A	P62820	>gi|51338603|sp|P62820.3|RAB1A_HUMAN Ras-related protein Rab-1A (YPT1-related protein)	2.32
4976	OPA1	O60313	>gi|17380163|sp|O60313.2|OPA1_HUMAN Dynamin-like 120 kDa protein, mitochondrial precursor (Optic atrophy protein 1) [Contains: Dynamin-like 120 kDa protein, form S1]	2.31
83699	SH3BGRL2	Q9UJC5	>gi|24638476|sp|Q9UJC5.2|SH3L2_HUMAN SH3 domain-binding glutamic acid-rich-like protein 2 (Fovea-associated SH3 domain-binding protein)	2.29
9805	SCRN1	Q12765	>gi|30923294|sp|Q12765.2|SCRN1_HUMAN Secernin-1	2.28
1537	CYC1	P08574	>gi|117759|sp|P08574.2|CY1_HUMAN Cytochrome c1, heme protein, mitochondrial precursor (Ubiquinol-cytochrome-c reductase complex cytochrome c1 subunit) (Cytochrome c-1) (Cytochrome b-c1 complex subunit 4) (Complex III subunit 4) (Complex III subunit IV)	2.27
2631	GBAS	O75323	>gi|17380133|sp|O75323.1|NIPS2_HUMAN Protein NipSnap homolog 2 (NipSnap2) (Glioblastoma-amplified sequence)	2.26
2891	GRIA2	P42262	>gi|23831146|sp|P42262.3|GRIA2_HUMAN Glutamate receptor 2 precursor (GluR-2) (GluR-B) (GluR-K2) (Glutamate receptor ionotropic, AMPA 2) (AMPA-selective glutamate receptor 2)	2.26
873	CBR1	P16152	>gi|118519|sp|P16152.3|CBR1_HUMAN Carbonyl reductase [NADPH] 1 (NADPH-dependent carbonyl reductase 1) (Prostaglandin-E(2) 9-reductase) (Prostaglandin 9-ketoreductase) (15-hydroxyprostaglandin dehydrogenase [NADP+])	2.25
51727	CMPK1	NP_057392	>gi|7706497|ref|NP_057392.1| cytidine monophosphate (UMP-CMP) kinase 1, cytosolic [Homo sapiens]	2.25
4905	NSF	P46459	>gi|119364624|sp|P46459.2|NSF_HUMAN Vesicle-fusing ATPase (N-ethylmaleimide-sensitive fusion protein) (NEM-sensitive fusion protein) (Vesicular-fusion protein NSF)	2.25
10121	ACTR1A	P61163	>gi|47117651|sp|P61163.1|ACTZ_HUMAN Alpha-centractin (Centractin) (Centrosome-associated actin homolog) (Actin-RPV) (ARP1)	2.25
7533	YWHAH	Q04917	>gi|1345593|sp|Q04917.4|1433F_HUMAN 14-3-3 protein eta (Protein AS1)	2.25
9588	PRDX6	P30041	>gi|1718024|sp|P30041.3|PRDX6_HUMAN Peroxiredoxin-6 (Antioxidant protein 2) (1-Cys peroxiredoxin) (1-Cys PRX) (Acidic calcium-independent phospholipase A2) (aiPLA2) (Non-selenium glutathione peroxidase) (NSGPx) (24 kDa protein) (Liver 2D page spot 40) (Re	2.23
7529	YWHAB	P31946	>gi|1345590|sp|P31946.3|1433B_HUMAN 14-3-3 protein beta/alpha (Protein kinase C inhibitor protein 1) (KCIP-1) (Protein 1054)	2.23
830	CAPZA2	P47755	>gi|1345695|sp|P47755.3|CAZA2_HUMAN F-actin-capping protein subunit alpha-2 (CapZ alpha-2)	2.23
5216	PFN1	P07737	>gi|130979|sp|P07737.2|PROF1_HUMAN Profilin-1 (Profilin I)	2.23
2266	FGG	P02679	>gi|20178280|sp|P02679.3|FIBG_HUMAN Fibrinogen gamma chain precursor	2.23
1627	DBN1	Q16643	>gi|2498313|sp|Q16643.3|DREB_HUMAN Drebrin (Developmentally-regulated brain protein)	2.22
1917	EEF1A2	Q05639	>gi|544231|sp|Q05639.1|EF1A2_HUMAN Elongation factor 1-alpha 2 (EF-1-alpha-2) (Elongation factor 1 A-2) (eEF1A-2) (Statin S1)	2.22
2271	FH	P07954	>gi|1730117|sp|P07954.3|FUMH_HUMAN Fumarate hydratase, mitochondrial precursor (Fumarase)	2.21
8867	SYNJ1	O43426	>gi|8134730|sp|O43426.1|SYNJ1_HUMAN Synaptojanin-1 (Synaptic inositol-1,4,5-trisphosphate 5-phosphatase 1)	2.21
8766	RAB11A	P62491	>gi|50402542|sp|P62491.3|RB11A_HUMAN Ras-related protein Rab-11A (Rab-11) (YL8)	2.2
7335	TMEM189	NP_954673	>gi|40806190|ref|NP_954673.1| ubiquitin-conjugating enzyme E2 Kua-UEV isoform 1 [Homo sapiens]	2.2
730052	UBE2V1P2	NP_954673	>gi|40806190|ref|NP_954673.1| ubiquitin-conjugating enzyme E2 Kua-UEV isoform 1 [Homo sapiens]	2.2
387521	TMEM189	NP_954673	>gi|40806190|ref|NP_954673.1| ubiquitin-conjugating enzyme E2 Kua-UEV isoform 1 [Homo sapiens]	2.2
387522	TMEM189	NP_954673	>gi|40806190|ref|NP_954673.1| ubiquitin-conjugating enzyme E2 Kua-UEV isoform 1 [Homo sapiens]	2.2
5213	PFKM	P08237	>gi|125126|sp|P08237.2|K6PF_HUMAN 6-phosphofructokinase, muscle type (Phosphofructokinase 1) (Phosphohexokinase) (Phosphofructo-1-kinase isozyme A) (PFK-A) (Phosphofructokinase-M)	2.19
8508	NIPSNAP1	Q9BPW8	>gi|17380144|sp|Q9BPW8.1|NIPS1_HUMAN Protein NipSnap homolog 1 (NipSnap1)	2.18
7317	UBA1	P22314	>gi|24418865|sp|P22314.3|UBA1_HUMAN Ubiquitin-like modifier-activating enzyme 1 (Ubiquitin-activating enzyme E1) (Protein A1S9)	2.17
8659	ALDH4A1	P30038	>gi|62511241|sp|P30038.3|AL4A1_HUMAN Delta-1-pyrroline-5-carboxylate dehydrogenase, mitochondrial precursor (P5C dehydrogenase) (Aldehyde dehydrogenase family 4 member A1)	2.17
345651	ACTBL2	Q562R1	>gi|172046825|sp|Q562R1.2|ACTBL_HUMAN Beta-actin-like protein 2 (Kappa-actin)	2.17
2876	GPX1	P07203	>gi|172046781|sp|P07203.3|GPX1_HUMAN Glutathione peroxidase 1 (GSHPx-1) (GPx-1) (Cellular glutathione peroxidase)	2.17
5500	PPP1CB	P62140	>gi|49065814|sp|P62140.3|PP1B_HUMAN Serine/threonine-protein phosphatase PP1-beta catalytic subunit (PP-1B)	2.17
245711	SPDYA	P62140	>gi|49065814|sp|P62140.3|PP1B_HUMAN Serine/threonine-protein phosphatase PP1-beta catalytic subunit (PP-1B)	2.17
5518	PPP2R1A	P30153	>gi|143811355|sp|P30153.4|2AAA_HUMAN Serine/threonine-protein phosphatase 2A 65 kDa regulatory subunit A alpha isoform (PP2A, subunit A, PR65-alpha isoform) (PP2A, subunit A, R1-alpha isoform) (Medium tumor antigen-associated 61 kDa protein)	2.17
2244	FGB	P02675	>gi|399492|sp|P02675.2|FIBB_HUMAN Fibrinogen beta chain precursor [Contains: Fibrinopeptide B]	2.16
10097	ACTR2	P61160	>gi|47117648|sp|P61160.1|ARP2_HUMAN Actin-related protein 2 (Actin-like protein 2)	2.16
1073	CFL2	Q9Y281	>gi|6831517|sp|Q9Y281.1|COF2_HUMAN Cofilin-2 (Cofilin, muscle isoform)	2.15
10397	NDRG1	Q92597	>gi|6166568|sp|Q92597.1|NDRG1_HUMAN Protein NDRG1 (N-myc downstream-regulated gene 1 protein) (Differentiation-related gene 1 protein) (DRG-1) (Reducing agents and tunicamycin-responsive protein) (RTP) (Nickel-specific induction protein Cap43) (Rit42)	2.15
3326	HSP90AB1	P08238	>gi|17865718|sp|P08238.4|HS90B_HUMAN Heat shock protein HSP 90-beta (HSP 90) (HSP 84)	2.15
51031	GLOD4	Q9HC38	>gi|74718831|sp|Q9HC38.1|GLOD4_HUMAN Glyoxalase domain-containing protein 4	2.14
1974	EIF4A2	Q14240	>gi|45645183|sp|Q14240.2|IF4A2_HUMAN Eukaryotic initiation factor 4A-II (eIF-4A-II) (eIF4A-II) (ATP-dependent RNA helicase eIF4A-2)	2.14
286512	EIF4A2P4	Q14240	>gi|45645183|sp|Q14240.2|IF4A2_HUMAN Eukaryotic initiation factor 4A-II (eIF-4A-II) (eIF4A-II) (ATP-dependent RNA helicase eIF4A-2)	2.14
1737	DLAT	P10515	>gi|3915777|sp|P10515.2|ODP2_HUMAN Dihydrolipoyllysine-residue acetyltransferase component of pyruvate dehydrogenase complex, mitochondrial precursor (Pyruvate dehydrogenase complex E2 subunit) (PDC-E2) (PDCE2) (E2) (Dihydrolipoamide S-acetyltransferase c	2.14
1759	DNM1	Q05193	>gi|172046078|sp|Q05193.2|DYN1_HUMAN Dynamin-1	2.14
8775	NAPA	P54920	>gi|116242794|sp|P54920.3|SNAA_HUMAN Alpha-soluble NSF attachment protein (SNAP-alpha) (N-ethylmaleimide-sensitive factor attachment protein alpha)	2.12
490	ATP2B1	P20020	>gi|14286104|sp|P20020.3|AT2B1_HUMAN Plasma membrane calcium-transporting ATPase 1 (PMCA1) (Plasma membrane calcium pump isoform 1) (Plasma membrane calcium ATPase isoform 1)	2.11
81631	MAP1LC3B	Q9GZQ8	>gi|17433141|sp|Q9GZQ8.3|MLP3B_HUMAN Microtubule-associated proteins 1A/1B light chain 3B precursor (Microtubule-associated protein 1 light chain 3 beta) (MAP1A/1B light chain 3 B) (MAP1A/MAP1B LC3 B) (MAP1 light chain 3-like protein 2) (Autophagy-related	2.11
2746	GLUD1	P00367	>gi|118541|sp|P00367.2|DHE3_HUMAN Glutamate dehydrogenase 1, mitochondrial precursor (GDH)	2.1
7018	TF	P02787	>gi|136191|sp|P02787.2|TRFE_HUMAN Serotransferrin precursor (Transferrin) (Siderophilin) (Beta-1-metal-binding globulin)	2.09
3420	IDH3B	O43837	>gi|146345439|sp|O43837.2|IDH3B_HUMAN Isocitrate dehydrogenase [NAD] subunit beta, mitochondrial precursor (Isocitric dehydrogenase) (NAD(+)-specific ICDH)	2.08
3304	HSPA1B	P08107	>gi|147744565|sp|P08107.5|HSP71_HUMAN Heat shock 70 kDa protein 1 (HSP70.1) (HSP70-1/HSP70-2)	2.07
3303	HSPA1B	P08107	>gi|147744565|sp|P08107.5|HSP71_HUMAN Heat shock 70 kDa protein 1 (HSP70.1) (HSP70-1/HSP70-2)	2.07
490	ATP2B1	NP_001673	>gi|48255945|ref|NP_001673.2| plasma membrane calcium ATPase 1 isoform 1b [Homo sapiens]	2.07
51606	ATP6V1H	Q9UI12	>gi|12643371|sp|Q9UI12.1|VATH_HUMAN Vacuolar proton pump subunit H (V-ATPase subunit H) (V-ATPase 50/57 kDa subunits) (Vacuolar proton pump subunit SFD) (VMA13) (Nef-binding protein 1) (NBP1)	2.07
3312	HSPA8	P11142	>gi|123648|sp|P11142.1|HSP7C_HUMAN Heat shock cognate 71 kDa protein (Heat shock 70 kDa protein 8)	2.06
5230	PGK1	P00558	>gi|52788229|sp|P00558.3|PGK1_HUMAN Phosphoglycerate kinase 1 (Primer recognition protein 2) (PRP 2) (Cell migration-inducing gene 10 protein)	2.06
50808	AK3	Q9UIJ7	>gi|23831297|sp|Q9UIJ7.4|KAD3_HUMAN GTP:AMP phosphotransferase mitochondrial (Adenylate kinase 3) (AK 3) (Adenylate kinase 3 alpha-like 1)	2.06
113157	RPLP0P2	P05388	>gi|133041|sp|P05388.1|RLA0_HUMAN 60S acidic ribosomal protein P0 (L10E)	2.06
122589	RPLP0P3	P05388	>gi|133041|sp|P05388.1|RLA0_HUMAN 60S acidic ribosomal protein P0 (L10E)	2.06
220717	RPLP0P6	P05388	>gi|133041|sp|P05388.1|RLA0_HUMAN 60S acidic ribosomal protein P0 (L10E)	2.06
6175	RPLP0	P05388	>gi|133041|sp|P05388.1|RLA0_HUMAN 60S acidic ribosomal protein P0 (L10E)	2.06
874	CBR3	O75828	>gi|6014959|sp|O75828.3|CBR3_HUMAN Carbonyl reductase [NADPH] 3 (NADPH-dependent carbonyl reductase 3)	2.06
2776	GNAQ	P50148	>gi|38258883|sp|P50148.3|GNAQ_HUMAN Guanine nucleotide-binding protein G(q) subunit alpha (Guanine nucleotide-binding protein alpha-q)	2.05
399942	TUBAP2	P68363	>gi|55977474|sp|P68363.1|TBA1B_HUMAN Tubulin alpha-1B chain (Tubulin alpha-ubiquitous chain) (Alpha-tubulin ubiquitous) (Tubulin K-alpha-1)	2.05
10376	TUBA1B	P68363	>gi|55977474|sp|P68363.1|TBA1B_HUMAN Tubulin alpha-1B chain (Tubulin alpha-ubiquitous chain) (Alpha-tubulin ubiquitous) (Tubulin K-alpha-1)	2.05
11240	PADI2	Q9Y2J8	>gi|7531171|sp|Q9Y2J8.2|PADI2_HUMAN Protein-arginine deiminase type-2 (Protein-arginine deiminase type II) (Peptidylarginine deiminase II) (PAD-H19)	2.05
2664	GDI1	P31150	>gi|1707886|sp|P31150.2|GDIA_HUMAN Rab GDP dissociation inhibitor alpha (Rab GDI alpha) (Guanosine diphosphate dissociation inhibitor 1) (GDI-1) (Oligophrenin-2) (Protein XAP-4)	2.04
3094	HINT1	P49773	>gi|1708543|sp|P49773.2|HINT1_HUMAN Histidine triad nucleotide-binding protein 1 (Adenosine 5'-monophosphoramidase) (Protein kinase C inhibitor 1) (Protein kinase C-interacting protein 1) (PKCI-1)	2.04
2923	PDIA3	P30101	>gi|2507461|sp|P30101.4|PDIA3_HUMAN Protein disulfide-isomerase A3 precursor (Disulfide isomerase ER-60) (ERp60) (58 kDa microsomal protein) (p58) (ERp57) (58 kDa glucose-regulated protein)	2.04
7345	UCHL1	P09936	>gi|136681|sp|P09936.2|UCHL1_HUMAN Ubiquitin carboxyl-terminal hydrolase isozyme L1 (UCH-L1) (Ubiquitin thioesterase L1) (Neuron cytoplasmic protein 9.5) (PGP 9.5) (PGP9.5)	2.03
2098	ESD	P10768	>gi|544254|sp|P10768.2|ESTD_HUMAN S-formylglutathione hydrolase (FGH) (Esterase D)	2.03
79751	SLC25A22	Q9H936	>gi|34222632|sp|Q9H936.1|GHC1_HUMAN Mitochondrial glutamate carrier 1 (GC-1) (Glutamate/H(+) symporter 1) (Solute carrier family 25 member 22)	2.02
4723	NDUFV1	P49821	>gi|20455501|sp|P49821.4|NDUV1_HUMAN NADH dehydrogenase [ubiquinone] flavoprotein 1, mitochondrial precursor (NADH-ubiquinone oxidoreductase 51 kDa subunit) (Complex I-51kD) (CI-51kD) (NADH dehydrogenase flavoprotein 1)	2.02
5910	RAP1GDS1	P52306	>gi|21903425|sp|P52306.2|GDS1_HUMAN Rap1 GTPase-GDP dissociation stimulator 1 (SMG GDS protein) (SMG P21 stimulatory GDP/GTP exchange protein) (Exchange factor smgGDS)	2.02
815	CAMK2A	Q9UQM7	>gi|20177970|sp|Q9UQM7.1|KCC2A_HUMAN Calcium/calmodulin-dependent protein kinase type II alpha chain (CaM-kinase II alpha chain) (CaM kinase II subunit alpha) (CaMK-II subunit alpha)	2.02
6711	SPTBN1	Q01082	>gi|116242799|sp|Q01082.2|SPTB2_HUMAN Spectrin beta chain, brain 1 (Spectrin, non-erythroid beta chain 1) (Beta-II spectrin) (Fodrin beta chain)	2
760	CA2	P00918	>gi|115456|sp|P00918.2|CAH2_HUMAN Carbonic anhydrase 2 (Carbonic anhydrase II) (CA-II) (Carbonate dehydratase II) (Carbonic anhydrase C) (CAC)	2
6301	SARS	P49591	>gi|19860217|sp|P49591.3|SYSC_HUMAN Seryl-tRNA synthetase, cytoplasmic (Seryl-tRNA(Ser/Sec) synthetase) (Serine--tRNA ligase) (SerRS)	2
4329	ALDH6A1	Q02252	>gi|12643424|sp|Q02252.2|MMSA_HUMAN Methylmalonate-semialdehyde dehydrogenase [acylating], mitochondrial precursor (MMSDH) (Malonate-semialdehyde dehydrogenase [acylating]) (Aldehyde dehydrogenase family 6 member A1)	2
9520	NPEPPS	P55786	>gi|51704228|sp|P55786.2|PSA_HUMAN Puromycin-sensitive aminopeptidase (PSA)	1.99
440434	LOC440434	P55786	>gi|51704228|sp|P55786.2|PSA_HUMAN Puromycin-sensitive aminopeptidase (PSA)	1.99
5577	PRKAR2B	P31323	>gi|400115|sp|P31323.2|KAP3_HUMAN cAMP-dependent protein kinase type II-beta regulatory subunit	1.99
11261	CHP1	Q99653	>gi|3023439|sp|Q99653.3|CHP1_HUMAN Calcium-binding protein p22 (Calcium-binding protein CHP) (Calcineurin homologous protein) (Calcineurin B homolog)	1.98
10383	TUBB4B	P68371	>gi|55977480|sp|P68371.1|TBB2C_HUMAN Tubulin beta-2C chain (Tubulin beta-2 chain)	1.98
396	ARHGDIA	P52565	>gi|1707892|sp|P52565.3|GDIR1_HUMAN Rho GDP-dissociation inhibitor 1 (Rho GDI 1) (Rho-GDI alpha)	1.98
128	ADH5	P11766	>gi|113408|sp|P11766.4|ADHX_HUMAN Alcohol dehydrogenase class-3 (Alcohol dehydrogenase class-III) (Alcohol dehydrogenase class chi chain) (S-(hydroxymethyl)glutathione dehydrogenase) (Glutathione-dependent formaldehyde dehydrogenase) (FDH)	1.97
642443	ADH5P4	P11766	>gi|113408|sp|P11766.4|ADHX_HUMAN Alcohol dehydrogenase class-3 (Alcohol dehydrogenase class-III) (Alcohol dehydrogenase class chi chain) (S-(hydroxymethyl)glutathione dehydrogenase) (Glutathione-dependent formaldehyde dehydrogenase) (FDH)	1.97
7415	VCP	P55072	>gi|6094447|sp|P55072.4|TERA_HUMAN Transitional endoplasmic reticulum ATPase (TER ATPase) (15S Mg(2+)-ATPase p97 subunit) (Valosin-containing protein) (VCP)	1.97
57030	SLC17A7	Q9P2U7	>gi|74725387|sp|Q9P2U7.1|VGLU1_HUMAN Vesicular glutamate transporter 1 (VGluT1) (Solute carrier family 17 member 7) (Brain-specific Na(+)-dependent inorganic phosphate cotransporter)	1.97
5525	PPP2R5A	Q15172	>gi|7387496|sp|Q15172.1|2A5A_HUMAN Serine/threonine-protein phosphatase 2A 56 kDa regulatory subunit alpha isoform (PP2A, B subunit, B' alpha isoform) (PP2A, B subunit, B56 alpha isoform) (PP2A, B subunit, PR61 alpha isoform) (PP2A, B subunit, R5 alpha is	1.97
9866	TRIM66	O15016	>gi|62906648|sp|O15016.3|TRI66_HUMAN Tripartite motif-containing protein 66	1.97
440917	LOC440917	P62258	>gi|51702210|sp|P62258.1|1433E_HUMAN 14-3-3 protein epsilon (14-3-3E)	1.96
7531	YWHAE	P62258	>gi|51702210|sp|P62258.1|1433E_HUMAN 14-3-3 protein epsilon (14-3-3E)	1.96
1072	CFL1	P23528	>gi|116848|sp|P23528.3|COF1_HUMAN Cofilin-1 (Cofilin, non-muscle isoform) (18 kDa phosphoprotein) (p18)	1.96
284656	EPHA10	Q5JZY3	>gi|74762207|sp|Q5JZY3.1|EPHAA_HUMAN Ephrin type-A receptor 10 precursor	1.96
7534	YWHAZ	P63104	>gi|52000887|sp|P63104.1|1433Z_HUMAN 14-3-3 protein zeta/delta (Protein kinase C inhibitor protein 1) (KCIP-1)	1.95
126410	CYP4F22	Q6NT55	>gi|74748981|sp|Q6NT55.1|CP4FN_HUMAN Cytochrome P450 4F22	1.95
64284	RAB17	Q9H0T7	>gi|37999892|sp|Q9H0T7.2|RAB17_HUMAN Ras-related protein Rab-17	1.95
30845	EHD3	Q9NZN3	>gi|18203332|sp|Q9NZN3.1|EHD3_HUMAN EH domain-containing protein 3	1.95
5223	PGAM1	P18669	>gi|130348|sp|P18669.2|PGAM1_HUMAN Phosphoglycerate mutase 1 (Phosphoglycerate mutase isozyme B) (PGAM-B) (BPG-dependent PGAM 1)	1.94
7280	TUBB2A	Q13885	>gi|74762137|sp|Q13885.1|TBB2A_HUMAN Tubulin beta-2A chain	1.94
55748	CNDP2	Q96KP4	>gi|23396498|sp|Q96KP4.2|CNDP2_HUMAN Cytosolic non-specific dipeptidase (CNDP dipeptidase 2) (Glutamate carboxypeptidase-like protein 1) (Peptidase A)	1.93
654364	NME2	NP_001018146	>gi|66392203|ref|NP_001018146.1| NME1-NME2 protein [Homo sapiens]	1.93
4830	NME1	NP_001018146	>gi|66392203|ref|NP_001018146.1| NME1-NME2 protein [Homo sapiens]	1.93
4831	NME1-NME2	NP_001018146	>gi|66392203|ref|NP_001018146.1| NME1-NME2 protein [Homo sapiens]	1.93
3320	HSP90AA1	P07900	>gi|92090606|sp|P07900.5|HS90A_HUMAN Heat shock protein HSP 90-alpha (HSP 86) (Renal carcinoma antigen NY-REN-38)	1.92
3324	HSP90AA2	P07900	>gi|92090606|sp|P07900.5|HS90A_HUMAN Heat shock protein HSP 90-alpha (HSP 86) (Renal carcinoma antigen NY-REN-38)	1.92
498	ATP5A1	P25705	>gi|114517|sp|P25705.1|ATPA_HUMAN ATP synthase subunit alpha, mitochondrial precursor	1.92
2782	GNB1	P62873	>gi|51317302|sp|P62873.3|GBB1_HUMAN Guanine nucleotide-binding protein G(I)/G(S)/G(T) subunit beta-1 (Transducin beta chain 1)	1.92
9380	GRHPR	Q9UBQ7	>gi|47116943|sp|Q9UBQ7.1|GRHPR_HUMAN Glyoxylate reductase/hydroxypyruvate reductase	1.92
4673	NAP1L1	P55209	>gi|1709337|sp|P55209.1|NP1L1_HUMAN Nucleosome assembly protein 1-like 1 (NAP-1-related protein) (hNRP)	1.92
1727	CYB5R3	P00387	>gi|127846|sp|P00387.3|NB5R3_HUMAN NADH-cytochrome b5 reductase 3 (Cytochrome b5 reductase) (B5R) (Diaphorase-1) [Contains: NADH-cytochrome b5 reductase 3 membrane-bound form; NADH-cytochrome b5 reductase 3 soluble form]	1.92
643336	CDC42P2	NP_001034891	>gi|89903012|ref|NP_001034891.1| cell division cycle 42 isoform 1 [Homo sapiens]	1.92
998	CDC42	NP_001034891	>gi|89903012|ref|NP_001034891.1| cell division cycle 42 isoform 1 [Homo sapiens]	1.92
1778	DYNC1H1	Q14204	>gi|57015308|sp|Q14204.5|DYHC1_HUMAN Cytoplasmic dynein 1 heavy chain 1 (Cytoplasmic dynein heavy chain 1) (Dynein heavy chain, cytosolic)	1.92
2023	ENO1	P06733	>gi|119339|sp|P06733.2|ENOA_HUMAN Alpha-enolase (2-phospho-D-glycerate hydro-lyase) (Non-neural enolase) (NNE) (Enolase 1) (Phosphopyruvate hydratase) (C-myc promoter-binding protein) (MBP-1) (MPB-1) (Plasminogen-binding protein)	1.91
506	ATP5B	P06576	>gi|114549|sp|P06576.3|ATPB_HUMAN ATP synthase subunit beta, mitochondrial precursor	1.91
2934	GSN	P06396	>gi|121116|sp|P06396.1|GELS_HUMAN Gelsolin precursor (Actin-depolymerizing factor) (ADF) (Brevin) (AGEL)	1.91
5375	PMP2	P02689	>gi|127725|sp|P02689.3|MYP2_HUMAN Myelin P2 protein	1.91
10382	TUBB4A	P04350	>gi|93141323|sp|P04350.2|TBB4_HUMAN Tubulin beta-4 chain (Tubulin 5 beta)	1.91
5160	PDHA1	P08559	>gi|129063|sp|P08559.3|ODPA_HUMAN Pyruvate dehydrogenase E1 component subunit alpha, somatic form, mitochondrial precursor (PDHE1-A type I)	1.9
22948	CCT5	P48643	>gi|1351211|sp|P48643.1|TCPE_HUMAN T-complex protein 1 subunit epsilon (TCP-1-epsilon) (CCT-epsilon)	1.9
2764	GMFB	P60983	>gi|46577593|sp|P60983.2|GMFB_HUMAN Glia maturation factor beta (GMF-beta)	1.89
4168	MCF2	P10911	>gi|92087039|sp|P10911.3|MCF2_HUMAN Proto-oncogene DBL (Proto-oncogene MCF-2) [Contains: MCF2-transforming protein; DBL-transforming protein]	1.89
528	ATP6V1C1	P21283	>gi|401329|sp|P21283.4|VATC1_HUMAN Vacuolar proton pump subunit C 1 (V-ATPase subunit C 1)	1.89
51571	FAM49B	Q9NUQ9	>gi|52782794|sp|Q9NUQ9.1|FA49B_HUMAN Protein FAM49B (L1)	1.89
10989	IMMT	Q16891	>gi|29427676|sp|Q16891.1|IMMT_HUMAN Mitochondrial inner membrane protein (Mitofilin) (p87/89) (Cell proliferation-inducing gene 4 protein)	1.88
5911	RAP2A	P10114	>gi|131852|sp|P10114.1|RAP2A_HUMAN Ras-related protein Rap-2a precursor (RbBP-30)	1.88
478	ATP1A3	P13637	>gi|116241260|sp|P13637.3|AT1A3_HUMAN Sodium/potassium-transporting ATPase subunit alpha-3 (Sodium pump subunit alpha-3) (Na(+)/K(+) ATPase alpha-3 subunit) (Na(+)/K(+) ATPase alpha(III) subunit)	1.87
2820	GPD2	P43304	>gi|90185248|sp|P43304.2|GPDM_HUMAN Glycerol-3-phosphate dehydrogenase, mitochondrial precursor (GPDH-M) (GPD-M) (mtGPD)	1.87
23154	NCDN	Q9UBB6	>gi|74753219|sp|Q9UBB6.1|NCDN_HUMAN Neurochondrin	1.87
476	ATP1A1	P05023	>gi|114374|sp|P05023.1|AT1A1_HUMAN Sodium/potassium-transporting ATPase subunit alpha-1 precursor (Sodium pump subunit alpha-1) (Na(+)/K(+) ATPase alpha-1 subunit)	1.86
6712	SPTBN2	O15020	>gi|17367904|sp|O15020.2|SPTN2_HUMAN Spectrin beta chain, brain 2 (Spectrin, non-erythroid beta chain 2) (Beta-III spectrin)	1.86
55752	2013-09-11	Q9NVA2	>gi|50401687|sp|Q9NVA2.3|SEP11_HUMAN Septin-11	1.85
55074	OXR1	Q8N573	>gi|74762527|sp|Q8N573.1|OXR1_HUMAN Oxidation resistance protein 1	1.85
6390	SDHB	P21912	>gi|20455488|sp|P21912.3|DHSB_HUMAN Succinate dehydrogenase [ubiquinone] iron-sulfur subunit, mitochondrial precursor (Iron-sulfur subunit of complex II) (Ip)	1.85
29094	LGALSL	Q3ZCW2	>gi|166223243|sp|Q3ZCW2.2|LEGL_HUMAN Galectin-related protein	1.84
475	ATOX1	O00244	>gi|7531045|sp|O00244.1|ATOX1_HUMAN Copper transport protein ATOX1 (Metal transport protein ATX1)	1.83
5236	PGM1	P36871	>gi|585670|sp|P36871.3|PGM1_HUMAN Phosphoglucomutase-1 (PGM 1) (Glucose phosphomutase 1)	1.82
7334	UBE2N	P61088	>gi|46577660|sp|P61088.1|UBE2N_HUMAN Ubiquitin-conjugating enzyme E2 N (Ubiquitin-protein ligase N) (Ubiquitin carrier protein N) (Ubc13) (Bendless-like ubiquitin-conjugating enzyme)	1.82
5864	RAB3A	P20336	>gi|131801|sp|P20336.1|RAB3A_HUMAN Ras-related protein Rab-3A	1.82
5510	PPP1R7	Q15435	>gi|74762145|sp|Q15435.1|PP1R7_HUMAN Protein phosphatase 1 regulatory subunit 7 (Protein phosphatase 1 regulatory subunit 22)	1.82
3313	HSPA9	P38646	>gi|21264428|sp|P38646.2|GRP75_HUMAN Stress-70 protein, mitochondrial precursor (75 kDa glucose-regulated protein) (GRP 75) (Heat shock 70 kDa protein 9) (Peptide-binding protein 74) (PBP74) (Mortalin) (MOT)	1.81
100128525	UQCRFS1P1	P47985	>gi|143811471|sp|P47985.2|UCRI_HUMAN Cytochrome b-c1 complex subunit Rieske, mitochondrial precursor (Ubiquinol-cytochrome c reductase iron-sulfur subunit) (Rieske iron-sulfur protein) (RISP) (Complex III subunit 5) [Contains: Cytochrome b-c1 complex subu	1.81
7386	UQCRFS1	P47985	>gi|143811471|sp|P47985.2|UCRI_HUMAN Cytochrome b-c1 complex subunit Rieske, mitochondrial precursor (Ubiquinol-cytochrome c reductase iron-sulfur subunit) (Rieske iron-sulfur protein) (RISP) (Complex III subunit 5) [Contains: Cytochrome b-c1 complex subu	1.81
2037	EPB41L2	O43491	>gi|17432978|sp|O43491.1|E41L2_HUMAN Band 4.1-like protein 2 (Generally expressed protein 4.1) (4.1G)	1.79
1832	DSP	P15924	>gi|115502381|sp|P15924.3|DESP_HUMAN Desmoplakin (DP) (250/210 kDa paraneoplastic pemphigus antigen)	1.79
5683	PSMA2	P25787	>gi|130850|sp|P25787.2|PSA2_HUMAN Proteasome subunit alpha type-2 (Proteasome component C3) (Macropain subunit C3) (Multicatalytic endopeptidase complex subunit C3)	1.79
6624	FSCN1	Q16658	>gi|2498357|sp|Q16658.3|FSCN1_HUMAN Fascin (Singed-like protein) (55 kDa actin-bundling protein) (p55)	1.78
5813	PURA	Q00577	>gi|1346918|sp|Q00577.2|PURA_HUMAN Transcriptional activator protein Pur-alpha (Purine-rich single-stranded DNA-binding protein alpha)	1.78
274	BIN1	O00499	>gi|14916535|sp|O00499.1|BIN1_HUMAN Myc box-dependent-interacting protein 1 (Bridging integrator 1) (Amphiphysin-like protein) (Amphiphysin II) (Box-dependent myc-interacting protein 1)	1.78
1465	CSRP1	P21291	>gi|118161|sp|P21291.3|CSRP1_HUMAN Cysteine and glycine-rich protein 1 (Cysteine-rich protein 1) (CRP1) (CRP)	1.78
2109	ETFB	P38117	>gi|585110|sp|P38117.3|ETFB_HUMAN Electron transfer flavoprotein subunit beta (Beta-ETF)	1.77
22933	SIRT2	Q8IXJ6	>gi|38258608|sp|Q8IXJ6.2|SIRT2_HUMAN NAD-dependent deacetylase sirtuin-2 (SIR2-like protein 2) (SIR2-like)	1.77
644745	HSPD1P4	P10809	>gi|129379|sp|P10809.2|CH60_HUMAN 60 kDa heat shock protein, mitochondrial precursor (Heat shock protein 60) (HSP-60) (Hsp60) (60 kDa chaperonin) (Chaperonin 60) (CPN60) (Mitochondrial matrix protein P1) (P60 lymphocyte protein) (HuCHA60)	1.76
345041	HSPD1P5	P10809	>gi|129379|sp|P10809.2|CH60_HUMAN 60 kDa heat shock protein, mitochondrial precursor (Heat shock protein 60) (HSP-60) (Hsp60) (60 kDa chaperonin) (Chaperonin 60) (CPN60) (Mitochondrial matrix protein P1) (P60 lymphocyte protein) (HuCHA60)	1.76
643300	HSPD1P1	P10809	>gi|129379|sp|P10809.2|CH60_HUMAN 60 kDa heat shock protein, mitochondrial precursor (Heat shock protein 60) (HSP-60) (Hsp60) (60 kDa chaperonin) (Chaperonin 60) (CPN60) (Mitochondrial matrix protein P1) (P60 lymphocyte protein) (HuCHA60)	1.76
645548	HSPD1P6	P10809	>gi|129379|sp|P10809.2|CH60_HUMAN 60 kDa heat shock protein, mitochondrial precursor (Heat shock protein 60) (HSP-60) (Hsp60) (60 kDa chaperonin) (Chaperonin 60) (CPN60) (Mitochondrial matrix protein P1) (P60 lymphocyte protein) (HuCHA60)	1.76
3329	HSPD1	P10809	>gi|129379|sp|P10809.2|CH60_HUMAN 60 kDa heat shock protein, mitochondrial precursor (Heat shock protein 60) (HSP-60) (Hsp60) (60 kDa chaperonin) (Chaperonin 60) (CPN60) (Mitochondrial matrix protein P1) (P60 lymphocyte protein) (HuCHA60)	1.76
29767	TMOD2	Q9NZR1	>gi|23396886|sp|Q9NZR1.1|TMOD2_HUMAN Tropomodulin-2 (Neuronal tropomodulin) (N-Tmod)	1.76
5862	RAB2A	P61019	>gi|46577636|sp|P61019.1|RAB2A_HUMAN Ras-related protein Rab-2A	1.76
83872	HMCN1	Q96RW7	>gi|85542049|sp|Q96RW7.2|HMCN1_HUMAN Hemicentin-1 precursor (Fibulin-6) (FIBL-6)	1.75
23176	2013-09-08	Q92599	>gi|45645200|sp|Q92599.4|SEPT8_HUMAN Septin-8	1.75
115827	RAB3C	Q96E17	>gi|23396832|sp|Q96E17.1|RAB3C_HUMAN Ras-related protein Rab-3C	1.75
253260	RICTOR	Q6R327	>gi|74710068|sp|Q6R327.1|RICTR_HUMAN Rapamycin-insensitive companion of mTOR	1.75
6389	SDHA	P31040	>gi|1169337|sp|P31040.2|DHSA_HUMAN Succinate dehydrogenase [ubiquinone] flavoprotein subunit, mitochondrial precursor (Flavoprotein subunit of complex II) (Fp)	1.75
3308	HSPA4	P34932	>gi|6226869|sp|P34932.3|HSP74_HUMAN Heat shock 70 kDa protein 4 (Heat shock 70-related protein APG-2) (HSP70RY)	1.74
1349	COX7B	P24311	>gi|461804|sp|P24311.2|COX7B_HUMAN Cytochrome c oxidase polypeptide VIIb, mitochondrial precursor	1.74
1769	DNAH8	Q96JB1	>gi|124007137|sp|Q96JB1.2|DYH8_HUMAN Dynein heavy chain 8, axonemal (Axonemal beta dynein heavy chain 8) (Ciliary dynein heavy chain 8)	1.74
633	BGN	P21810	>gi|266762|sp|P21810.2|PGS1_HUMAN Biglycan precursor (Bone/cartilage proteoglycan I) (PG-S1)	1.74
7879	RAB7A	P51149	>gi|1709999|sp|P51149.1|RAB7A_HUMAN Ras-related protein Rab-7a	1.74
501	ALDH7A1	P49419	>gi|116241244|sp|P49419.4|AL7A1_HUMAN Alpha-aminoadipic semialdehyde dehydrogenase (Alpha-AASA dehydrogenase) (Delta1-piperideine-6-carboxylate dehydrogenease) (P6c dehydrogenase) (Aldehyde dehydrogenase family 7 member A1) (Antiquitin-1)	1.72
126205	NLRP8	Q86W28	>gi|143355070|sp|Q86W28.2|NALP8_HUMAN NACHT, LRR and PYD domains-containing protein 8 (Nucleotide-binding oligomerization domain protein 16) (PYRIN and NACHT-containing protein 4)	1.72
488	ATP2A2	P16615	>gi|114312|sp|P16615.1|AT2A2_HUMAN Sarcoplasmic/endoplasmic reticulum calcium ATPase 2 (SERCA2) (Calcium pump 2) (Calcium-transporting ATPase sarcoplasmic reticulum type, slow twitch skeletal muscle isoform) (SR Ca(2+)-ATPase 2) (Endoplasmic reticulum cla	1.72
10576	CCT2	P78371	>gi|6094436|sp|P78371.4|TCPB_HUMAN T-complex protein 1 subunit beta (TCP-1-beta) (CCT-beta)	1.71
509	ATP5C1	P36542	>gi|543875|sp|P36542.1|ATPG_HUMAN ATP synthase subunit gamma, mitochondrial precursor	1.71
9143	SYNGR3	O43761	>gi|14917042|sp|O43761.2|SNG3_HUMAN Synaptogyrin-3	1.7
5037	PEBP1	P30086	>gi|1352726|sp|P30086.3|PEBP1_HUMAN Phosphatidylethanolamine-binding protein 1 (PEBP-1) (Prostatic-binding protein) (HCNPpp) (Neuropolypeptide h3) (Raf kinase inhibitor protein) (RKIP) [Contains: Hippocampal cholinergic neurostimulating peptide (HCNP)]	1.69
400750	LOC400750	P11021	>gi|14916999|sp|P11021.2|GRP78_HUMAN 78 kDa glucose-regulated protein precursor (GRP 78) (Heat shock 70 kDa protein 5) (Immunoglobulin heavy chain-binding protein) (BiP) (Endoplasmic reticulum lumenal Ca(2+)-binding protein grp78)	1.69
3309	HSPA5	P11021	>gi|14916999|sp|P11021.2|GRP78_HUMAN 78 kDa glucose-regulated protein precursor (GRP 78) (Heat shock 70 kDa protein 5) (Immunoglobulin heavy chain-binding protein) (BiP) (Endoplasmic reticulum lumenal Ca(2+)-binding protein grp78)	1.69
493	ATP2B4	P23634	>gi|14286105|sp|P23634.2|AT2B4_HUMAN Plasma membrane calcium-transporting ATPase 4 (PMCA4) (Plasma membrane calcium ATPase isoform 4) (Plasma membrane calcium pump isoform 4) (Matrix-remodeling-associated protein 1)	1.68
10093	ARPC4	P59998	>gi|38372625|sp|P59998.3|ARPC4_HUMAN Actin-related protein 2/3 complex subunit 4 (Arp2/3 complex 20 kDa subunit) (p20-ARC)	1.67
26140	TTLL3	P59998	>gi|38372625|sp|P59998.3|ARPC4_HUMAN Actin-related protein 2/3 complex subunit 4 (Arp2/3 complex 20 kDa subunit) (p20-ARC)	1.67
9868	TOMM70A	O94826	>gi|14285643|sp|O94826.1|TOM70_HUMAN Mitochondrial precursor proteins import receptor (Mitochondrial import receptor subunit TOM70) (Translocase of outer membrane 70 kDa subunit)	1.67
1400	CRMP1	Q14194	>gi|3122031|sp|Q14194.1|DPYL1_HUMAN Dihydropyrimidinase-related protein 1 (DRP-1) (Collapsin response mediator protein 1) (CRMP-1)	1.66
3939	LDHA	P00338	>gi|126047|sp|P00338.2|LDHA_HUMAN L-lactate dehydrogenase A chain (LDH-A) (LDH muscle subunit) (LDH-M) (Renal carcinoma antigen NY-REN-59) (Cell proliferation-inducing gene 19 protein)	1.65
23499	MACF1	Q96PK2	>gi|30316105|sp|Q96PK2.1|MACF4_HUMAN Microtubule-actin cross-linking factor 1, isoform 4	1.65
5879	RAC1	P63000	>gi|51702787|sp|P63000.1|RAC1_HUMAN Ras-related C3 botulinum toxin substrate 1 precursor (p21-Rac1) (Ras-like protein TC25) (Cell migration-inducing gene 5 protein)	1.65
728729	FABP5P8	Q01469	>gi|232081|sp|Q01469.3|FABP5_HUMAN Fatty acid-binding protein, epidermal (E-FABP) (Fatty acid-binding protein 5) (Psoriasis-associated fatty acid-binding protein homolog) (PA-FABP)	1.65
642956	FABP5P9	Q01469	>gi|232081|sp|Q01469.3|FABP5_HUMAN Fatty acid-binding protein, epidermal (E-FABP) (Fatty acid-binding protein 5) (Psoriasis-associated fatty acid-binding protein homolog) (PA-FABP)	1.65
729163	FABP5P2	Q01469	>gi|232081|sp|Q01469.3|FABP5_HUMAN Fatty acid-binding protein, epidermal (E-FABP) (Fatty acid-binding protein 5) (Psoriasis-associated fatty acid-binding protein homolog) (PA-FABP)	1.65
2171	FABP5	Q01469	>gi|232081|sp|Q01469.3|FABP5_HUMAN Fatty acid-binding protein, epidermal (E-FABP) (Fatty acid-binding protein 5) (Psoriasis-associated fatty acid-binding protein homolog) (PA-FABP)	1.65
-	-	-	>gi|87890|pir||S05270 Ig lambda chain precursor - human	1.65
728641	FABP5P7	Q01469	>gi|232081|sp|Q01469.3|FABP5_HUMAN Fatty acid-binding protein, epidermal (E-FABP) (Fatty acid-binding protein 5) (Psoriasis-associated fatty acid-binding protein homolog) (PA-FABP)	1.65
5516	PPP2CB	P62714	>gi|50402236|sp|P62714.1|PP2AB_HUMAN Serine/threonine-protein phosphatase 2A catalytic subunit beta isoform (PP2A-beta)	1.64
100129652	LOC100129652	P15311	>gi|125987826|sp|P15311.4|EZRI_HUMAN Ezrin (p81) (Cytovillin) (Villin-2)	1.64
7430	EZR	P15311	>gi|125987826|sp|P15311.4|EZRI_HUMAN Ezrin (p81) (Cytovillin) (Villin-2)	1.64
4162	MCAM	P43121	>gi|85681878|sp|P43121.2|MUC18_HUMAN Cell surface glycoprotein MUC18 precursor (Melanoma-associated antigen MUC18) (Melanoma cell adhesion molecule) (Melanoma-associated antigen A32) (S-endo 1 endothelial-associated antigen) (Cell surface glycoprotein P1H	1.64
4716	NDUFB10	O96000	>gi|6093491|sp|O96000.3|NDUBA_HUMAN NADH dehydrogenase [ubiquinone] 1 beta subcomplex subunit 10 (NADH-ubiquinone oxidoreductase PDSW subunit) (Complex I-PDSW) (CI-PDSW)	1.64
4729	NDUFV2	P19404	>gi|20455499|sp|P19404.2|NDUV2_HUMAN NADH dehydrogenase [ubiquinone] flavoprotein 2, mitochondrial precursor (NADH-ubiquinone oxidoreductase 24 kDa subunit)	1.64
3920	LAMP2	P13473	>gi|1708854|sp|P13473.2|LAMP2_HUMAN Lysosome-associated membrane glycoprotein 2 precursor (LAMP-2) (CD107 antigen-like family member B) (CD107b antigen)	1.64
2948	GSTM4	Q03013	>gi|1170096|sp|Q03013.3|GSTM4_HUMAN Glutathione S-transferase Mu 4 (GSTM4-4) (GST class-mu 4) (GTS-Mu2)	1.63
55699	IARS2	Q9NSE4	>gi|94730583|sp|Q9NSE4.2|SYIM_HUMAN Isoleucyl-tRNA synthetase, mitochondrial precursor (Isoleucine--tRNA ligase) (IleRS)	1.63
2771	GNAI2	P04899	>gi|121023|sp|P04899.3|GNAI2_HUMAN Guanine nucleotide-binding protein G(i), alpha-2 subunit (Adenylate cyclase-inhibiting G alpha protein)	1.63
8671	SLC4A4	Q9Y6R1	>gi|74721543|sp|Q9Y6R1.1|S4A4_HUMAN Electrogenic sodium bicarbonate cotransporter 1 (Sodium bicarbonate cotransporter) (Na(+)/HCO3(-) cotransporter) (Solute carrier family 4 member 4) (kNBC1)	1.62
308	ANXA5	P08758	>gi|113960|sp|P08758.2|ANXA5_HUMAN Annexin A5 (Annexin-5) (Annexin V) (Lipocortin V) (Endonexin II) (Calphobindin I) (CBP-I) (Placental anticoagulant protein I) (PAP-I) (PP4) (Thromboplastin inhibitor) (Vascular anticoagulant-alpha) (VAC-alpha) (Anchorin	1.62
89766	UMODL1	NP_775839	>gi|145580582|ref|NP_775839.3| uromodulin-like 1 isoform 2 precursor [Homo sapiens]	1.62
5901	RAN	P62826	>gi|51338598|sp|P62826.3|RAN_HUMAN GTP-binding nuclear protein Ran (GTPase Ran) (Ras-like protein TC4) (Androgen receptor-associated protein 24)	1.61
191	AHCY	P23526	>gi|20141702|sp|P23526.4|SAHH_HUMAN Adenosylhomocysteinase (AdoHcyase) (S-adenosyl-L-homocysteine hydrolase)	1.6
55958	KLHL9	Q9P2J3	>gi|51338828|sp|Q9P2J3.2|KLHL9_HUMAN Kelch-like protein 9	1.6
3831	KLC1	Q07866	>gi|585363|sp|Q07866.1|KLC1_HUMAN Kinesin light chain 1 (KLC 1)	1.59
4697	NDUFA4	O00483	>gi|2499333|sp|O00483.1|NDUA4_HUMAN NADH dehydrogenase [ubiquinone] 1 alpha subcomplex subunit 4 (NADH-ubiquinone oxidoreductase MLRQ subunit) (Complex I-MLRQ) (CI-MLRQ)	1.59
118	ADD1	P35611	>gi|12644231|sp|P35611.2|ADDA_HUMAN Alpha-adducin (Erythrocyte adducin subunit alpha)	1.58
23438	HARS2	P49590	>gi|1351156|sp|P49590.1|SYHM_HUMAN Probable histidyl-tRNA synthetase, mitochondrial precursor (Histidine--tRNA ligase) (HisRS) (Histidine--tRNA ligase-like)	1.58
92675	DTD1	P49590	>gi|1351156|sp|P49590.1|SYHM_HUMAN Probable histidyl-tRNA synthetase, mitochondrial precursor (Histidine--tRNA ligase) (HisRS) (Histidine--tRNA ligase-like)	1.58
491	ATP2B2	Q01814	>gi|14286115|sp|Q01814.2|AT2B2_HUMAN Plasma membrane calcium-transporting ATPase 2 (PMCA2) (Plasma membrane calcium ATPase isoform 2) (Plasma membrane calcium pump isoform 2)	1.57
283638	CEP170B	Q9Y4F5	>gi|143342098|sp|Q9Y4F5.4|K0284_HUMAN Protein KIAA0284	1.57
8290	HIST3H3	Q16695	>gi|18202512|sp|Q16695.3|H31T_HUMAN Histone H3.1t (H3t) (H3/t) (H3/g)	1.57
989	2013-09-07	Q16181	>gi|67472677|sp|Q16181.2|SEPT7_HUMAN Septin-7 (CDC10 protein homolog)	1.56
667	DST	O94833	>gi|73620945|sp|O94833.3|BPAEA_HUMAN Bullous pemphigoid antigen 1, isoforms 6/9/10 (Bullous pemphigoid antigen) (BPA) (Trabeculin-beta) (Hemidesmosomal plaque protein) (Dystonia musculorum protein) (Dystonin)	1.56
5818	PVRL1	NP_976030	>gi|42560231|ref|NP_976030.1| poliovirus receptor-related 1 isoform 2 [Homo sapiens]	1.56
23136	EPB41L3	Q9Y2J2	>gi|17433099|sp|Q9Y2J2.2|E41L3_HUMAN Band 4.1-like protein 3 (4.1B) (Differentially expressed in adenocarcinoma of the lung protein 1) (DAL-1)	1.56
1760	DMPK	NP_001075031	>gi|126091040|ref|NP_001075031.1| myotonic dystrophy protein kinase isoform 4 [Homo sapiens]	1.55
132789	GNPDA2	Q8TDQ7	>gi|74723936|sp|Q8TDQ7.1|GNPI2_HUMAN Glucosamine-6-phosphate isomerase 2 (Glucosamine-6-phosphate deaminase 2) (GlcN6P deaminase 2) (GNPDA 2) (Glucosamine-6-phosphate isomerase SB52)	1.54
51382	ATP6V1D	Q9Y5K8	>gi|10720351|sp|Q9Y5K8.1|VATD_HUMAN Vacuolar proton pump subunit D (V-ATPase subunit D) (V-ATPase 28 kDa accessory protein)	1.54
5532	PPP3CB	P16298	>gi|60659599|sp|P16298.2|PP2BB_HUMAN Serine/threonine-protein phosphatase 2B catalytic subunit beta isoform (Calmodulin-dependent calcineurin A subunit beta isoform) (CAM-PRP catalytic subunit)	1.53
10971	YWHAQ	P27348	>gi|112690|sp|P27348.1|1433T_HUMAN 14-3-3 protein theta (14-3-3 protein tau) (14-3-3 protein T-cell) (Protein HS1)	1.53
1738	DLD	P09622	>gi|118674|sp|P09622.1|DLDH_HUMAN Dihydrolipoyl dehydrogenase, mitochondrial precursor (Dihydrolipoamide dehydrogenase) (Glycine cleavage system L protein)	1.53
535	ATP6V0A1	Q93050	>gi|59803038|sp|Q93050.3|VPP1_HUMAN Vacuolar proton translocating ATPase 116 kDa subunit a isoform 1 (V-ATPase 116 kDa isoform a1) (Clathrin-coated vesicle/synaptic vesicle proton pump 116 kDa subunit) (Vacuolar proton pump subunit 1) (Vacuolar adenosine	1.52
5530	PPP3CA	Q08209	>gi|1352673|sp|Q08209.1|PP2BA_HUMAN Serine/threonine-protein phosphatase 2B catalytic subunit alpha isoform (Calmodulin-dependent calcineurin A subunit alpha isoform) (CAM-PRP catalytic subunit)	1.51
93185	IGSF8	Q969P0	>gi|74762642|sp|Q969P0.1|IGSF8_HUMAN Immunoglobulin superfamily member 8 precursor (CD81 partner 3) (Glu-Trp-Ile EWI motif-containing protein 2) (EWI-2) (Keratinocytes-associated transmembrane protein 4) (KCT-4) (LIR-D1) (CD316 antigen)	1.51
5339	PLEC	Q15149	>gi|134044255|sp|Q15149.2|PLEC1_HUMAN Plectin-1 (PLTN) (PCN) (Hemidesmosomal protein 1) (HD1) (Plectin-11)	1.51
652460	LOC652460	Q15149	>gi|134044255|sp|Q15149.2|PLEC1_HUMAN Plectin-1 (PLTN) (PCN) (Hemidesmosomal protein 1) (HD1) (Plectin-11)	1.51
5049	PAFAH1B2	P68402	>gi|55977294|sp|P68402.1|PA1B2_HUMAN Platelet-activating factor acetylhydrolase IB subunit beta (PAF acetylhydrolase 30 kDa subunit) (PAF-AH 30 kDa subunit) (PAF-AH subunit beta) (PAFAH subunit beta)	1.5
200014	CC2D1B	Q5T0F9	>gi|74744295|sp|Q5T0F9.1|C2D1B_HUMAN Coiled-coil and C2 domain-containing protein 1B	1.5
5649	RELN	P78509	>gi|20139420|sp|P78509.1|RELN_HUMAN Reelin precursor	1.5
65009	NDRG4	Q9ULP0	>gi|20141614|sp|Q9ULP0.2|NDRG4_HUMAN Protein NDRG4 (Brain development-related molecule 1) (Vascular smooth muscle cell-associated protein 8) (SMAP-8)	1.5
3956	LGALS1	P09382	>gi|126155|sp|P09382.2|LEG1_HUMAN Galectin-1 (Lectin galactoside-binding soluble 1) (Beta-galactoside-binding lectin L-14-I) (Lactose-binding lectin 1) (S-Lac lectin 1) (Galaptin) (14 kDa lectin) (HPL) (HBL) (Putative MAPK-activating protein PM12)	1.49
57348	TTYH1	Q9H313	>gi|74718142|sp|Q9H313.1|TTYH1_HUMAN Protein tweety homolog 1 (hTTY1)	1.48
10487	CAP1	NP_001099000	>gi|157649073|ref|NP_001099000.1| adenylyl cyclase-associated protein [Homo sapiens]	1.47
10808	HSPH1	Q92598	>gi|2495344|sp|Q92598.1|HS105_HUMAN Heat shock protein 105 kDa (Heat shock 110 kDa protein) (Antigen NY-CO-25)	1.47
1809	DPYSL3	Q14195	>gi|3122050|sp|Q14195.1|DPYL3_HUMAN Dihydropyrimidinase-related protein 3 (DRP-3) (Unc-33-like phosphoprotein) (ULIP protein) (Collapsin response mediator protein 4) (CRMP-4)	1.47
6136	RPL12	P30050	>gi|266921|sp|P30050.1|RL12_HUMAN 60S ribosomal protein L12	1.47
100129982	RPL12P19	P30050	>gi|266921|sp|P30050.1|RL12_HUMAN 60S ribosomal protein L12	1.47
400389	RPL12P35	P30050	>gi|266921|sp|P30050.1|RL12_HUMAN 60S ribosomal protein L12	1.47
729500	RPL12P14	P30050	>gi|266921|sp|P30050.1|RL12_HUMAN 60S ribosomal protein L12	1.47
440176	RPL12P6	P30050	>gi|266921|sp|P30050.1|RL12_HUMAN 60S ribosomal protein L12	1.47
646875	RPL12P2	P30050	>gi|266921|sp|P30050.1|RL12_HUMAN 60S ribosomal protein L12	1.47
100132795	RPL12P32	P30050	>gi|266921|sp|P30050.1|RL12_HUMAN 60S ribosomal protein L12	1.47
10130	PDIA6	Q15084	>gi|2501205|sp|Q15084.1|PDIA6_HUMAN Protein disulfide-isomerase A6 precursor (Protein disulfide isomerase P5) (Thioredoxin domain-containing protein 7)	1.45
6520	SLC3A2	P08195	>gi|112803|sp|P08195.2|4F2_HUMAN 4F2 cell-surface antigen heavy chain (4F2hc) (Lymphocyte activation antigen 4F2 large subunit) (4F2 heavy chain antigen) (CD98 antigen)	1.43
57519	STARD9	XP_001717557	>gi|169208808|ref|XP_001717557.1| PREDICTED: similar to StAR-related lipid transfer protein 9 (StARD9) (START domain-containing protein 9) [Homo sapiens]	1.43
9217	VAPB	O95292	>gi|24638339|sp|O95292.3|VAPB_HUMAN Vesicle-associated membrane protein-associated protein B/C (VAMP-associated protein B/C) (VAMP-B/VAMP-C) (VAP-B/VAP-C)	1.43
1496	CTNNA2	NP_004380	>gi|55770846|ref|NP_004380.2| catenin, alpha 2 [Homo sapiens]	1.43
285148	IAH1	Q2TAA2	>gi|121941741|sp|Q2TAA2.1|IAH1_HUMAN Isoamyl acetate-hydrolyzing esterase 1 homolog	1.42
8655	DYNLL1	P63167	>gi|52783578|sp|P63167.1|DYL1_HUMAN Dynein light chain 1, cytoplasmic (Dynein light chain LC8-type 1) (8 kDa dynein light chain) (DLC8) (Protein inhibitor of neuronal nitric oxide synthase) (PIN)	1.42
310	ANXA7	P20073	>gi|55584155|sp|P20073.2|ANXA7_HUMAN Annexin A7 (Annexin-7) (Annexin VII) (Synexin)	1.42
1329	COX5B	P10606	>gi|20141332|sp|P10606.2|COX5B_HUMAN Cytochrome c oxidase subunit 5B, mitochondrial precursor (Cytochrome c oxidase polypeptide Vb)	1.41
6717	SRI	P30626	>gi|267021|sp|P30626.1|SORCN_HUMAN Sorcin (22 kDa protein) (CP-22) (V19)	1.41
27069	GHITM	Q9H3K2	>gi|15213977|sp|Q9H3K2.2|GHITM_HUMAN Growth hormone-inducible transmembrane protein (Dermal papilla-derived protein 2) (Transmembrane BAX inhibitor motif-containing protein 5)	1.4
811	CALR	P27797	>gi|117501|sp|P27797.1|CALR_HUMAN Calreticulin precursor (CRP55) (Calregulin) (HACBP) (ERp60) (grp60)	1.4
388662	SLC6A17	Q9H1V8	>gi|59800227|sp|Q9H1V8.3|S6A17_HUMAN Orphan sodium- and chloride-dependent neurotransmitter transporter NTT4 (Solute carrier family 6 member 17)	1.39
7143	TNR	NP_003276	>gi|157384973|ref|NP_003276.3| tenascin R [Homo sapiens]	1.38
57687	VAT1L	Q9HCJ6	>gi|52783098|sp|Q9HCJ6.2|K1576_HUMAN Probable oxidoreductase KIAA1576	1.37
309	ANXA6	P08133	>gi|113962|sp|P08133.3|ANXA6_HUMAN Annexin A6 (Annexin-6) (Annexin VI) (Lipocortin VI) (P68) (P70) (Protein III) (Chromobindin-20) (67 kDa calelectrin) (Calphobindin-II) (CPB-II)	1.36
10570	DPYSL4	O14531	>gi|68067941|sp|O14531.2|DPYL4_HUMAN Dihydropyrimidinase-related protein 4 (DRP-4) (Collapsin response mediator protein 3) (CRMP-3) (UNC33-like phosphoprotein 4) (ULIP4 protein)	1.36
10963	STIP1	P31948	>gi|400042|sp|P31948.1|STIP1_HUMAN Stress-induced-phosphoprotein 1 (STI1) (Hsc70/Hsp90-organizing protein) (Hop) (Transformation-sensitive protein IEF SSP 3521) (NY-REN-11 antigen)	1.36
58478	ENOPH1	Q9UHY7	>gi|74735024|sp|Q9UHY7.1|ENOPH_HUMAN Enolase-phosphatase E1 (2,3-diketo-5-methylthio-1-phosphopentane phosphatase) (MASA homolog)	1.35
7143	TNR	Q92752	>gi|61216703|sp|Q92752.2|TENR_HUMAN Tenascin-R precursor (TN-R) (Restrictin) (Janusin)	1.35
6252	RTN1	NP_996734	>gi|45827776|ref|NP_996734.1| reticulon 1 isoform C [Homo sapiens]	1.35
119	ADD2	P35612	>gi|543774|sp|P35612.3|ADDB_HUMAN Beta-adducin (Erythrocyte adducin subunit beta)	1.33
4676	NAP1L4	Q99733	>gi|2498672|sp|Q99733.1|NP1L4_HUMAN Nucleosome assembly protein 1-like 4 (Nucleosome assembly protein 2) (NAP2)	1.32
221613	HIST1H2AA	Q96QV6	>gi|74752099|sp|Q96QV6.3|H2A1A_HUMAN Histone H2A type 1-A (H2A/r)	1.31
644063	HNRNPKP4	P61978	>gi|48429103|sp|P61978.1|HNRPK_HUMAN Heterogeneous nuclear ribonucleoprotein K (hnRNP K) (Transformation up-regulated nuclear protein) (TUNP)	1.3
3190	HNRNPK	P61978	>gi|48429103|sp|P61978.1|HNRPK_HUMAN Heterogeneous nuclear ribonucleoprotein K (hnRNP K) (Transformation up-regulated nuclear protein) (TUNP)	1.3
5869	RAB5B	P61020	>gi|46577637|sp|P61020.1|RAB5B_HUMAN Ras-related protein Rab-5B	1.3
100290337	LOC100290337	Q16531	>gi|12643730|sp|Q16531.1|DDB1_HUMAN DNA damage-binding protein 1 (Damage-specific DNA-binding protein 1) (UV-damaged DNA-binding factor) (DDB p127 subunit) (DNA damage-binding protein a) (DDBa) (UV-damaged DNA-binding protein 1) (UV-DDB 1) (Xeroderma pigm	1.29
1642	DDB1	Q16531	>gi|12643730|sp|Q16531.1|DDB1_HUMAN DNA damage-binding protein 1 (Damage-specific DNA-binding protein 1) (UV-damaged DNA-binding factor) (DDB p127 subunit) (DNA damage-binding protein a) (DDBa) (UV-damaged DNA-binding protein 1) (UV-DDB 1) (Xeroderma pigm	1.29
6888	TALDO1	P37837	>gi|6648092|sp|P37837.2|TALDO_HUMAN Transaldolase	1.29
1463	NCAN	O14594	>gi|160332364|sp|O14594.3|NCAN_HUMAN Neurocan core protein precursor (Chondroitin sulfate proteoglycan 3)	1.29
131544	CRYBG3	Q68DQ2	>gi|172045724|sp|Q68DQ2.2|YC012_HUMAN Beta/gamma crystallin domain-containing protein FLJ33880	1.28
831	CAST	P20810	>gi|126302556|sp|P20810.4|ICAL_HUMAN Calpastatin (Calpain inhibitor) (Sperm BS-17 component)	1.28
653553	HSPB1P1	P04792	>gi|19855073|sp|P04792.2|HSPB1_HUMAN Heat shock protein beta-1 (HspB1) (Heat shock 27 kDa protein) (HSP 27) (Stress-responsive protein 27) (SRP27) (Estrogen-regulated 24 kDa protein) (28 kDa heat shock protein)	1.28
3315	HSPB1	P04792	>gi|19855073|sp|P04792.2|HSPB1_HUMAN Heat shock protein beta-1 (HspB1) (Heat shock 27 kDa protein) (HSP 27) (Stress-responsive protein 27) (SRP27) (Estrogen-regulated 24 kDa protein) (28 kDa heat shock protein)	1.28
1639	DCTN1	Q14203	>gi|17375490|sp|Q14203.3|DCTN1_HUMAN Dynactin subunit 1 (150 kDa dynein-associated polypeptide) (DAP-150) (DP-150) (p150-glued) (p135)	1.27
3843	IPO5	O00410	>gi|4033763|sp|O00410.4|IMB3_HUMAN Importin subunit beta-3 (Karyopherin beta-3) (Ran-binding protein 5) (RanBP5)	1.27
7167	TPI1	P60174	>gi|39932641|sp|P60174.2|TPIS_HUMAN Triosephosphate isomerase (TIM) (Triose-phosphate isomerase)	1.27
729708	TPI1P1	P60174	>gi|39932641|sp|P60174.2|TPIS_HUMAN Triosephosphate isomerase (TIM) (Triose-phosphate isomerase)	1.27
29968	PSAT1	Q9Y617	>gi|20141815|sp|Q9Y617.2|SERC_HUMAN Phosphoserine aminotransferase (Phosphohydroxythreonine aminotransferase) (PSAT)	1.26
137133	PSAT1P1	Q9Y617	>gi|20141815|sp|Q9Y617.2|SERC_HUMAN Phosphoserine aminotransferase (Phosphohydroxythreonine aminotransferase) (PSAT)	1.26
23114	NFASC	O94856	>gi|83304988|sp|O94856.4|NFASC_HUMAN Neurofascin precursor	1.26
55973	BCAP29	Q9UHQ4	>gi|25008167|sp|Q9UHQ4.2|BAP29_HUMAN B-cell receptor-associated protein 29 (BCR-associated protein Bap29)	1.26
10801	2013-09-09	NP_001106967	>gi|164698502|ref|NP_001106967.1| septin 9 isoform d [Homo sapiens]	1.23
4190	MDH1	P40925	>gi|1708967|sp|P40925.4|MDHC_HUMAN Malate dehydrogenase, cytoplasmic (Cytosolic malate dehydrogenase)	1.23
348654	GEN1	Q17RS7	>gi|121948242|sp|Q17RS7.1|GEN_HUMAN Flap endonuclease GEN homolog 1	1.23
11315	PARK7	Q99497	>gi|56404943|sp|Q99497.2|PARK7_HUMAN Protein DJ-1 (Oncogene DJ1) (Parkinson disease protein 7)	1.22
1381	CRABP1	P29762	>gi|266904|sp|P29762.2|RABP1_HUMAN Cellular retinoic acid-binding protein 1 (Cellular retinoic acid-binding protein I) (CRABP-I) (Retinoic acid-binding protein I, cellular)	1.22
83442	SH3BGRL3	Q9H299	>gi|24638222|sp|Q9H299.1|SH3L3_HUMAN SH3 domain-binding glutamic acid-rich-like protein 3 (SH3 domain-binding protein 1) (SH3BP-1)	1.22
5689	PSMB1	P20618	>gi|130853|sp|P20618.2|PSB1_HUMAN Proteasome subunit beta type-1 precursor (Proteasome component C5) (Macropain subunit C5) (Multicatalytic endopeptidase complex subunit C5) (Proteasome gamma chain)	1.22
1200	TPP1	O14773	>gi|108936017|sp|O14773.2|TPP1_HUMAN Tripeptidyl-peptidase 1 precursor (Tripeptidyl-peptidase I) (TPP-1) (TPP-I) (Tripeptidyl aminopeptidase) (Lysosomal pepstatin-insensitive protease) (LPIC) (Cell growth-inhibiting gene 1 protein)	1.22
8991	SELENBP1	Q13228	>gi|148840437|sp|Q13228.2|SBP1_HUMAN Selenium-binding protein 1 (56 kDa selenium-binding protein) (SP56)	1.21

## Sheet: Cortex PD DOWN
Entrez	Symbol	Protein ID	Expression Analysis ID	Fold Change
7461	CLIP2	Q9UDT6	>gi|74753268|sp|Q9UDT6.1|CLIP2_HUMAN CAP-Gly domain-containing linker protein 2 (Cytoplasmic linker protein 2) (Cytoplasmic linker protein 115) (CLIP-115) (Williams-Beuren syndrome chromosomal region 4 protein)	-2.51
6843	VAMP1	P23763	>gi|135093|sp|P23763.1|VAMP1_HUMAN Vesicle-associated membrane protein 1 (VAMP-1) (Synaptobrevin-1)	-1.89
4835	NQO2	P16083	>gi|9911070|sp|P16083.4|NQO2_HUMAN Ribosyldihydronicotinamide dehydrogenase [quinone] (NRH dehydrogenase [quinone] 2) (NRH:quinone oxidoreductase 2) (Quinone reductase 2) (QR2)	-1.88
91663	MYADM	Q96S97	>gi|21263793|sp|Q96S97.2|MYADM_HUMAN Myeloid-associated differentiation marker (SB135)	-1.81
7168	TPM1	P09493	>gi|136092|sp|P09493.2|TPM1_HUMAN Tropomyosin alpha-1 chain (Tropomyosin-1) (Alpha-tropomyosin)	-1.76
6844	VAMP2	P63027	>gi|51704192|sp|P63027.2|VAMP2_HUMAN Vesicle-associated membrane protein 2 (VAMP-2) (Synaptobrevin-2)	-1.68
6857	SYT1	P21579	>gi|135086|sp|P21579.1|SYT1_HUMAN Synaptotagmin-1 (Synaptotagmin I) (SytI) (p65)	-1.64
65108	MARCKSL1	P49006	>gi|1346576|sp|P49006.2|MRP_HUMAN MARCKS-related protein (MARCKS-like protein 1) (Macrophage myristoylated alanine-rich C kinase substrate) (Mac-MARCKS) (MacMARCKS)	-1.6
160622	GRASP	Q7Z6J2	>gi|74738818|sp|Q7Z6J2.1|GRASP_HUMAN General receptor for phosphoinositides 1-associated scaffold protein (GRP1-associated scaffold protein)	-1.48
5427	POLE2	P56282	>gi|3915676|sp|P56282.2|DPOE2_HUMAN DNA polymerase epsilon subunit 2 (DNA polymerase II subunit 2) (DNA polymerase epsilon subunit B)	-1.46
51727	CMPK1	P30085	>gi|12644008|sp|P30085.3|KCY_HUMAN UMP-CMP kinase (Cytidylate kinase) (Deoxycytidylate kinase) (Cytidine monophosphate kinase) (Uridine monophosphate kinase) (Uridine monophosphate/cytidine monophosphate kinase) (UMP/CMP kinase) (UMP/CMPK)	-1.46
2	A2M	P01023	>gi|112911|sp|P01023.1|A2MG_HUMAN Alpha-2-macroglobulin precursor (Alpha-2-M) (C3 and PZP-like alpha-2-macroglobulin domain-containing protein 5)	-1.45
4082	MARCKS	P29966	>gi|76803798|sp|P29966.4|MARCS_HUMAN Myristoylated alanine-rich C-kinase substrate (MARCKS) (Protein kinase C substrate, 80 kDa protein, light chain) (PKCSL) (80K-L protein)	-1.41
11168	PSIP1	O75475	>gi|68565853|sp|O75475.1|PSIP1_HUMAN PC4 and SFRS1-interacting protein (Lens epithelium-derived growth factor) (Transcriptional coactivator p75/p52) (Dense fine speckles 70 kDa protein) (DFS 70) (CLL-associated antigen KW-7)	-1.41
4134	MAP4	P27816	>gi|20455500|sp|P27816.2|MAP4_HUMAN Microtubule-associated protein 4 (MAP 4)	-1.4
54205	CYCS	P99999	>gi|42560196|sp|P99999.2|CYC_HUMAN Cytochrome c	-1.39
100131196	RPS25P8	P62851	>gi|51338648|sp|P62851.1|RS25_HUMAN 40S ribosomal protein S25	-1.38
6230	RPS25	P62851	>gi|51338648|sp|P62851.1|RS25_HUMAN 40S ribosomal protein S25	-1.38
79180	EFHD2	Q96C19	>gi|20140139|sp|Q96C19.1|EFHD2_HUMAN EF-hand domain-containing protein D2 (Swiprosin-1)	-1.36
4137	MAPT	NP_001116539	>gi|178557736|ref|NP_001116539.1| microtubule-associated protein tau isoform 5 [Homo sapiens]	-1.36
1278	COL1A2	P08123	>gi|124056488|sp|P08123.6|CO1A2_HUMAN Collagen alpha-2(I) chain precursor (Alpha-2 type I collagen)	-1.35
10549	PRDX4	Q13162	>gi|3024727|sp|Q13162.1|PRDX4_HUMAN Peroxiredoxin-4 (Prx-IV) (Thioredoxin peroxidase AO372) (Thioredoxin-dependent peroxide reductase A0372) (Antioxidant enzyme AOE372) (AOE37-2)	-1.35
333	APLP1	P51693	>gi|28558769|sp|P51693.3|APLP1_HUMAN Amyloid-like protein 1 precursor (APLP-1) (APLP) [Contains: C30]	-1.34
133121	ENPP6	Q6UWR7	>gi|108935979|sp|Q6UWR7.2|ENPP6_HUMAN Ectonucleotide pyrophosphatase/phosphodiesterase family member 6 precursor (E-NPP6) (NPP-6) [Contains: Ectonucleotide pyrophosphatase/phosphodiesterase family member 6 soluble form]	-1.33
6616	SNAP25	P60880	>gi|46397726|sp|P60880.1|SNP25_HUMAN Synaptosomal-associated protein 25 (SNAP-25) (Synaptosomal-associated 25 kDa protein) (Super protein) (SUP)	-1.33
255967	PAN3	Q58A45	>gi|134034989|sp|Q58A45.2|PAN3_HUMAN PAB-dependent poly(A)-specific ribonuclease subunit 3 (hPan3)	-1.32
1212	CLTB	P09497	>gi|116505|sp|P09497.1|CLCB_HUMAN Clathrin light chain B (Lcb)	-1.32
54862	CC2D1A	Q6P1N0	>gi|74737148|sp|Q6P1N0.1|C2D1A_HUMAN Coiled-coil and C2 domain-containing protein 1A (Five repressor element under dual repression-binding protein 1) (FRE under dual repression-binding protein 1) (Freud-1) (Putative NF-kappa-B-activating protein 023N)	-1.3
10313	RTN3	NP_006045	>gi|5174655|ref|NP_006045.1| reticulon 3 isoform a [Homo sapiens]	-1.3
274	BIN1	NP_647596	>gi|21536407|ref|NP_647596.1| bridging integrator 1 isoform 4 [Homo sapiens]	-1.29
53826	FXYD6	Q9H0Q3	>gi|20138342|sp|Q9H0Q3.1|FXYD6_HUMAN FXYD domain-containing ion transport regulator 6 precursor	-1.28
4860	PNP	P00491	>gi|108935929|sp|P00491.2|PNPH_HUMAN Purine nucleoside phosphorylase (PNP) (Inosine phosphorylase)	-1.28
3916	LAMP1	P11279	>gi|126376|sp|P11279.2|LAMP1_HUMAN Lysosome-associated membrane glycoprotein 1 precursor (LAMP-1) (CD107 antigen-like family member A) (CD107a antigen)	-1.28
6648	SOD2	P04179	>gi|134665|sp|P04179.2|SODM_HUMAN Superoxide dismutase [Mn], mitochondrial precursor	-1.28
100130446	RPS27AP12	NP_002945	>gi|4506713|ref|NP_002945.1| ubiquitin and ribosomal protein S27a precursor [Homo sapiens]	-1.27
728590	RPS27AP11	NP_002945	>gi|4506713|ref|NP_002945.1| ubiquitin and ribosomal protein S27a precursor [Homo sapiens]	-1.27
7316	UBC	NP_002945	>gi|4506713|ref|NP_002945.1| ubiquitin and ribosomal protein S27a precursor [Homo sapiens]	-1.27
7314	UBB	NP_002945	>gi|4506713|ref|NP_002945.1| ubiquitin and ribosomal protein S27a precursor [Homo sapiens]	-1.27
6233	RPS27A	NP_002945	>gi|4506713|ref|NP_002945.1| ubiquitin and ribosomal protein S27a precursor [Homo sapiens]	-1.27
643358	RPS27AP16	NP_002945	>gi|4506713|ref|NP_002945.1| ubiquitin and ribosomal protein S27a precursor [Homo sapiens]	-1.27
7311	UBA52	NP_002945	>gi|4506713|ref|NP_002945.1| ubiquitin and ribosomal protein S27a precursor [Homo sapiens]	-1.27
